# Supplementary material for: Identifying problematic drugs based on the characteristics of their targets
Source: Front Pharmacol. 2015 Sep 1;6:186. doi: 10.3389/fphar.2015.00186 (PMC4555035; doi:10.3389/fphar.2015.00186)
Supplement: Supplementary Table 1 — Drugs, targets, and their regulatory status. [file Table1.XLS]

## Sheet: Drug status
Please note that not all drugs from this sheet were used in our predictions.
The reason is that not all of them could be mapped to the PSIN / PPI networks, since they targeted singleton proteins,
or proteins that were not human (e.g. antivirals, antibiotics, etc).
Drug	Status in our study	Status in Drugbank	Status in TTD	Status in ChEMBL
OspA lipoprotein	Approved	Approved; Biotech	Approved	NA
Glucagon recombinant	Approved	Approved; Biotech	Approved	NA
Anistreplase	Approved	Approved; Biotech	Approved	NA
Streptokinase	Approved	Approved; Biotech	Approved	NA
Lepirudin	Approved	Approved; Biotech	Approved	NA
Interferon alfa-n1	Approved	Approved; Biotech	Approved	NA
Interferon Alfa-2a, Recombinant	Approved	Approved; Biotech	Approved	NA
Interferon Alfa-2b, Recombinant	Approved	Approved; Biotech	Approved	NA
Antithymocyte globulin	Approved	Approved; Biotech	Approved	NA
Insulin Aspart	Approved	Approved; Biotech	Approved	NA
Insulin Glargine	Approved	Approved; Biotech	Approved	NA
Alpha-1-proteinase inhibitor	Approved	Approved; Biotech	Approved	NA
Filgrastim	Approved	Approved; Biotech	Approved	NA
Anakinra	Approved	Approved; Biotech	Approved	NA
Interferon alfacon-1	Approved	Approved; Biotech	Approved	NA
Alglucosidase alfa	Approved	Approved; Biotech	Approved	NA
Palifermin	Approved	Approved; Biotech	Approved	NA
Menotropins	Approved	Approved; Biotech	Approved	NA
Botulinum Toxin Type B	Approved	Approved; Biotech	Approved	NA
Thyrotropin Alfa	Approved	Approved; Biotech	Approved	NA
Choriogonadotropin alfa	Approved	Approved; Biotech	Approved	NA
Insulin, porcine	Approved	Approved; Biotech	Approved	NA
Gramicidin D	Approved	Approved; Biotech	Approved	NA
Satumomab Pendetide	Approved	Approved; Biotech	Approved	NA
Cetuximab	Approved	Approved; Biotech	Approved	NA
Abciximab	Approved	Approved; Biotech	Approved	NA
Muromonab	Approved	Approved; Biotech	Approved	NA
Ibritumomab	Approved	Approved; Biotech	Approved	NA
Pegvisomant	Approved	Approved; Biotech	Approved	NA
Abatacept	Approved	Approved; Biotech	Approved	NA
Felypressin	Approved	Approved; Biotech	Approved	NA
Dornase Alfa	Approved	Approved; Biotech	Approved	NA
Vasopressin	Approved	Approved; Biotech	Approved	NA
Peginterferon alfa-2b	Approved	Approved; Biotech	Approved	NA
Interferon beta-1b	Approved	Approved; Biotech	Approved	NA
Cosyntropin	Approved	Approved; Biotech	Approved	NA
Sermorelin	Approved	Approved; Biotech	Approved	NA
Capromab	Approved	Approved; Biotech	Approved	NA
Coagulation Factor IX	Approved	Approved; Biotech	Approved	NA
Oxytocin	Approved	Approved; Biotech	Approved	Therapeutic
Pegademase bovine	Approved	Approved; Biotech	NA	NA
Teicoplanin	Approved	Approved; Biotech	NA	NA
Digoxin Immune Fab	Approved	Approved; Biotech	NA	NA
Idursulfase	Approved	Approved; Biotech	NA	NA
Human Serum Albumin	Approved	Approved; Biotech	NA	NA
Imiglucerase	Approved	Approved; Biotech	NA	NA
Alglucerase	Approved	Approved; Biotech	NA	NA
Insulin Lispro	Approved	Approved; Biotech	NA	NA
Insulin Glulisine	Approved	Approved; Biotech	NA	NA
Insulin Detemir	Approved	Approved; Biotech	NA	NA
Coagulation factor VIIa	Approved	Approved; Biotech	NA	NA
Buserelin	Approved	Approved; Biotech	NA	NA
Laronidase	Approved	Approved; Biotech	NA	NA
Corticotropin	Approved	Approved; Biotech	NA	NA
Pegaptanib	Approved	Approved; Biotech; Investigational	Approved	NA
Urokinase	Approved	Approved; Biotech; Investigational	Approved	NA
Becaplermin	Approved	Approved; Biotech; Investigational	Approved	NA
Eculizumab	Approved	Approved; Biotech; Investigational	Approved	NA
Peginterferon alfa-2a	Approved	Approved; Biotech; Investigational	Approved	NA
Darbepoetin alfa	Approved	Approved; Biotech; Investigational	Approved	NA
Collagenase	Approved	Approved; Biotech; Investigational	Approved	NA
Drotrecogin alfa	Approved	Approved; Biotech; Investigational	Approved	NA
Mecasermin	Approved	Approved; Biotech; Investigational	Approved	NA
Sargramostim	Approved	Approved; Biotech; Investigational	Approved	NA
Interferon alfa-n3	Approved	Approved; Biotech; Investigational	Approved	NA
Nesiritide	Approved	Approved; Biotech; Investigational	Approved	NA
Galsulfase	Approved	Approved; Biotech; Investigational	Approved	NA
Oprelvekin	Approved	Approved; Biotech; Investigational	Approved	NA
Daptomycin	Approved	Approved; Biotech; Investigational	Approved	NA
Salmon Calcitonin	Approved	Approved; Biotech; Investigational	Approved	NA
Alefacept	Approved	Approved; Biotech; Investigational	Approved	NA
Natalizumab	Approved	Approved; Biotech; Investigational	Approved	NA
Palivizumab	Approved	Approved; Biotech; Investigational	Approved	NA
Etanercept	Approved	Approved; Biotech; Investigational	Approved	NA
Gemtuzumab ozogamicin	Approved	Approved; Biotech; Investigational	Approved	NA
Alemtuzumab	Approved	Approved; Biotech; Investigational	Approved	NA
Interferon gamma-1b	Approved	Approved; Biotech; Investigational	Approved	NA
Arcitumomab	Approved	Approved; Biotech; Investigational	Approved	NA
Secretin	Approved	Approved; Biotech; Investigational	Approved	NA
Botulinum Toxin Type A	Approved	Approved; Biotech; Investigational	Approved	NA
Teriparatide	Approved	Approved; Biotech; Investigational	Approved	NA
Enfuvirtide	Approved	Approved; Biotech; Investigational	Approved	NA
Exenatide	Approved	Approved; Biotech; Investigational	Approved	Non-Therapeutic
Eptifibatide	Approved	Approved; Biotech; Investigational	Approved	Therapeutic
Leuprolide	Approved	Approved; Biotech; Investigational	Approved	Therapeutic
Hyaluronidase	Approved	Approved; Biotech; Investigational	NA	NA
Thymalfasin	Approved	Approved; Biotech; Investigational	NA	NA
Glatiramer Acetate	Approved	Approved; Biotech; Investigational	NA	NA
Pancrelipase	Approved	Approved; Biotech; Investigational	NA	NA
Bivalirudin	Approved	Approved; Biotech; Investigational	NA	NA
Defibrotide	Approved	Approved; Biotech; Investigational	NA	NA
Intravenous Immunoglobulin	Approved	Approved; Biotech; Investigational	NA	NA
Pegaspargase	Approved	Approved; Biotech; Investigational	NA	NA
Preotact	Approved	Approved; Biotech; Investigational	NA	NA
Rasburicase	Approved	Approved; Biotech; Investigational	NA	NA
Antihemophilic Factor	Approved	Approved; Biotech; Investigational	NA	NA
Agalsidase beta	Approved	Approved; Biotech; Investigational	NA	NA
Niacin	Approved	Approved; Investigational; Nutraceutical; Small Molecule	Approved	Non-Therapeutic
Tretinoin	Approved	Approved; Investigational; Nutraceutical; Small Molecule	Approved	Therapeutic
L-Glutamine	Approved	Approved; Investigational; Nutraceutical; Small Molecule	NA	NA
Cladribine	Approved	Approved; Investigational; Small Molecule	Approved	NA
Nelarabine	Approved	Approved; Investigational; Small Molecule	Approved	NA
Ganciclovir	Approved	Approved; Investigational; Small Molecule	Approved	NA
Minocycline	Approved	Approved; Investigational; Small Molecule	Approved	NA
Gallium nitrate	Approved	Approved; Investigational; Small Molecule	Approved	NA
Decitabine	Approved	Approved; Investigational; Small Molecule	Approved	NA
Lucanthone	Approved	Approved; Investigational; Small Molecule	Approved	NA
Cytarabine	Approved	Approved; Investigational; Small Molecule	Approved	NA
Cysteamine	Approved	Approved; Investigational; Small Molecule	Approved	NA
Lamivudine	Approved	Approved; Investigational; Small Molecule	Approved	NA
Lenalidomide	Approved	Approved; Investigational; Small Molecule	Approved	NA
Valganciclovir	Approved	Approved; Investigational; Small Molecule	Approved	NA
Valaciclovir	Approved	Approved; Investigational; Small Molecule	Approved	NA
Aminocaproic Acid	Approved	Approved; Investigational; Small Molecule	Approved	NA
Pentostatin	Approved	Approved; Investigational; Small Molecule	Approved	NA
Fondaparinux sodium	Approved	Approved; Investigational; Small Molecule	Approved	NA
Enoxaparin	Approved	Approved; Investigational; Small Molecule	Approved	NA
Sulodexide	Approved	Approved; Investigational; Small Molecule	Approved	NA
Desonide	Approved	Approved; Investigational; Small Molecule	Approved	NA
Ciclopirox	Approved	Approved; Investigational; Small Molecule	Approved	NA
Nitroglycerin	Approved	Approved; Investigational; Small Molecule	Approved	NA
Toremifene	Approved	Approved; Investigational; Small Molecule	Approved	NA
Frovatriptan	Approved	Approved; Investigational; Small Molecule	Approved	NA
Pentoxifylline	Approved	Approved; Investigational; Small Molecule	Approved	NA
Tenofovir	Approved	Approved; Investigational; Small Molecule	Approved	NA
Procaine	Approved	Approved; Investigational; Small Molecule	Approved	NA
Prasugrel	Approved	Approved; Investigational; Small Molecule	Approved	NA
Etonogestrel	Approved	Approved; Investigational; Small Molecule	Approved	NA
Tetrahydrobiopterin	Approved	Approved; Investigational; Small Molecule	Approved	NA
Nebivolol	Approved	Approved; Investigational; Small Molecule	Approved	NA
Darifenacin	Approved	Approved; Investigational; Small Molecule	Approved	NA
Tolterodine	Approved	Approved; Investigational; Small Molecule	Approved	NA
Clofarabine	Approved	Approved; Investigational; Small Molecule	Approved	NA
Lofexidine	Approved	Approved; Investigational; Small Molecule	Approved	NA
Doxycycline	Approved	Approved; Investigational; Small Molecule	Approved	NA
Rifaximin	Approved	Approved; Investigational; Small Molecule	Approved	NA
Dapsone	Approved	Approved; Investigational; Small Molecule	Approved	NA
Oxandrolone	Approved	Approved; Investigational; Small Molecule	Approved	NA
Tazarotene	Approved	Approved; Investigational; Small Molecule	Approved	NA
Glycopyrrolate	Approved	Approved; Investigational; Small Molecule	Approved	NA
Exemestane	Approved	Approved; Investigational; Small Molecule	Approved	NA
Atazanavir	Approved	Approved; Investigational; Small Molecule	Approved	NA
Clodronate	Approved	Approved; Investigational; Small Molecule	Approved	NA
Micafungin	Approved	Approved; Investigational; Small Molecule	Approved	NA
Lubiprostone	Approved	Approved; Investigational; Small Molecule	Approved	NA
Bexarotene	Approved	Approved; Investigational; Small Molecule	Approved	NA
Fluvoxamine	Approved	Approved; Investigational; Small Molecule	Approved	NA
Efavirenz	Approved	Approved; Investigational; Small Molecule	Approved	NA
Udenafil	Approved	Approved; Investigational; Small Molecule	Approved	NA
Entacapone	Approved	Approved; Investigational; Small Molecule	Approved	NA
Paricalcitol	Approved	Approved; Investigational; Small Molecule	Approved	NA
Ciclesonide	Approved	Approved; Investigational; Small Molecule	Approved	NA
Eletriptan	Approved	Approved; Investigational; Small Molecule	Approved	NA
Balsalazide	Approved	Approved; Investigational; Small Molecule	Approved	NA
Zonisamide	Approved	Approved; Investigational; Small Molecule	Approved	NA
Escitalopram	Approved	Approved; Investigational; Small Molecule	Approved	NA
Ertapenem	Approved	Approved; Investigational; Small Molecule	Approved	NA
Meropenem	Approved	Approved; Investigational; Small Molecule	Approved	NA
Nateglinide	Approved	Approved; Investigational; Small Molecule	Approved	NA
Lercanidipine	Approved	Approved; Investigational; Small Molecule	Approved	NA
Pramipexole	Approved	Approved; Investigational; Small Molecule	Approved	NA
Abacavir	Approved	Approved; Investigational; Small Molecule	Approved	NA
Arsenic trioxide	Approved	Approved; Investigational; Small Molecule	Approved	NA
Amphotericin B	Approved	Approved; Investigational; Small Molecule	Approved	NA
Olmesartan	Approved	Approved; Investigational; Small Molecule	Approved	NA
Zolmitriptan	Approved	Approved; Investigational; Small Molecule	Approved	NA
Naratriptan	Approved	Approved; Investigational; Small Molecule	Approved	NA
Azacitidine	Approved	Approved; Investigational; Small Molecule	Approved	NA
Cyclophosphamide	Approved	Approved; Investigational; Small Molecule	Approved	NA
Tipranavir	Approved	Approved; Investigational; Small Molecule	Approved	NA
Almotriptan	Approved	Approved; Investigational; Small Molecule	Approved	NA
Formoterol	Approved	Approved; Investigational; Small Molecule	Approved	NA
Amisulpride	Approved	Approved; Investigational; Small Molecule	Approved	NA
Sufentanil	Approved	Approved; Investigational; Small Molecule	Approved	NA
Levetiracetam	Approved	Approved; Investigational; Small Molecule	Approved	NA
Ropinirole	Approved	Approved; Investigational; Small Molecule	Approved	NA
Pimecrolimus	Approved	Approved; Investigational; Small Molecule	Approved	NA
Benazepril	Approved	Approved; Investigational; Small Molecule	Approved	NA
Latanoprost	Approved	Approved; Investigational; Small Molecule	Approved	NA
Bimatoprost	Approved	Approved; Investigational; Small Molecule	Approved	NA
Treprostinil	Approved	Approved; Investigational; Small Molecule	Approved	NA
Gemifloxacin	Approved	Approved; Investigational; Small Molecule	Approved	NA
Temozolomide	Approved	Approved; Investigational; Small Molecule	Approved	NA
Tobramycin	Approved	Approved; Investigational; Small Molecule	Approved	NA
Paromomycin	Approved	Approved; Investigational; Small Molecule	Approved	NA
Palonosetron	Approved	Approved; Investigational; Small Molecule	Approved	NA
Terlipressin	Approved	Approved; Investigational; Small Molecule	Approved	NA
Nitisinone	Approved	Approved; Investigational; Small Molecule	Approved	NA
Permethrin	Approved	Approved; Investigational; Small Molecule	Approved	NA
Docosanol	Approved	Approved; Investigational; Small Molecule	Approved	NA
Tamsulosin	Approved	Approved; Investigational; Small Molecule	Approved	NA
Nitazoxanide	Approved	Approved; Investigational; Small Molecule	Approved	NA
Lisdexamfetamine	Approved	Approved; Investigational; Small Molecule	Approved	NA
Mitiglinide	Approved	Approved; Investigational; Small Molecule	Approved	NA
Ixabepilone	Approved	Approved; Investigational; Small Molecule	Approved	NA
Acamprosate	Approved	Approved; Investigational; Small Molecule	Approved	NA
Oxaliplatin	Approved	Approved; Investigational; Small Molecule	Approved	NA
Mannitol	Approved	Approved; Investigational; Small Molecule	Approved	NA
Entecavir	Approved	Approved; Investigational; Small Molecule	Approved	NA
Adefovir Dipivoxil	Approved	Approved; Investigational; Small Molecule	Approved	NA
Stavudine	Approved	Approved; Investigational; Small Molecule	Approved	NA
Amlexanox	Approved	Approved; Investigational; Small Molecule	Approved	NA
Ranolazine	Approved	Approved; Investigational; Small Molecule	Approved	NA
Voglibose	Approved	Approved; Investigational; Small Molecule	Approved	Non-Therapeutic
Propranolol	Approved	Approved; Investigational; Small Molecule	Approved	Non-Therapeutic
Milnacipran	Approved	Approved; Investigational; Small Molecule	Approved	Non-Therapeutic
Tamibarotene	Approved	Approved; Investigational; Small Molecule	Approved	Non-Therapeutic
Cyproterone	Approved	Approved; Investigational; Small Molecule	Approved	Non-Therapeutic
Raltitrexed	Approved	Approved; Investigational; Small Molecule	Approved	Non-Therapeutic
Tramadol	Approved	Approved; Investigational; Small Molecule	Approved	Non-Therapeutic
Aprepitant	Approved	Approved; Investigational; Small Molecule	Approved	Non-Therapeutic
Octreotide	Approved	Approved; Investigational; Small Molecule	Approved	Non-Therapeutic
Lumiracoxib	Approved	Approved; Investigational; Small Molecule	Approved	Non-Therapeutic
Levosimendan	Approved	Approved; Investigational; Small Molecule	Approved	Non-Therapeutic
Enoximone	Approved	Approved; Investigational; Small Molecule	Approved	Non-Therapeutic
Etoricoxib	Approved	Approved; Investigational; Small Molecule	Approved	Non-Therapeutic
Telbivudine	Approved	Approved; Investigational; Small Molecule	Approved	Non-Therapeutic
Vildagliptin	Approved	Approved; Investigational; Small Molecule	Approved	Non-Therapeutic
Medroxyprogesterone	Approved	Approved; Investigational; Small Molecule	Approved	Non-Therapeutic
Mitoxantrone	Approved	Approved; Investigational; Small Molecule	Approved	Therapeutic
Zanamivir	Approved	Approved; Investigational; Small Molecule	Approved	Therapeutic
Miconazole	Approved	Approved; Investigational; Small Molecule	Approved	Therapeutic
Vorinostat	Approved	Approved; Investigational; Small Molecule	Approved	Therapeutic
Aliskiren	Approved	Approved; Investigational; Small Molecule	Approved	Therapeutic
Pioglitazone	Approved	Approved; Investigational; Small Molecule	Approved	Therapeutic
Felodipine	Approved	Approved; Investigational; Small Molecule	Approved	Therapeutic
Raloxifene	Approved	Approved; Investigational; Small Molecule	Approved	Therapeutic
Irinotecan	Approved	Approved; Investigational; Small Molecule	Approved	Therapeutic
Levonorgestrel	Approved	Approved; Investigational; Small Molecule	Approved	Therapeutic
Fluocinonide	Approved	Approved; Investigational; Small Molecule	Approved	Therapeutic
Flunisolide	Approved	Approved; Investigational; Small Molecule	Approved	Therapeutic
Budesonide	Approved	Approved; Investigational; Small Molecule	Approved	Therapeutic
Beclometasone dipropionate	Approved	Approved; Investigational; Small Molecule	Approved	Therapeutic
Fluticasone Propionate	Approved	Approved; Investigational; Small Molecule	Approved	Therapeutic
Fluocinolone Acetonide	Approved	Approved; Investigational; Small Molecule	Approved	Therapeutic
Metoclopramide	Approved	Approved; Investigational; Small Molecule	Approved	Therapeutic
Ketoconazole	Approved	Approved; Investigational; Small Molecule	Approved	Therapeutic
Estradiol	Approved	Approved; Investigational; Small Molecule	Approved	Therapeutic
Imiquimod	Approved	Approved; Investigational; Small Molecule	Approved	Therapeutic
Rivastigmine	Approved	Approved; Investigational; Small Molecule	Approved	Therapeutic
Vinorelbine	Approved	Approved; Investigational; Small Molecule	Approved	Therapeutic
Vincristine	Approved	Approved; Investigational; Small Molecule	Approved	Therapeutic
Busulfan	Approved	Approved; Investigational; Small Molecule	Approved	Therapeutic
Posaconazole	Approved	Approved; Investigational; Small Molecule	Approved	Therapeutic
Oxymorphone	Approved	Approved; Investigational; Small Molecule	Approved	Therapeutic
Oxybutynin	Approved	Approved; Investigational; Small Molecule	Approved	Therapeutic
Clomifene	Approved	Approved; Investigational; Small Molecule	Approved	Therapeutic
Paroxetine	Approved	Approved; Investigational; Small Molecule	Approved	Therapeutic
Levofloxacin	Approved	Approved; Investigational; Small Molecule	Approved	Therapeutic
Moxifloxacin	Approved	Approved; Investigational; Small Molecule	Approved	Therapeutic
Letrozole	Approved	Approved; Investigational; Small Molecule	Approved	Therapeutic
Testosterone	Approved	Approved; Investigational; Small Molecule	Approved	Therapeutic
Anastrozole	Approved	Approved; Investigational; Small Molecule	Approved	Therapeutic
Quinapril	Approved	Approved; Investigational; Small Molecule	Approved	Therapeutic
Ibandronate	Approved	Approved; Investigational; Small Molecule	Approved	Therapeutic
Carvedilol	Approved	Approved; Investigational; Small Molecule	Approved	Therapeutic
Risperidone	Approved	Approved; Investigational; Small Molecule	Approved	Therapeutic
Etodolac	Approved	Approved; Investigational; Small Molecule	Approved	Therapeutic
Rabeprazole	Approved	Approved; Investigational; Small Molecule	Approved	Therapeutic
Ritonavir	Approved	Approved; Investigational; Small Molecule	Approved	Therapeutic
Voriconazole	Approved	Approved; Investigational; Small Molecule	Approved	Therapeutic
Selegiline	Approved	Approved; Investigational; Small Molecule	Approved	Therapeutic
Argatroban	Approved	Approved; Investigational; Small Molecule	Approved	Therapeutic
Buspirone	Approved	Approved; Investigational; Small Molecule	Approved	Therapeutic
Saxagliptin	Approved	Approved; Investigational; Small Molecule	Approved	Therapeutic
Apomorphine	Approved	Approved; Investigational; Small Molecule	Approved	Therapeutic
Malathion	Approved	Approved; Investigational; Small Molecule	Approved	Therapeutic
Lamotrigine	Approved	Approved; Investigational; Small Molecule	Approved	Therapeutic
Cetrorelix	Approved	Approved; Investigational; Small Molecule	Approved	Therapeutic
Zileuton	Approved	Approved; Investigational; Small Molecule	Approved	Therapeutic
Propofol	Approved	Approved; Investigational; Small Molecule	Approved	Therapeutic
Terbinafine	Approved	Approved; Investigational; Small Molecule	Approved	Therapeutic
Desloratadine	Approved	Approved; Investigational; Small Molecule	Approved	Therapeutic
Leflunomide	Approved	Approved; Investigational; Small Molecule	Approved	Therapeutic
Riluzole	Approved	Approved; Investigational; Small Molecule	Approved	Therapeutic
Ciprofloxacin	Approved	Approved; Investigational; Small Molecule	Approved	Therapeutic
Docetaxel	Approved	Approved; Investigational; Small Molecule	Approved	Therapeutic
Bosentan	Approved	Approved; Investigational; Small Molecule	Approved	Therapeutic
Sitagliptin	Approved	Approved; Investigational; Small Molecule	Approved	Therapeutic
Guanfacine	Approved	Approved; Investigational; Small Molecule	Approved	Therapeutic
Trazodone	Approved	Approved; Investigational; Small Molecule	Approved	Therapeutic
Conivaptan	Approved	Approved; Investigational; Small Molecule	Approved	Therapeutic
Irbesartan	Approved	Approved; Investigational; Small Molecule	Approved	Therapeutic
Valsartan	Approved	Approved; Investigational; Small Molecule	Approved	Therapeutic
Telmisartan	Approved	Approved; Investigational; Small Molecule	Approved	Therapeutic
Metoprolol	Approved	Approved; Investigational; Small Molecule	Approved	Therapeutic
Epinastine	Approved	Approved; Investigational; Small Molecule	Approved	Therapeutic
Piroxicam	Approved	Approved; Investigational; Small Molecule	Approved	Therapeutic
Saquinavir	Approved	Approved; Investigational; Small Molecule	Approved	Therapeutic
Alvimopan	Approved	Approved; Investigational; Small Molecule	Approved	Therapeutic
Naltrexone	Approved	Approved; Investigational; Small Molecule	Approved	Therapeutic
Bromocriptine	Approved	Approved; Investigational; Small Molecule	Approved	Therapeutic
Anidulafungin	Approved	Approved; Investigational; Small Molecule	Approved	Therapeutic
Mupirocin	Approved	Approved; Investigational; Small Molecule	Approved	Therapeutic
Alprostadil	Approved	Approved; Investigational; Small Molecule	Approved	Therapeutic
Linezolid	Approved	Approved; Investigational; Small Molecule	Approved	Therapeutic
Aripiprazole	Approved	Approved; Investigational; Small Molecule	Approved	Therapeutic
Granisetron	Approved	Approved; Investigational; Small Molecule	Approved	Therapeutic
Olanzapine	Approved	Approved; Investigational; Small Molecule	Approved	Therapeutic
Sumatriptan	Approved	Approved; Investigational; Small Molecule	Approved	Therapeutic
Morphine	Approved	Approved; Investigational; Small Molecule	Approved	Therapeutic
Carbamazepine	Approved	Approved; Investigational; Small Molecule	Approved	Therapeutic
Gatifloxacin	Approved	Approved; Investigational; Small Molecule	Approved	Therapeutic
Gabapentin	Approved	Approved; Investigational; Small Molecule	Approved	Therapeutic
Iloprost	Approved	Approved; Investigational; Small Molecule	Approved	Therapeutic
Repaglinide	Approved	Approved; Investigational; Small Molecule	Approved	Therapeutic
Zafirlukast	Approved	Approved; Investigational; Small Molecule	Approved	Therapeutic
Itraconazole	Approved	Approved; Investigational; Small Molecule	Approved	Therapeutic
Risedronate	Approved	Approved; Investigational; Small Molecule	Approved	Therapeutic
Orlistat	Approved	Approved; Investigational; Small Molecule	Approved	Therapeutic
Mifepristone	Approved	Approved; Investigational; Small Molecule	Approved	Therapeutic
Fulvestrant	Approved	Approved; Investigational; Small Molecule	Approved	Therapeutic
Topotecan	Approved	Approved; Investigational; Small Molecule	Approved	Therapeutic
Indomethacin	Approved	Approved; Investigational; Small Molecule	Approved	Therapeutic
Sildenafil	Approved	Approved; Investigational; Small Molecule	Approved	Therapeutic
Tadalafil	Approved	Approved; Investigational; Small Molecule	Approved	Therapeutic
Varenicline	Approved	Approved; Investigational; Small Molecule	Launched	NA
Doxorubicin	Approved	Approved; Investigational; Small Molecule	NA	NA
Verteporfin	Approved	Approved; Investigational; Small Molecule	NA	NA
Gadoversetamide	Approved	Approved; Investigational; Small Molecule	NA	NA
Adenosine	Approved	Approved; Investigational; Small Molecule	NA	NA
Sucralfate	Approved	Approved; Investigational; Small Molecule	NA	NA
Dexamethasone	Approved	Approved; Investigational; Small Molecule	NA	NA
Icodextrin	Approved	Approved; Investigational; Small Molecule	NA	NA
Amiodarone	Approved	Approved; Investigational; Small Molecule	NA	NA
Voacamine	Approved	Approved; Investigational; Small Molecule	NA	NA
Tinidazole	Approved	Approved; Investigational; Small Molecule	NA	NA
Deferasirox	Approved	Approved; Investigational; Small Molecule	NA	NA
Porfimer	Approved	Approved; Investigational; Small Molecule	NA	NA
Heparin	Approved	Approved; Investigational; Small Molecule	NA	NA
Droxidopa	Approved	Approved; Investigational; Small Molecule	NA	NA
Alitretinoin	Approved	Approved; Investigational; Small Molecule	NA	NA
Esomeprazole	Approved	Approved; Investigational; Small Molecule	NA	NA
Lovastatin	Approved	Approved; Investigational; Small Molecule	NA	NA
Nabilone	Approved	Approved; Investigational; Small Molecule	NA	NA
Vapreotide	Approved	Approved; Investigational; Small Molecule	NA	NA
Bortezomib	Approved	Approved; Investigational; Small Molecule	NA	NA
Arformoterol	Approved	Approved; Investigational; Small Molecule	NA	NA
Trabectedin	Approved	Approved; Investigational; Small Molecule	NA	NA
Ecabet	Approved	Approved; Investigational; Small Molecule	NA	NA
Lisinopril	Approved	Approved; Investigational; Small Molecule	NA	NA
Bupivacaine	Approved	Approved; Investigational; Small Molecule	NA	NA
Modafinil	Approved	Approved; Investigational; Small Molecule	NA	Therapeutic
Amifostine	Approved	Approved; Investigational; Small Molecule	NA	Therapeutic
Adenosine monophosphate	Approved	Approved; Nutraceutical; Small Molecule	Approved	NA
Vitamin C	Approved	Approved; Nutraceutical; Small Molecule	Approved	NA
Pyruvic acid	Approved	Approved; Nutraceutical; Small Molecule	Approved	NA
N-Acetyl-D-glucosamine	Approved	Approved; Nutraceutical; Small Molecule	Approved	NA
L-Phenylalanine	Approved	Approved; Nutraceutical; Small Molecule	Approved	NA
NADH	Approved	Approved; Nutraceutical; Small Molecule	Approved	NA
gamma-Homolinolenic acid	Approved	Approved; Nutraceutical; Small Molecule	Approved	NA
L-Tryptophan	Approved	Approved; Nutraceutical; Small Molecule	Approved	NA
Icosapent	Approved	Approved; Nutraceutical; Small Molecule	Approved	NA
Folic Acid	Approved	Approved; Nutraceutical; Small Molecule	Approved	NA
Cholecalciferol	Approved	Approved; Nutraceutical; Small Molecule	Approved	NA
Calcidiol	Approved	Approved; Nutraceutical; Small Molecule	Approved	NA
Calcipotriol	Approved	Approved; Nutraceutical; Small Molecule	Approved	NA
L-Proline	Approved	Approved; Nutraceutical; Small Molecule	Approved	NA
Pyridoxine	Approved	Approved; Nutraceutical; Small Molecule	Approved	NA
Glycine	Approved	Approved; Nutraceutical; Small Molecule	Approved	NA
Vitamin A	Approved	Approved; Nutraceutical; Small Molecule	Approved	NA
Inulin	Approved	Approved; Nutraceutical; Small Molecule	Approved	NA
Thiamine	Approved	Approved; Nutraceutical; Small Molecule	Approved	NA
Adenine	Approved	Approved; Nutraceutical; Small Molecule	Approved	Non-Therapeutic
Menadione	Approved	Approved; Nutraceutical; Small Molecule	Approved	Non-Therapeutic
L-Glutamic Acid	Approved	Approved; Nutraceutical; Small Molecule	Approved	Non-Therapeutic
L-Alanine	Approved	Approved; Nutraceutical; Small Molecule	Approved	Therapeutic
Succinic acid	Approved	Approved; Nutraceutical; Small Molecule	Approved	Therapeutic
Calcitriol	Approved	Approved; Nutraceutical; Small Molecule	Approved	Therapeutic
Clopidogrel	Approved	Approved; Nutraceutical; Small Molecule	IND	Therapeutic
Spermine	Approved	Approved; Nutraceutical; Small Molecule	NA	NA
Kunecatechins	Approved	Approved; Nutraceutical; Small Molecule	NA	NA
Xanthophyll	Approved	Approved; Nutraceutical; Small Molecule	NA	NA
Pyridoxal	Approved	Approved; Nutraceutical; Small Molecule	NA	NA
L-Asparagine	Approved	Approved; Nutraceutical; Small Molecule	NA	NA
L-Leucine	Approved	Approved; Nutraceutical; Small Molecule	NA	NA
L-Cystine	Approved	Approved; Nutraceutical; Small Molecule	NA	NA
L-Valine	Approved	Approved; Nutraceutical; Small Molecule	NA	NA
L-Aspartic Acid	Approved	Approved; Nutraceutical; Small Molecule	NA	NA
Vitamin E	Approved	Approved; Nutraceutical; Small Molecule	NA	NA
Glutathione	Approved	Approved; Nutraceutical; Small Molecule	NA	NA
L-Histidine	Approved	Approved; Nutraceutical; Small Molecule	NA	NA
Creatine	Approved	Approved; Nutraceutical; Small Molecule	NA	NA
L-Cysteine	Approved	Approved; Nutraceutical; Small Molecule	NA	NA
Phosphatidylserine	Approved	Approved; Nutraceutical; Small Molecule	NA	NA
S-Adenosylmethionine	Approved	Approved; Nutraceutical; Small Molecule	NA	NA
Ginkgo biloba	Approved	Approved; Nutraceutical; Small Molecule	NA	NA
Ginseng	Approved	Approved; Nutraceutical; Small Molecule	NA	NA
L-Isoleucine	Approved	Approved; Nutraceutical; Small Molecule	NA	NA
Riboflavin	Approved	Approved; Nutraceutical; Small Molecule	NA	NA
Tetrahydrofolic acid	Approved	Approved; Nutraceutical; Small Molecule	NA	NA
Cyanocobalamin	Approved	Approved; Nutraceutical; Small Molecule	NA	NA
L-Methionine	Approved	Approved; Nutraceutical; Small Molecule	NA	NA
L-Tyrosine	Approved	Approved; Nutraceutical; Small Molecule	NA	NA
Ergocalciferol	Approved	Approved; Nutraceutical; Small Molecule	NA	NA
Adenosine triphosphate	Approved	Approved; Nutraceutical; Small Molecule	NA	NA
L-Citrulline	Approved	Approved; Nutraceutical; Small Molecule	NA	NA
L-Threonine	Approved	Approved; Nutraceutical; Small Molecule	NA	NA
Choline	Approved	Approved; Nutraceutical; Small Molecule	NA	NA
Aspartame	Approved	Approved; Nutraceutical; Small Molecule	NA	NA
L-Arginine	Approved	Approved; Nutraceutical; Small Molecule	NA	NA
L-Lysine	Approved	Approved; Nutraceutical; Small Molecule	NA	NA
L-Ornithine	Approved	Approved; Nutraceutical; Small Molecule	NA	NA
Biotin	Approved	Approved; Nutraceutical; Small Molecule	NA	NA
Oxitriptan	Approved	Approved; Nutraceutical; Small Molecule	NA	NA
Alfacalcidol	Approved	Approved; Nutraceutical; Small Molecule	NA	Non-Therapeutic
Lipoic Acid	Approved	Approved; Nutraceutical; Small Molecule	NA	Non-Therapeutic
Fludarabine	Approved	Approved; Small Molecule	Approved	NA
Carmustine	Approved	Approved; Small Molecule	Approved	NA
Quinupristin	Approved	Approved; Small Molecule	Approved	NA
Idarubicin	Approved	Approved; Small Molecule	Approved	NA
Ribavirin	Approved	Approved; Small Molecule	Approved	NA
Metronidazole	Approved	Approved; Small Molecule	Approved	NA
Mefloquine	Approved	Approved; Small Molecule	Approved	NA
Gemcitabine	Approved	Approved; Small Molecule	Approved	NA
Lomustine	Approved	Approved; Small Molecule	Approved	NA
Azithromycin	Approved	Approved; Small Molecule	Approved	NA
Bleomycin	Approved	Approved; Small Molecule	Approved	NA
Clofazimine	Approved	Approved; Small Molecule	Approved	NA
Caspofungin	Approved	Approved; Small Molecule	Approved	NA
Ticarcillin	Approved	Approved; Small Molecule	Approved	NA
Quinidine barbiturate	Approved	Approved; Small Molecule	Approved	NA
Hydralazine	Approved	Approved; Small Molecule	Approved	NA
Mesalazine	Approved	Approved; Small Molecule	Approved	NA
Picrotoxin	Approved	Approved; Small Molecule	Approved	NA
Darunavir	Approved	Approved; Small Molecule	Approved	NA
Sodium bicarbonate	Approved	Approved; Small Molecule	Approved	NA
Levocabastine	Approved	Approved; Small Molecule	Approved	NA
Fomepizole	Approved	Approved; Small Molecule	Approved	NA
Azelaic Acid	Approved	Approved; Small Molecule	Approved	NA
Tranexamic Acid	Approved	Approved; Small Molecule	Approved	NA
Clavulanate	Approved	Approved; Small Molecule	Approved	NA
Tazobactam	Approved	Approved; Small Molecule	Approved	NA
Chlorothiazide	Approved	Approved; Small Molecule	Approved	NA
Methyclothiazide	Approved	Approved; Small Molecule	Approved	NA
Cyclothiazide	Approved	Approved; Small Molecule	Approved	NA
Quinethazone	Approved	Approved; Small Molecule	Approved	NA
Bendroflumethiazide	Approved	Approved; Small Molecule	Approved	NA
Benzthiazide	Approved	Approved; Small Molecule	Approved	NA
Iodipamide	Approved	Approved; Small Molecule	Approved	NA
Gadobenate Dimeglumine	Approved	Approved; Small Molecule	Approved	NA
Phytonadione	Approved	Approved; Small Molecule	Approved	NA
Cefpiramide	Approved	Approved; Small Molecule	Approved	NA
Imipenem	Approved	Approved; Small Molecule	Approved	NA
Ceftizoxime	Approved	Approved; Small Molecule	Approved	NA
Cefacetrile	Approved	Approved; Small Molecule	Approved	NA
Ceftibuten	Approved	Approved; Small Molecule	Approved	NA
Cefradine	Approved	Approved; Small Molecule	Approved	NA
Dienestrol	Approved	Approved; Small Molecule	Approved	NA
Sodium Tetradecyl Sulfate	Approved	Approved; Small Molecule	Approved	NA
Amcinonide	Approved	Approved; Small Molecule	Approved	NA
Medrysone	Approved	Approved; Small Molecule	Approved	NA
Loteprednol	Approved	Approved; Small Molecule	Approved	NA
Clocortolone	Approved	Approved; Small Molecule	Approved	NA
Halobetasol Propionate	Approved	Approved; Small Molecule	Approved	NA
Hydrocortamate	Approved	Approved; Small Molecule	Approved	NA
Flumethasone Pivalate	Approved	Approved; Small Molecule	Approved	NA
Rimexolone	Approved	Approved; Small Molecule	Approved	NA
Paramethasone	Approved	Approved; Small Molecule	Approved	NA
Alclometasone	Approved	Approved; Small Molecule	Approved	NA
Prednisolone	Approved	Approved; Small Molecule	Approved	NA
Mometasone	Approved	Approved; Small Molecule	Approved	NA
Hydrocortisone	Approved	Approved; Small Molecule	Approved	NA
Prednisone	Approved	Approved; Small Molecule	Approved	NA
Penicillamine	Approved	Approved; Small Molecule	Approved	NA
Ouabain	Approved	Approved; Small Molecule	Approved	NA
Almitrine	Approved	Approved; Small Molecule	Approved	NA
Deslanoside	Approved	Approved; Small Molecule	Approved	NA
Acetyldigitoxin	Approved	Approved; Small Molecule	Approved	NA
Aluminium	Approved	Approved; Small Molecule	Approved	NA
Bretylium	Approved	Approved; Small Molecule	Approved	NA
Tioconazole	Approved	Approved; Small Molecule	Approved	NA
Pantoprazole	Approved	Approved; Small Molecule	Approved	NA
Nitric Oxide	Approved	Approved; Small Molecule	Approved	NA
Nevirapine	Approved	Approved; Small Molecule	Approved	NA
Moclobemide	Approved	Approved; Small Molecule	Approved	NA
Phenylephrine	Approved	Approved; Small Molecule	Approved	NA
Oxtriphylline	Approved	Approved; Small Molecule	Approved	NA
Cyclobenzaprine	Approved	Approved; Small Molecule	Approved	NA
Fluoxetine	Approved	Approved; Small Molecule	Approved	NA
Meclizine	Approved	Approved; Small Molecule	Approved	NA
Tocainide	Approved	Approved; Small Molecule	Approved	NA
Echothiophate	Approved	Approved; Small Molecule	Approved	NA
Hexafluronium	Approved	Approved; Small Molecule	Approved	NA
Terbutaline	Approved	Approved; Small Molecule	Approved	NA
Dipivefrin	Approved	Approved; Small Molecule	Approved	NA
Diethylcarbamazine	Approved	Approved; Small Molecule	Approved	NA
Edrophonium	Approved	Approved; Small Molecule	Approved	NA
Ambenonium	Approved	Approved; Small Molecule	Approved	NA
Ephedrine	Approved	Approved; Small Molecule	Approved	NA
Dydrogesterone	Approved	Approved; Small Molecule	Approved	NA
Desogestrel	Approved	Approved; Small Molecule	Approved	NA
Norgestimate	Approved	Approved; Small Molecule	Approved	NA
Penciclovir	Approved	Approved; Small Molecule	Approved	NA
Metyrosine	Approved	Approved; Small Molecule	Approved	NA
Propylthiouracil	Approved	Approved; Small Molecule	Approved	NA
Mebendazole	Approved	Approved; Small Molecule	Approved	NA
Albendazole	Approved	Approved; Small Molecule	Approved	NA
Vindesine	Approved	Approved; Small Molecule	Approved	NA
Orciprenaline	Approved	Approved; Small Molecule	Approved	NA
Procaterol	Approved	Approved; Small Molecule	Approved	NA
Pirbuterol	Approved	Approved; Small Molecule	Approved	NA
Metipranolol	Approved	Approved; Small Molecule	Approved	NA
Nadolol	Approved	Approved; Small Molecule	Approved	NA
Penbutolol	Approved	Approved; Small Molecule	Approved	NA
Carteolol	Approved	Approved; Small Molecule	Approved	NA
Arbutamine	Approved	Approved; Small Molecule	Approved	NA
Ritodrine	Approved	Approved; Small Molecule	Approved	NA
Mivacurium	Approved	Approved; Small Molecule	Approved	NA
Pipecuronium	Approved	Approved; Small Molecule	Approved	NA
Succinylcholine	Approved	Approved; Small Molecule	Approved	NA
Doxacurium chloride	Approved	Approved; Small Molecule	Approved	NA
Homatropine Methylbromide	Approved	Approved; Small Molecule	Approved	NA
Metixene	Approved	Approved; Small Molecule	Approved	NA
Triflupromazine	Approved	Approved; Small Molecule	Approved	NA
Propiomazine	Approved	Approved; Small Molecule	Approved	NA
Metocurine	Approved	Approved; Small Molecule	Approved	NA
Hydroxyurea	Approved	Approved; Small Molecule	Approved	NA
Cidofovir	Approved	Approved; Small Molecule	Approved	NA
Foscarnet	Approved	Approved; Small Molecule	Approved	NA
Practolol	Approved	Approved; Small Molecule	Approved	NA
Ergoloid mesylate	Approved	Approved; Small Molecule	Approved	NA
Isoetharine	Approved	Approved; Small Molecule	Approved	NA
Naphazoline	Approved	Approved; Small Molecule	Approved	NA
Pentosan Polysulfate	Approved	Approved; Small Molecule	Approved	NA
Chlorambucil	Approved	Approved; Small Molecule	Approved	NA
Aciclovir	Approved	Approved; Small Molecule	Approved	NA
Famciclovir	Approved	Approved; Small Molecule	Approved	NA
Novobiocin	Approved	Approved; Small Molecule	Approved	NA
Dicloxacillin	Approved	Approved; Small Molecule	Approved	NA
Ceftriaxone	Approved	Approved; Small Molecule	Approved	NA
Piperacillin	Approved	Approved; Small Molecule	Approved	NA
Nafcillin	Approved	Approved; Small Molecule	Approved	NA
Hetacillin	Approved	Approved; Small Molecule	Approved	NA
Cephalexin	Approved	Approved; Small Molecule	Approved	NA
Oxacillin	Approved	Approved; Small Molecule	Approved	NA
Cefadroxil	Approved	Approved; Small Molecule	Approved	NA
Rifapentine	Approved	Approved; Small Molecule	Approved	NA
Fosfomycin	Approved	Approved; Small Molecule	Approved	NA
Roxithromycin	Approved	Approved; Small Molecule	Approved	NA
Lincomycin	Approved	Approved; Small Molecule	Approved	NA
Clindamycin	Approved	Approved; Small Molecule	Approved	NA
Netilmicin	Approved	Approved; Small Molecule	Approved	NA
Tigecycline	Approved	Approved; Small Molecule	Approved	NA
Rolitetracycline	Approved	Approved; Small Molecule	Approved	NA
Lymecycline	Approved	Approved; Small Molecule	Approved	NA
Demeclocycline	Approved	Approved; Small Molecule	Approved	NA
Oxytetracycline	Approved	Approved; Small Molecule	Approved	NA
Clomocycline	Approved	Approved; Small Molecule	Approved	NA
Rifabutin	Approved	Approved; Small Molecule	Approved	NA
Sulfamethazine	Approved	Approved; Small Molecule	Approved	NA
Sulfamethizole	Approved	Approved; Small Molecule	Approved	NA
Sulfamerazine	Approved	Approved; Small Molecule	Approved	NA
Sulfacytine	Approved	Approved; Small Molecule	Approved	NA
Mezlocillin	Approved	Approved; Small Molecule	Approved	NA
Cefmenoxime	Approved	Approved; Small Molecule	Approved	NA
Cefpodoxime	Approved	Approved; Small Molecule	Approved	NA
Cefoxitin	Approved	Approved; Small Molecule	Approved	NA
Cefmetazole	Approved	Approved; Small Molecule	Approved	NA
Cefoperazone	Approved	Approved; Small Molecule	Approved	NA
Rosoxacin	Approved	Approved; Small Molecule	Approved	NA
Tripelennamine	Approved	Approved; Small Molecule	Approved	NA
Mequitazine	Approved	Approved; Small Molecule	Approved	NA
Levamisole	Approved	Approved; Small Molecule	Approved	NA
Ethambutol	Approved	Approved; Small Molecule	Approved	NA
Clidinium	Approved	Approved; Small Molecule	Approved	NA
Cycrimine	Approved	Approved; Small Molecule	Approved	NA
Propantheline	Approved	Approved; Small Molecule	Approved	NA
Oxyphenonium	Approved	Approved; Small Molecule	Approved	NA
Buclizine	Approved	Approved; Small Molecule	Approved	NA
Cevimeline	Approved	Approved; Small Molecule	Approved	NA
Doxylamine	Approved	Approved; Small Molecule	Approved	NA
Teniposide	Approved	Approved; Small Molecule	Approved	NA
Lomefloxacin	Approved	Approved; Small Molecule	Approved	NA
Pefloxacin	Approved	Approved; Small Molecule	Approved	NA
Fleroxacin	Approved	Approved; Small Molecule	Approved	NA
Valrubicin	Approved	Approved; Small Molecule	Approved	NA
Dexrazoxane	Approved	Approved; Small Molecule	Approved	NA
Dihydrotachysterol	Approved	Approved; Small Molecule	Approved	NA
Testolactone	Approved	Approved; Small Molecule	Approved	NA
Glipizide	Approved	Approved; Small Molecule	Approved	NA
Sulfapyridine	Approved	Approved; Small Molecule	Approved	NA
Benzylpenicilloyl Polylysine	Approved	Approved; Small Molecule	Approved	NA
Perindopril	Approved	Approved; Small Molecule	Approved	NA
Fosinopril	Approved	Approved; Small Molecule	Approved	NA
Cilazapril	Approved	Approved; Small Molecule	Approved	NA
Enalapril	Approved	Approved; Small Molecule	Approved	NA
Captopril	Approved	Approved; Small Molecule	Approved	NA
Fusidic Acid	Approved	Approved; Small Molecule	Approved	NA
Trifluridine	Approved	Approved; Small Molecule	Approved	NA
Pyrimethamine	Approved	Approved; Small Molecule	Approved	NA
Proguanil	Approved	Approved; Small Molecule	Approved	NA
Sulfadoxine	Approved	Approved; Small Molecule	Approved	NA
Magnesium Sulfate	Approved	Approved; Small Molecule	Approved	NA
Glucosamine	Approved	Approved; Small Molecule	Approved	NA
Methohexital	Approved	Approved; Small Molecule	Approved	NA
Erythrityl Tetranitrate	Approved	Approved; Small Molecule	Approved	NA
Isosorbide Mononitrate	Approved	Approved; Small Molecule	Approved	NA
Acetohexamide	Approved	Approved; Small Molecule	Approved	NA
Nitrofurantoin	Approved	Approved; Small Molecule	Approved	NA
Cilastatin	Approved	Approved; Small Molecule	Approved	NA
Nitrazepam	Approved	Approved; Small Molecule	Approved	NA
Bethanidine	Approved	Approved; Small Molecule	Approved	NA
Acitretin	Approved	Approved; Small Molecule	Approved	NA
Adapalene	Approved	Approved; Small Molecule	Approved	NA
Hydroxocobalamin	Approved	Approved; Small Molecule	Approved	NA
Diphemanil Methylsulfate	Approved	Approved; Small Molecule	Approved	NA
Cryptenamine	Approved	Approved; Small Molecule	Approved	NA
Artemether	Approved	Approved; Small Molecule	Approved	NA
Carbinoxamine	Approved	Approved; Small Molecule	Approved	NA
Sulfinpyrazone	Approved	Approved; Small Molecule	Approved	NA
Methoxyflurane	Approved	Approved; Small Molecule	Approved	NA
Fosphenytoin	Approved	Approved; Small Molecule	Approved	NA
Estrone	Approved	Approved; Small Molecule	Approved	NA
Zalcitabine	Approved	Approved; Small Molecule	Approved	NA
Azathioprine	Approved	Approved; Small Molecule	Approved	NA
Isocarboxazid	Approved	Approved; Small Molecule	Approved	NA
Rimantadine	Approved	Approved; Small Molecule	Approved	NA
Propericiazine	Approved	Approved; Small Molecule	Approved	NA
Flupenthixol	Approved	Approved; Small Molecule	Approved	NA
Acetophenazine	Approved	Approved; Small Molecule	Approved	NA
Carphenazine	Approved	Approved; Small Molecule	Approved	NA
Fenoldopam	Approved	Approved; Small Molecule	Approved	NA
Cabergoline	Approved	Approved; Small Molecule	Approved	NA
Demecarium	Approved	Approved; Small Molecule	Approved	NA
Methyl aminolevulinate	Approved	Approved; Small Molecule	Approved	NA
Benzquinamide	Approved	Approved; Small Molecule	Approved	NA
Goserelin	Approved	Approved; Small Molecule	Approved	NA
Spirapril	Approved	Approved; Small Molecule	Approved	NA
Rescinnamine	Approved	Approved; Small Molecule	Approved	NA
Bismuth Subsalicylate	Approved	Approved; Small Molecule	Approved	NA
Hexobarbital	Approved	Approved; Small Molecule	Approved	NA
Salicyclic acid	Approved	Approved; Small Molecule	Approved	NA
Salsalate	Approved	Approved; Small Molecule	Approved	NA
Minoxidil	Approved	Approved; Small Molecule	Approved	NA
Debrisoquin	Approved	Approved; Small Molecule	Approved	NA
Guanethidine	Approved	Approved; Small Molecule	Approved	NA
Cefonicid	Approved	Approved; Small Molecule	Approved	NA
Penicillin V	Approved	Approved; Small Molecule	Approved	NA
Telithromycin	Approved	Approved; Small Molecule	Approved	NA
Salmeterol	Approved	Approved; Small Molecule	Approved	NA
Praziquantel	Approved	Approved; Small Molecule	Approved	NA
Betazole	Approved	Approved; Small Molecule	Approved	NA
Ketamine	Approved	Approved; Small Molecule	Approved	NA
Flucytosine	Approved	Approved; Small Molecule	Approved	NA
Cefazolin	Approved	Approved; Small Molecule	Approved	NA
Molindone	Approved	Approved; Small Molecule	Approved	NA
Zuclopenthixol	Approved	Approved; Small Molecule	Approved	NA
Minaprine	Approved	Approved; Small Molecule	Approved	NA
Colistimethate	Approved	Approved; Small Molecule	Approved	NA
Natamycin	Approved	Approved; Small Molecule	Approved	NA
Candicidin	Approved	Approved; Small Molecule	Approved	NA
Nystatin	Approved	Approved; Small Molecule	Approved	NA
Temazepam	Approved	Approved; Small Molecule	Approved	NA
Lorazepam	Approved	Approved; Small Molecule	Approved	NA
Cinolazepam	Approved	Approved; Small Molecule	Approved	NA
Eszopiclone	Approved	Approved; Small Molecule	Approved	NA
Adinazolam	Approved	Approved; Small Molecule	Approved	NA
Dalfopristin	Approved	Approved; Small Molecule	Approved	NA
Vancomycin	Approved	Approved; Small Molecule	Approved	NA
Zopiclone	Approved	Approved; Small Molecule	Approved	NA
Estramustine	Approved	Approved; Small Molecule	Approved	NA
Saprisartan	Approved	Approved; Small Molecule	Approved	NA
Eprosartan	Approved	Approved; Small Molecule	Approved	NA
Carbetocin	Approved	Approved; Small Molecule	Approved	NA
Carglumic acid	Approved	Approved; Small Molecule	Approved	NA
Dyphylline	Approved	Approved; Small Molecule	Approved	NA
Ceruletide	Approved	Approved; Small Molecule	Approved	NA
Lidocaine	Approved	Approved; Small Molecule	Approved	NA
Ifosfamide	Approved	Approved; Small Molecule	Approved	NA
Diclofenac	Approved	Approved; Small Molecule	Approved	NA
Tolbutamide	Approved	Approved; Small Molecule	Approved	NA
Oxcarbazepine	Approved	Approved; Small Molecule	Approved	NA
Ethotoin	Approved	Approved; Small Molecule	Approved	NA
Pyrazinamide	Approved	Approved; Small Molecule	Approved	NA
Flumazenil	Approved	Approved; Small Molecule	Approved	NA
Nicergoline	Approved	Approved; Small Molecule	Approved	NA
Methoxamine	Approved	Approved; Small Molecule	Approved	NA
Drospirenone	Approved	Approved; Small Molecule	Approved	NA
Tiaprofenic acid	Approved	Approved; Small Molecule	Approved	NA
Alcaftadine	Approved	Approved; Small Molecule	Approved	NA
Pemirolast	Approved	Approved; Small Molecule	Approved	NA
Phenindamine	Approved	Approved; Small Molecule	Approved	NA
Pheniramine	Approved	Approved; Small Molecule	Approved	NA
Aceprometazine	Approved	Approved; Small Molecule	Approved	NA
Emedastine	Approved	Approved; Small Molecule	Approved	NA
Methdilazine	Approved	Approved; Small Molecule	Approved	NA
Dexbrompheniramine	Approved	Approved; Small Molecule	Approved	NA
Bromodiphenhydramine	Approved	Approved; Small Molecule	Approved	NA
Chlophedianol	Approved	Approved; Small Molecule	Approved	NA
Antazoline	Approved	Approved; Small Molecule	Approved	NA
Azatadine	Approved	Approved; Small Molecule	Approved	NA
Trimeprazine	Approved	Approved; Small Molecule	Approved	NA
Levomethadyl Acetate	Approved	Approved; Small Molecule	Approved	NA
Remifentanil	Approved	Approved; Small Molecule	Approved	NA
Dezocine	Approved	Approved; Small Molecule	Approved	NA
Pentazocine	Approved	Approved; Small Molecule	Approved	NA
Phenacemide	Approved	Approved; Small Molecule	Approved	NA
Thiethylperazine	Approved	Approved; Small Molecule	Approved	NA
Thiothixene	Approved	Approved; Small Molecule	Approved	NA
Anisindione	Approved	Approved; Small Molecule	Approved	NA
Etidronic acid	Approved	Approved; Small Molecule	Approved	NA
Sevoflurane	Approved	Approved; Small Molecule	Approved	NA
Isoflurane	Approved	Approved; Small Molecule	Approved	NA
Enflurane	Approved	Approved; Small Molecule	Approved	NA
Lithium	Approved	Approved; Small Molecule	Approved	NA
Fluorouracil	Approved	Approved; Small Molecule	Approved	NA
Latamoxef	Approved	Approved; Small Molecule	Approved	NA
Travoprost	Approved	Approved; Small Molecule	Approved	NA
Carboprost Tromethamine	Approved	Approved; Small Molecule	Approved	NA
Epoprostenol	Approved	Approved; Small Molecule	Approved	NA
Dinoprost Tromethamine	Approved	Approved; Small Molecule	Approved	NA
Trimethaphan	Approved	Approved; Small Molecule	Approved	NA
Pentolinium	Approved	Approved; Small Molecule	Approved	NA
Pentobarbital	Approved	Approved; Small Molecule	Approved	NA
Thiopental	Approved	Approved; Small Molecule	Approved	NA
Cinoxacin	Approved	Approved; Small Molecule	Approved	NA
Cefixime	Approved	Approved; Small Molecule	Approved	NA
Capreomycin	Approved	Approved; Small Molecule	Approved	NA
Melphalan	Approved	Approved; Small Molecule	Approved	NA
Methacycline	Approved	Approved; Small Molecule	Approved	NA
Mechlorethamine	Approved	Approved; Small Molecule	Approved	NA
Dirithromycin	Approved	Approved; Small Molecule	Approved	NA
Uracil mustard	Approved	Approved; Small Molecule	Approved	NA
Hydroxystilbamidine Isethionate	Approved	Approved; Small Molecule	Approved	NA
Pipobroman	Approved	Approved; Small Molecule	Approved	NA
Spectinomycin	Approved	Approved; Small Molecule	Approved	NA
Amikacin	Approved	Approved; Small Molecule	Approved	NA
Oxamniquine	Approved	Approved; Small Molecule	Approved	NA
Streptozocin	Approved	Approved; Small Molecule	Approved	NA
Mitomycin	Approved	Approved; Small Molecule	Approved	NA
Furazolidone	Approved	Approved; Small Molecule	Approved	NA
Josamycin	Approved	Approved; Small Molecule	Approved	NA
Carboplatin	Approved	Approved; Small Molecule	Approved	NA
Procarbazine	Approved	Approved; Small Molecule	Approved	NA
Proflavine	Approved	Approved; Small Molecule	Approved	NA
Idoxuridine	Approved	Approved; Small Molecule	Approved	NA
Mirtazapine	Approved	Approved; Small Molecule	Approved	NA
Ethionamide	Approved	Approved; Small Molecule	Approved	NA
Carbenicillin	Approved	Approved; Small Molecule	Approved	NA
Desmopressin	Approved	Approved; Small Molecule	Approved	NA
Tolazamide	Approved	Approved; Small Molecule	Approved	NA
Lindane	Approved	Approved; Small Molecule	Approved	NA
Ezetimibe	Approved	Approved; Small Molecule	Approved	NA
Ropivacaine	Approved	Approved; Small Molecule	Approved	NA
Bumetanide	Approved	Approved; Small Molecule	Approved	NA
Mepivacaine	Approved	Approved; Small Molecule	Approved	NA
Benzocaine	Approved	Approved; Small Molecule	Approved	NA
Polythiazide	Approved	Approved; Small Molecule	Approved	NA
Metolazone	Approved	Approved; Small Molecule	Approved	NA
Aprindine	Approved	Approved; Small Molecule	Approved	NA
Dihydroxyaluminium	Approved	Approved; Small Molecule	Approved	NA
Amdinocillin	Approved	Approved; Small Molecule	Approved	NA
Bevantolol	Approved	Approved; Small Molecule	Approved	NA
Tolazoline	Approved	Approved; Small Molecule	Approved	NA
Metaraminol	Approved	Approved; Small Molecule	Approved	NA
Mephentermine	Approved	Approved; Small Molecule	Approved	NA
Ergonovine	Approved	Approved; Small Molecule	Approved	NA
Midodrine	Approved	Approved; Small Molecule	Approved	NA
Vigabatrin	Approved	Approved; Small Molecule	Approved	NA
Progabide	Approved	Approved; Small Molecule	Approved	NA
Piperazine	Approved	Approved; Small Molecule	Approved	NA
Diphenylpyraline	Approved	Approved; Small Molecule	Approved	NA
Phenobarbital	Approved	Approved; Small Molecule	Approved	NA
Atovaquone	Approved	Approved; Small Molecule	Approved	NA
Chenodeoxycholic acid	Approved	Approved; Small Molecule	Approved	NA
Cefprozil	Approved	Approved; Small Molecule	Approved	NA
Alseroxylon	Approved	Approved; Small Molecule	Approved	NA
Tetrabenazine	Approved	Approved; Small Molecule	Approved	NA
Enprofylline	Approved	Approved; Small Molecule	Approved	NA
Gemfibrozil	Approved	Approved; Small Molecule	Approved	NA
Bezafibrate	Approved	Approved; Small Molecule	Approved	NA
Isradipine	Approved	Approved; Small Molecule	Approved	NA
Glycodiazine	Approved	Approved; Small Molecule	Approved	NA
Chlorpropamide	Approved	Approved; Small Molecule	Approved	NA
Gliquidone	Approved	Approved; Small Molecule	Approved	NA
Glisoxepide	Approved	Approved; Small Molecule	Approved	NA
Diazoxide	Approved	Approved; Small Molecule	Approved	NA
Metharbital	Approved	Approved; Small Molecule	Approved	NA
Heptabarbital	Approved	Approved; Small Molecule	Approved	NA
Quinestrol	Approved	Approved; Small Molecule	Approved	NA
Chlorotrianisene	Approved	Approved; Small Molecule	Approved	NA
Torasemide	Approved	Approved; Small Molecule	Approved	NA
Chlormerodrin	Approved	Approved; Small Molecule	Approved	NA
Prilocaine	Approved	Approved; Small Molecule	Approved	NA
Indecainide	Approved	Approved; Small Molecule	Approved	NA
Benzonatate	Approved	Approved; Small Molecule	Approved	NA
Moricizine	Approved	Approved; Small Molecule	Approved	NA
Naftifine	Approved	Approved; Small Molecule	Approved	NA
Cisatracurium Besylate	Approved	Approved; Small Molecule	Approved	NA
Thiamylal	Approved	Approved; Small Molecule	Approved	NA
Metocurine Iodide	Approved	Approved; Small Molecule	Approved	NA
Primidone	Approved	Approved; Small Molecule	Approved	NA
Methylphenobarbital	Approved	Approved; Small Molecule	Approved	NA
Sulfoxone	Approved	Approved; Small Molecule	Approved	NA
Delavirdine	Approved	Approved; Small Molecule	Approved	NA
Cefdinir	Approved	Approved; Small Molecule	Approved	NA
Cephaloglycin	Approved	Approved; Small Molecule	Approved	NA
Didanosine	Approved	Approved; Small Molecule	Approved	NA
Loracarbef	Approved	Approved; Small Molecule	Approved	NA
Cefaclor	Approved	Approved; Small Molecule	Approved	NA
Cefotetan	Approved	Approved; Small Molecule	Approved	NA
Meticillin	Approved	Approved; Small Molecule	Approved	NA
Ampicillin	Approved	Approved; Small Molecule	Approved	NA
Cefotaxime	Approved	Approved; Small Molecule	Approved	NA
Cyclacillin	Approved	Approved; Small Molecule	Approved	NA
Ceftazidime	Approved	Approved; Small Molecule	Approved	NA
Cromoglicic acid	Approved	Approved; Small Molecule	Approved	NA
Menthol	Approved	Approved; Small Molecule	Approved	NA
Felbamate	Approved	Approved; Small Molecule	Approved	NA
Ethanol	Approved	Approved; Small Molecule	Approved	NA
Dextromethorphan	Approved	Approved; Small Molecule	Approved	NA
Amantadine	Approved	Approved; Small Molecule	Approved	NA
Cefditoren	Approved	Approved; Small Molecule	Approved	NA
Cefotiam	Approved	Approved; Small Molecule	Approved	NA
Cefuroxime	Approved	Approved; Small Molecule	Approved	NA
Bacampicillin	Approved	Approved; Small Molecule	Approved	NA
Pivmecillinam	Approved	Approved; Small Molecule	Approved	NA
Cephapirin	Approved	Approved; Small Molecule	Approved	NA
Azlocillin	Approved	Approved; Small Molecule	Approved	NA
Pivampicillin	Approved	Approved; Small Molecule	Approved	NA
Flucloxacillin	Approved	Approved; Small Molecule	Approved	NA
Amoxicillin	Approved	Approved; Small Molecule	Approved	NA
L-Carnitine	Approved	Approved; Small Molecule	Approved	NA
Dantrolene	Approved	Approved; Small Molecule	Approved	NA
Nafarelin	Approved	Approved; Small Molecule	Approved	NA
Gonadorelin	Approved	Approved; Small Molecule	Approved	NA
Butoconazole	Approved	Approved; Small Molecule	Approved	NA
Sertaconazole	Approved	Approved; Small Molecule	Approved	NA
Griseofulvin	Approved	Approved; Small Molecule	Approved	NA
Retapamulin	Approved	Approved; Small Molecule	Approved	NA
Phenindione	Approved	Approved; Small Molecule	Approved	NA
Phenprocoumon	Approved	Approved; Small Molecule	Approved	NA
Acenocoumarol	Approved	Approved; Small Molecule	Approved	NA
Desflurane	Approved	Approved; Small Molecule	Approved	NA
Penicillin G	Approved	Approved; Small Molecule	Approved	NA
Ceforanide	Approved	Approved; Small Molecule	Approved	NA
Cefamandole	Approved	Approved; Small Molecule	Approved	NA
Halothane	Approved	Approved; Small Molecule	Approved	NA
Paramethadione	Approved	Approved; Small Molecule	Approved	NA
Methsuximide	Approved	Approved; Small Molecule	Approved	NA
Trimethadione	Approved	Approved; Small Molecule	Approved	NA
Gliclazide	Approved	Approved; Small Molecule	Approved	NA
Glimepiride	Approved	Approved; Small Molecule	Approved	NA
Cefepime	Approved	Approved; Small Molecule	Approved	NA
Cinalukast	Approved	Approved; Small Molecule	Approved	NA
Tizanidine	Approved	Approved; Small Molecule	Approved	NA
Dyclonine	Approved	Approved; Small Molecule	Approved	NA
Amsacrine	Approved	Approved; Small Molecule	Approved	Non-Therapeutic
Papaverine	Approved	Approved; Small Molecule	Approved	Non-Therapeutic
Hesperetin	Approved	Approved; Small Molecule	Approved	Non-Therapeutic
Remikiren	Approved	Approved; Small Molecule	Approved	Non-Therapeutic
Suramin	Approved	Approved; Small Molecule	Approved	Non-Therapeutic
Rasagiline	Approved	Approved; Small Molecule	Approved	Non-Therapeutic
Sulpiride	Approved	Approved; Small Molecule	Approved	Non-Therapeutic
Bambuterol	Approved	Approved; Small Molecule	Approved	Non-Therapeutic
Physostigmine	Approved	Approved; Small Molecule	Approved	Non-Therapeutic
Neostigmine	Approved	Approved; Small Molecule	Approved	Non-Therapeutic
Bicalutamide	Approved	Approved; Small Molecule	Approved	Non-Therapeutic
Clenbuterol	Approved	Approved; Small Molecule	Approved	Non-Therapeutic
Maprotiline	Approved	Approved; Small Molecule	Approved	Non-Therapeutic
Fenoterol	Approved	Approved; Small Molecule	Approved	Non-Therapeutic
Pirenzepine	Approved	Approved; Small Molecule	Approved	Non-Therapeutic
Candoxatril	Approved	Approved; Small Molecule	Approved	Non-Therapeutic
Alprenolol	Approved	Approved; Small Molecule	Approved	Non-Therapeutic
Cerulenin	Approved	Approved; Small Molecule	Approved	Non-Therapeutic
Mianserin	Approved	Approved; Small Molecule	Approved	Non-Therapeutic
Tiotropium	Approved	Approved; Small Molecule	Approved	Non-Therapeutic
Bifonazole	Approved	Approved; Small Molecule	Approved	Non-Therapeutic
Pranlukast	Approved	Approved; Small Molecule	Approved	Non-Therapeutic
Metyrapone	Approved	Approved; Small Molecule	Approved	Non-Therapeutic
Yohimbine	Approved	Approved; Small Molecule	Approved	Non-Therapeutic
Atorvastatin	Approved	Approved; Small Molecule	Approved	Non-Therapeutic
Ridogrel	Approved	Approved; Small Molecule	Approved	Non-Therapeutic
Carbimazole	Approved	Approved; Small Molecule	Approved	Non-Therapeutic
Antipyrine	Approved	Approved; Small Molecule	Approved	Non-Therapeutic
Flunarizine	Approved	Approved; Small Molecule	Approved	Non-Therapeutic
Cinnarizine	Approved	Approved; Small Molecule	Approved	Non-Therapeutic
Pamidronate	Approved	Approved; Small Molecule	Approved	Non-Therapeutic
Ibuprofen	Approved	Approved; Small Molecule	Approved	Non-Therapeutic
Fluspirilene	Approved	Approved; Small Molecule	Approved	Non-Therapeutic
Chlorhexidine	Approved	Approved; Small Molecule	Approved	Non-Therapeutic
Forasartan	Approved	Approved; Small Molecule	Approved	Non-Therapeutic
Verapamil	Approved	Approved; Small Molecule	Approved	Non-Therapeutic
Tenoxicam	Approved	Approved; Small Molecule	Approved	Non-Therapeutic
Lisuride	Approved	Approved; Small Molecule	Approved	Non-Therapeutic
Dimethindene	Approved	Approved; Small Molecule	Approved	Non-Therapeutic
Amrinone	Approved	Approved; Small Molecule	Approved	Non-Therapeutic
Tasosartan	Approved	Approved; Small Molecule	Approved	Non-Therapeutic
Ranitidine	Approved	Approved; Small Molecule	Approved	Non-Therapeutic
Masoprocol	Approved	Approved; Small Molecule	Approved	Non-Therapeutic
Nitrendipine	Approved	Approved; Small Molecule	Approved	Non-Therapeutic
Tolnaftate	Approved	Approved; Small Molecule	Approved	Non-Therapeutic
Perhexiline	Approved	Approved; Small Molecule	Approved	Non-Therapeutic
Estriol	Approved	Approved; Small Molecule	Approved	Non-Therapeutic
Quinine	Approved	Approved; Small Molecule	Approved	Therapeutic
Vidarabine	Approved	Approved; Small Molecule	Approved	Therapeutic
Daunorubicin	Approved	Approved; Small Molecule	Approved	Therapeutic
Erythromycin	Approved	Approved; Small Molecule	Approved	Therapeutic
Primaquine	Approved	Approved; Small Molecule	Approved	Therapeutic
Chloroquine	Approved	Approved; Small Molecule	Approved	Therapeutic
Hydroxychloroquine	Approved	Approved; Small Molecule	Approved	Therapeutic
Gentamicin	Approved	Approved; Small Molecule	Approved	Therapeutic
Alendronate	Approved	Approved; Small Molecule	Approved	Therapeutic
Pentamidine	Approved	Approved; Small Molecule	Approved	Therapeutic
Halofantrine	Approved	Approved; Small Molecule	Approved	Therapeutic
Dacarbazine	Approved	Approved; Small Molecule	Approved	Therapeutic
Amodiaquine	Approved	Approved; Small Molecule	Approved	Therapeutic
Ibutilide	Approved	Approved; Small Molecule	Approved	Therapeutic
Digoxin	Approved	Approved; Small Molecule	Approved	Therapeutic
Aminophylline	Approved	Approved; Small Molecule	Approved	Therapeutic
Mexiletine	Approved	Approved; Small Molecule	Approved	Therapeutic
Probucol	Approved	Approved; Small Molecule	Approved	Therapeutic
Glyburide	Approved	Approved; Small Molecule	Approved	Therapeutic
Mercaptopurine	Approved	Approved; Small Molecule	Approved	Therapeutic
Thioguanine	Approved	Approved; Small Molecule	Approved	Therapeutic
Sulindac	Approved	Approved; Small Molecule	Approved	Therapeutic
Amiloride	Approved	Approved; Small Molecule	Approved	Therapeutic
Theophylline	Approved	Approved; Small Molecule	Approved	Therapeutic
Sulfanilamide	Approved	Approved; Small Molecule	Approved	Therapeutic
Acetohydroxamic Acid	Approved	Approved; Small Molecule	Approved	Therapeutic
Chlorthalidone	Approved	Approved; Small Molecule	Approved	Therapeutic
Furosemide	Approved	Approved; Small Molecule	Approved	Therapeutic
Ethoxzolamide	Approved	Approved; Small Molecule	Approved	Therapeutic
Brinzolamide	Approved	Approved; Small Molecule	Approved	Therapeutic
Dorzolamide	Approved	Approved; Small Molecule	Approved	Therapeutic
Dichlorphenamide	Approved	Approved; Small Molecule	Approved	Therapeutic
Diflunisal	Approved	Approved; Small Molecule	Approved	Therapeutic
Levothyroxine	Approved	Approved; Small Molecule	Approved	Therapeutic
Sulfasalazine	Approved	Approved; Small Molecule	Approved	Therapeutic
Prazosin	Approved	Approved; Small Molecule	Approved	Therapeutic
Doxazosin	Approved	Approved; Small Molecule	Approved	Therapeutic
Diflorasone	Approved	Approved; Small Molecule	Approved	Therapeutic
Desoximetasone	Approved	Approved; Small Molecule	Approved	Therapeutic
Clobetasol	Approved	Approved; Small Molecule	Approved	Therapeutic
Prednicarbate	Approved	Approved; Small Molecule	Approved	Therapeutic
Megestrol	Approved	Approved; Small Molecule	Approved	Therapeutic
Flurandrenolide	Approved	Approved; Small Molecule	Approved	Therapeutic
Triamcinolone	Approved	Approved; Small Molecule	Approved	Therapeutic
Methylprednisolone	Approved	Approved; Small Molecule	Approved	Therapeutic
Fluorometholone	Approved	Approved; Small Molecule	Approved	Therapeutic
Fludrocortisone	Approved	Approved; Small Molecule	Approved	Therapeutic
Auranofin	Approved	Approved; Small Molecule	Approved	Therapeutic
Lumefantrine	Approved	Approved; Small Molecule	Approved	Therapeutic
Simvastatin	Approved	Approved; Small Molecule	Approved	Therapeutic
Aminoglutethimide	Approved	Approved; Small Molecule	Approved	Therapeutic
Lopinavir	Approved	Approved; Small Molecule	Approved	Therapeutic
Thiabendazole	Approved	Approved; Small Molecule	Approved	Therapeutic
Fluvastatin	Approved	Approved; Small Molecule	Approved	Therapeutic
Rifampin	Approved	Approved; Small Molecule	Approved	Therapeutic
Norfloxacin	Approved	Approved; Small Molecule	Approved	Therapeutic
Clarithromycin	Approved	Approved; Small Molecule	Approved	Therapeutic
Progesterone	Approved	Approved; Small Molecule	Approved	Therapeutic
Tranylcypromine	Approved	Approved; Small Molecule	Approved	Therapeutic
Altretamine	Approved	Approved; Small Molecule	Approved	Therapeutic
Triamterene	Approved	Approved; Small Molecule	Approved	Therapeutic
Bacitracin	Approved	Approved; Small Molecule	Approved	Therapeutic
Carbidopa	Approved	Approved; Small Molecule	Approved	Therapeutic
Ergotamine	Approved	Approved; Small Molecule	Approved	Therapeutic
Tamoxifen	Approved	Approved; Small Molecule	Approved	Therapeutic
Cisplatin	Approved	Approved; Small Molecule	Approved	Therapeutic
Pyridostigmine	Approved	Approved; Small Molecule	Approved	Therapeutic
Ramipril	Approved	Approved; Small Molecule	Approved	Therapeutic
Ethynodiol Diacetate	Approved	Approved; Small Molecule	Approved	Therapeutic
Methimazole	Approved	Approved; Small Molecule	Approved	Therapeutic
Fosamprenavir	Approved	Approved; Small Molecule	Approved	Therapeutic
Colchicine	Approved	Approved; Small Molecule	Approved	Therapeutic
Paclitaxel	Approved	Approved; Small Molecule	Approved	Therapeutic
Timolol	Approved	Approved; Small Molecule	Approved	Therapeutic
Betaxolol	Approved	Approved; Small Molecule	Approved	Therapeutic
Bupropion	Approved	Approved; Small Molecule	Approved	Therapeutic
Duloxetine	Approved	Approved; Small Molecule	Approved	Therapeutic
Dobutamine	Approved	Approved; Small Molecule	Approved	Therapeutic
Oxprenolol	Approved	Approved; Small Molecule	Approved	Therapeutic
Acebutolol	Approved	Approved; Small Molecule	Approved	Therapeutic
Phenoxybenzamine	Approved	Approved; Small Molecule	Approved	Therapeutic
Amitriptyline	Approved	Approved; Small Molecule	Approved	Therapeutic
Sotalol	Approved	Approved; Small Molecule	Approved	Therapeutic
Ketorolac	Approved	Approved; Small Molecule	Approved	Therapeutic
Meclofenamic acid	Approved	Approved; Small Molecule	Approved	Therapeutic
Mazindol	Approved	Approved; Small Molecule	Approved	Therapeutic
Venlafaxine	Approved	Approved; Small Molecule	Approved	Therapeutic
Levobunolol	Approved	Approved; Small Molecule	Approved	Therapeutic
Loperamide	Approved	Approved; Small Molecule	Approved	Therapeutic
Salbutamol	Approved	Approved; Small Molecule	Approved	Therapeutic
Hyoscyamine	Approved	Approved; Small Molecule	Approved	Therapeutic
Methylscopolamine	Approved	Approved; Small Molecule	Approved	Therapeutic
Trihexyphenidyl	Approved	Approved; Small Molecule	Approved	Therapeutic
Tropicamide	Approved	Approved; Small Molecule	Approved	Therapeutic
Disopyramide	Approved	Approved; Small Molecule	Approved	Therapeutic
Brompheniramine	Approved	Approved; Small Molecule	Approved	Therapeutic
Gallamine Triethiodide	Approved	Approved; Small Molecule	Approved	Therapeutic
Diphenidol	Approved	Approved; Small Molecule	Approved	Therapeutic
Chlorprothixene	Approved	Approved; Small Molecule	Approved	Therapeutic
Dicyclomine	Approved	Approved; Small Molecule	Approved	Therapeutic
Tirofiban	Approved	Approved; Small Molecule	Approved	Therapeutic
Acetylsalicylic acid	Approved	Approved; Small Molecule	Approved	Therapeutic
Esmolol	Approved	Approved; Small Molecule	Approved	Therapeutic
Pindolol	Approved	Approved; Small Molecule	Approved	Therapeutic
Methysergide	Approved	Approved; Small Molecule	Approved	Therapeutic
Ethacrynic acid	Approved	Approved; Small Molecule	Approved	Therapeutic
Clomipramine	Approved	Approved; Small Molecule	Approved	Therapeutic
Sulfamethoxazole	Approved	Approved; Small Molecule	Approved	Therapeutic
Sulfisoxazole	Approved	Approved; Small Molecule	Approved	Therapeutic
Spironolactone	Approved	Approved; Small Molecule	Approved	Therapeutic
Nilutamide	Approved	Approved; Small Molecule	Approved	Therapeutic
Isoflurophate	Approved	Approved; Small Molecule	Approved	Therapeutic
Fexofenadine	Approved	Approved; Small Molecule	Approved	Therapeutic
Prochlorperazine	Approved	Approved; Small Molecule	Approved	Therapeutic
Loxapine	Approved	Approved; Small Molecule	Approved	Therapeutic
Mecamylamine	Approved	Approved; Small Molecule	Approved	Therapeutic
Etoposide	Approved	Approved; Small Molecule	Approved	Therapeutic
Epirubicin	Approved	Approved; Small Molecule	Approved	Therapeutic
Trovafloxacin	Approved	Approved; Small Molecule	Approved	Therapeutic
Sparfloxacin	Approved	Approved; Small Molecule	Approved	Therapeutic
Betamethasone	Approved	Approved; Small Molecule	Approved	Therapeutic
Etomidate	Approved	Approved; Small Molecule	Approved	Therapeutic
Flecainide	Approved	Approved; Small Molecule	Approved	Therapeutic
Trandolapril	Approved	Approved; Small Molecule	Approved	Therapeutic
Danazol	Approved	Approved; Small Molecule	Approved	Therapeutic
Zoledronate	Approved	Approved; Small Molecule	Approved	Therapeutic
Loratadine	Approved	Approved; Small Molecule	Approved	Therapeutic
Naloxone	Approved	Approved; Small Molecule	Approved	Therapeutic
Cyproheptadine	Approved	Approved; Small Molecule	Approved	Therapeutic
Brimonidine	Approved	Approved; Small Molecule	Approved	Therapeutic
Dapiprazole	Approved	Approved; Small Molecule	Approved	Therapeutic
Clonidine	Approved	Approved; Small Molecule	Approved	Therapeutic
Dexmedetomidine	Approved	Approved; Small Molecule	Approved	Therapeutic
Norepinephrine	Approved	Approved; Small Molecule	Approved	Therapeutic
Apraclonidine	Approved	Approved; Small Molecule	Approved	Therapeutic
Terazosin	Approved	Approved; Small Molecule	Approved	Therapeutic
Cyclizine	Approved	Approved; Small Molecule	Approved	Therapeutic
Nifedipine	Approved	Approved; Small Molecule	Approved	Therapeutic
Azelastine	Approved	Approved; Small Molecule	Approved	Therapeutic
Meperidine	Approved	Approved; Small Molecule	Approved	Therapeutic
Fluconazole	Approved	Approved; Small Molecule	Approved	Therapeutic
Chloramphenicol	Approved	Approved; Small Molecule	Approved	Therapeutic
Phenelzine	Approved	Approved; Small Molecule	Approved	Therapeutic
Mycophenolic acid	Approved	Approved; Small Molecule	Approved	Therapeutic
Enoxacin	Approved	Approved; Small Molecule	Approved	Therapeutic
Pargyline	Approved	Approved; Small Molecule	Approved	Therapeutic
Rizatriptan	Approved	Approved; Small Molecule	Approved	Therapeutic
Dopamine	Approved	Approved; Small Molecule	Approved	Therapeutic
Oxiconazole	Approved	Approved; Small Molecule	Approved	Therapeutic
Nizatidine	Approved	Approved; Small Molecule	Approved	Therapeutic
Clotrimazole	Approved	Approved; Small Molecule	Approved	Therapeutic
Carbachol	Approved	Approved; Small Molecule	Approved	Therapeutic
Butenafine	Approved	Approved; Small Molecule	Approved	Therapeutic
Galantamine	Approved	Approved; Small Molecule	Approved	Therapeutic
Clozapine	Approved	Approved; Small Molecule	Approved	Therapeutic
Trifluoperazine	Approved	Approved; Small Molecule	Approved	Therapeutic
Deserpidine	Approved	Approved; Small Molecule	Approved	Therapeutic
Oseltamivir	Approved	Approved; Small Molecule	Approved	Therapeutic
Carprofen	Approved	Approved; Small Molecule	Approved	Therapeutic
Tolmetin	Approved	Approved; Small Molecule	Approved	Therapeutic
Vinblastine	Approved	Approved; Small Molecule	Approved	Therapeutic
Acetazolamide	Approved	Approved; Small Molecule	Approved	Therapeutic
Methazolamide	Approved	Approved; Small Molecule	Approved	Therapeutic
Promethazine	Approved	Approved; Small Molecule	Approved	Therapeutic
Amoxapine	Approved	Approved; Small Molecule	Approved	Therapeutic
Doxepin	Approved	Approved; Small Molecule	Approved	Therapeutic
Citalopram	Approved	Approved; Small Molecule	Approved	Therapeutic
Mestranol	Approved	Approved; Small Molecule	Approved	Therapeutic
Monobenzone	Approved	Approved; Small Molecule	Approved	Therapeutic
Nabumetone	Approved	Approved; Small Molecule	Approved	Therapeutic
Haloperidol	Approved	Approved; Small Molecule	Approved	Therapeutic
Thioridazine	Approved	Approved; Small Molecule	Approved	Therapeutic
Dimenhydrinate	Approved	Approved; Small Molecule	Approved	Therapeutic
Nortriptyline	Approved	Approved; Small Molecule	Approved	Therapeutic
Chlorpheniramine	Approved	Approved; Small Molecule	Approved	Therapeutic
Clemastine	Approved	Approved; Small Molecule	Approved	Therapeutic
Ivermectin	Approved	Approved; Small Molecule	Approved	Therapeutic
Fenofibrate	Approved	Approved; Small Molecule	Approved	Therapeutic
Trimipramine	Approved	Approved; Small Molecule	Approved	Therapeutic
Propafenone	Approved	Approved; Small Molecule	Approved	Therapeutic
Mitotane	Approved	Approved; Small Molecule	Approved	Therapeutic
Atomoxetine	Approved	Approved; Small Molecule	Approved	Therapeutic
Terconazole	Approved	Approved; Small Molecule	Approved	Therapeutic
Econazole	Approved	Approved; Small Molecule	Approved	Therapeutic
Tacrine	Approved	Approved; Small Molecule	Approved	Therapeutic
Losartan	Approved	Approved; Small Molecule	Approved	Therapeutic
Diethylstilbestrol	Approved	Approved; Small Molecule	Approved	Therapeutic
Protriptyline	Approved	Approved; Small Molecule	Approved	Therapeutic
Eplerenone	Approved	Approved; Small Molecule	Approved	Therapeutic
Indinavir	Approved	Approved; Small Molecule	Approved	Therapeutic
Cimetidine	Approved	Approved; Small Molecule	Approved	Therapeutic
Cilostazol	Approved	Approved; Small Molecule	Approved	Therapeutic
Famotidine	Approved	Approved; Small Molecule	Approved	Therapeutic
Ketoprofen	Approved	Approved; Small Molecule	Approved	Therapeutic
Misoprostol	Approved	Approved; Small Molecule	Approved	Therapeutic
Procainamide	Approved	Approved; Small Molecule	Approved	Therapeutic
Metformin	Approved	Approved; Small Molecule	Approved	Therapeutic
Isoproterenol	Approved	Approved; Small Molecule	Approved	Therapeutic
Oxymetazoline	Approved	Approved; Small Molecule	Approved	Therapeutic
Mesoridazine	Approved	Approved; Small Molecule	Approved	Therapeutic
Guanabenz	Approved	Approved; Small Molecule	Approved	Therapeutic
Paliperidone	Approved	Approved; Small Molecule	Approved	Therapeutic
Methylergonovine	Approved	Approved; Small Molecule	Approved	Therapeutic
Droperidol	Approved	Approved; Small Molecule	Approved	Therapeutic
Phentolamine	Approved	Approved; Small Molecule	Approved	Therapeutic
Liothyronine	Approved	Approved; Small Molecule	Approved	Therapeutic
Doxapram	Approved	Approved; Small Molecule	Approved	Therapeutic
Sulfadiazine	Approved	Approved; Small Molecule	Approved	Therapeutic
Colistin	Approved	Approved; Small Molecule	Approved	Therapeutic
Haloprogin	Approved	Approved; Small Molecule	Approved	Therapeutic
Iron	Approved	Approved; Small Molecule	Approved	Therapeutic
Finasteride	Approved	Approved; Small Molecule	Approved	Therapeutic
Pentagastrin	Approved	Approved; Small Molecule	Approved	Therapeutic
Sertraline	Approved	Approved; Small Molecule	Approved	Therapeutic
Diphenhydramine	Approved	Approved; Small Molecule	Approved	Therapeutic
Desipramine	Approved	Approved; Small Molecule	Approved	Therapeutic
Imipramine	Approved	Approved; Small Molecule	Approved	Therapeutic
Troleandomycin	Approved	Approved; Small Molecule	Approved	Therapeutic
Warfarin	Approved	Approved; Small Molecule	Approved	Therapeutic
Methadone	Approved	Approved; Small Molecule	Approved	Therapeutic
Baclofen	Approved	Approved; Small Molecule	Approved	Therapeutic
Atenolol	Approved	Approved; Small Molecule	Approved	Therapeutic
Fenoprofen	Approved	Approved; Small Molecule	Approved	Therapeutic
Mefenamic acid	Approved	Approved; Small Molecule	Approved	Therapeutic
Meloxicam	Approved	Approved; Small Molecule	Approved	Therapeutic
Oxaprozin	Approved	Approved; Small Molecule	Approved	Therapeutic
Flurbiprofen	Approved	Approved; Small Molecule	Approved	Therapeutic
Suprofen	Approved	Approved; Small Molecule	Approved	Therapeutic
Bromfenac	Approved	Approved; Small Molecule	Approved	Therapeutic
Chlorzoxazone	Approved	Approved; Small Molecule	Approved	Therapeutic
Cetirizine	Approved	Approved; Small Molecule	Approved	Therapeutic
Pimozide	Approved	Approved; Small Molecule	Approved	Therapeutic
Nalbuphine	Approved	Approved; Small Molecule	Approved	Therapeutic
Levallorphan	Approved	Approved; Small Molecule	Approved	Therapeutic
Dinoprostone	Approved	Approved; Small Molecule	Approved	Therapeutic
Levodopa	Approved	Approved; Small Molecule	Approved	Therapeutic
Fluphenazine	Approved	Approved; Small Molecule	Approved	Therapeutic
Aztreonam	Approved	Approved; Small Molecule	Approved	Therapeutic
Secobarbital	Approved	Approved; Small Molecule	Approved	Therapeutic
Ziprasidone	Approved	Approved; Small Molecule	Approved	Therapeutic
Quetiapine	Approved	Approved; Small Molecule	Approved	Therapeutic
Dolasetron	Approved	Approved; Small Molecule	Approved	Therapeutic
Rocuronium	Approved	Approved; Small Molecule	Approved	Therapeutic
Tubocurarine	Approved	Approved; Small Molecule	Approved	Therapeutic
Acetaminophen	Approved	Approved; Small Molecule	Approved	Therapeutic
Allopurinol	Approved	Approved; Small Molecule	Approved	Therapeutic
Nalidixic Acid	Approved	Approved; Small Molecule	Approved	Therapeutic
Orphenadrine	Approved	Approved; Small Molecule	Approved	Therapeutic
Sulfacetamide	Approved	Approved; Small Molecule	Approved	Therapeutic
Nimodipine	Approved	Approved; Small Molecule	Approved	Therapeutic
Digitoxin	Approved	Approved; Small Molecule	Approved	Therapeutic
Levobupivacaine	Approved	Approved; Small Molecule	Approved	Therapeutic
Phenytoin	Approved	Approved; Small Molecule	Approved	Therapeutic
Oxybuprocaine	Approved	Approved; Small Molecule	Approved	Therapeutic
Dactinomycin	Approved	Approved; Small Molecule	Approved	Therapeutic
Bepridil	Approved	Approved; Small Molecule	Approved	Therapeutic
Labetalol	Approved	Approved; Small Molecule	Approved	Therapeutic
Methyldopa	Approved	Approved; Small Molecule	Approved	Therapeutic
Disulfiram	Approved	Approved; Small Molecule	Approved	Therapeutic
Amlodipine	Approved	Approved; Small Molecule	Approved	Therapeutic
Zolpidem	Approved	Approved; Small Molecule	Approved	Therapeutic
Dihydroergotamine	Approved	Approved; Small Molecule	Approved	Therapeutic
Mepyramine	Approved	Approved; Small Molecule	Approved	Therapeutic
Milrinone	Approved	Approved; Small Molecule	Approved	Therapeutic
Caffeine	Approved	Approved; Small Molecule	Approved	Therapeutic
Streptomycin	Approved	Approved; Small Molecule	Approved	Therapeutic
Nicardipine	Approved	Approved; Small Molecule	Approved	Therapeutic
Diltiazem	Approved	Approved; Small Molecule	Approved	Therapeutic
Ketotifen	Approved	Approved; Small Molecule	Approved	Therapeutic
Anagrelide	Approved	Approved; Small Molecule	Approved	Therapeutic
Dofetilide	Approved	Approved; Small Molecule	Approved	Therapeutic
Nicotine	Approved	Approved; Small Molecule	Approved	Therapeutic
Benzatropine	Approved	Approved; Small Molecule	Approved	Therapeutic
Pravastatin	Approved	Approved; Small Molecule	Approved	Therapeutic
Pancuronium	Approved	Approved; Small Molecule	Approved	Therapeutic
Nitroprusside	Approved	Approved; Small Molecule	Approved	Therapeutic
Miglitol	Approved	Approved; Small Molecule	Approved	Therapeutic
Hexachlorophene	Approved	Approved; Small Molecule	Approved	Therapeutic
Montelukast	Approved	Approved; Small Molecule	Approved	Therapeutic
Dicumarol	Approved	Approved; Small Molecule	Approved	Therapeutic
Flutamide	Approved	Approved; Small Molecule	Approved	Therapeutic
Methoxsalen	Approved	Approved; Small Molecule	Approved	Therapeutic
Probenecid	Approved	Approved; Small Molecule	Approved	Therapeutic
Ethopropazine	Approved	Approved; Small Molecule	Approved	Therapeutic
Chlorpromazine	Approved	Approved; Small Molecule	Approved	Therapeutic
Levorphanol	Approved	Approved; Small Molecule	Approved	Therapeutic
Conjugated Estrogens	Approved	Approved; Small Molecule	Approved	Therapeutic
Norethindrone	Approved	Approved; Small Molecule	Approved	Therapeutic
Atracurium	Approved	Approved; Small Molecule	Approved	Therapeutic
Hexylcaine	Approved	Approved; Small Molecule	Approved	Therapeutic
Moexipril	Approved	Approved; Small Molecule	Approved	Therapeutic
Ticlopidine	Approved	Approved; Small Molecule	Approved	Therapeutic
Vecuronium	Approved	Approved; Small Molecule	Approved	Therapeutic
Bisoprolol	Approved	Approved; Small Molecule	Approved	Therapeutic
Trimetrexate	Approved	Approved; Small Molecule	Approved	Therapeutic
Miglustat	Approved	Approved; Small Molecule	Approved	Therapeutic
Vardenafil	Approved	Approved; Small Molecule	Approved	Therapeutic
Nisoldipine	Approved	Approved; Small Molecule	Approved	Therapeutic
Dibucaine	Approved	Approved; Small Molecule	Approved	Therapeutic
Biperiden	Approved	Approved; Small Molecule	Approved	Therapeutic
Hydroxyzine	Approved	Approved; Small Molecule	Approved	Therapeutic
Proparacaine	Approved	Approved; Small Molecule	Approved	Therapeutic
Decamethonium	Approved	Approved; Small Molecule	Approved	Therapeutic
Histamine Phosphate	Approved	Approved; Small Molecule	Approved	Therapeutic
Donepezil	Approved	Approved; Small Molecule	Approved	Therapeutic
Ticagrelor	Approved	Approved; Small Molecule	MAA and NDA Filed	NA
Candesartan	Approved	Approved; Small Molecule	MAA and NDA Published	Therapeutic
Guanidine	Approved	Approved; Small Molecule	NA	NA
Ethanolamine Oleate	Approved	Approved; Small Molecule	NA	NA
Tetracycline	Approved	Approved; Small Molecule	NA	NA
Quinacrine	Approved	Approved; Small Molecule	NA	NA
Attapulgite	Approved	Approved; Small Molecule	NA	NA
Selenium Sulfide	Approved	Approved; Small Molecule	NA	NA
Metaxalone	Approved	Approved; Small Molecule	NA	NA
Sevelamer	Approved	Approved; Small Molecule	NA	NA
Perflutren	Approved	Approved; Small Molecule	NA	NA
Calcium Gluceptate	Approved	Approved; Small Molecule	NA	NA
Bentoquatam	Approved	Approved; Small Molecule	NA	NA
Iophendylate	Approved	Approved; Small Molecule	NA	NA
Succimer	Approved	Approved; Small Molecule	NA	NA
Stepronin	Approved	Approved; Small Molecule	NA	NA
Ethiodized oil	Approved	Approved; Small Molecule	NA	NA
Guaifenesin	Approved	Approved; Small Molecule	NA	NA
Dimercaprol	Approved	Approved; Small Molecule	NA	NA
Kaolin	Approved	Approved; Small Molecule	NA	NA
Cholestyramine	Approved	Approved; Small Molecule	NA	NA
Ammonium lactate	Approved	Approved; Small Molecule	NA	NA
Trimethobenzamide	Approved	Approved; Small Molecule	NA	NA
Gadoteridol	Approved	Approved; Small Molecule	NA	NA
Magnesium oxide	Approved	Approved; Small Molecule	NA	NA
Polystyrene sulfonate	Approved	Approved; Small Molecule	NA	NA
Oxybenzone	Approved	Approved; Small Molecule	NA	NA
Aluminum hydroxide	Approved	Approved; Small Molecule	NA	NA
Calcium carbonate	Approved	Approved; Small Molecule	NA	NA
Silver sulfadiazine	Approved	Approved; Small Molecule	NA	NA
Gadodiamide	Approved	Approved; Small Molecule	NA	NA
Diatrizoate	Approved	Approved; Small Molecule	NA	NA
Colestipol	Approved	Approved; Small Molecule	NA	NA
Thyroglobulin	Approved	Approved; Small Molecule	NA	NA
Tymazoline	Approved	Approved; Small Molecule	NA	NA
Gadobutrol	Approved	Approved; Small Molecule	NA	NA
Calcium Chloride	Approved	Approved; Small Molecule	NA	NA
Hydroxypropyl cellulose	Approved	Approved; Small Molecule	NA	NA
Zinc	Approved	Approved; Small Molecule	NA	NA
Potassium Iodide	Approved	Approved; Small Molecule	NA	NA
Acetylcysteine	Approved	Approved; Small Molecule	NA	NA
Calcium Acetate	Approved	Approved; Small Molecule	NA	NA
Iodixanol	Approved	Approved; Small Molecule	NA	NA
Gadofosveset trisodium	Approved	Approved; Small Molecule	NA	NA
Aminohippurate	Approved	Approved; Small Molecule	NA	NA
Diloxanide	Approved	Approved; Small Molecule	NA	NA
Colesevelam	Approved	Approved; Small Molecule	NA	NA
Sodium lauryl sulfate	Approved	Approved; Small Molecule	NA	NA
Crotamiton	Approved	Approved; Small Molecule	NA	NA
Pipazethate	Approved	Approved; Small Molecule	NA	NA
Polymyxin B Sulfate	Approved	Approved; Small Molecule	NA	NA
Iohexol	Approved	Approved; Small Molecule	NA	NA
Metrizamide	Approved	Approved; Small Molecule	NA	NA
Tofisopam	Approved	Approved; Small Molecule	NA	NA
Hyaluronan	Approved	Approved; Small Molecule	NA	NA
Ethinyl Estradiol	Approved	Approved; Small Molecule	NA	NA
Dabigatran etexilate	Approved	Approved; Small Molecule	NA	NA
Cloxacillin	Approved	Approved; Small Molecule	NA	NA
Edetic Acid	Approved	Approved; Small Molecule	NA	NA
Dipyridamole	Approved	Approved; Small Molecule	NA	NA
Methocarbamol	Approved	Approved; Small Molecule	NA	NA
Trichlormethiazide	Approved	Approved; Small Molecule	NA	NA
Hydrochlorothiazide	Approved	Approved; Small Molecule	NA	NA
Hydroflumethiazide	Approved	Approved; Small Molecule	NA	NA
Tinzaparin	Approved	Approved; Small Molecule	NA	NA
Iron Dextran	Approved	Approved; Small Molecule	NA	NA
Difluprednate	Approved	Approved; Small Molecule	NA	NA
Leucovorin	Approved	Approved; Small Molecule	NA	NA
Theobromine	Approved	Approved; Small Molecule	NA	NA
Bentiromide	Approved	Approved; Small Molecule	NA	NA
Cyclopentolate	Approved	Approved; Small Molecule	NA	NA
Pralidoxime	Approved	Approved; Small Molecule	NA	NA
Lactulose	Approved	Approved; Small Molecule	NA	NA
Nitrofurazone	Approved	Approved; Small Molecule	NA	NA
Bupranolol	Approved	Approved; Small Molecule	NA	NA
Bethanechol	Approved	Approved; Small Molecule	NA	NA
Atropine	Approved	Approved; Small Molecule	NA	NA
Solifenacin	Approved	Approved; Small Molecule	NA	NA
Scopolamine	Approved	Approved; Small Molecule	NA	NA
Procyclidine	Approved	Approved; Small Molecule	NA	NA
Oxyphencyclimine	Approved	Approved; Small Molecule	NA	NA
Tridihexethyl	Approved	Approved; Small Molecule	NA	NA
Anisotropine Methylbromide	Approved	Approved; Small Molecule	NA	NA
Pilocarpine	Approved	Approved; Small Molecule	NA	NA
Methotrimeprazine	Approved	Approved; Small Molecule	NA	NA
Promazine	Approved	Approved; Small Molecule	NA	NA
Isopropamide	Approved	Approved; Small Molecule	NA	NA
Norelgestromin	Approved	Approved; Small Molecule	NA	NA
Alverine	Approved	Approved; Small Molecule	NA	NA
Clofibrate	Approved	Approved; Small Molecule	NA	NA
Kanamycin	Approved	Approved; Small Molecule	NA	NA
Neomycin	Approved	Approved; Small Molecule	NA	NA
Arbekacin	Approved	Approved; Small Molecule	NA	NA
Testosterone Propionate	Approved	Approved; Small Molecule	NA	NA
Isotretinoin	Approved	Approved; Small Molecule	NA	NA
Trimethoprim	Approved	Approved; Small Molecule	NA	NA
Triprolidine	Approved	Approved; Small Molecule	NA	NA
Dalteparin	Approved	Approved; Small Molecule	NA	NA
Dextrothyroxine	Approved	Approved; Small Molecule	NA	NA
Liotrix	Approved	Approved; Small Molecule	NA	NA
Trospium	Approved	Approved; Small Molecule	NA	NA
Mepenzolate	Approved	Approved; Small Molecule	NA	NA
Methantheline	Approved	Approved; Small Molecule	NA	NA
Podofilox	Approved	Approved; Small Molecule	NA	NA
Ofloxacin	Approved	Approved; Small Molecule	NA	NA
Floxuridine	Approved	Approved; Small Molecule	NA	NA
Ivacaftor	Approved	Approved; Small Molecule	NA	NA
Alizapride	Approved	Approved; Small Molecule	NA	NA
Mimosine	Approved	Approved; Small Molecule	NA	NA
Amyl Nitrite	Approved	Approved; Small Molecule	NA	NA
Nadroparin	Approved	Approved; Small Molecule	NA	NA
Oxazepam	Approved	Approved; Small Molecule	NA	NA
Xylometazoline	Approved	Approved; Small Molecule	NA	NA
Fesoterodine	Approved	Approved; Small Molecule	NA	NA
Thiotepa	Approved	Approved; Small Molecule	NA	NA
Domperidone	Approved	Approved; Small Molecule	NA	NA
Mephenytoin	Approved	Approved; Small Molecule	NA	NA
Gestodene	Approved	Approved; Small Molecule	NA	NA
Reserpine	Approved	Approved; Small Molecule	NA	NA
Nedocromil	Approved	Approved; Small Molecule	NA	NA
Acepromazine	Approved	Approved; Small Molecule	NA	NA
Cyclandelate	Approved	Approved; Small Molecule	NA	NA
Lornoxicam	Approved	Approved; Small Molecule	NA	NA
Nepafenac	Approved	Approved; Small Molecule	NA	NA
Trisalicylate-choline	Approved	Approved; Small Molecule	NA	NA
Guanadrel Sulfate	Approved	Approved; Small Molecule	NA	NA
Levonordefrin	Approved	Approved; Small Molecule	NA	NA
Pseudoephedrine	Approved	Approved; Small Molecule	NA	NA
Ethosuximide	Approved	Approved; Small Molecule	NA	NA
Roxatidine acetate	Approved	Approved; Small Molecule	NA	NA
Dihydroergotoxine	Approved	Approved; Small Molecule	NA	NA
Thioproperazine	Approved	Approved; Small Molecule	NA	NA
Pipotiazine	Approved	Approved; Small Molecule	NA	NA
Cinitapride	Approved	Approved; Small Molecule	NA	NA
Ketazolam	Approved	Approved; Small Molecule	NA	NA
Perphenazine	Approved	Approved; Small Molecule	NA	NA
Fospropofol	Approved	Approved; Small Molecule	NA	NA
Phensuximide	Approved	Approved; Small Molecule	NA	NA
Carisoprodol	Approved	Approved; Small Molecule	NA	NA
Zidovudine	Approved	Approved; Small Molecule	NA	NA
Dimethyl sulfoxide	Approved	Approved; Small Molecule	NA	NA
Triflusal	Approved	Approved; Small Molecule	NA	NA
Chlorphenesin	Approved	Approved; Small Molecule	NA	NA
Naproxen	Approved	Approved; Small Molecule	NA	NA
Phenylbutazone	Approved	Approved; Small Molecule	NA	NA
Salicylate-sodium	Approved	Approved; Small Molecule	NA	NA
Magnesium salicylate	Approved	Approved; Small Molecule	NA	NA
Antrafenine	Approved	Approved; Small Molecule	NA	NA
Isothipendyl	Approved	Approved; Small Molecule	NA	NA
Chloropyramine	Approved	Approved; Small Molecule	NA	NA
Phenazopyridine	Approved	Approved; Small Molecule	NA	NA
Tiludronate	Approved	Approved; Small Molecule	NA	NA
Tafluprost	Approved	Approved; Small Molecule	NA	NA
Chloroprocaine	Approved	Approved; Small Molecule	NA	NA
Deferoxamine	Approved	Approved; Small Molecule	NA	NA
Olsalazine	Approved	Approved; Small Molecule	NA	NA
Indapamide	Approved	Approved; Small Molecule	NA	NA
Gadopentetate dimeglumine	Approved	Approved; Small Molecule	NA	NA
Nitroxoline	Approved	Approved; Small Molecule	NA	NA
Isometheptene	Approved	Approved; Small Molecule	NA	NA
Propylhexedrine	Approved	Approved; Small Molecule	NA	NA
Isoniazid	Approved	Approved; Small Molecule	NA	NA
Nilvadipine	Approved	Approved; Small Molecule	NA	NA
Drotaverine	Approved	Approved; Small Molecule	NA	NA
Sulfathiazole	Approved	Approved; Small Molecule	NA	NA
Sulfamoxole	Approved	Approved; Small Molecule	NA	NA
Azidocillin	Approved	Approved; Small Molecule	NA	NA
Aminosalicylic Acid	Approved	Approved; Small Molecule	NA	NA
Betahistine	Approved	Approved; Small Molecule	NA	NA
Fluorescein	Approved	Approved; Small Molecule	NA	Non-Therapeutic
Bopindolol	Approved	Approved; Small Molecule	NA	Non-Therapeutic
Salicylamide	Approved	Approved; Small Molecule	NA	Non-Therapeutic
Ajmaline	Approved	Approved; Small Molecule	NA	Non-Therapeutic
Methotrexate	Approved	Approved; Small Molecule	NA	Non-Therapeutic
Sulfadimethoxine	Approved	Approved; Small Molecule	NA	Non-Therapeutic
Gentian Violet	Approved	Approved; Small Molecule	NA	Non-Therapeutic
Quinidine	Approved	Approved; Small Molecule	NA	Therapeutic
Cortisone acetate	Approved	Approved; Small Molecule	NA	Therapeutic
Estropipate	Approved	Approved; Small Molecule	NA	Therapeutic
Telaprevir	Approved	Approved; Small Molecule	NA	Therapeutic
Ipratropium bromide	Approved	Approved; Small Molecule	NA	Therapeutic
Flavoxate	Approved	Approved; Small Molecule	NA	Therapeutic
Sulfaphenazole	Approved	Approved; Small Molecule	NA	Therapeutic
Chloroxine	Approved	Approved; Small Molecule	NA	Therapeutic
Methacholine	Approved	Approved; Small Molecule	NA	Therapeutic
Trioxsalen	Approved	Approved; Small Molecule	NA	Therapeutic
Dexmethylphenidate	Approved	Approved; Small Molecule	NA	Therapeutic
Degarelix	Approved	Approved; Small Molecule	NA	Therapeutic
Niclosamide	Approved	Approved; Small Molecule	NA	Therapeutic
Benzyl Benzoate	Approved	Approved; Small Molecule	NA	Therapeutic
Rivaroxaban	Approved	Approved; Small Molecule	NA	Therapeutic
Stanozolol	Approved	Approved; Small Molecule	NA	Therapeutic
Epinephrine	Approved	Approved; Small Molecule	NA	Therapeutic
Raltegravir	Approved	NA	Approved	NA
Oxantel pamoate	Approved	NA	Approved	NA
Danaparoid	Approved	NA	Approved	NA
Zemaira	Approved	NA	Approved	NA
Alpha1-proteinase inhibitor	Approved	NA	Approved	NA
Ecallantide	Approved	NA	Approved	NA
Fluticasone	Approved	NA	Approved	NA
Indiplon	Approved	NA	Approved	NA
Insulin-detemir	Approved	NA	Approved	NA
Insulin Glargine recombinant	Approved	NA	Approved	NA
Meglitinides	Approved	NA	Approved	NA
Insulin-lispro	Approved	NA	Approved	NA
Insulin-glulisine	Approved	NA	Approved	NA
Insulin Lyspro recombinant	Approved	NA	Approved	NA
Sulindac sulfide	Approved	NA	Approved	NA
Desvenalfaxine succinate	Approved	NA	Approved	NA
Ultracet	Approved	NA	Approved	NA
Treximet	Approved	NA	Approved	NA
Cinryze	Approved	NA	Approved	NA
Nandrolone	Approved	NA	Approved	NA
Eribulin	Approved	NA	Approved	NA
Herbimycin A	Approved	NA	Approved	NA
Floxuridine/5-fluorouracil	Approved	NA	Approved	NA
Leucovorin/5-fluorouracil	Approved	NA	Approved	NA
Quinagolide hydrochloride	Approved	NA	Approved	NA
Quinagolide	Approved	NA	Approved	NA
Methamfetamine	Approved	NA	Approved	NA
Nitrous oxide	Approved	NA	Approved	NA
Ipilimumab	Approved	NA	Approved	NA
Dexlansoprazole	Approved	NA	Approved	NA
Fingolimod	Approved	NA	Approved	NA
Tianeptine	Approved	NA	Approved	NA
Milnacipran HCl	Approved	NA	Approved	NA
Guanfacine extended release	Approved	NA	Approved	NA
Sarpogrelate	Approved	NA	Approved	NA
Asenapine	Approved	NA	Approved	NA
Enprofylline paradox	Approved	NA	Approved	NA
Motexafin gadolinium	Approved	NA	Approved	NA
Mepyramine maleate	Approved	NA	Approved	NA
(S)-(+)-Dimethindene maleate	Approved	NA	Approved	NA
Antazoline hydrochloride	Approved	NA	Approved	NA
Levocetirizine dihydrochloride	Approved	NA	Approved	NA
Acrivastine	Approved	NA	Approved	NA
Pazopanib HCl	Approved	NA	Approved	NA
Tetracyclines	Approved	NA	Approved	NA
Meclocycline	Approved	NA	Approved	NA
Macrolides	Approved	NA	Approved	NA
Mitomycin A	Approved	NA	Approved	NA
Levetriacetam	Approved	NA	Approved	NA
Prothionamide	Approved	NA	Approved	NA
Febuxostat	Approved	NA	Approved	NA
Dalfampridine	Approved	NA	Approved	NA
Fomivirsen sodium	Approved	NA	Approved	NA
Mizoribine	Approved	NA	Approved	NA
Tiazofurin	Approved	NA	Approved	NA
Retigabine	Approved	NA	Approved	NA
Topetecan	Approved	NA	Approved	NA
Gaboxadol	Approved	NA	Approved	NA
Barbiturate	Approved	NA	Approved	NA
Tesamorelin	Approved	NA	Approved	NA
Dhaq diacetate	Approved	NA	Approved	NA
Fluoroquinolone	Approved	NA	Approved	NA
Quinolones	Approved	NA	Approved	NA
Isovanillin	Approved	NA	Approved	NA
Ciprofibrate	Approved	NA	Approved	NA
Charybdotoxin	Approved	NA	Approved	NA
Nalmefene	Approved	NA	Approved	NA
Vinpocetine	Approved	NA	Approved	NA
Tetrodotoxin	Approved	NA	Approved	NA
B-Lactams	Approved	NA	Approved	NA
Cephalosporin	Approved	NA	Approved	NA
Pyronaridine	Approved	NA	Approved	NA
Isoxyl	Approved	NA	Approved	NA
OZ277	Approved	NA	Approved	NA
Dihydroartemisinin	Approved	NA	Approved	NA
Artesunate	Approved	NA	Approved	NA
Piperaquine	Approved	NA	Approved	NA
Artemisinin SP	Approved	NA	Approved	NA
Pneumococcal 13-valent conjugate vaccine	Approved	NA	Approved	NA
Meningococcal groups A, C, Y and W-135 conjugate vaccine	Approved	NA	Approved	NA
Sulfonamides	Approved	NA	Approved	NA
MCB-3837	Approved	NA	Approved	NA
Chlorproguanil	Approved	NA	Approved	NA
Pralatrexate	Approved	NA	Approved	NA
Nicorandil	Approved	NA	Approved	NA
Pinacidil	Approved	NA	Approved	NA
Epalrestat	Approved	NA	Approved	Non-Therapeutic
Aclarubicin	Approved	NA	Approved	Non-Therapeutic
Ketanserin	Approved	NA	Approved	Non-Therapeutic
Biricodar	Approved	NA	Approved	Non-Therapeutic
Ebselen	Approved	NA	Approved	Non-Therapeutic
Oxatomide	Approved	NA	Approved	Non-Therapeutic
Mizolastine	Approved	NA	Approved	Non-Therapeutic
Tropisetron	Approved	NA	Approved	Non-Therapeutic
Artemisinin	Approved	NA	Approved	Non-Therapeutic
Lasofoxifene	Approved	NA	Approved	Non-Therapeutic
Ibutamoren	Approved	NA	Approved	Non-Therapeutic
Guggulsterone	Approved	NA	Approved	Non-Therapeutic
Aminopterin	Approved	NA	Approved	Non-Therapeutic
Dabigatran	Approved	NA	Approved	Therapeutic
Ulipristal	Approved	NA	Approved	Therapeutic
Hydroxyflutamide	Approved	NA	Approved	Therapeutic
Ambrisentan	Approved	NA	Approved	Therapeutic
Iloperidone	Approved	NA	Approved	Therapeutic
Tetracaine	Approved	NA	Approved	Therapeutic
Ganirelix	Approved	NA	Approved	Therapeutic
SM-101	Approved	NA	Approved Orphan drug	NA
Rufinamide	Approved	NA	Approved Orphan drug	NA
GMA-161	Approved	NA	Approved Orphan drug	NA
HEGF	Approved	NA	Launched	NA
DWP-401	Approved	NA	Launched	NA
Nemonapride	Approved	NA	Launched	NA
PD-172760	Approved	NA	Launched	NA
Faropenem	Approved	NA	Launched	NA
Cefozopran	Approved	NA	Launched	NA
TC-5280	Approved	NA	Launched	NA
Lipo-alprostadil	Approved	NA	Launched	NA
Balofloxacin	Approved	NA	Launched	NA
Ciprofloxacin XR	Approved	NA	Launched	NA
CT-102	Approved	NA	Launched	NA
A-425619	Approved	NA	Lead Compound	NA
A-993610	Approved	NA	Lead Compound	NA
AMG-8562	Approved	NA	Lead Compound	NA
AMG-8563	Approved	NA	Lead Compound	NA
BCTC	Approved	NA	Lead Compound	NA
Crestor/TriLipix	Approved	NA	MAA and NDA Filed	NA
Motavizumab	Approved	NA	MAA and NDA Filed	NA
Recombinant human C1 inhibitor	Approved	NA	MAA filing	NA
Ximelegatran	Approved	NA	Marketed	NA
Asasantin	Approved	NA	Marketed	NA
Pravigard	Approved	NA	Marketed	NA
Lanreotide Autogel	Approved	NA	Marketed	NA
Tranilast	Approved	NA	Marketed	Non-Therapeutic
sulfamylon	Approved	NA	NA	Therapeutic
halcinonide	Approved	NA	NA	Therapeutic
betamethasone phosphate	Approved	NA	NA	Therapeutic
gramicidin	Approved	NA	NA	Therapeutic
3-(2,6-dichloro-3-fluorobenzyloxy)-5-(1-(piperidin-4-yl)-1h-pyrazol-4-yl)pyridin-2-amine	Approved	NA	NA	Therapeutic
ambenonium chloride	Approved	NA	NA	Therapeutic
sch-503034	Approved	NA	NA	Therapeutic
sn-38	Approved	NA	NA	Therapeutic
thiola	Approved	NA	NA	Therapeutic
spiraprilat	Approved	NA	NA	Therapeutic
quinaprilat	Approved	NA	NA	Therapeutic
sulconazole	Approved	NA	NA	Therapeutic
combivir	Approved	NA	NA	Therapeutic
saralasin	Approved	NA	NA	Therapeutic
o-desmethyl tramadol	Approved	NA	NA	Therapeutic
u-14583	Approved	NA	NA	Therapeutic
pyrvinium	Approved	NA	NA	Therapeutic
fareston	Approved	NA	NA	Therapeutic
hydroxyprogesterone	Approved	NA	NA	Therapeutic
bisacodyl	Approved	NA	NA	Therapeutic
estramustine phosphate	Approved	NA	NA	Therapeutic
vismodegib	Approved	NA	NA	Therapeutic
clofibric acid	Approved	NA	NA	Therapeutic
4-(1-(4-(2-(dimethylamino)ethoxy)phenyl)-2-phenylbut-1-enyl)phenol	Approved	NA	NA	Therapeutic
gallamine	Approved	NA	NA	Therapeutic
propoxycaine	Approved	NA	NA	Therapeutic
4-[3-(4-butoxy-phenoxy)-propyl]-morpholine	Approved	NA	NA	Therapeutic
Eucalyptol	Approved	Nutraceutical; Small Molecule	NA	NA
ginkgolide-J	Approved	Nutraceutical; Small Molecule	NA	NA
ginkgolide-B	Approved	Nutraceutical; Small Molecule	NA	NA
ginsenoside Rb1	Approved	Nutraceutical; Small Molecule	NA	NA
ginsenoside C	Approved	Nutraceutical; Small Molecule	NA	NA
ginkgolide-C	Approved	Nutraceutical; Small Molecule	NA	NA
Ginsenoside Rg1	Approved	Nutraceutical; Small Molecule	NA	NA
ginkgolide-M	Approved	Nutraceutical; Small Molecule	NA	NA
Kava	Approved	Nutraceutical; Small Molecule	NA	NA
St. John's Wort	Approved	Nutraceutical; Small Molecule	NA	NA
Hyperforin	Approved	Nutraceutical; Small Molecule	NA	NA
Dehydroepiandrosterone	Approved	Nutraceutical; Small Molecule	NA	NA
ginkgolide-A	Approved	Nutraceutical; Small Molecule	NA	Non-Therapeutic
Ethyl biscoumacetate	Approved	Small Molecule	NA	NA
Clobazam	Approved	Approved; Illicit; Investigational; Small Molecule	Approved	NA
Zaleplon	Approved	Approved; Illicit; Investigational; Small Molecule	Approved	NA
Oxycodone	Approved	Approved; Illicit; Investigational; Small Molecule	Approved	NA
Buprenorphine	Approved	Approved; Illicit; Investigational; Small Molecule	Approved	Therapeutic
Alprazolam	Approved	Approved; Illicit; Investigational; Small Molecule	Approved	Therapeutic
Fentanyl	Approved	Approved; Illicit; Investigational; Small Molecule	Approved	Therapeutic
Pregabalin	Approved	Approved; Illicit; Investigational; Small Molecule	Approved	Therapeutic
Ethinamate	Approved	Approved; Illicit; Small Molecule	Approved	NA
Fluoxymesterone	Approved	Approved; Illicit; Small Molecule	Approved	NA
Glutethimide	Approved	Approved; Illicit; Small Molecule	Approved	NA
Phenmetrazine	Approved	Approved; Illicit; Small Molecule	Approved	NA
Diethylpropion	Approved	Approved; Illicit; Small Molecule	Approved	NA
Drostanolone	Approved	Approved; Illicit; Small Molecule	Approved	NA
Clotiazepam	Approved	Approved; Illicit; Small Molecule	Approved	NA
Ethchlorvynol	Approved	Approved; Illicit; Small Molecule	Approved	NA
Fludiazepam	Approved	Approved; Illicit; Small Molecule	Approved	NA
Halazepam	Approved	Approved; Illicit; Small Molecule	Approved	NA
Prazepam	Approved	Approved; Illicit; Small Molecule	Approved	NA
Gamma Hydroxybutyric Acid	Approved	Approved; Illicit; Small Molecule	Approved	NA
Phendimetrazine	Approved	Approved; Illicit; Small Molecule	Approved	NA
Phentermine	Approved	Approved; Illicit; Small Molecule	Approved	NA
Bromazepam	Approved	Approved; Illicit; Small Molecule	Approved	NA
Flurazepam	Approved	Approved; Illicit; Small Molecule	Approved	NA
Quazepam	Approved	Approved; Illicit; Small Molecule	Approved	NA
Estazolam	Approved	Approved; Illicit; Small Molecule	Approved	NA
Clorazepate	Approved	Approved; Illicit; Small Molecule	Approved	NA
Clonazepam	Approved	Approved; Illicit; Small Molecule	Approved	NA
Flunitrazepam	Approved	Approved; Illicit; Small Molecule	Approved	NA
Methadyl Acetate	Approved	Approved; Illicit; Small Molecule	Approved	NA
Anileridine	Approved	Approved; Illicit; Small Molecule	Approved	NA
Hydrocodone	Approved	Approved; Illicit; Small Molecule	Approved	NA
Hydromorphone	Approved	Approved; Illicit; Small Molecule	Approved	NA
Propoxyphene	Approved	Approved; Illicit; Small Molecule	Approved	NA
Diphenoxylate	Approved	Approved; Illicit; Small Molecule	Approved	NA
Butabarbital	Approved	Approved; Illicit; Small Molecule	Approved	NA
Butalbital	Approved	Approved; Illicit; Small Molecule	Approved	NA
Talbutal	Approved	Approved; Illicit; Small Molecule	Approved	NA
Butethal	Approved	Approved; Illicit; Small Molecule	Approved	NA
Methamphetamine	Approved	Approved; Illicit; Small Molecule	Approved	NA
Benzphetamine	Approved	Approved; Illicit; Small Molecule	Approved	NA
Aprobarbital	Approved	Approved; Illicit; Small Molecule	Approved	NA
Amobarbital	Approved	Approved; Illicit; Small Molecule	Approved	NA
Cocaine	Approved	Approved; Illicit; Small Molecule	Approved	Non-Therapeutic
Midazolam	Approved	Approved; Illicit; Small Molecule	Approved	Therapeutic
Dextroamphetamine	Approved	Approved; Illicit; Small Molecule	Approved	Therapeutic
Dronabinol	Approved	Approved; Illicit; Small Molecule	Approved	Therapeutic
Alfentanil	Approved	Approved; Illicit; Small Molecule	Approved	Therapeutic
Codeine	Approved	Approved; Illicit; Small Molecule	Approved	Therapeutic
Butorphanol	Approved	Approved; Illicit; Small Molecule	Approved	Therapeutic
Meprobamate	Approved	Approved; Illicit; Small Molecule	Approved	Therapeutic
Diazepam	Approved	Approved; Illicit; Small Molecule	Approved	Therapeutic
Nandrolone phenpropionate	Approved	Approved; Illicit; Small Molecule	NA	NA
Nandrolone decanoate	Approved	Approved; Illicit; Small Molecule	NA	NA
Ethylmorphine	Approved	Approved; Illicit; Small Molecule	NA	NA
Chlordiazepoxide	Approved	Approved; Illicit; Small Molecule	NA	NA
Amphetamine	Approved	Approved; Illicit; Small Molecule	NA	NA
Calusterone	Approved	Experimental; Illicit; Small Molecule	Approved	NA
Barbital	Approved	Experimental; Illicit; Small Molecule	Approved	NA
Dioxaphetyl butyrate	Approved	Experimental; Illicit; Small Molecule	NA	NA
5-Androstenediol	Approved	Experimental; Illicit; Small Molecule	NA	NA
Beta-hydroxyfentanyl	Approved	Experimental; Illicit; Small Molecule	NA	NA
17Alpha-methyl-3beta,17beta-dihydroxyandrost-4-ene	Approved	Experimental; Illicit; Small Molecule	NA	NA
Difenoxin	Approved	Experimental; Illicit; Small Molecule	NA	NA
Dipipanone	Approved	Experimental; Illicit; Small Molecule	NA	NA
Alphamethadol	Approved	Experimental; Illicit; Small Molecule	NA	NA
Etoxeridine	Approved	Experimental; Illicit; Small Molecule	NA	NA
Clonitazene	Approved	Experimental; Illicit; Small Molecule	NA	NA
Dimenoxadol	Approved	Experimental; Illicit; Small Molecule	NA	NA
Desomorphine	Approved	Experimental; Illicit; Small Molecule	NA	NA
1-Androstenedione	Approved	Experimental; Illicit; Small Molecule	NA	NA
Diethylthiambutene	Approved	Experimental; Illicit; Small Molecule	NA	NA
Acetyl-alpha-methylfentanyl	Approved	Experimental; Illicit; Small Molecule	NA	NA
Alphameprodine	Approved	Experimental; Illicit; Small Molecule	NA	NA
2,5-Dimethoxy-4-(n)-propylthiophenethylamine	Approved	Experimental; Illicit; Small Molecule	NA	NA
Dihydroetorphine	Approved	Experimental; Illicit; Small Molecule	NA	NA
4-Methylaminorex	Approved	Experimental; Illicit; Small Molecule	NA	NA
Betacetylmethadol	Approved	Experimental; Illicit; Small Molecule	NA	NA
3,4,5-Trimethoxyamphetamine	Approved	Experimental; Illicit; Small Molecule	NA	NA
1-Phenylcyclohexylamine	Approved	Experimental; Illicit; Small Molecule	NA	NA
1-Piperidinocyclohexanecarbonitrile	Approved	Experimental; Illicit; Small Molecule	NA	NA
Embutramide	Approved	Experimental; Illicit; Small Molecule	NA	NA
Haloxazolam	Approved	Experimental; Illicit; Small Molecule	NA	NA
Ethylmethylthiambutene	Approved	Experimental; Illicit; Small Molecule	NA	NA
4-Hydroxy-19-nortestosterone	Approved	Experimental; Illicit; Small Molecule	NA	NA
4-Methyl-2,5-dimethoxyamphetamine	Approved	Experimental; Illicit; Small Molecule	NA	NA
Clostebol	Approved	Experimental; Illicit; Small Molecule	NA	NA
Ethyl loflazepate	Approved	Experimental; Illicit; Small Molecule	NA	NA
Codeine methylbromide	Approved	Experimental; Illicit; Small Molecule	NA	NA
19-Nor-4-androstenediol	Approved	Experimental; Illicit; Small Molecule	NA	NA
5-Methoxy-N,N-diisopropyltryptamine	Approved	Experimental; Illicit; Small Molecule	NA	NA
13Beta-ethyl-17beta-hydroxygon-4-en-3-one	Approved	Experimental; Illicit; Small Molecule	NA	NA
Diethyltryptamine	Approved	Experimental; Illicit; Small Molecule	NA	NA
Bezitramide	Approved	Experimental; Illicit; Small Molecule	NA	NA
Clortermine	Approved	Experimental; Illicit; Small Molecule	NA	NA
Camazepam	Approved	Experimental; Illicit; Small Molecule	NA	NA
Chlorhexadol	Approved	Experimental; Illicit; Small Molecule	NA	NA
Fenproporex	Approved	Experimental; Illicit; Small Molecule	NA	NA
Cathine	Approved	Experimental; Illicit; Small Molecule	NA	NA
Dichloralphenazone	Approved	Experimental; Illicit; Small Molecule	NA	NA
Chloral betaine	Approved	Experimental; Illicit; Small Molecule	NA	NA
Cathinone	Approved	Experimental; Illicit; Small Molecule	NA	NA
17Alpha-methyl-4-hydroxynandrolone	Approved	Experimental; Illicit; Small Molecule	NA	NA
Bolasterone	Approved	Experimental; Illicit; Small Molecule	NA	NA
Aminorex	Approved	Experimental; Illicit; Small Molecule	NA	NA
19-Nor-5-androstenediol	Approved	Experimental; Illicit; Small Molecule	NA	NA
Alpha-methylthiofentanyl	Approved	Experimental; Illicit; Small Molecule	NA	NA
3,4-Methylenedioxy-N-ethylamphetamine	Approved	Experimental; Illicit; Small Molecule	NA	NA
Alpha-methylfentanyl	Approved	Experimental; Illicit; Small Molecule	NA	NA
Benzethidine	Approved	Experimental; Illicit; Small Molecule	NA	NA
4-Bromo-2,5-dimethoxyphenethylamine	Approved	Experimental; Illicit; Small Molecule	NA	NA
Benzylmorphine	Approved	Experimental; Illicit; Small Molecule	NA	NA
2,5-Dimethoxyamphetamine	Approved	Experimental; Illicit; Small Molecule	NA	NA
Betaprodine	Approved	Experimental; Illicit; Small Molecule	NA	NA
Acetyldihydrocodeine	Approved	Experimental; Illicit; Small Molecule	NA	NA
Etonitazene	Approved	Experimental; Illicit; Small Molecule	NA	NA
Dehydrochloromethyltestosterone	Approved	Experimental; Illicit; Small Molecule	NA	NA
Dextromoramide	Approved	Experimental; Illicit; Small Molecule	NA	NA
4-Bromo-2,5-dimethoxyamphetamine	Approved	Experimental; Illicit; Small Molecule	NA	NA
3Alpha,17beta-dihydroxy-5alpha-androstane	Approved	Experimental; Illicit; Small Molecule	NA	NA
Beta-hydroxy-3-methylfentanyl	Approved	Experimental; Illicit; Small Molecule	NA	NA
Furethidine	Approved	Experimental; Illicit; Small Molecule	NA	NA
17Alpha-methyl-3beta,17beta-dihydroxy-5alpha-androstane	Approved	Experimental; Illicit; Small Molecule	NA	NA
Acetorphine	Approved	Experimental; Illicit; Small Molecule	NA	NA
Betameprodine	Approved	Experimental; Illicit; Small Molecule	NA	NA
17Alpha-methyl-3alpha,17beta-dihydroxy-5alpha-androstane	Approved	Experimental; Illicit; Small Molecule	NA	NA
1-Methyl-4-phenyl-4-propionoxypiperidine	Approved	Experimental; Illicit; Small Molecule	NA	NA
Codeine-N-oxide	Approved	Experimental; Illicit; Small Molecule	NA	NA
2,5-Dimethoxy-4-ethylamphetamine	Approved	Experimental; Illicit; Small Molecule	NA	NA
Furazabol	Approved	Experimental; Illicit; Small Molecule	NA	NA
Cyprenorphine	Approved	Experimental; Illicit; Small Molecule	NA	NA
1-Androstenediol	Approved	Experimental; Illicit; Small Molecule	NA	NA
4-Androstenediol	Approved	Experimental; Illicit; Small Molecule	NA	NA
Chloral hydrate	Approved	Experimental; Illicit; Small Molecule	NA	NA
17Alpha-methyl-delta1-dihydrotestosterone	Approved	Experimental; Illicit; Small Molecule	NA	NA
Cloxazolam	Approved	Experimental; Illicit; Small Molecule	NA	NA
Allylprodine	Approved	Experimental; Illicit; Small Molecule	NA	NA
Formebolone	Approved	Experimental; Illicit; Small Molecule	NA	NA
Hydromorphinol	Approved	Experimental; Illicit; Small Molecule	NA	NA
Alpha-ethyltryptamine	Approved	Experimental; Illicit; Small Molecule	NA	NA
Drotebanol	Approved	Experimental; Illicit; Small Molecule	NA	NA
5-Androstenedione	Approved	Experimental; Illicit; Small Molecule	NA	NA
Alphacetylmethadol	Approved	Experimental; Illicit; Small Molecule	NA	NA
19-Nor-5-androstenedione	Approved	Experimental; Illicit; Small Molecule	NA	NA
4-Hydroxytestosterone	Approved	Experimental; Illicit; Small Molecule	NA	NA
19-Nor-4-androstenedione	Approved	Experimental; Illicit; Small Molecule	NA	NA
Fenethylline	Approved	Experimental; Illicit; Small Molecule	NA	NA
Alpha-methyltryptamine	Approved	Experimental; Illicit; Small Molecule	NA	NA
Benzoylecgonine	Approved	Experimental; Illicit; Small Molecule	NA	NA
Diampromide	Approved	Experimental; Illicit; Small Molecule	NA	NA
Ecgonine	Approved	Experimental; Illicit; Small Molecule	NA	NA
Boldenone	Approved	Experimental; Illicit; Small Molecule	NA	NA
Delta1-dihydrotestosterone	Approved	Experimental; Illicit; Small Molecule	NA	NA
1-(2-Phenylethyl)-4-phenyl-4-acetoxypiperidine	Approved	Experimental; Illicit; Small Molecule	NA	NA
Dihydrocodeine	Approved	Experimental; Illicit; Small Molecule	NA	NA
4-Androstenedione	Approved	Experimental; Illicit; Small Molecule	NA	NA
Androstanedione	Approved	Experimental; Illicit; Small Molecule	NA	NA
Bufotenine	Approved	Experimental; Illicit; Small Molecule	NA	NA
3,4-Methylenedioxymethamphetamine	Approved	Experimental; Illicit; Small Molecule	NA	NA
Dimethyltryptamine	Approved	Experimental; Illicit; Small Molecule	NA	NA
Dihydromorphine	Approved	Experimental; Illicit; Small Molecule	NA	NA
Dimethylthiambutene	Approved	Experimental; Illicit; Small Molecule	NA	NA
Heroin	Approved	Experimental; Illicit; Small Molecule	NA	NA
3-Methylthiofentanyl	Approved	Experimental; Illicit; Small Molecule	NA	NA
Carfentanil	Approved	Experimental; Illicit; Small Molecule	NA	NA
3-Methylfentanyl	Approved	Experimental; Illicit; Small Molecule	NA	NA
Barbituric acid derivative	Approved	Experimental; Illicit; Small Molecule	NA	NA
MMDA	Approved	Experimental; Illicit; Small Molecule	NA	NA
4-Methoxyamphetamine	Approved	Experimental; Illicit; Small Molecule	NA	NA
Rolicyclidine	Approved	Experimental; Illicit; Small Molecule	NA	NA
Diprenorphine	Approved	Experimental; Illicit; Small Molecule	NA	Non-Therapeutic
Dihydrotestosterone	Approved	Experimental; Illicit; Small Molecule	NA	Non-Therapeutic
3,4-Methylenedioxyamphetamine	Approved	Experimental; Illicit; Small Molecule	NA	Non-Therapeutic
Etorphine	Approved	Experimental; Illicit; Small Molecule	NA	Non-Therapeutic
Delorazepam	Approved	Experimental; Illicit; Small Molecule	NA	Non-Therapeutic
Tenocyclidine	Approved	Experimental; Illicit; Small Molecule	NA	Non-Therapeutic
Phencyclidine	Approved	Experimental; Illicit; Small Molecule	NA	Non-Therapeutic
Ethylestrenol	Approved	Experimental; Illicit; Small Molecule	NA	Therapeutic
Sibutramine	Problematic	Approved; Illicit; Investigational; Small Molecule; Withdrawn	Approved	Therapeutic
Methyprylon	Problematic	Approved; Illicit; Small Molecule; Withdrawn	Approved	NA
Fencamfamine	Problematic	Approved; Illicit; Small Molecule; Withdrawn	Approved	NA
Dexfenfluramine	Problematic	Approved; Illicit; Small Molecule; Withdrawn	Approved	Non-Therapeutic
Triazolam	Problematic	Approved; Illicit; Small Molecule; Withdrawn	Approved	Therapeutic
Ximelagatran	Problematic	Approved; Investigational; Small Molecule; Withdrawn	Approved	NA
Trilostane	Problematic	Approved; Investigational; Small Molecule; Withdrawn	Approved	NA
Cisapride	Problematic	Approved; Investigational; Small Molecule; Withdrawn	Approved	Non-Therapeutic
Thalidomide	Problematic	Approved; Investigational; Small Molecule; Withdrawn	Approved	Therapeutic
Ephedra	Problematic	Approved; Nutraceutical; Small Molecule; Withdrawn	NA	NA
Ardeparin	Problematic	Approved; Small Molecule; Withdrawn	Approved	NA
Encainide	Problematic	Approved; Small Molecule; Withdrawn	Approved	NA
Tolcapone	Problematic	Approved; Small Molecule; Withdrawn	Approved	NA
Nefazodone	Problematic	Approved; Small Molecule; Withdrawn	Approved	NA
Chlormezanone	Problematic	Approved; Small Molecule; Withdrawn	Approved	NA
Phenylpropanolamine	Problematic	Approved; Small Molecule; Withdrawn	Approved	NA
Potassium Chloride	Problematic	Approved; Small Molecule; Withdrawn	Approved	NA
Sulfametopyrazine	Problematic	Approved; Small Molecule; Withdrawn	Approved	NA
Astemizole	Problematic	Approved; Small Molecule; Withdrawn	Approved	Non-Therapeutic
Terfenadine	Problematic	Approved; Small Molecule; Withdrawn	Approved	Non-Therapeutic
Remoxipride	Problematic	Approved; Small Molecule; Withdrawn	Approved	Non-Therapeutic
Sertindole	Problematic	Approved; Small Molecule; Withdrawn	Approved	Non-Therapeutic
Phenformin	Problematic	Approved; Small Molecule; Withdrawn	Approved	Non-Therapeutic
Pergolide	Problematic	Approved; Small Molecule; Withdrawn	Approved	Therapeutic
Grepafloxacin	Problematic	Approved; Small Molecule; Withdrawn	Approved	Therapeutic
Alosetron	Problematic	Approved; Small Molecule; Withdrawn	Approved	Therapeutic
Plicamycin	Problematic	Approved; Small Molecule; Withdrawn	NA	NA
Aminophenazone	Problematic	Approved; Small Molecule; Withdrawn	NA	NA
Nonoxynol-9	Problematic	Approved; Small Molecule; Withdrawn	NA	NA
Chlorphentermine	Problematic	Experimental; Illicit; Small Molecule; Withdrawn	NA	NA
Phenacetin	Problematic	Experimental; Small Molecule; Withdrawn	NA	NA
Oxyphenbutazone	Problematic	Experimental; Small Molecule; Withdrawn	NA	NA
Lysergic Acid Diethylamide	Problematic	Illicit; Small Molecule; Withdrawn	NA	NA
Methaqualone	Problematic	Illicit; Small Molecule; Withdrawn	NA	NA
Fenfluramine	Problematic	Illicit; Small Molecule; Withdrawn	NA	NA
Pemoline	Problematic	Illicit; Small Molecule; Withdrawn	NA	Therapeutic
Amineptine	Problematic	Illicit; Small Molecule; Withdrawn	Withdrawal	NA
Valdecoxib	Problematic	Investigational; Small Molecule; Withdrawn	Approved	Therapeutic
Dantron	Problematic	Investigational; Small Molecule; Withdrawn	NA	NA
Tegaserod	Problematic	Investigational; Small Molecule; Withdrawn	Phase III	NA
Rofecoxib	Problematic	Investigational; Small Molecule; Withdrawn	Withdrawn	Therapeutic
AZD1236	Problematic	NA	Disconitnued in Phase II	NA
TAK-593	Problematic	NA	Discontined in Phase I	NA
MLN0415	Problematic	NA	Discontined in Phase I	NA
ABT-089	Problematic	NA	Discontined in Phase II	NA
CCT-018159	Problematic	NA	Discontinue	NA
Resatorvid	Problematic	NA	Discontinued	NA
UK-369003	Problematic	NA	Discontinued	NA
Lobucavir	Problematic	NA	Discontinued	NA
Gem 92	Problematic	NA	Discontinued	NA
M100,240	Problematic	NA	Discontinued	NA
Talsaclidine isomer	Problematic	NA	Discontinued	NA
PF-3185043	Problematic	NA	Discontinued	NA
CP-800569	Problematic	NA	Discontinued	NA
SDZ-HDC-912	Problematic	NA	Discontinued	NA
SR 144190	Problematic	NA	Discontinued	NA
Ifetroban sodium	Problematic	NA	Discontinued	NA
BIBV 308	Problematic	NA	Discontinued	NA
Sonepiprazole	Problematic	NA	Discontinued	NA
Belaperidone	Problematic	NA	Discontinued	NA
Brasofensine	Problematic	NA	Discontinued	NA
LY367265	Problematic	NA	Discontinued	NA
Fananserin	Problematic	NA	Discontinued	NA
1192U90	Problematic	NA	Discontinued	NA
Labradimil	Problematic	NA	Discontinued	NA
Tarazepide	Problematic	NA	Discontinued	NA
Lintitript	Problematic	NA	Discontinued	NA
NBI-37582	Problematic	NA	Discontinued	NA
RGH-1756	Problematic	NA	Discontinued	NA
SU-6668	Problematic	NA	Discontinued	NA
PNU-282987	Problematic	NA	Discontinued	NA
Cilofungin	Problematic	NA	Discontinued	NA
Evernimicin	Problematic	NA	Discontinued	NA
BMS-433771	Problematic	NA	Discontinued	NA
Sch-351125	Problematic	NA	Discontinued	NA
Garenoxacin	Problematic	NA	Discontinued	NA
Dianicline+rimonabant	Problematic	NA	Discontinued	NA
LTB 019	Problematic	NA	Discontinued	NA
IPI-493	Problematic	NA	Discontinued	NA
RFI-641	Problematic	NA	Discontinued	NA
VP-14637	Problematic	NA	Discontinued	NA
Rimcazole	Problematic	NA	Discontinued	NA
SR-31742A	Problematic	NA	Discontinued	NA
E-6276	Problematic	NA	Discontinued	NA
PD-200390	Problematic	NA	Discontinued	NA
CP-724714	Problematic	NA	Discontinued	Non-Therapeutic
Apafant	Problematic	NA	Discontinued	Non-Therapeutic
TAK-779	Problematic	NA	Discontinued	Non-Therapeutic
BMS214662	Problematic	NA	Discontinued	Non-Therapeutic
DPC-333	Problematic	NA	Discontinued	Non-Therapeutic
VX-745	Problematic	NA	Discontinued	Non-Therapeutic
Valspodar	Problematic	NA	Discontinued after Phase I	NA
AG-021541	Problematic	NA	Discontinued at Phase I	NA
ISIS 14803	Problematic	NA	Discontinued at Phase II	NA
Isoleucine thiazolidide DPP IV	Problematic	NA	Discontinued at Phase II	NA
R-1438	Problematic	NA	Discontinued at Phase II	NA
NVP DPP728	Problematic	NA	Discontinued at Phase II	Non-Therapeutic
Denagliptin	Problematic	NA	Discontinued at Phase III	NA
Radaxafine HCl	Problematic	NA	Discontinued in 2006 due to "poor test results" in Phase I	NA
NS 2359	Problematic	NA	Discontinued in 2009 in phase II	NA
AZD4769	Problematic	NA	Discontinued in Phase I	NA
BB-3644	Problematic	NA	Discontinued in Phase I	NA
AZD5904	Problematic	NA	Discontinued in Phase I	NA
Revatropate	Problematic	NA	Discontinued in Phase I	NA
R1295	Problematic	NA	Discontinued in Phase I	NA
Remacemide	Problematic	NA	Discontinued in Phase I	NA
CBD cannabis derivative	Problematic	NA	Discontinued in Phase I	NA
AZD1175	Problematic	NA	Discontinued in Phase I	NA
AZD2207	Problematic	NA	Discontinued in Phase I	NA
SB-265610	Problematic	NA	Discontinued in Phase I	NA
SLV-317	Problematic	NA	Discontinued in Phase I	NA
CRA-028129	Problematic	NA	Discontinued in Phase I	NA
SSR-162369	Problematic	NA	Discontinued in Phase I	NA
AMG-714	Problematic	NA	Discontinued in Phase I	NA
CC-401	Problematic	NA	Discontinued in Phase I	NA
PI3K alpha	Problematic	NA	Discontinued in Phase I	NA
AC-162352	Problematic	NA	Discontinued in Phase I	NA
AZD5672	Problematic	NA	Discontinued in Phase I	NA
INCB15050	Problematic	NA	Discontinued in Phase I	NA
CP-868596	Problematic	NA	Discontinued in Phase I	NA
AZD-9272	Problematic	NA	Discontinued in Phase I	NA
Amelubant	Problematic	NA	Discontinued in Phase I	NA
AZD3409	Problematic	NA	Discontinued in Phase I	NA
APD668	Problematic	NA	Discontinued in Phase I	NA
AZD9639	Problematic	NA	Discontinued in Phase I	NA
NGD-4715	Problematic	NA	Discontinued in Phase I	NA
AMG 076	Problematic	NA	Discontinued in Phase I	NA
CEP-7055	Problematic	NA	Discontinued in Phase I	Non-Therapeutic
AMD-070	Problematic	NA	Discontinued in Phase I	Non-Therapeutic
AMG-517	Problematic	NA	Discontinued in Phase I	Non-Therapeutic
Traxoprodil	Problematic	NA	Discontinued in Phase I	Non-Therapeutic
HspE7 (TLR3 agonist adjuvant)	Problematic	NA	Discontinued in Phase I/II	NA
MIV-701	Problematic	NA	Discontinued in Phase I/II	NA
CYT-009-GhrQb	Problematic	NA	Discontinued in Phase I/II	NA
Olcegepant	Problematic	NA	Discontinued in Phase I/II	Non-Therapeutic
NVP-LAQ824	Problematic	NA	Discontinued in Phase I/II	Non-Therapeutic
ISIS 104838	Problematic	NA	Discontinued in Phase II	NA
Mitemcinal fumarate	Problematic	NA	Discontinued in Phase II	NA
RDP58	Problematic	NA	Discontinued in Phase II	NA
XL784	Problematic	NA	Discontinued in Phase II	NA
R411	Problematic	NA	Discontinued in Phase II	NA
Siplizumab	Problematic	NA	Discontinued in Phase II	NA
Tasidotin hydrochloride	Problematic	NA	Discontinued in Phase II	NA
Milveterol+Fluticasone	Problematic	NA	Discontinued in Phase II	NA
R-sibutramine metabolite	Problematic	NA	Discontinued in Phase II	NA
GSK372475	Problematic	NA	Discontinued in Phase II	NA
DOV-216303	Problematic	NA	Discontinued in Phase II	NA
Metastat	Problematic	NA	Discontinued in Phase II	NA
Galardin	Problematic	NA	Discontinued in Phase II	NA
Sarizotan	Problematic	NA	Discontinued in Phase II	NA
CJ-13610	Problematic	NA	Discontinued in Phase II	NA
AOD-9604	Problematic	NA	Discontinued in Phase II	NA
PSN357	Problematic	NA	Discontinued in Phase II	NA
GT-389255	Problematic	NA	Discontinued in Phase II	NA
GW-427353	Problematic	NA	Discontinued in Phase II	NA
Telbermin	Problematic	NA	Discontinued in Phase II	NA
DNK-333	Problematic	NA	Discontinued in Phase II	NA
AZD1940	Problematic	NA	Discontinued in Phase II	NA
KDS-2000	Problematic	NA	Discontinued in Phase II	NA
AVE1625	Problematic	NA	Discontinued in Phase II	NA
GSK 679769	Problematic	NA	Discontinued in Phase II	NA
AZD2624	Problematic	NA	Discontinued in Phase II	NA
Vestipitant	Problematic	NA	Discontinued in Phase II	NA
R 673	Problematic	NA	Discontinued in Phase II	NA
Elzasonan hydrochloride	Problematic	NA	Discontinued in Phase II	NA
Adatanserin	Problematic	NA	Discontinued in Phase II	NA
YM-992	Problematic	NA	Discontinued in Phase II	NA
GW-493838	Problematic	NA	Discontinued in Phase II	NA
CS-003	Problematic	NA	Discontinued in Phase II	NA
Emapunil	Problematic	NA	Discontinued in Phase II	NA
CVT-124	Problematic	NA	Discontinued in Phase II	NA
GI 181771	Problematic	NA	Discontinued in Phase II	NA
MLN3897	Problematic	NA	Discontinued in Phase II	NA
AZD4818	Problematic	NA	Discontinued in Phase II	NA
NBI-34041	Problematic	NA	Discontinued in Phase II	NA
Radafaxine	Problematic	NA	Discontinued in Phase II	NA
McN3377	Problematic	NA	Discontinued in Phase II	NA
Balicatib	Problematic	NA	Discontinued in Phase II	NA
PYY3-36	Problematic	NA	Discontinued in Phase II	NA
T487	Problematic	NA	Discontinued in Phase II	NA
TM30338	Problematic	NA	Discontinued in Phase II	NA
Beta-Lapachone	Problematic	NA	Discontinued in Phase II	NA
GSK-677954	Problematic	NA	Discontinued in Phase II	NA
Dexefaroxan	Problematic	NA	Discontinued in Phase II	NA
INCB19602	Problematic	NA	Discontinued in Phase II	NA
AZD-9684	Problematic	NA	Discontinued in Phase II	NA
Becampanel	Problematic	NA	Discontinued in Phase II	NA
Resiquimod	Problematic	NA	Discontinued in Phase II	NA
BR3-Fc	Problematic	NA	Discontinued in Phase II	NA
AEE-788	Problematic	NA	Discontinued in Phase II	Non-Therapeutic
PRX-00023	Problematic	NA	Discontinued in Phase II	Non-Therapeutic
MK-591	Problematic	NA	Discontinued in Phase II	Non-Therapeutic
TAK-637	Problematic	NA	Discontinued in Phase II	Non-Therapeutic
CI-1033	Problematic	NA	Discontinued in Phase II	Non-Therapeutic
LY293111	Problematic	NA	Discontinued in Phase II	Non-Therapeutic
ABT-894	Problematic	NA	Discontinued in Phase II completed	NA
Ilepatril	Problematic	NA	Discontinued in Phase II/III	NA
Pexacerfont	Problematic	NA	Discontinued in Phase II/III	NA
Octopamine	Problematic	NA	Discontinued in Phase IIa	NA
INCB3284	Problematic	NA	Discontinued in Phase IIa	NA
AZD9056	Problematic	NA	Discontinued in Phase IIb	NA
Osanetant	Problematic	NA	Discontinued in Phase IIb	Non-Therapeutic
BMS 275291	Problematic	NA	Discontinued in Phase III	NA
Asoprisnil	Problematic	NA	Discontinued in Phase III	NA
Tanomastat	Problematic	NA	Discontinued in Phase III	NA
Sibenadet	Problematic	NA	Discontinued in Phase III	NA
CP-945598	Problematic	NA	Discontinued in Phase III	NA
L-759274	Problematic	NA	Discontinued in Phase III	NA
CNTF	Problematic	NA	Discontinued in Phase III	NA
Affinitak	Problematic	NA	Discontinued in Phase III	NA
PTK787/ZK 222584	Problematic	NA	Discontinued in Phase III	NA
Licarbazepine	Problematic	NA	Discontinued in Phase III	NA
Pirfenidone	Problematic	NA	Discontinued in Phase III	NA
Dianicline	Problematic	NA	Discontinued in Phase III	NA
ABT-761	Problematic	NA	Discontinued in Phase III	Non-Therapeutic
Seratrodast	Problematic	NA	Discontinued in Phase III	Non-Therapeutic
Meclinertant	Problematic	NA	Discontinued in Phase III	Non-Therapeutic
Pitavastatin	Problematic	NA	Discontinued in Phase III	Therapeutic
Saredutant	Problematic	NA	Discontinued in Phase III (2009), Positive phase III result (2007)	Non-Therapeutic
Zunrisa/Rezonic	Problematic	NA	Discontinued the regulatory filings	NA
Lonapalene	Problematic	NA	Discotinued in Phase III	NA
Gepirone ER	Problematic	NA	FDA non-approvable letter	Non-Therapeutic
Zarnestra	Problematic	NA	FDA non-approvable letter	Non-Therapeutic
Dermolastin	Problematic	NA	Halted in Phase I	NA
HCV-796	Problematic	NA	Halted in Phase II	NA
Ocinaplon	Problematic	NA	Halted in Phase III	NA
BTS-79018	Problematic	NA	No development reported	NA
(-)-3PPP, Maryland	Problematic	NA	No development reported	NA
Dopamine antags	Problematic	NA	No development reported	NA
Y-931	Problematic	NA	No development reported	NA
SDZ-MAR-327	Problematic	NA	No development reported	NA
HMR-2934	Problematic	NA	No development reported	NA
Org-23366	Problematic	NA	No development reported	NA
Abaperidone hydrochloride	Problematic	NA	No development reported	NA
GMC-283	Problematic	NA	No development reported	NA
ZD-3638	Problematic	NA	No development reported	NA
PNU-177864	Problematic	NA	No development reported	NA
AVE-5997EF	Problematic	NA	No development reported	NA
SB-277011	Problematic	NA	No development reported	NA
BP4.879a	Problematic	NA	No development reported	NA
Gliatech	Problematic	NA	No development reported	NA
5-HT4/D2 antagonists	Problematic	NA	No development reported	NA
E-5842	Problematic	NA	No development reported	NA
Sigma antagonist	Problematic	NA	No development reported	NA
NE-100	Problematic	NA	No development reported	NA
MS-377	Problematic	NA	No development reported	NA
Oritavancin	Problematic	NA	Non-approval letter from FDA	NA
Omapatrilat	Problematic	NA	Not approved by FDA due to angioedema safety concerns	Non-Therapeutic
SB-559448	Problematic	NA	Suspend in Phase I in GSK 2007 Reprot	NA
Relacatib	Problematic	NA	Suspend in Phase II in GSK 2005 Reprot	Non-Therapeutic
XL844	Problematic	NA	Suspended in Phase I	NA
TAK165	Problematic	NA	Suspended in Phase I	NA
[truncated: 150 more rows]

## Sheet: Drug-targets
Please note that not all drugs from this sheet were used in our predictions.
The reason is that not all of them could be mapped to the PSIN / PPI networks, since they targeted singleton proteins,
or proteins that were not human (e.g. antivirals, antibiotics, etc).
Drug	Targets from Drugbank	Targets from TTD	Targets from ChEMBL	Combined targets from all databases
OspA lipoprotein	P14013; O60603	P20273	NA	O60603; P14013; P20273
Glucagon recombinant	Q8MJ25; P47871; O95838; P43220	P47871	NA	O95838; P43220; P47871; Q8MJ25
Anistreplase	P00750; P00747; P02671; Q03405; P05121; P27824; Q07954; P05120; P05452; P05787; P07355; P27797	P00747	NA	P00747; Q03405; Q07954; P05120; P00750; P27797; P27824; P05121; P02671; P07355; P05787; P05452
Streptokinase	NA	P00747	NA	P0074
Lepirudin	P01050; P00734	P00734	NA	P01050; P00734
Interferon alfa-n1	P01563; P48551; P17181	P48551	NA	P01563; P17181; P48551
Interferon Alfa-2a, Recombinant	P01563; P17181; P48551	P21802	NA	P01563; P17181; P48551; P21802
Interferon Alfa-2b, Recombinant	P01563; P48551; P17181	P48551	NA	P01563; P48551; P17181
Antithymocyte globulin	P06126; Q95460; P20701; P42081; P31994; P01730; P05556; P06756; P05106	P06126	NA	P01730; P42081; P05556; P31994; P20701; P06126; P06756; Q95460; P05106
Insulin Aspart	P05177; P06213	P06213	NA	P06213; P05177
Insulin Glargine	P05177; P06213; P08069	P06213	NA	P06213; P05177; P08069
Alpha-1-proteinase inhibitor	P01009; P08246	P08246	NA	P08246; P01009
Filgrastim	P09919; Q99062; P08246	Q99062	NA	P09919; P08246; Q99062
Anakinra	P18510; P14778	P14778	NA	P14778; P18510
Interferon alfacon-1	P17181; P48551	P48551	NA	P17181; P48551
Alglucosidase alfa	P20645;	P20645	NA	P20645
Palifermin	P21781; P21802; O14786; P11362; P22455; P22607; P98160	P21802	NA	P22607; P21781; P11362; P22455; P21802; O14786; P98160
Menotropins	P01229; P23945; P22888	P23945; P22888	NA	P22888; P23945; P01229
Botulinum Toxin Type B	P10844; P63027; P23763; Q8N9I0	P63027	NA	P23763; P10844; Q8N9I0; P63027
Thyrotropin Alfa	P01225; P16473; P23945	P16473; P23945	NA	P23945; P01225; P16473
Choriogonadotropin alfa	P01233; P22888; P23945	P23945	NA	P23945; P22888; P01233
Insulin, porcine	Q8HXV2; P05177; P29120; P48745; P98164; Q16270; Q96C24; P06213; P08069; P14735; P01906; P01920; P06400; P07339; P16870; P16519	P06213	NA	P29120; P05177; P06400; P01920; P14735; Q96C24; P16870; P16519; P08069; P48745; P98164; P01906; Q8HXV2; P07339; Q16270; P06213
Gramicidin D	NA	P30536	NA	P30536
Satumomab Pendetide	NA	P30536	NA	P30536
Cetuximab	P12318; P31994; P31995; P00533; O75015; P00736; P02745; P02746; P02747; P08637; P09871; P12314	P00533	NA	P31995; P09871; P00736; P00533; P02746; P31994; P02747; P12314; P02745; P08637; P12318; O75015
Abciximab	P12314; P12318; P31994; P31995; P04004; P05106; P08514; O75015; P00736; P02745; P02746; P02747; P08637; P09871	P10912	NA	P31995; P09871; P00736; P04004; P02747; P08514; P12314; P02745; P12318; P05106; P10912; P02746; P31994; P08637; O75015
Muromonab	P08637; P09871; P12314; P12318; P31994; P31995; P04234; P07766; P09693; P20963; O75015; P00736; P02745; P02746; P02747	P07766	NA	P31995; P09871; P00736; P07766; P02747; P12314; P02745; P20963; P12318; P09693; P04234; P02746; P31994; P08637; O75015
Ibritumomab	P01865; P12318; P31994; P31995; P11836; O75015; P00736; P02745; P02746; P02747; P08637; P09871; P12314	P11836	NA	P31995; P11836; P09871; P00736; P02747; P12314; P02745; P12318; P02746; P31994; P01865; P08637; O75015
Pegvisomant	P58756; Q02928; Q02318; P06276; P15104; P08684; P33261; P33260; P10912; P16471	P10912	NA	P33260; Q02318; P58756; P06276; P33261; P16471; P10912; P15104; Q02928; P08684
Abatacept	P33681; P42081	P33681; P42081	NA	P33681; P42081
Felypressin	P37288	P37288	NA	P37288
Dornase Alfa	P24855;	P45059	NA	P45059; P24855
Vasopressin	P30518; P37288; P47901	P30518	NA	P47901; P30518; P37288
Peginterferon alfa-2b	NA	P48551	NA	P48551
Interferon beta-1b	P01574; P17181; P48551	P48551	NA	P48551; P01574; P17181
Cosyntropin	Q01718	Q01718	NA	Q01718
Sermorelin	Q02643	Q02643	NA	Q02643
Capromab	Q04609	Q04609	NA	Q04609
Coagulation Factor IX	P00740; P00742; P03951; P08709; P00451; P00734; Q07954; P38435	P00742	NA	Q07954; P00740; P00451; P00742; P08709; P03951; P38435; P00734
Oxytocin	P48147; P30559; P01178	P30559	P30559	P01178; P30559; P48147
Pegademase bovine	P56658; P62993	NA	NA	P62993; P56658
Teicoplanin	NA	NA	NA	NA
Digoxin Immune Fab	NA	NA	NA	NA
Idursulfase	O60664	NA	NA	O60664
Human Serum Albumin	P02768; P05164; P11712; O60656; P02649; P02735; P02760	NA	NA	P02768; O60656; P02649; P02735; P05164; P02760; P11712
Imiglucerase	P04062;	NA	NA	P04062
Alglucerase	P04062;	NA	NA	P04062
Insulin Lispro	P05177; P06213; P08069	NA	NA	P05177; P08069; P06213
Insulin Glulisine	P05177; P06213	NA	NA	P06213; P05177
Insulin Detemir	P05177; P06213	NA	NA	P06213; P05177
Coagulation factor VIIa	P08709; P00742; P05981; P10646; P38435; P08709; P13726	NA	NA	P10646; P00742; P13726; P05981; P08709; P38435
Buserelin	P11511; P22888; P30968	NA	NA	P22888; P11511; P30968
Laronidase	P35475;	NA	NA	P35475
Corticotropin	P26439; O15528; Q07973; Q01718; P06850	NA	NA	Q07973; P26439; Q01718; O15528; P06850
Pegaptanib	O14786	P37231	NA	O14786; P37231
Urokinase	P00749; P14543; P00747; Q03405; P00749; P00750; P05121; P05120; P05154; P98164; Q9Y5Y6	P00747	NA	P00749; P05154; P05120; P00750; P05121; P98164; P00747; Q03405; Q9Y5Y6; P14543
Becaplermin	P01127; P09619; P16234; P01023	Q03431	NA	P01023; P01127; P16234; P09619; Q03431
Eculizumab	P01031	P01031	NA	P01031
Peginterferon alfa-2a	P01563; P48551; P17181	P48551	NA	P01563; P17181; P48551
Darbepoetin alfa	P01588; P19235	P19235	NA	P01588; P19235
Collagenase	P02452; P02458; P02461; P08123	Q92523	NA	P02461; Q92523; P08123; P02458; P02452
Drotrecogin alfa	P04070; P35237; P38435; Q9UNN8; P00451; P12259; P05121; P07204; P07225; P00450; P00734; P02776; P05154	P12259; P00451	NA	P05154; P02776; P12259; P35237; P00450; Q9UNN8; P00451; P05121; P07204; P04070; P07225; P38435; P00734
Mecasermin	P08069; P17936; P06213; P11717	P08069	NA	P08069; P11717; P17936; P06213
Sargramostim	P04141; P15509; P26951; P32927; P34741; P13727	P15509	NA	P13727; P15509; P32927; P34741; P26951; P04141
Interferon alfa-n3	P17181; P48551	P48551	NA	P17181; P48551
Nesiritide	P16860; P16066; P20594; P17342	P16066	NA	P20594; P16066; P17342; P16860
Galsulfase	O60664	P20645	NA	P20645; O60664
Oprelvekin	P20809; Q14626	Q14626	NA	P20809; Q14626
Daptomycin	NA	P30536	NA	P30536
Salmon Calcitonin	P01263; P30988	P30988	NA	P30988; P01263
Alefacept	P31995; O75015; P06729; P00736; P02745; P02746; P02747; P08637; P12314; P12318; P31994	P06729	NA	P31995; P00736; P02747; P12314; P02745; P12318; P02746; P31994; P08637; P06729; O75015
Natalizumab	P31994; P31995; P05362; P13612; O75015; P00736; P02745; P02746; P02747; P08637; P12314; P12318	P13612	NA	P31995; P00736; P02747; P12314; P02745; P12318; P05362; P13612; P02746; P31994; P08637; O75015
Palivizumab	P31994; P31995; P13843; O75015; P00736; P02745; P02746; P02747; P08637; P12314; P12318	Q91MJ9	NA	P31995; P00736; P02747; P12314; P02745; P12318; Q91MJ9; P02746; P31994; P13843; P08637; O75015
Etanercept	P20333; P09871; P00736; P02745; P02746; P02747; P01375; P20333; P12314; P08637; P12318; P31994; P31995; P01374; O75015	P01375	NA	P31995; P09871; P00736; P02746; P31994; P02747; P12314; P02745; P08637; P01374; P20333; P12318; O75015; P01375
Gemtuzumab ozogamicin	P12318; P31994; P31995; P20138; O75015; P00736; P02745; P02746; P02747; P08637; P09871; P12314	P20138	NA	P31995; P09871; P00736; P20138; P02747; P12314; P02745; P12318; P02746; P31994; P08637; O75015
Alemtuzumab	P31994; P31995; P31358; O75015; P00736; P02745; P02746; P02747; P08637; P12314; P12318	P31358	NA	P31995; P12314; P00736; P02745; P08637; P31358; P02746; P12318; P31994; O75015; P02747
Interferon gamma-1b	P01579; P15260; P38484	P38484	NA	P38484; P15260; P01579
Arcitumomab	P13688	P40198	NA	P40198; P13688
Secretin	P47872	P47872	NA	P47872
Botulinum Toxin Type A	P10845; P60880; P62745	P60880	NA	P62745; P10845; P60880
Teriparatide	Q03431	Q03431	NA	Q03431
Enfuvirtide	Q70626; P05181; P33261; Q53I07	O40239	NA	Q53I07; O40239; P05181; P33261; Q70626
Exenatide	P43220	P43220	P43220	P43220
Eptifibatide	P05106	P10912	P08514; P05106	P08514; P05106; P10912
Leuprolide	P30968	Q13262	P30968	Q13262; P30968
Hyaluronidase	P38567; P01137	NA	NA	P01137; P38567
Thymalfasin	NA	NA	NA	NA
Glatiramer Acetate	P04229	NA	NA	P04229
Pancrelipase	P04746; ;	NA	NA	P04746
Bivalirudin	P05164; P00734	NA	NA	P05164; P00734
Defibrotide	P30542; P29274; P29275	NA	NA	P29275; P30542; P29274
Intravenous Immunoglobulin	P01877; P0C0L5; P01031; P12314; Q92637; P12318; P31994; P31995; P08637; O75015; P01024; P0C0L4	NA	NA	P31995; Q92637; P0C0L4; P31994; P0C0L5; P01877; P12314; P01031; P01024; P08637; P12318; O75015
Pegaspargase	P37595	NA	NA	P37595
Preotact	Q03431; P49190	NA	NA	P49190; Q03431
Rasburicase	Q00511;	NA	NA	Q00511
Antihemophilic Factor	P00451; P00734; P04070; Q07954; Q8NI22; P00742; P00740; P04275; O14832; P07307; P11021; P27797; P27824; P49257	NA	NA	Q8NI22; Q07954; P00740; O14832; P00451; P49257; P00742; P04070; P11021; P07307; P27797; P27824; P00734; P04275
Agalsidase beta	(GenzymeCorp); Replagal; Agalsidasealfa; Alpha-D-galactosidegalactohydrolase; Alpha-D-galactosidaseA; Alpha-galactosidaseAprecursor; Melibiase	NA	NA	Replagal; (GenzymeCorp); Alpha-galactosidaseAprecursor; Alpha-D-galactosidaseA; Melibiase; Agalsidasealfa; Alpha-D-galactosidegalactohydrolase
Niacin	P10635; P49019; Q8TDS4; Q15274; P40261	Q96PD7; Q8TDS4	Q8TDS4	P49019; Q96PD7; Q15274; Q8TDS4; P10635; P40261
Tretinoin	P24462; Q02928; P20815; P08684; P11712; P10632; P11509; P04798; P20813; P33260; P28702; P48443; P13631; P00352; Q8NFJ5; P51843; O94788; P49788	P08185; P10276	Q16539; Q6P2N6; P18089; P41595; P28482; P10826; P19793; P28702; P10276; P48443; P13631	Q16539; P10826; P00352; O94788; P49788; P19793; P28702; P10276; P20815; P33260; P48443; Q6P2N6; Q02928; P04798; P18089; P51843; P41595; P20813; P28482; P13631; P08185; Q8NFJ5; P10632; P11712; P24462; P08684; P11509
L-Glutamine	O15067; O43548; O75879; O94808; O95932; P22735; P47897; P49221; Q6IA69; Q96PF1; Q9UI32; P00488; P08243; Q16773; P49915; O94925; P21980; Q08188; P27708; P17812; Q06203; P15104	NA	NA	Q08188; O94925; Q06203; Q16773; P08243; Q96PF1; P49221; Q6IA69; O94808; P47897; P17812; P22735; P21980; P27708; O95932; P00488; O75879; Q9UI32; O43548; O15067; P49915; P15104
Cladribine	P27707; P00491; P23921; P31350; Q7LG56; P09884; Q07864; P56282; Q9NRF9; Q9NR33	P00813	NA	P00813; P27707; Q07864; P56282; Q9NR33; Q7LG56; Q9NRF9; P09884; P23921; P31350; P00491
Nelarabine	P00813; P27707; Q16854; P09884	P45059	NA	P00813; P27707; Q16854; P45059; P09884
Ganciclovir	P04293; P03176	O39644	NA	P03176; P04293; O39644
Minocycline	P99999; P0A7X3; P0A7V8; P01584; P09917; P14780; P15692; P29466; P42574	P45059	NA	P0A7X3; P29466; P09917; P14780; P99999; P45059; P42574; P15692; P0A7V8; P01584
Gallium nitrate	P31350; P21281; P02818; Q9S427; P01584;	P01584	NA	P21281; P02818; P01584; P31350; Q9S427
Decitabine	P27707; P26358	P11876	NA	P26358; P27707; P11876
Lucanthone	P11388; P27695; P11387	Q02880	NA	P27695; P11388; Q02880; P11387
Cytarabine	P21589; P32320; P08684; P27707; P32321; P06746	O39644	NA	P32320; P06746; P21589; P32321; O39644; P27707; P08684
Cysteamine	P05164; P61278; P49146	P61278	NA	P49146; P05164; P61278
Lamivudine	Q5DNL9; Q05486	Q67889	NA	Q5DNL9; Q67889; Q05486
Lenalidomide	O14788; P33151; A2A2V4; P35354	P01375	NA	A2A2V4; P35354; O14788; P33151; P01375
Valganciclovir	NA	O39644	NA	O39644
Valaciclovir	P04293; Q9QNF7	O39644	NA	O39644; Q9QNF7; P04293
Aminocaproic Acid	Q06278; P00747; P00750; P08519	P00747	NA	P00750; P00747; P08519; Q06278
Pentostatin	P00813	P00813	NA	P00813
Fondaparinux sodium	P01008; P00742	P00742	NA	P01008; P00742
Enoxaparin	P05164; P01008; P00742	P00742	NA	P01008; P00742; P05164
Sulodexide	P05546; P01008	P01008	NA	P01008; P05546
Desonide	P04150	P04054	NA	P04150; P04054
Ciclopirox	NA	P05023	NA	P05023
Nitroglycerin	P05091; P16066	P15509	NA	P05091; P15509; P16066
Toremifene	P05177; P08684; P04798; P03372	Q13262	NA	P05177; P03372; P04798; Q13262; P08684
Frovatriptan	P05177; P28221; P28222	P28222; P28221	NA	P05177; P28221; P28222
Pentoxifylline	P05177; Q07343; P30542; O76074; P27815; P29274; P21589	P01375	NA	P05177; P29274; O76074; P21589; Q07343; P30542; P27815; P01375
Tenofovir	P05177;	Q69617	NA	P05177; Q69617
Procaine	P06276; Q9Y5Y9; Q8TCU5; P46098; Q01959; Q15822	P46098; P05023	NA	P06276; P05023; P46098; Q9Y5Y9; Q8TCU5; Q01959; Q15822
Prasugrel	P06276; Q9H244	Q9H244	NA	P06276; Q9H244
Etonogestrel	P08684; P06401; P03372	P06401	NA	P06401; P03372; P08684
Tetrahydrobiopterin	P35354; P29474; P00439; P07101; P17752	P07101	NA	P07101; P00439; P35354; P29474; P17752
Nebivolol	P10635; P08588; P07550	P08588	NA	P07550; P08588; P10635
Darifenacin	P10635; P08684; P20309; P11229; P08172; P08173; P08912	P20309	NA	P08172; P08173; P08912; P11229; P20309; P10635; P08684
Tolterodine	P10635; P08684; P11712; P33261; P20309; P08172; P08912; P11229; P08173	P20309	NA	P08172; P08173; P33261; P08912; P11712; P11229; P20309; P10635; P08684
Clofarabine	P27707; P09884; P23921;	P45059; P08543	NA	P08543; P45059; P27707; P09884; P23921
Lofexidine	P08913	P25100	NA	P08913; P25100
Doxycycline	P08684; P0A7X3; P0A7V8;	P22894	NA	P0A7X3; P22894; P0A7V8; P08684
Rifaximin	P08684; P0A8V2; O75469	P21421	NA	P0A8V2; P21421; O75469; P08684
Dapsone	P31513; P11245; P33260; P24462; P23219; P35354; P05164; P20815; P08684; P11712; P10632; P05181; P33261; P0C0X2; P0C0X1	Q9BIX9; P06858	NA	P0C0X1; P06858; P23219; P20815; P33260; P05164; P05181; P0C0X2; P31513; P33261; Q9BIX9; P11245; P10632; P11712; P24462; P08684; P35354
Oxandrolone	P10275	P10275	NA	P10275
Tazarotene	P10632; P10276; P28702; P13631; P10826	P13631	NA	P10826; P28702; P10276; P13631; P10632
Glycopyrrolate	P11229	P11229	NA	P11229
Exemestane	P11511; P08684; P11511	P11511	NA	P11511; P08684
Atazanavir	P08684; P11712; O90777	O90777	NA	P11712; O90777; P08684
Clodronate	P35354; P12235; P05141; P12236;	P12235	NA	P12236; P35354; P12235; P05141
Micafungin	P21964; P15289; A2QLK4	P38678	NA	P15289; A2QLK4; P21964; P38678
Lubiprostone	P16152; P51788	P51788	NA	P16152; P51788
Bexarotene	P08684; P11712; P19793; P28702; P48443	Q14994	NA	P19793; P48443; P11712; P28702; Q14994; P08684
Fluvoxamine	P24462; P20815; P10635; P05177; P08684; P11712; P05181; P33261; P04798; P20813; P31645	P21802	NA	P20813; P24462; P33261; P11712; P05177; P20815; P31645; P04798; P21802; P05181; P10635; P08684
Efavirenz	P10635; P05177; P08684; P11712; P33261; P20813; Q5DNL9	Q69617	NA	P20813; P33261; P11712; P05177; Q69617; Q5DNL9; P10635; P08684
Udenafil	P20815; P08684; O76074	O76074	NA	P20815; O76074; P08684
Entacapone	P21964; O60656; P21964	P21964	NA	P21964; O60656
Paricalcitol	Q07973; P08684; P22310; P11473	P11473	NA	P22310; Q07973; P11473; P08684
Ciclesonide	P10635; P08684; P23141; P04150	P08185	NA	P23141; P04150; P10635; P08185; P08684
Eletriptan	P23219; P10635; P08684; P11712; P11509; P33261; P28221; P28222; P30939; P08908; P28566; P41595; P34969	P28222; P28221	NA	P23219; P30939; P34969; P28221; P10635; P41595; P33261; P28566; P08908; P11712; P08684; P11509; P28222
Balsalazide	Q9FAW5; P37231; P35354; P23219; P09917	P23219	NA	P23219; P35354; P09917; P37231; Q9FAW5
Zonisamide	P08684; P33261; Q06278; Q9NY72; Q8IWT1; O43497; O95180; Q9P0X4; P00915; P00918; P07451; P22748; P35218; P35498; Q9Y2D0; P23280; P43166; P35219; Q16790; Q9NS85; O75493; O43570; Q8N1Q1; Q9ULX7; Q99250; P27338; P21397; Q9NY46; P35499; Q14524; Q15858; Q9UI33; Q07699; O60939	P35498	NA	P23280; P00918; Q16790; O60939; Q9NS85; Q9NY72; P35498; O43570; P07451; Q9P0X4; Q8N1Q1; P33261; Q9NY46; Q9UI33; O75493; Q8IWT1; Q15858; P21397; Q9Y2D0; P35218; O43497; Q07699; P22748; P27338; Q99250; P35219; O95180; P35499; P00915; Q9ULX7; Q14524; P43166; Q06278; P08684
Escitalopram	P10635; P08684; P33261; P31645; Q01959; P23975; P35348; P11229; P35367	P21802	NA	P23975; Q01959; P33261; P11229; P31645; P21802; P35348; P10635; P35367; P08684
Ertapenem	P44469; P0AD65; P45059; P0AD68; P24228; P02918; P02919; P08506	Q9HBH1	NA	P24228; P0AD65; P44469; P02918; P0AD68; P45059; P08506; P02919; Q9HBH1
Meropenem	P14489; P24228	Q9HBH1	NA	P24228; P14489; Q9HBH1
Nateglinide	P23219; P20815; P10635; P08684; P11712; O60656; P24462; Q09428; P37231	P78508	NA	P24462; P11712; Q09428; P23219; P20815; O60656; P10635; P37231; P78508; P08684
Lercanidipine	P20815; P10635; P08684; P24462; Q06432	Q06432	NA	P24462; Q06432; P20815; P10635; P08684
Pramipexole	P41595; P28335; P18825; P21728; P21918; P35462; P14416; P21917; P18089; P08908; P28221; P08913; P28222; P28223	P14416; P35462	NA	P28223; P18825; P21728; P14416; P08908; P28222; P21918; P08913; P35462; P28335; P28221; P18089; P41595; P21917
Abacavir	P22309; P28332; Q5DNL9	Q69617	NA	P28332; Q69617; Q5DNL9; P22309
Arsenic trioxide	Q16678; P08684; P04798; O14920; Q16881; P05412; P24385; P27361; P28482; P31749	P30536	NA	P30536; P31749; P27361; O14920; Q16678; P28482; P04798; Q16881; P24385; P05412; P08684
Amphotericin B	NA	P30536; Q9HBH1	NA	P30536; Q9HBH1
Olmesartan	P30556	P30556	NA	P30556
Zolmitriptan	P21397; P05177; P28222; P28221; P30939; P08908	P28222; P28221	NA	P30939; P08908; P28222; P05177; P21397; P28221
Naratriptan	P21397; P28221; P28222; P30939; P08908	P28222	NA	P30939; P21397; P28221; P08908; P28222
Azacitidine	P32320; P26358;	P11876	NA	P32320; P26358; P11876
Cyclophosphamide	P10635; P08684; P11712; P10632; P11509; P33261; P20813; P33260; P24462;	P45059	NA	P33260; P20813; P24462; P33261; P10632; P11712; P45059; P10635; P08684; P11509
Tipranavir	P10635; P08684; P33261; O90777	O90777	NA	P33261; O90777; P10635; P08684
Almotriptan	P21397; P10635; P05177; P08684; P10632; P05181; P33261; P31513; P28222; P28221	P28221; P28222	NA	P33261; P10632; P28222; P05177; P21397; P28221; P05181; P10635; P31513; P08684
Formoterol	P10635; P11712; P11509; P33261; P07550	P07550	NA	P33261; P11712; P07550; P10635; P11509
Amisulpride	P14416; P35462; P34969; P28223	P14416	NA	P34969; P28223; P35462; P14416
Sufentanil	P08684; P35372; P41143; P41145	Q12879	NA	P35372; P41145; Q12879; P41143; P08684
Levetiracetam	Q7L0J3; Q00975	P35498	NA	P35498; Q7L0J3; Q00975
Ropinirole	P10635; P05177; P08684; P28223; P28335; P08913; P18089; P18825; P35462; P14416; P21917; P08908; P28221; P41595; P21728; P21918; P28222	P14416; P35462; P35968	NA	P35968; P21918; P05177; P08913; P28223; P35462; P18825; P21728; P28335; P28221; P18089; P10635; P14416; P41595; P21917; P08908; P08684; P28222
Pimecrolimus	P08684; P42345; P62942	P21964	NA	P42345; P21964; P62942; P08684
Benazepril	P42898; P12821	P22966	NA	P42898; P12821; P22966
Latanoprost	P43088	P43088	NA	P43088
Bimatoprost	P43088; P34995; P43115; P42330	P43088	NA	P43088; P34995; P43115; P42330
Treprostinil	P43119; Q03181; Q9H244	P43119	NA	P43119; Q03181; Q9H244
Gemifloxacin	P43702; P43700	Q02880; P72525	NA	P43702; Q02880; P72525; P43700
Temozolomide	P08684;	P45059	NA	P45059; P08684
Tobramycin	P0A7S3;	P45059	NA	P45059; P0A7S3
Paromomycin	Q5SHN7;	P45059	NA	P45059; Q5SHN7
Palonosetron	P10635; P05177; P08684; P46098	P46098	NA	P46098; P05177; P10635; P08684
Terlipressin	P30518; P47901; P37288	P37288	NA	P47901; P30518; P37288
Nitisinone	P32754	P49429	NA	P49429; P32754
Permethrin	P08684; P20813; P35498	P55011	NA	P55011; P20813; P35498; P08684
Docosanol	P03200; P68344	Q9NYK1	NA	P68344; P03200; Q9NYK1
Tamsulosin	P10635; P08684; P35348; P25100; P35368	P80404	NA	P80404; P35348; P10635; P25100; P35368; P08684
Nitazoxanide	P94692	P30536	NA	P94692; P30536
Lisdexamfetamine	Q01959; P35368	P35368	NA	Q01959; P35368
Mitiglinide	P35503; P16662; Q09428; P37231	P78508	NA	Q09428; P16662; P35503; P37231; P78508
Ixabepilone	P08684; Q13509	P10721	NA	Q13509; P10721; P08684
Acamprosate	Q8TCU5; P41594; Q13255; Q14416; Q14832	Q01959	NA	Q14416; Q8TCU5; Q01959; P41594; Q13255; Q14832
Oxaliplatin	Q16678; P05177; P05181; P04798;	P45059	NA	Q16678; P05177; P45059; P04798; P05181
Mannitol	O08355	Q4WQY4; Q4X1A4	NA	Q4WQY4; O08355; Q4X1A4
Entecavir	NA	Q67889	NA	Q67889
Adefovir Dipivoxil	P24024	Q67889	NA	Q67889; P24024
Stavudine	Q5DNL9	Q69617	NA	Q69617; Q5DNL9
Amlexanox	P80511; Q99584; P08700; P05230	Q8III6	NA	Q99584; P80511; Q8III6; P08700; P05230
Ranolazine	P10635; P08684; Q14524; Q15858	Q15858; Q9Y5Y9	NA	Q9Y5Y9; Q15858; P10635; Q14524; P08684
Voglibose	O43451	O43451	P10253	O43451; P10253
Propranolol	P20815; P10635; P05177; P08684; P33261; P04798; P24462; P08588; P07550; P13945; P08908; P28222	P08913	P07550; P50406; P08588; P31645; P28335; P10635; P41595; Q99720; P28223; P13945; P05177; Q99250; Q9UQD0; P35498; Q9NY46	P07550; P05177; P20815; P31645; P08913; P04798; Q99250; P28223; Q9UQD0; P24462; P13945; P35498; P50406; P08588; P28335; P10635; P41595; Q99720; P33261; P08908; P08684; Q9NY46; P28222
Milnacipran	P31645; P23975	P07550	P23975; Q01959; P31645	P07550; P23975; Q01959; P31645
Tamibarotene	P10276; P10826	P10276	P10276	P10826; P10276
Cyproterone	P11511; P10275	P10275	P10275; P04150; P35372	P11511; P04150; P35372; P10275
Raltitrexed	P04818; Q05932	P13922	P00374; P04818	P13922; Q05932; P00374; P04818
Tramadol	P10635; P08684; P20813; P35372; P23975; P31645; P28335; P41145; P41143; Q8TCU5; Q693P7; P20309	Q12879	P23975; P31645; P35372	P20309; Q693P7; Q8TCU5; P23975; P31645; P28335; Q12879; P10635; P20813; P35372; P41143; P08684; P41145
Aprepitant	P20815; P05177; P08684; P11712; P33261; P24462; P25103	P25103	P25103; P08684	P25103; P05177; P20815; P24462; P33261; P11712; P08684
Octreotide	P05164; P30872; P35346; P30874	P30874	P35346; P32745; P30872; P30874; P31391	P30872; P32745; P31391; P35346; P05164; P30874
Lumiracoxib	P05177; P11712; P33261; O60656; P35354; P23219	P35354	P35354	P35354; P33261; P11712; P23219; P05177; O60656
Levosimendan	P63316; Q14654; Q15842; Q14432	P63316	Q13370; Q14432	P63316; Q13370; Q14432; Q15842; Q14654
Enoximone	Q14432	P24530	Q08493; Q08499; Q07343; P27815; Q13370; Q14432	Q07343; Q14432; P27815; P24530; Q08499; Q13370; Q08493
Etoricoxib	P10635; P05177; P08684; P11712; P05181; P33261; P35354	P35354	Q16539; P23219; P35354	Q16539; P05181; P10635; P11712; P08684; P35354; P23219; P05177; P33261
Telbivudine	Q05486;	Q67889	P04183	Q67889; P04183; Q05486
Vildagliptin	P27487	P27487	Q86TI2; Q6V1X1; P27487	Q6V1X1; Q86TI2; P27487
Medroxyprogesterone	P26439; P08684; P11712; P10632; P06401; P03372	P06401	P06401; P04150; P33261; P10275; Q92731; P03372; P08235; P25021	Q92731; P04150; P06401; P33261; P10632; P11712; P26439; P25021; P10275; P03372; P08235; P08684
Mitoxantrone	Q16678; P08684; P05181; P11388	Q02880	P11388; P11229; P23975; P00533; P28335; P08172; P06241; P04626; P08173; Q12809	P23975; P00533; P08172; P08173; P11388; Q16678; P04626; P11229; Q02880; P28335; P05181; P06241; P08684; Q12809
Zanamivir	P06818; P27907; Q9Y3R4	P29768	Q99519; Q8WWR8; Q9Y3R4; A8K327; Q9UQ49	A8K327; P27907; Q99519; Q8WWR8; P29768; P06818; Q9Y3R4; Q9UQ49
Miconazole	P20813; P15538; P11511; P10635; P05177; P08684; P11712; P11509; P05181; P33261; Q92952; Q9H2S1; Q9UGI6; Q12809; Q9H252; Q9NS40; P10613; P29474; P35228; Q12791; Q16558; Q9Y691; Q9NPA1; Q86W47; O15554	Q96W81	O15303; P33032; P22303; P25103; P50406; P21728; P20309; P11229; P08588; P50052; P11511; P24557; P23975; P29274; P31645; Q01959; P08913; P00533; Q6P2N6; P28335; P21452; Q16850; P40925; P18089; P10635; P14416; P41595; P06241; P08172; P04626; P25100; P08183; P33261; P35372; P21917; P30542; P32245; P41143; P28223; P11712; P21554; P35462; P13945; P08684; P08173; P41968; P25021; P35354; P41145	O15554; Q92952; P23975; Q01959; Q9NPA1; P00533; Q16850; P08172; P20813; P35372; P30542; P28223; P35354; P08173; P21728; P50406; Q9H252; P21452; Q86W47; P14416; P04626; P08183; P33261; P10613; Q12791; P11712; O15303; P22303; P25103; P11229; P05177; Q9H2S1; P11511; Q9UGI6; P31645; P35228; P08913; P15538; Q96W81; Q9Y691; Q16558; P21554; P13945; P35462; P25021; P41145; P33032; P29474; P20309; Q9NS40;…
Vorinostat	Q13547; Q92769; O15379; Q9UBN7; Q9BY41; O67135	Q13547	O15379; Q8WUI4; Q9UQL6; Q9Y618; Q96DB2; Q9UKV0; Q9BY41; B2RXH2; Q9UBN7; Q969S8; P56524; Q92769; P08684; Q13547	O67135; Q9UBN7; Q969S8; Q13547; O15379; Q9Y618; Q9UKV0; Q92769; Q8WUI4; Q9BY41; B2RXH2; P56524; Q9UQL6; Q96DB2; P08684
Aliskiren	P08684; P00797	P00797	P00797	P00797; P08684
Pioglitazone	P23219; P10635; P08684; P11712; P10632; P33261; P37231	Q07869; P37231	P00918; P27338; P37231	P00918; Q07869; P33261; P10632; P11712; P23219; P27338; P10635; P37231; P08684
Felodipine	P20815; P10635; P08684; P11712; P10632; P24462; P54750; P08235; P02585; P63316; Q13936; P54289; Q08289; Q01668; Q13698; O95180; Q9NY47; P62158; Q01064	Q9P0X4	Q6P2N6; P11712	P02585; P63316; P24462; Q9P0X4; Q08289; P54750; P10632; P11712; Q13936; P20815; Q13698; P62158; Q01668; Q01064; O95180; Q9NY47; Q6P2N6; P10635; P08235; P54289; P08684
Raloxifene	P11511; P08684; P10632; Q06278; P20813; P03372; Q92731	Q13262	Q92731; P03372; P18825; P08913; P18089; P22303; P21728; P23975; P29274; P31645; Q01959; P28335; P21452; P14416; P41595; P06241; P25100; Q99720; P35372; O14939; Q13393; P41143; P28223; P11712; P35462; Q06278; P41145; P03956; P50281; P22894; P78536; Q9NPA2; P45452; P14780; P08254; P51512; P13497; P08253; P09237; P50052; P16234; P09619; P00533; P07333; P24557; P11387; O14672; P20309; P11229; P08172;…	P03956; P00918; P07550; P46019; P50281; P05129; P22894; P22303; P78536; P11229; Q9NPA2; P11511; P17252; P14780; P23975; Q92731; Q05513; Q01959; P31645; P08913; P00533; P22694; P46020; P51512; P08172; O94806; P20813; P13497; P15735; P08253; P35372; Q15139; P24723; P28223; P13945; P35462; P25021; P08173; P09237; P41145; P16234; P06276; Q04759; P18825; P21728; P20309; P08588; P45452; Q05655; P50052;…
Irinotecan	P20815; P08684; P23141; O60656; P22309; P20813; P24462; P11387; Q969P6	Q00313; P13922	P03956; P22303; P18825; P08173	P03956; Q969P6; P13922; P20813; P24462; P08173; P18825; P22303; P20815; P23141; O60656; Q00313; P22309; P11387; P08684
Levonorgestrel	P11511; P08684; P06401; P18405; P03372; P10275	P06401	P04150; P31645	P04150; P06401; P11511; P31645; P18405; P10275; P03372; P08684
Fluocinonide	P04150; Q99835	P08185	P04150	P04150; P08185; Q99835
Flunisolide	P08684; P04150	P04150	P04150	P04150; P08684
Budesonide	P08684; P04150	P04150	P05113; P14780; P04150	P04150; P14780; P05113; P08684
Beclometasone dipropionate	P20815; P04150	P08185	P04150	P04150; P20815; P08185
Fluticasone Propionate	P20815; P08684; P24462; P04150; P06401; P47712; P08235	P04150	P04150	P04150; P24462; P06401; P47712; P20815; P08235; P08684
Fluocinolone Acetonide	P47712; P04150	P08185	P04150	P04150; P47712; P08185
Metoclopramide	P05093; P15538; P10635; P19099; P14416; P11229; Q13639	P14416	P08913; Q13639; P28335; P10635; P14416; P41595; P28223; P35462	P05093; P28223; Q13639; P14416; P11229; P08913; P15538; P35462; P19099; P28335; P10635; P41595
Ketoconazole	P11509; O43174; P33261; P05108; P04798; P20813; P24462; P15538; Q16850; Q16678; P20815; P10635; P05177; P08684; P11712; P10632; P10613	Q96W81	P19099; P08686; P11511; P24557; P23975; P31645; Q01959; P08913; P15538; P21452; Q16850; P18089; P08172; Q07973; P08183; P41143; P05093; P08684; P25021; Q12809	P05177; P11511; P20815; P23975; Q01959; P31645; P08913; P15538; O43174; Q96W81; Q16850; P04798; P08172; Q07973; P20813; P05093; P24462; P25021; P19099; Q16678; P08686; P24557; P05108; P21452; P18089; P10635; P08183; P33261; P10613; P41143; P10632; P11712; P08684; P11509; Q12809
Estradiol	P24462; Q16678; P20815; P05177; P08684; P11712; P10632; P33261; P22309; P04798; P03372; Q92731; O75469	Q13262	P10275; P04278; Q92731; P11474; P31645; Q01959; O95718; P03372; Q06278	P05177; P20815; P04278; Q92731; P11474; Q01959; P31645; P04798; P24462; P10275; Q16678; P22309; O95718; P03372; Q13262; O75469; P33261; P10632; P11712; Q06278; P08684
Imiquimod	P05177; P08684; Q9NYK1; Q9NR97	Q9NYK1	P29274; P25100; P25021	P05177; Q9NYK1; P25021; P29274; P25100; Q9NR97; P08684
Rivastigmine	P10635; P08684; P22303; P06276	P22303	P06276; P22303	P06276; P22303; P10635; P08684
Vinorelbine	P10635; P08684; P07437	P10721	P21452; P08684	P07437; P21452; P10721; P10635; P08684
Vincristine	P20815; P08684; P24462; P07437; P68366	P10721	Q9H4B7; P04350; Q13509; Q3ZCM7; P68371	P07437; P24462; P04350; Q13509; Q3ZCM7; Q9H4B7; P10721; P20815; P68371; P68366; P08684
Busulfan	P09210; P08263; P08684;	P45059	P14780	P09210; P08263; P14780; P45059; P08684
Posaconazole	P08684; P10613	Q96W81	P08684	P10613; Q96W81; P08684
Oxymorphone	P10635; P08684; P35372; P41143	P35372	P35372; P41143; P41145	P10635; P35372; P41143; P08684; P41145
Oxybutynin	P20815; P10635; P08684; P10632; P20309; P08172; P11229	P20309	P23975; P08912; P41595; P08172; Q01959; P20309; P35462; P11229; P08173; Q99720; P33261	P11229; P20815; P23975; Q01959; P08172; P35462; P08173; P20309; P10635; P41595; P33261; Q99720; P08912; P10632; P08684
Clomifene	P11511; P05177; P08684; P11509; P05181; P05108; P04798; P03372	Q13262	P23975; Q01959; P00533; P08172; P28223; P08173; P18825; P50406; P21452; P04626; P08912; P11229; P23219; P31645; P08913; P35462; P13945; P20309; Q6P2N6; P28335; P03372; P18089; P10635; P41595; P06241; Q99720	P11229; P23219; P05177; P11511; P23975; P31645; Q01959; P08913; P00533; P04798; P08172; P28223; P13945; P35462; P08173; P18825; P50406; P20309; P05108; Q6P2N6; P28335; P21452; P03372; P05181; P18089; P10635; P06241; P41595; P04626; Q13262; Q99720; P08912; P08684; P11509
Paroxetine	P10635; P11712; P10632; P20813; P31645; P23975; P28223; P11229; P08172; P20309; P08173; P08912	P21802	P20309; P11229; P23975; Q01959; P31645; P10635; P08172; Q99720; P08912; P08173; Q12809	P11229; P23975; Q01959; P31645; P08172; P20813; P28223; P21802; P08173; P20309; P10635; Q99720; P08912; P10632; P11712; Q12809
Levofloxacin	P05177; P08684; P43702; P43700; P11388	Q02880	P11388; Q02880; Q12809	P11388; P43700; P05177; P43702; Q02880; P08684; Q12809
Moxifloxacin	P43702; P43700; P11388	Q02880; Q02880	Q12809	P11388; P43700; P43702; Q02880; Q12809
Letrozole	P11511; P08684; P11509; P11511	P11511	P11511	P11511; P08684; P11509
Testosterone	P05108; P04798; P20813; Q9HB55; P24462; Q16678; P11511; P21397; P20815; P08684; P11712; P10632; Q16696; P33261; P10275	P10275	P04150; P10275; P04278; P08684	P11511; P20815; P04278; P04150; P21397; P04798; P20813; P24462; P10275; Q16678; Q9HB55; P05108; Q16696; P33261; P10632; P11712; P08684
Anastrozole	P11511; P05177; P08684; P11712; P11511	P11511	P11511	P11712; P05177; P11511; P08684
Quinapril	P12821	P22966	P12821	P12821; P22966
Ibandronate	P14324;	Q86C09	P14324	P14324; Q86C09
Carvedilol	P23219; P47989; P10635; P05177; P08684; P11712; P05181; P04798; P08588; P35348; O95298; P07550; P15692; P16860; P17302; Q12809; P19320	P80404	P07550; P18825; P21728; P50406; P08588; P23975; Q01959; P31645; P08913; P28335; P18089; P14416; P41595; P25100; P28223; P35462; P13945; Q12809	P17302; P80404; P07550; P18825; P50406; P21728; P08588; P16860; P35348; P23219; P05177; P15692; P23975; P31645; Q01959; P08913; P28335; P47989; P04798; P05181; P18089; P10635; P14416; P41595; P25100; P19320; P28223; O95298; P11712; P13945; P35462; P08684; Q12809
Risperidone	P20815; P10635; P08684; P24462; P18089; P18825; P28335; P08908; P21728; P28223; P14416; P35462; P21917; P35348; P35368; P28221; P35367; P08913	P14416	P18825; P21728; P08913; P28335; P18089; P10635; P14416; P41595; P25100; P35367; P28223; P35462; P25021; Q12809	P18825; P21728; P35348; P20815; P08913; P28335; P28221; P18089; P10635; P14416; P41595; P25100; P35367; P35368; P21917; P08908; P28223; P24462; P35462; P08684; P25021; Q12809
Etodolac	P11712; O60656; P35503; Q9HAW8; P16662; P35354; P23219; P19793	P35354	P23219; P35354	P19793; P35354; P11712; P23219; Q9HAW8; P16662; P35503; O60656
Rabeprazole	P10635; P05177; P08684; P11712; P33261; P04798; P20648	P20648	Q6P2N6; P18089; P35462	P20648; P33261; P11712; P05177; P04798; P35462; Q6P2N6; P18089; P10635; P08684
Ritonavir	P24462; P20815; P10635; P05177; P08684; P11712; P10632; P05181; P33261; P20813; O90777	O90777	P24557; P21452; P20813; P08183; P37288; P11712; P08684; P41145	P20813; P24462; P21452; P08183; P33261; P10632; P11712; P05177; P20815; O90777; P41145; P24557; P05181; P10635; P37288; P08684
Voriconazole	P23219; P20815; P08684; P11712; P33261; P31513; Q01740; P24462; P10613	Q96W81	P20813; P33261; P11712	P20813; P24462; P33261; P10613; P11712; P23219; P20815; Q96W81; Q01740; P31513; P08684
Selegiline	P10635; P05177; P08684; P11712; P10632; P11509; P05181; P33261; P20813; P27338; P21397	P27338	P08913; P21397; P18089; P27338	P20813; P33261; P10632; P11712; P05177; P08913; P21397; P27338; P05181; P18089; P10635; P08684; P11509
Argatroban	P20815; P08684; P00734	P00734	P00734	P20815; P00734; P08684
Buspirone	P20815; P10635; P08684; P24462; P08908; P14416	P08908	P28335; P14416; P41595; P25100; Q99720; P08908; P28223; P35462	P20815; P28335; P10635; P14416; P41595; P25100; Q99720; P08908; P28223; P24462; P35462; P08684
Saxagliptin	P20815; P08684; P27487	P27487	Q86TI2; P27487; Q6V1X1	P20815; Q6V1X1; Q86TI2; P27487; P08684
Apomorphine	P41595; P08913; P21728; P28221; P28222; Q9NYX4; P35462; P21917; P14416; P18825; P18089; P28335; P21918; P08908; P28223	P21918	P21728; P21918; O15245; P14416; P21917; P35462	P21918; P08913; P28223; Q9NYX4; P35462; P18825; P21728; P28335; O15245; P28221; P18089; P14416; P41595; P21917; P08908; P28222
Malathion	P05177; P20813; P06276; P14902; P05164; Q16678; P11511; P11712; P33261; P04798; P46597; P16083; P48039; P49286; P03372; Q92753; P62158; P11678; P27797	P48039; P22303	P00374; P25713; P48039; P16083; P49286	P22303; P05177; P11678; P11511; P25713; P62158; P04798; P20813; P27797; P46597; P06276; Q16678; P48039; P14902; P05164; P16083; P03372; P00374; P33261; P49286; Q92753; P11712
Lamotrigine	P22310; P35503; Q99250	Q8NDX3	Q99250	P22310; P35503; Q99250; Q8NDX3
Cetrorelix	P30968; P22888	P30968	P30968	P22888; P30968
Zileuton	P23219; P05177; P08684; P11712; O60656; P09917	P09917	P09917; P09960; P20292; Q15722; Q9NS75	P23219; P05177; P09917; P09960; P20292; Q15722; Q9NS75; P11712; P08684; O60656
Propofol	P33261; O60656; P22309; P04798; P20813; P33260; Q9HAW9; P19224; Q16678; O00519; P10635; P05177; P08684; P11712; P10632; P11509; P05181; P47870; P28472; P35499; Q99250	O00519	P23219; P23975; P28335; P41595	P23219; P28472; P05177; O00519; P33260; P23975; Q9HAW9; P04798; P20813; Q99250; O60656; Q16678; P47870; P22309; P28335; P35499; P05181; P10635; P41595; P33261; P19224; P10632; P11712; P08684; P11509
Terbinafine	P23219; P11511; P10635; P05177; P08684; P11712; P10632; P33261; P05108; Q14534	Q14534	P23975; Q14534; P08913; P10635; Q99720	P23975; P05108; P33261; P10632; P11712; Q14534; P23219; P05177; P11511; P08913; P10635; Q99720; P08684
Desloratadine	P10635; P05177; P11712; P33261; P35367	P35367	P50406; P20309; P11229; P23975; P31645; Q01959; P28335; P18089; P41595; P08172; P35367; P08912; P28223; P35462; P08173; P25021	P23975; Q01959; P08172; P28223; P08173; P50406; P33261; P08912; P11712; P11229; P05177; P31645; P35462; P25021; P20309; P28335; P18089; P10635; P41595; P35367
Leflunomide	P05177; P11712; P10632; Q02127; P09917; P35869; Q14289	Q12610	P05177; P23975; Q01959; P21397; Q02127	P23975; Q01959; Q02127; Q14289; P09917; P35869; P10632; P11712; P05177; P21397; Q12610
Riluzole	P05177; P04798; Q14524; Q9UPY5	Q8NDX3	P23975; Q99250	P23975; Q9UPY5; P05177; P04798; Q99250; Q8NDX3; Q14524
Ciprofloxacin	P20815; P05177; P08684; P24462; P43702; P43700; P11388	Q02880; P72525	Q02880; Q12809	P24462; P11388; P43700; P05177; P20815; P43702; Q02880; P72525; P08684; Q12809
Docetaxel	Q16678; P20815; P08684; P24462; Q9H4B7; P10415	P10721	Q02643; P21452; P08684	P24462; Q16678; P21452; Q9H4B7; P10721; P20815; P10415; Q02643; P08684
Bosentan	P08684; P11712; P25101; P24530	P25101; P24530	P24530; P25101	P24530; P25101; P11712; P08684
Sitagliptin	P08684; P10632; P27487	P27487	P27487	P27487; P10632; P08684
Guanfacine	P08684; P11712; P33261; P08913	P08913; P25100	P18825; P08913; P28335; P18089; P41595; P28223	P28223; P18825; P33261; P11712; P08913; P28335; P18089; P41595; P25100; P08684
Trazodone	P20815; P10635; P08684; P24462; P28223; P28335; P31645; P08908; P35367; P35348; P08913	P07550; P21802	P18825; P31645; P08913; P28335; P18089; P41595; P25100; P35367; Q99720; P28223; P35462	P28223; P24462; P18825; P08908; P07550; P20815; P31645; P08913; P21802; P35462; P35348; P28335; P18089; P10635; P41595; P25100; P35367; Q99720; P08684
Conivaptan	P08684; P37288; P30518	P37288; P30518	P30518; P37288	P30518; P37288; P08684
Irbesartan	P23219; P10635; P05177; P08684; P11712; P10632; P35503; P30556; P05412	P30556	P30556; P50052	P30556; P10632; P11712; P23219; P05177; P35503; P50052; P10635; P05412; P08684
Valsartan	P11712; P30556	P30556	P30556	P30556; P11712
Telmisartan	P33261; P30556; P37231	P30556	P50052; P37231; P30556	P30556; P33261; P50052; P37231
Metoprolol	P10635; P33261; P08588; P07550	P08588	P07550; P08588; P10635	P33261; P07550; P08588; P10635
Epinastine	P10635; P08684; P20813; P35367; P25021; P35348; P08913; P28223; P34969	P35367	Q12809	P35348; P08913; P10635; P20813; P35367; P34969; P28223; P08684; P25021; Q12809
Piroxicam	P11712; P10632; P35354; P23219	P35354	P23219	P35354; P10632; P11712; P23219
Saquinavir	P20815; P10635; P08684; P11712; P10632; P33261; P05108; P24462; O90777	O90777	P24557; P21452; P08183; P35372; P41143; P37288; P35462; P08684; P41145	P35372; P24462; P05108; P21452; P08183; P33261; P10632; P11712; P20815; O90777; P35462; P41145; P24557; P10635; P41143; P37288; P08684
Alvimopan	P35372; P41145; P41143	P35372	P35372	P35372; P41145; P41143
Naltrexone	P22309; P41143; P35372; P41145; Q5T1J1	P41143	P36544; P10635; Q99720; P35372; P41143; P41145	P35372; Q5T1J1; P36544; P41145; P22309; P10635; Q99720; P41143
Bromocriptine	P05177; P08684; P28223; P28222; P28335; P21918; P21728; P35348; P35368; P25100; P34969; P14416; P35462; P28221; P08913; P08908; P18825; P18089; P41595; P21917	P35968; P14416	P18825; P50406; P21728; P08588; P08913; P28335; P18089; P14416; P41595; P25100; P28223; P35462; P08684	P35968; P34969; P28223; P18825; P50406; P21728; P14416; P08908; P28222; P21918; P05177; P08913; P35462; P08588; P35348; P28335; P28221; P18089; P41595; P25100; P35368; P21917; P08684
Anidulafungin	A2QLK4	P38678	P10632	P38678; A2QLK4; P10632
Mupirocin	P41972	Q99UR8	P41252	P41252; P41972; Q99UR8
Alprostadil	P43116; P34995	P43116	P43119	P43119; P43116; P34995
Linezolid	P27338; P21397;	P45059	P27338	P45059; P21397; P27338
Aripiprazole	P20815; P10635; P08684; P24462; P34969; P21728; P21918; P35462; P21917; P35367; P35348; P35368; P08913; P18089; P28223; P18825; P11229; P08172; P20309; P08173; P08912; P14416; P08908; P28222; P28221; P28566; P28335; P46098; P50406	P14416	P08183; Q12809	P46098; P11229; P21918; P20815; P08913; P08172; P34969; P28223; P24462; P35462; P08173; P18825; P50406; P21728; P20309; P35348; P28335; P28221; P18089; P10635; P14416; P35367; P08183; P35368; P21917; P28566; P08912; P08908; P08684; Q12809; P28222
Granisetron	P20815; P10635; P08684; P04798; P46098	P46098	Q12809	P46098; P20815; P04798; P10635; P08684; Q12809
Olanzapine	P10635; P05177; P08684; P11712; P33261; P31513; P28566; P28335; P46098; P50406; P34969; P35367; P35348; P35368; P08913; P18089; P28223; P18825; P11229; P08172; P20309; P08173; P08912; P14416; P21728; P21918; P35462; P21917; P08908; P28222; P28221	P14416	P22303; P50406; P20309; P11229; P23975; Q01959; P31645; P28335; P18089; P10635; Q99720; P08912; P28223; Q12809; P18825; P21728; P08913; P14416; P41595; P25100; P35367; P21917; P35462; P08173	P46098; P22303; P11229; P21918; P05177; P23975; P31645; Q01959; P08913; P08172; P34969; P28223; P35462; P08173; P18825; P21728; P50406; P20309; P35348; P28335; P28221; P18089; P10635; P14416; P41595; P25100; P35367; P35368; P31513; Q99720; P33261; P21917; P28566; P08912; P08908; P11712; P08684; Q12809; P28222
Sumatriptan	P21397; P28221; P28222; P30939; P08908	P28221	P46098; P28335; P28221; P28566; P08908; P28222	P46098; P30939; P08908; P28222; P21397; P28335; P28221; P28566
Morphine	P10635; P08684; P10632; P22309; P35503; P16662; P06133; Q9HAW9; P54855; P35372; P41145; P41143	Q12879	P35372; P41143; P41145; O15245; Q99720	P54855; Q9HAW9; P16662; P35372; P35503; P41145; P22309; P06133; Q12879; O15245; P10635; Q99720; P41143; P10632; P08684
Carbamazepine	P20815; P05177; P08684; P11712; P10632; P33261; P20813; P24462; Q14524	P55011	Q15858	P55011; P20813; P24462; P33261; P10632; P11712; P05177; P20815; Q15858; Q14524; P08684
Gatifloxacin	P72524; P0A4L9; P72525; Q59961	Q02880; Q02880; Q02880; Q02880	Q12809	P72524; Q02880; P0A4L9; P72525; Q59961; Q12809
Gabapentin	P54687; P54289; Q9NY47; Q00975; P30542	Q01959	O75387; Q9NY47; Q7Z3S7; Q8IZS8; Q9UHI5; P54289; Q01650	Q01959; P30542; Q01650; Q8IZS8; Q9UHI5; O75387; P54687; Q9NY47; Q7Z3S7; P54289; Q00975
Iloprost	P43119; P34995; P27815; Q07343; Q08493; Q08499; P00750	P43116	P43119	Q08493; P43116; P43119; Q08499; P34995; Q07343; P27815; P00750
Repaglinide	P08684; P10632; Q09428; P37231	Q9UHC9; Q9UHC9	Q09428; O15245	Q09428; Q9UHC9; O15245; P37231; P10632; P08684
Zafirlukast	P23219; P10635; P05177; P08684; P11712; P10632; P05181; P33261; Q9Y271	Q9Y271	Q16539; Q9Y271; P24557; P00533; Q6P2N6; P28482; P27361; Q9NS75; P11712	Q16539; P23219; P05177; Q9Y271; P24557; P00533; Q6P2N6; P05181; P10635; P28482; P33261; P10632; Q9NS75; P27361; P11712; P08684
Itraconazole	P20815; P10635; P08684; P05181; P04798; P20813; P24462; Q16850; P50859	Q96W81	Q16850; P06241; P08183; P08684	Q16850; P20813; P24462; P08183; P20815; Q96W81; P04798; P05181; P10635; P06241; P50859; P08684
Risedronate	P35354; P14324;	Q86C09	P14324	Q86C09; P14324; P35354
Orlistat	P47712; P08684; P16233; P07098; P49327	P12268	Q8NCG7; Q9Y4D2; O95870; Q13093; Q8N2K0; P16233; P21554	Q8N2K0; P16233; P49327; Q9Y4D2; P47712; P07098; P21554; Q8NCG7; O95870; Q13093; P12268; P08684
Mifepristone	P20815; P10635; P08684; P24462; P06401; P04150	P06401	P10275; P06401; Q92731; P04150; P03372; P18089; P06241; P08235; Q99720; P35372; P41145	Q92731; P04150; P35372; P24462; P06401; P20815; P41145; P10275; P03372; P18089; P10635; P06241; P08235; Q99720; P08684
Fulvestrant	P08684; P03372	Q13262	Q92731; P03372	Q92731; Q13262; P03372; P08684
Topotecan	P08684; P11387; Q969P6;	Q00313	P11387; Q16665; P08684	Q969P6; Q00313; P11387; Q16665; P08684
Indomethacin	P23141; P11712; P33261; O60656; P22309; P16662; P23219; P35354; P14555; Q8N8N7; P37231; Q04760; Q9Y5Y4	P07550; P51787	P23219; P15121; P24557; P09917; Q9BPW9; P10145; P33527; P35354	Q9BPW9; P35354; P51787; P09917; P33261; P11712; Q9Y5Y4; P07550; P23219; P15121; P23141; Q04760; P16662; P33527; O60656; P22309; P24557; P14555; P37231; Q8N8N7; P10145
Sildenafil	P20815; P10635; P08684; P11712; P05181; P33261; P04798; P24462; O76074; P18545; Q13956	O76074	Q9HCR9; P51160; P35913; Q08493; P29274; P18545; O43924; Q08499; O76074; Q07343; Q01064; Q13956; P30542; O76083; Q14123; P16499; P54750; P27815; Q9Y233; Q13370; Q14432; Q12809	Q9HCR9; P18545; O43924; Q07343; P30542; Q14123; P24462; Q14432; P51160; P33261; P16499; P54750; P27815; P11712; P35913; P20815; Q08499; O76074; P04798; Q01064; Q13956; O76083; Q13370; Q9Y233; Q08493; P29274; P05181; P10635; P08684; Q12809
Tadalafil	P08684; O76074; Q9HCR9	O76074	Q9HCR9; P51160; P35913; P18545; O43924; O76074; Q13956; P16499	Q9HCR9; P51160; P35913; P18545; O43924; O76074; Q13956; P16499; P08684
Varenicline	P43681; P36544; P32297; Q15825	Q14534; P43681	NA	P43681; P36544; Q14534; Q15825; P32297
Doxorubicin	Q16678; P10635; P08684; P20813; P11388	NA	NA	P20813; P11388; Q16678; P10635; P08684
Verteporfin	NA	NA	NA	NA
Gadoversetamide	NA	NA	NA	NA
Adenosine	P00813; P55263; P29274; P29275; P33765; P30542	NA	NA	P00813; P30542; P33765; P29275; P55263; P29274
Sucralfate	P00790; P09038; P01133; P02671; P02675; P02679	NA	NA	P02675; P02671; P00790; P01133; P09038; P02679
Dexamethasone	P11509; P05181; P33261; P05108; P04798; P20813; Q9HB55; P24462; P05093; Q02928; Q16678; P11511; P20815; P10635; P08684; P11712; P10632; P04150; P51843; P04083; P35228	NA	NA	P04150; P20813; P05093; P24462; Q16678; P05108; P51843; P33261; P10632; P11712; P11511; P20815; P35228; P04083; P04798; Q9HB55; Q02928; P05181; P10635; P08684; P11509
Icodextrin	P04746	NA	NA	P04746
Amiodarone	P20815; P10635; P05177; P08684; P11712; P10632; P33261; P04798; P24462; Q12809; P08588; O95180; Q9NY47	NA	NA	P05177; P20815; P04798; P24462; O95180; Q9NY47; P08588; P10635; P33261; P10632; P11712; P08684; Q12809
Voacamine	P08183	NA	NA	P08183
Tinidazole	P08684;	NA	NA	P08684
Deferasirox	P08684;	NA	NA	P08684
Porfimer	P01130; P12314	NA	NA	P12314; P01130
Heparin	Q9Y251; P01008; P00742; P16109	NA	NA	P16109; P01008; Q9Y251; P00742
Droxidopa	P20711; P00439; P35348; P35368; P25100; P08913; P18089; P18825; P08588; P07550; P13945	NA	NA	P18825; P07550; P08913; P00439; P13945; P08588; P35348; P20711; P18089; P25100; P35368
Alitretinoin	P05177; P10276; P19793; P10826; P28702; P13631; P48443	NA	NA	P19793; P48443; P13631; P10826; P05177; P10276; P28702
Esomeprazole	P08684; P33261; P20648	NA	NA	P20648; P33261; P08684
Lovastatin	P20815; P10635; P08684; P11712; P10632; P33261; Q15166; P24462; P04035; P20701; Q92769	NA	NA	P20815; P04035; P24462; P20701; P10635; Q15166; P33261; Q92769; P10632; P11712; P08684
Nabilone	P34972; P21554	NA	NA	P21554; P34972
Vapreotide	P30874; P35346; P25103	NA	NA	P25103; P35346; P30874
Bortezomib	P23219; P10635; P05177; P08684; P11712; P10632; P33261; P04798; Q13200; P20618; P28074; P49721; Q99460	NA	NA	P28074; P20618; P33261; P10632; P11712; Q13200; Q99460; P23219; P05177; P04798; P49721; P10635; P08684
Arformoterol	P10635; P11712; P11509; P33261; P07550	NA	NA	P33261; P11712; P07550; P10635; P11509
Trabectedin	P23219; P10635; P08684; P11712; P05181; P33261;	NA	NA	P33261; P11712; P23219; P05181; P10635; P08684
Ecabet	Q8NFA2; P18314	NA	NA	Q8NFA2; P18314
Lisinopril	P12821; Q9BYF1	NA	NA	Q9BYF1; P12821
Bupivacaine	P10635; P05177; P08684; P33261; Q9Y5Y9; P34995	NA	NA	Q9Y5Y9; P34995; P33261; P05177; P10635; P08684
Modafinil	P20815; P05177; P08684; P11712; P33261; P20813; Q01959; P35368	NA	Q01959; P33261	P05177; P20815; Q01959; P20813; P35368; P33261; P11712; P08684
Amifostine	P05186; P10696; P22413	NA	P35462	P10696; P22413; P05186; P35462
Adenosine monophosphate	P07741; P23109; Q9NR19; Q13131; O43741; Q08828; P33121; P09467; P55263; P16220; P11309; Q07343; P06737; Q9Y478; P49773; Q08499; Q9NUB1; P20815; P10635; P08684; P11712; P10632; P33261; P20813; O90777	O90777	NA	P07741; Q07343; P20813; P06737; Q08828; P11309; P49773; P33261; P33121; P10632; P11712; P16220; P20815; Q08499; O90777; Q13131; Q9NR19; P55263; Q9Y478; P09467; P10635; Q9NUB1; O43741; P23109; P08684
Vitamin C	P19021; P13674; Q32P28; Q6N063; Q6NS38; Q8IVL5; Q8IVL6; Q8N543; Q96KS0; Q96Q83; P09848; Q9BY66; Q9GZT9; Q9UHI7; Q02809; Q9H6Z9; Q9NVH6; Q9NXG6; Q54873; P24300; O00469; O14832; O60568; O75936; P09172	Q92523	NA	Q92523; Q6N063; Q9H6Z9; P09172; O60568; O14832; Q9NXG6; Q96KS0; O75936; P09848; Q6NS38; Q9UHI7; Q96Q83; P24300; Q9BY66; Q8IVL5; Q54873; Q02809; P19021; Q32P28; Q9NVH6; Q9GZT9; O00469; Q8N543; P13674; Q8IVL6
Pyruvic acid	P80404; O15374; O95907; P53985; P11498; O15427; P36021; Q9BYV1; O15375; P30613; O15403; O60669; P11177; P14618	P80404	NA	O15375; O15427; P14618; P11177; P11498; P53985; O15374; P30613; Q9BYV1; P80404; P36021; O60669; O95907; O15403
N-Acetyl-D-glucosamine	O60512; O60513; O60909; Q9UJ70; Q9UK23; P54802; P51606; P15291	P54802	NA	O60513; P54802; P15291; Q9UK23; O60909; Q9UJ70; P51606; O60512
L-Phenylalanine	P17735; Q9UHI5; Q9Y285; P00439; O95363; Q9NSD9; P07101	P07101	NA	O95363; Q9UHI5; Q9Y285; P07101; P00439; P17735; Q9NSD9
NADH	P11766; P07327; P08319; P00325; P40394; P47989; Q06278; P28332; P14550; O15239; P03923; P03915; O00483; P56556; O14561; O43678; P51970; O95167; O95169; P11766; O95298; O75438; P28331; O96000; O95168; O43676; O95178; P17568; Q9Y6M9; O75306; P15121; O43674; O43677; O95139; P56181; P09622; O75489; P00390; Q9UI09; O43920; O43181; Q99714; P49821; P19404; Q9P0J0; Q16878; O75380; Q9NRX3; O00217; Q02928;…	P03897	NA	P20839; Q9BYZ2; Q9UDR5; Q92781; P10515; Q16795; P15428; O75438; P03891; P14061; P51553; P30837; P11177; O00217; O15239; O95479; P51648; P48163; P32322; P51659; P00325; Q9NRX3; O43677; Q6ZMR3; Q15800; Q00796; P40939; P05093; P28332; O43175; Q04828; P07864; P31937; O43678; P11586; Q92506; P23368; P08559; P53004; P03923; P08319; O95169; Q13423; P30043; O95139; P40926; P00367; P47895; P14550; O43674;…
gamma-Homolinolenic acid	P23219; P35354	P23219	NA	P23219; P35354
L-Tryptophan	Q8IWU9; P17752; P23381; P14902; P00953; P20711; Q9UGM6; P48775; Q9UGM6; P00953; P23381	P14902	NA	P23381; P48775; P00953; P14902; Q8IWU9; Q9UGM6; P17752; P20711
Icosapent	Q8NER1; P35354; P23219; P37231; Q03181; O60427; O60488; O95573; O14842; P32418	P07550	NA	P35354; Q03181; O95573; O60427; P07550; P23219; O60488; P32418; O14842; P37231; Q8NER1
Folic Acid	Q92820; P42898; P05181; P14207; P41439	P41439	NA	P42898; P41439; Q92820; P05181; P14207
Cholecalciferol	P20813; P51589; Q6VVX0; Q02318; P10635; P08684; P11712; P10632; P33261; P05108; P04798; P11473	P11473	NA	P51589; Q6VVX0; P04798; P20813; P11473; Q02318; P05108; P10635; P33261; P10632; P11712; P08684
Calcidiol	O15528; Q07973; P11473	P11473	NA	Q07973; P11473; O15528
Calcipotriol	P05164; Q07973; P11473	P11473	NA	Q07973; P11473; P05164
L-Proline	O43272; Q13427; Q32P28; Q4W8W1; Q7L3T8; Q8IVL5; Q8IVL6; Q53H96; Q96EM0; P32322; P07814; O15460; Q9UN76; Q99884; Q96C36; O43272; O43447; O94903; P13674; P23284; P30405; P45877; P62937	P62937; P23284	NA	Q13427; O43447; P32322; Q4W8W1; O15460; Q7L3T8; O43272; P23284; Q9UN76; Q99884; Q8IVL5; P62937; P45877; O94903; Q96EM0; Q32P28; Q53H96; P30405; P13674; Q8IVL6; Q96C36; P07814
Pyridoxine	Q9NVS9; O00764; Q96GD0; P35520; P49419; Q8N5Z0; P80404; O95470; P17735; Q16773; Q8IYQ7; P06737; O15270; Q9Y600; Q9BYV1; P19113; Q96A70; P20132; O75600; P23378; P24298; Q9Y617; P13196; P21549; Q99259; O15269; P32929; P54687; O15382; O94903; O95954; P00505; P11216; P11217; P20711; P34897; Q2TU84; Q49AK1; Q53ET4; Q53ET7; Q59FK2; Q59GM9; Q59HE2; Q5BJF5; Q5HYG8; Q16719; Q5JAM2; Q5JWL9; Q5VZ30; Q5W5T9;…	P20711; P80404	NA	Q16773; Q8N1A5; Q96JQ3; Q96A70; Q8IUZ5; Q5JAM2; Q59GM9; Q9Y697; P34897; Q8IYQ7; P32929; O15270; Q9UGI5; Q9GZT4; P11926; Q53ET7; Q96GA7; Q6P996; Q5HYG8; P11217; Q16719; Q9NVS9; P19113; Q5W5T9; P21549; P80404; Q9BXA1; P35520; P20132; P06737; Q9UJX1; O95470; Q8TD30; P11216; Q9NUV7; O00764; Q2TU84; Q99259; O75600; Q9Y600; Q6YP21; Q59HE2; P24298; Q8IVA8; P17174; Q59FK2; Q6ZQY3; Q96EN8; Q96GD0; P34896;…
Glycine	Q14957; Q53ET4; Q5BJF5; Q5HYG8; Q6IB77; Q7Z2H8; Q8N1A5; Q8WU03; Q969I3; Q9BYV1; O75600; Q9H598; Q9P0Z9; Q9Y345; O60391; P23378; P48067; P23415; P21549; P48167; P34896; P13196; O75311; P23416; Q14749; P34897; P50440; P22557; P23434; P41250; Q12879; Q14032; Q14330; P48637	Q12879	NA	Q8N1A5; P48167; P34897; P48637; Q5HYG8; Q14749; Q9Y345; P21549; P41250; Q8WU03; O75600; P23415; O75311; P23434; P34896; P48067; Q9P0Z9; P50440; P23378; P22557; Q9BYV1; Q7Z2H8; Q14957; P13196; O60391; Q12879; Q9H598; Q53ET4; P23416; Q14330; Q969I3; Q14032; Q6IB77; Q5BJF5
Vitamin A	O43174; P04798; P09455; Q92781; Q8NBN7; P10745; O94788; P00352; P12271; Q96NR8; O75911; P47895; Q6NUM9; Q8TC12; Q9BTZ2; Q9HBH5; Q9NYR8; O95237	P08185; Q14994	NA	Q92781; Q8TC12; Q9NYR8; P12271; P10745; O95237; Q8NBN7; P47895; Q9HBH5; O94788; O43174; P09455; Q96NR8; P04798; Q6NUM9; P00352; Q9BTZ2; P08185; O75911; Q14994
Inulin	Q9F0I5	Q9F0I5	NA	Q9F0I5
Thiamine	Q9H3S4; O60779	P06958	NA	Q9H3S4; O60779; P06958
Adenine	P22309; Q13126; Q05603; P07741; P0AF12; O00763; P24666; Q9BY49; P17802; Q8RLY5; P78362; Q5SL87	P45059	P47989	Q9BY49; Q5SL87; P22309; P45059; P47989; P24666; P07741; O00763; P17802; P78362; Q05603; Q8RLY5; Q13126; P0AF12
Menadione	P42898; P47989; P05177; P11509; P05181; Q06278; P04798; P22891; P16083; P15559; P02818; P38435; Q9BQB6; Q8N0U8; P00734; P08709; P00740; P00742; P04070; P07225	Q06278	P14902; P30305; P30307; Q06278	P42898; P02818; P30305; P30307; P00740; P14902; Q9BQB6; P04070; P00742; P16083; P07225; P22891; P05177; P47989; P08709; P04798; Q8N0U8; P15559; P05181; P38435; P00734; Q06278; P11509
L-Glutamic Acid	O15382; O15399; O43424; O60391; O75879; O94925; P00505; P07814; P08243; P15104; Q13255; P17174; P17735; P24298; P38435; P43003; P43004; P43005; P48506; P48664; P49448; Q14833; P49915; P54687; P80404; Q05586; Q05932; Q07075; Q12879; Q13224; Q14957; Q2TU84; Q16099; Q5JPH6; Q5TDP6; Q6IA69; Q6YP21; Q8N159; Q8N5Z0; Q8TCU5; Q8TD30; Q9H1K4; Q9H936; Q16478; Q9UDR5; Q9UI32; Q9ULA0; Q9ULK0; Q9UPY5; Q9Y646;…	P14735	P33765; O00222	P48507; Q9H936; O00341; Q9UDR5; P08243; P42261; Q9UPY5; P49448; P42263; Q6IA69; Q13002; P43003; Q8TCU5; Q16099; Q13224; P14735; Q9ULK0; P43005; Q05329; Q5TDP6; Q5JPH6; Q04609; O00222; Q9H1K4; Q14833; P48664; O75879; Q9ULA0; Q9UI32; O15399; P43004; Q13255; P49915; O95954; P54687; P15104; Q8N159; O43424; Q13003; Q14957; O94925; P80404; P48058; O14841; P33765; O15382; Q14831; Q8TD30; Q05932; P00367;…
L-Alanine	Q9UHI5; Q9BYV1; P49588; P43007; P21549; P80404; Q16719; Q5JTZ9; Q8IUZ5; Q8TD30; P24298; Q9Y697; Q7Z2H8; O60427; O95864; P32418; Q8NER1; Q9GZR5; P13716	P80404; P04229; P29474; P07101; P13716	P24046; P13726; P29474; P35228; P29475	P04229; P80404; P49588; P13716; Q5JTZ9; P29474; P24046; Q8IUZ5; Q9Y697; P32418; P13726; Q8TD30; P35228; O60427; P43007; P24298; O95864; P07101; Q9GZR5; Q16719; Q9UHI5; Q8NER1; Q9BYV1; P29475; Q7Z2H8; P21549
Succinic acid	Q13183; Q9BZW2; Q96I99; O14521; O15460; O60568; O75936; P13674; P21912; P51649; Q99643; P53597; P55809; Q02809; Q12797; Q32P28; Q8IVL5; Q8IVL6; Q9BXA5; Q9BYC2; Q9NVH6; Q9P2R7; Q9UBX3; P31040; O14756; Q8WWT9	P51649; P20309	P20309; P11229; P08172	P55809; Q96I99; P08172; O14756; O60568; Q13183; O15460; Q8WWT9; O75936; P31040; Q9UBX3; Q12797; P11229; Q8IVL5; Q02809; P21912; O14521; Q9BYC2; Q9BZW2; Q32P28; P51649; Q9NVH6; P53597; P20309; P13674; Q9P2R7; Q8IVL6; Q9BXA5; Q99643
Calcitriol	Q07973; P08684; P11473	P11473	P11473	Q07973; P11473; P08684
Clopidogrel	P20815; P05177; P08684; P11712; P10632; P33261; P20813; Q9H244	Q9H244; Q9H244	P31645	Q9H244; P05177; P20815; P31645; P20813; P33261; P10632; P11712; P08684
Spermine	P21673; Q96F10; P47989; P52788; Q9NWM0; P11926	NA	NA	Q9NWM0; P11926; P47989; P21673; Q96F10; P52788
Kunecatechins	NA	NA	NA	NA
Xanthophyll	NA	NA	NA	NA
Pyridoxal	O00764	NA	NA	O00764
L-Asparagine	Q15758; Q7L266; Q96I59; Q99624; P08243; O43776	NA	NA	O43776; P08243; Q7L266; Q96I59; Q15758; Q99624
L-Leucine	Q15031; O15382; P54687; O60294; Q9UIC8; Q9P2J5	NA	NA	O60294; Q9P2J5; Q9UIC8; Q15031; P54687; O15382
L-Cystine	Q9UPY5; O60931; P82251; Q07837	NA	NA	O60931; Q9UPY5; Q07837; P82251
L-Valine	P26640; P54687; P05166; P05166; P54687; P26640	NA	NA	P05166; P54687; P26640
L-Aspartic Acid	P00505; P14868; O75746; Q12797; P22234; P27708; P30520; P43005; Q2TU84; Q5SY84; P07998; Q5T6L4; Q6PI48; Q7L266; Q8N142; Q96HD9; P61626; Q9UJS0; P17174; Q546F9; P45381; P08243; P00966; Q03154	NA	NA	P07998; Q546F9; P43005; Q5T6L4; Q9UJS0; P14868; Q5SY84; P30520; O75746; Q96HD9; Q2TU84; Q8N142; P17174; Q12797; P00966; P08243; Q6PI48; P22234; Q7L266; P27708; P45381; Q03154; P61626; P00505
Vitamin E	P48506; P09601; P21266; P09211; P78417; P15559; P09210; P00441; O76054; O75469; P05771; P09917; P17252; P23743; P62714; P67775; Q9UDX3; Q9UDX4	NA	NA	P09211; P17252; P09210; P21266; P05771; Q9UDX4; P78417; P23743; P09917; P00441; O75469; P48506; O76054; Q9UDX3; P67775; P62714; P15559; P09601
Glutathione	P09210; P08263; P35754; P36969; P46439; P59796; Q16775; Q6NSD4; Q6PI42; Q8TED1; Q96SL4; Q99735; O14880; Q9H4Y5; Q9NS18; Q04760; Q16873; P00390; P48637; P09488; Q9Y2Q3; Q16772; P21266; O60760; O15217; Q03013; Q7RTV2; P09211; P78417; P07203; P18283; P30711; O43708; O75715; O95881; P22352; P08263; P09210; P10620; P10768; P19440; P28161	NA	NA	P09211; Q99735; P09488; P48637; Q9H4Y5; P09210; O60760; P21266; P22352; P46439; P07203; Q9Y2Q3; Q9NS18; P08263; Q6PI42; P78417; Q96SL4; Q16775; P30711; O43708; P19440; Q16772; Q7RTV2; Q04760; O95881; P35754; P59796; P00390; P10768; O75715; Q16873; O14880; Q03013; Q6NSD4; P36969; P10620; P28161; O15217; Q8TED1; P18283
L-Histidine	P19113; P12081; Q99624; P42357	NA	NA	P12081; P19113; P42357; Q99624
Creatine	P06732; P12532; P12277; P17540; P48029; Q14353	NA	NA	P12532; P48029; P17540; Q14353; P06732; P12277
L-Cysteine	Q9BZV2; Q9HA77; Q9Y600; Q9Y697; Q16878; P48507; P48506; Q16857; P17174; P32929; P35520; P49589; P16455; P48637	NA	NA	P16455; Q9HA77; Q9Y697; Q9BZV2; P32929; P48637; P49589; Q16857; P35520; Q9Y600; P17174; P48506; P48507; Q16878
Phosphatidylserine	Q8WTV0; P49619; Q16760; Q9BVG9; Q9NXE4; Q9NY59; Q9Y2Q0; P17252; P48651; Q9UG56	NA	NA	P17252; Q8WTV0; Q16760; P48651; P49619; Q9Y2Q0; Q9NY59; Q9UG56; Q9NXE4; Q9BVG9
S-Adenosylmethionine	P19623; P05181; Q14749; P17707; P31153; P35520; Q00266; P21964	NA	NA	P17707; Q14749; P35520; Q00266; P21964; P31153; P05181; P19623
Ginkgo biloba	P11712; P23975; P14555; P23415; P14867; P47870; P18507	NA	NA	P23975; P47870; P18507; P14867; P14555; P11712; P23415
Ginseng	P05231; P35354; P35869	NA	NA	P35354; P05231; P35869
L-Isoleucine	Q5TCD1; Q9NSE4; P45954; P54687; O15382; P41252	NA	NA	P41252; Q5TCD1; P54687; P45954; O15382; Q9NSE4
Riboflavin	P42898; P21397; Q969G6; P0AFU8; P30043	NA	NA	P42898; P30043; Q969G6; P0AFU8; P21397
Tetrahydrofolic acid	P34897; P42898; Q53ET4; Q5BJF5; Q5HYG8; Q5SNW5; Q8N1A5; Q96DP5; Q9NY62; P11586; P13995; P48728; Q96IG6; O75891; Q99707; O95954; P31939; P34896	NA	NA	P42898; Q8N1A5; P34897; Q5HYG8; P11586; P31939; Q9NY62; P48728; Q5SNW5; P34896; Q99707; O95954; O75891; Q96IG6; P13995; Q96DP5; Q53ET4; Q5BJF5
Cyanocobalamin	Q96EY8; Q99707; P22033; Q9UBK8; Q8IVH4; Q9Y4U1; P42898	NA	NA	P42898; Q96EY8; Q8IVH4; P22033; Q99707; Q9Y4U1; Q9UBK8
L-Methionine	Q96GW9; Q9UJ68; Q9NZV6; P31153; Q00266; Q9Y3D2; P56192; P42898; Q9NZL9; P15104; Q9UBK8; Q99707; P50579; Q93088; Q9H2M3	NA	NA	P42898; Q9NZL9; Q9UJ68; Q00266; Q9NZV6; Q99707; P15104; P50579; Q9H2M3; P56192; Q96GW9; Q93088; Q9UBK8; P31153; Q9Y3D2
L-Tyrosine	P07101; Q9Y2Z4; P54577; P17735	NA	NA	P54577; Q9Y2Z4; P07101; P17735
Ergocalciferol	O15528; Q6VVX0; Q02318; Q07973; P08684; P11473	NA	NA	Q02318; Q6VVX0; Q07973; P11473; O15528; P08684
Adenosine triphosphate	P55263; P10398; P37023; P33121; P49902; O43681; O60706; P31749; P25098; O14727; Q9NUB1; P42684; P36896; Q04771; O95342; P08243; Q96Q40; P12235; Q09428; P00966; Q9Y4W6; P35626; P08183; Q16671; Q07912; P00519; Q08828; P45844; Q92887; O95477; Q9NR19; Q9UM73; Q13564; Q13131	NA	NA	Q04771; P31749; O95342; Q07912; P42684; Q16671; O95477; Q08828; O14727; Q9UM73; P08183; P33121; P35626; P00966; P08243; Q09428; P00519; Q92887; P25098; P12235; P45844; Q13131; Q9NR19; Q96Q40; Q9Y4W6; P55263; P36896; O60706; Q9NUB1; P10398; P49902; O43681; P37023; Q13564
L-Citrulline	Q9ULC6; Q9ULW8; Q9Y2J8; Q9UM07; P00966; O95865; Q5T6L4; O94760; P00480; P29475; P35228; P29474; Q6TGC4	NA	NA	Q5T6L4; O94760; Q9Y2J8; Q9UM07; P29475; P00966; P35228; O95865; P29474; Q6TGC4; Q9ULW8; P00480; Q9ULC6
L-Threonine	Q8IYQ7; P26639; Q9BW92	NA	NA	Q8IYQ7; P26639; Q9BW92
Choline	Q9Y259; P28329; Q8NE62; P35790; Q9Y6K0; Q9Y5K3; P22303; P49585; O14939; P06276; Q13393; Q8TCT1	NA	NA	Q8NE62; P06276; P22303; P35790; P49585; Q9Y6K0; O14939; Q13393; Q8TCT1; Q9Y259; Q9Y5K3; P28329
Aspartame	Q8NER1; Q8TE23	NA	NA	Q8TE23; Q8NER1
L-Arginine	P29474; Q8WY07; Q96A70; P04424; P35228; P30825; P78540; O43246; P00966	NA	NA	Q8WY07; P00966; Q96A70; P35228; P30825; P04424; P29474; P78540; O43246
L-Lysine	P30825; O43246; Q8WY07; P52569; Q15046	NA	NA	Q8WY07; P52569; P30825; Q15046; O43246
L-Ornithine	Q9Y619; Q8WY07; O95190; P50440; Q9UMX2; P04181; P00480; P05089; P54368; P52569; Q9BXI2; O43246; P30825; P78540	NA	NA	Q8WY07; P52569; P54368; Q9BXI2; P78540; O95190; Q9UMX2; O43246; Q9Y619; P05089; P30825; P50440; P04181; P00480
Biotin	Q16678; P05166; P50747; Q9Y289; Q9HCC0; O00763; Q96RQ3; P11498; P05165; Q13085	NA	NA	Q96RQ3; Q16678; P05165; Q9HCC0; Q13085; P05166; P11498; P50747; O00763; Q9Y289
Oxitriptan	Q9RVD6	NA	NA	Q9RVD6
Alfacalcidol	P11473; O15528	NA	P23975	P23975; P11473; O15528
Lipoic Acid	P16435; Q9Y234; O43766; Q9Y289	NA	P22303; P35354	P35354; P16435; Q9Y234; O43766; P22303; Q9Y289
Fludarabine	P23921; P09884; P27707	P00813	NA	P00813; P27707; P09884; P23921
Carmustine	P05177; P00390;	P45059	NA	P05177; P45059; P00390
Quinupristin	P08684; P0A7J6; P61177	Q9CDQ3	NA	P0A7J6; P61177; Q9CDQ3; P08684
Idarubicin	P10635; P11712; P11388	Q02880	NA	P11388; P11712; Q02880; P10635
Ribavirin	P55263; P20839; P55263; P26676; P16502; P49902; P22413	P50097	NA	P20839; P22413; P26676; P16502; P49902; P50097; P55263
Metronidazole	P08684; P11712; P10632; O25608; P29166	P45059	NA	P29166; P45059; O25608; P10632; P11712; P08684
Mefloquine	P22303; P11511; P06276; P10635; P08684; P69905; P29274	P30536	NA	P30536; P06276; P22303; P11511; P29274; P10635; P69905; P08684
Gemcitabine	P32320; P27707; P23921; P04818; P30085	P13922	NA	P32320; P13922; P27707; P30085; P23921; P04818
Lomustine	P10635; P08684; Q9H169	P45059	NA	P45059; P10635; Q9H169; P08684
Azithromycin	P08684; P11509; P60725; P61177	P45059	NA	P61177; P45059; P60725; P08684; P11509
Bleomycin	Q13867; P18858; P49916	P45059	NA	Q13867; P49916; P18858; P45059
Clofazimine	P08684; Q5L2G3	P45059	NA	Q5L2G3; P45059; P08684
Caspofungin	P08684; A2QLK4	P38678	NA	A2QLK4; P38678; P08684
Ticarcillin	C1KC03	Q9HBH1	NA	C1KC03; Q9HBH1
Quinidine barbiturate	P14867; P47869; Q14524; O00180; P42262	O95342	NA	O00180; O95342; P14867; P47869; Q14524; P42262
Hydralazine	P08684; Q16853; P13674	O00519	NA	O00519; P13674; Q16853; P08684
Mesalazine	P35354; P23219; P09917; P37231; O15111; O14920; P05164; P0A5L8	P23219	NA	O14920; O15111; P35354; P09917; P23219; P0A5L8; P05164; P37231
Picrotoxin	P15104; P04798; P24046; P14867; P23416; O75311	P14867	NA	O75311; P04798; P15104; P24046; P14867; P23416
Darunavir	P08684; O90777	O90777	NA	O90777; P08684
Sodium bicarbonate	NA	Q9UK17; O95180	NA	O95180; Q9UK17
Levocabastine	P35367; O95665	P35367	NA	O95665; P35367
Fomepizole	P11509; P05181; P07327; P00325; P00326; P04040	P14550	NA	P00325; P14550; P05181; P04040; P00326; P07327; P11509
Azelaic Acid	P66010; P51857; P31213; P14679; P00582	Q9BIX9	NA	P00582; P31213; Q9BIX9; P14679; P66010; P51857
Tranexamic Acid	P00747	P00747	NA	P00747
Clavulanate	P00807	P00811	NA	P00811; P00807
Tazobactam	P0AD63; P62594	P00811	NA	P00811; P62594; P0AD63
Chlorothiazide	P55017; P00915; P00918; P22748	P00918	NA	P00918; P00915; P55017; P22748
Methyclothiazide	Q13621; P00915; P00918; P22748	Q13621; Q9P0X4	NA	P00918; P22748; Q13621; Q9P0X4; P00915
Cyclothiazide	P54710; P00915; P00918; P22748	P00918	NA	P00918; P54710; P22748; P00915
Quinethazone	P00915; P00918; Q13621; P55011; P55017	Q14534	NA	P00918; P55011; Q13621; Q14534; P55017; P00915
Bendroflumethiazide	P51580; P55017; Q12791; P00915; P00918; P22748	Q13621; P55017	NA	P00918; Q13621; P51580; Q12791; P55017; P22748; P00915
Benzthiazide	P55017; P00915; P00918; P22748; Q16790; O43570	Q13621; P00918	NA	P00918; Q16790; P55017; P22748; Q13621; O43570; P00915
Iodipamide	NA	P02768	NA	P02768
Gadobenate Dimeglumine	NA	P02768	NA	P02768
Phytonadione	P38435; P02818	P38435	NA	P02818; P38435
Cefpiramide	P0AD68; P02919; Q07806; Q9X6W0; P08506; P02918; C1KC03	Q9HBH1	NA	P02918; P02919; C1KC03; Q9HBH1; Q9X6W0; P0AD68; Q07806; P08506
Imipenem	P0AD65; P02919; P02918; P42971; P00807	P0A3M5	NA	P02918; P02919; P42971; P0A3M5; P0AD65; P00807
Ceftizoxime	Q53707; P02918; P02919; P0AD68	Q9HBH1	NA	P02918; P02919; Q53707; Q9HBH1; P0AD68
Cefacetrile	P02918; P02919	Q9HBH1	NA	P02918; P02919; Q9HBH1
Ceftibuten	P0AD68; P02918; P02919; P0AD65	Q9HBH1	NA	P02918; P02919; Q9HBH1; P0AD68; P0AD65
Cefradine	P08684; P02918	Q9HBH1	NA	P02918; Q9HBH1; P08684
Dienestrol	P03372	Q13262	NA	P03372; Q13262
Sodium Tetradecyl Sulfate	P04070; P07225	P04070	NA	P04070; P07225
Amcinonide	P04150; P04083	P04150	NA	P04083; P04150
Medrysone	P04150	P04150	NA	P04150
Loteprednol	P04150	P04150	NA	P04150
Clocortolone	P04150	P04054	NA	P04150; P04054
Halobetasol Propionate	P04150	P04054	NA	P04150; P04054
Hydrocortamate	P08684; P04150	P04054	NA	P04150; P04054; P08684
Flumethasone Pivalate	P04150	P08185	NA	P04150; P08185
Rimexolone	P04150	P08185	NA	P04150; P08185
Paramethasone	P08684; P04150	P08185	NA	P04150; P08185; P08684
Alclometasone	P08684; P04150	P08185	NA	P04150; P08185; P08684
Prednisolone	P08684; P11509; P04150	P08185	NA	P04150; P08185; P08684; P11509
Mometasone	P10632; P04150	P04150	NA	P04150; P10632
Hydrocortisone	P15538; P20815; P08684; P10632; P19099; P24462; P04150; P04083	P35228	NA	P04150; P24462; P10632; P20815; P35228; P04083; P15538; P19099; P08684
Prednisone	P08684; P33261; P04150	P04150	NA	P04150; P33261; P08684
Penicillamine	NA	P04612	NA	P04612
Ouabain	P04798; P05023	P05023	NA	P04798; P05023
Almitrine	P05023	P05023	NA	P05023
Deslanoside	P05023	P05023	NA	P05023
Acetyldigitoxin	P05023	P05023	NA	P05023
Aluminium	P02787; P05023	P05023	NA	P05023; P02787
Bretylium	P05023	P08913	NA	P05023; P08913
Tioconazole	P11511; P05177; P08684; P11712; P10632; P05181; P33261; P10613; Q16850	Q96W81	NA	P05177; P11511; Q96W81; Q16850; P05181; P33261; P10613; P10632; P11712; P08684
Pantoprazole	P05177; P08684; P11712; P33261; P20648	P20648	NA	P05177; P20648; P33261; P11712; P08684
Nitric Oxide	P05091; P10635; P05177; P20813; P33402	P15509	NA	P05177; P20813; P33402; P05091; P15509; P10635
Nevirapine	P20815; P10635; P05177; P08684; P11712; P11509; P20813; Q5DNL9	Q69617	NA	P05177; P20815; Q69617; P20813; Q5DNL9; P10635; P11712; P08684; P11509
Moclobemide	P27338; P21397; P10635; P05177; P11712; P33261; P21397	P21397	NA	P05177; P21397; P10635; P33261; P27338; P11712
Phenylephrine	P21397; P05177; P35348; P35368; P25100	P80404	NA	P05177; P21397; P80404; P35348; P25100; P35368
Oxtriphylline	P05177; Q14432; P27815; P29274; P30542	P24530; Q08499	NA	P05177; P24530; P29274; Q08499; P30542; P27815; Q14432
Cyclobenzaprine	P10635; P05177; P08684; P28223	P28221	NA	P05177; P28221; P10635; P28223; P08684
Fluoxetine	Q14097; P10635; P05177; P08684; P11712; P05181; P33261; P20813; P31645; P28223	P21802	NA	P05177; P31645; P20813; P28223; P21802; P05181; P10635; Q14097; P33261; P11712; P08684
Meclizine	P05177; P35367	Q14994	NA	P05177; P35367; Q14994
Tocainide	P05177; Q14524	Q14524	NA	P05177; Q14524
Echothiophate	P06276	P06276	NA	P06276
Hexafluronium	P06276	P06276	NA	P06276
Terbutaline	P06276; P07550	P07550	NA	P06276; P07550
Dipivefrin	P35348; P08913; P07550; P06276	P08913	NA	P06276; P07550; P08913; P35348
Diethylcarbamazine	P06276; P09917; P23219	P09917	NA	P06276; P09917; P23219
Edrophonium	P22303; P06276	P22303	NA	P06276; P22303
Ambenonium	P06276; P22303	P22303	NA	P06276; P22303
Ephedrine	P06276; P23975; P35348; Q05940; P22303	P80404	NA	P06276; P80404; P22303; P35348; P23975; Q05940
Dydrogesterone	P06401	P06401	NA	P06401
Desogestrel	P06401; P03372	P06401	NA	P06401; P03372
Norgestimate	P06401; P03372	P06401	NA	P06401; P03372
Penciclovir	P04293; P06478	P04293	NA	P06478; P04293
Metyrosine	P07101	P07101	NA	P07101
Propylthiouracil	P09172; P05164; P07202	P07202; P49895	NA	P07202; P49895; P05164; P09172
Mebendazole	P08684; P04798; Q71U36; P68371	P07437	NA	P07437; P04798; Q71U36; P68371; P08684
Albendazole	P05177; P08684; P04798; Q71U36; P68371; P83223	P07437	NA	P07437; P05177; P04798; Q71U36; P83223; P68371; P08684
Vindesine	P08684; Q9H4B7	P07437	NA	P07437; Q9H4B7; P08684
Orciprenaline	P07550	P07550	NA	P07550
Procaterol	P07550	P07550	NA	P07550
Pirbuterol	P07550; P08588	P07550	NA	P07550; P08588
Metipranolol	P07550; P08588	P08913	NA	P07550; P08588; P08913
Nadolol	P08588; P07550	P08913	NA	P07550; P08913; P08588
Penbutolol	P08588; P07550	P08913	NA	P07550; P08913; P08588
Carteolol	P10635; P07550; P08588	P08913	NA	P07550; P08913; P08588; P10635
Arbutamine	P08588; P07550; P13945	P08913	NA	P07550; P08913; P13945; P08588
Ritodrine	P52209; P07550	P08913	NA	P07550; P52209; P08913
Mivacurium	Q15822; P08172; P20309; P06276	Q15822	NA	P08172; P06276; Q15822; P20309
Pipecuronium	P06276; Q15822; P08172; P20309	Q15822	NA	P08172; P06276; Q15822; P20309
Succinylcholine	P06276; Q9GZZ6; Q693P7; P11229; P08172; P20309	P20309	NA	P08172; P06276; Q693P7; P11229; P20309; Q9GZZ6
Doxacurium chloride	P06276; Q15822; P08172	P07949; Q15822	NA	P08172; P07949; P06276; Q15822
Homatropine Methylbromide	P08172; P11229; P08173; P08912; P20309	P08912	NA	P08172; P08173; P08912; P11229; P20309
Metixene	P11229; P08173; P08912; P08172; P20309	P08912	NA	P08172; P08173; P08912; P11229; P20309
Triflupromazine	P21728; P14416; P41595; P11229; P08172	P41595	NA	P08172; P21728; P14416; P11229; P41595
Propiomazine	P20309; P08912; P08172; P08173; P11229; P35367; P28223; P28335; P14416; P21728; P21917; P35348; P35368; P25100	P35367	NA	P08172; P28223; P08173; P21728; P14416; P08912; P11229; P20309; P35348; P28335; P25100; P35367; P35368; P21917
Metocurine	Q15822; P08172	Q15822	NA	P08172; Q15822
Hydroxyurea	P10635; P23921	P08543	NA	P08543; P23921; P10635
Cidofovir	P19971; P08546	O39644	NA	P08546; O39644; P19971
Foscarnet	P08546; P04293	Q69617; O39644	NA	P08546; O39644; Q69617; P04293
Practolol	P08588	P08588	NA	P08588
Ergoloid mesylate	P08684; P08913; P35348; O94956; P08908	P25100	NA	P08908; P08913; P35348; P25100; O94956; P08684
Isoetharine	P08588	P08913	NA	P08913; P08588
Naphazoline	P35348; P08913	P80404	NA	P08913; P80404; P35348
Pentosan Polysulfate	P09038; P05230; P08620	P21802	NA	P09038; P21802; P08620; P05230
Chlorambucil	P09211;	P45059	NA	P09211; P45059
Aciclovir	P03176; P04293; P09252	O39644	NA	P09252; P03176; O39644; P04293
Famciclovir	P08684; Q06278; P04293; P09252	P07918	NA	P09252; P07918; P04293; Q06278; P08684
Novobiocin	P0A0K8	Q02880	NA	P0A0K8; Q02880
Dicloxacillin	P08684; B8DCL9; B8DD61; Q7CRA4; Q8DNB6; Q75Y35; Q8DR59; P0A3M6	Q9HBH1	NA	P0A3M6; B8DCL9; Q75Y35; B8DD61; Q7CRA4; Q8DR59; Q8DNB6; Q9HBH1; P08684
Ceftriaxone	P15104; P0A3M6	Q47746	NA	P0A3M6; Q47746; P15104
Piperacillin	Q75Y35; P0A3M6; Q8DNB6; Q7CRA4	Q9HBH1	NA	P0A3M6; Q75Y35; Q7CRA4; Q8DNB6; Q9HBH1
Nafcillin	P05177; P08684; Q7CRA4; P0A3M6; Q8DNB6; Q75Y35; Q8DR59	Q9HBH1	NA	P0A3M6; Q75Y35; Q7CRA4; Q8DR59; P05177; Q8DNB6; Q9HBH1; P08684
Hetacillin	Q8DNB6; Q7CRA4; Q75Y35; Q8DR59; P0A3M6	Q9HBH1	NA	P0A3M6; Q75Y35; Q7CRA4; Q8DR59; Q8DNB6; Q9HBH1
Cephalexin	P10635; P08684; Q75Y35; Q8DNB6; Q7CRA4; P0A3M6; Q8DR59	Q9HBH1	NA	P0A3M6; Q75Y35; Q7CRA4; Q8DR59; Q8DNB6; Q9HBH1; P10635; P08684
Oxacillin	Q75Y35; Q8DNB6; Q8DR59; P0A3M6; Q7CRA4; Q8XJ01	Q9HBH1	NA	P0A3M6; Q75Y35; Q7CRA4; Q8DR59; Q8XJ01; Q8DNB6; Q9HBH1
Cefadroxil	Q75Y35; Q8DR59; Q7CRA4; P0A3M6	Q9HBH1	NA	P0A3M6; Q75Y35; Q7CRA4; Q8DR59; Q9HBH1
Rifapentine	P20815; P10635; P08684; P11712; P10632; Q9HB55; P24462; P0A674	Q99UR8	NA	P0A674; P20815; P24462; Q9HB55; P10635; Q99UR8; P10632; P11712; P08684
Fosfomycin	P0A749	P28909	NA	P0A749; P28909
Roxithromycin	P05177; P08684; P20813; P0A7J6; P08183	P45059	NA	P0A7J6; P20813; P08183; P05177; P45059; P08684
Lincomycin	P0A7J6	P45059	NA	P0A7J6; P45059
Clindamycin	P08684; P0A7J6;	P45059	NA	P0A7J6; P45059; P08684
Netilmicin	P0A7S3;	P45059	NA	P0A7S3; P45059
Tigecycline	P0A7X3; P0A7S3; P0A7S9; P0AG59; P0A7U3	P45059	NA	P0A7X3; P0AG59; P45059; P0A7S9; P0A7U3; P0A7S3
Rolitetracycline	P08684; P0A7X3;	P45059	NA	P0A7X3; P45059; P08684
Lymecycline	P0A7X3; P0A7V8	P45059	NA	P0A7X3; P45059; P0A7V8
Demeclocycline	P0A7X3; P0A7V8	P45059	NA	P0A7X3; P45059; P0A7V8
Oxytetracycline	P0A7X3; P0A7V8;	P45059	NA	P0A7X3; P45059; P0A7V8
Clomocycline	P0A7V8; P0A7X3;	P45059	NA	P0A7X3; P45059; P0A7V8
Rifabutin	P05177; P08684; P0A7Z4; P0A8V2; P0A8T7; P07900; P14625	Q7X2I2	NA	P0A8T7; P0A8V2; P0A7Z4; P14625; P05177; Q7X2I2; P07900; P08684
Sulfamethazine	P0A5L8; P0AC13	Q9BIX9	NA	P0AC13; P0A5L8; Q9BIX9
Sulfamethizole	P11712; P0AC13	Q9BIX9	NA	P0AC13; P11712; Q9BIX9
Sulfamerazine	P0AC13	Q9BIX9	NA	P0AC13; Q9BIX9
Sulfacytine	P0AC13	Q9BIX9	NA	P0AC13; Q9BIX9
Mezlocillin	Q8XJ01; Q75Y35; P0AD65	P45059	NA	P0AD65; Q75Y35; Q8XJ01; P45059
Cefmenoxime	Q8XJ01; P0AD68	P45059	NA	P0AD68; Q8XJ01; P45059
Cefpodoxime	P0AD68	Q9HBH1	NA	P0AD68; Q9HBH1
Cefoxitin	P00808; Q8DNB6; Q8DR59; P0A3M6; P08506; P0AEB2; P0AFI5; P24228; P02918; P02919; P0AD68; Q75Y35; Q7CRA4	Q9HBH1	NA	P0AEB2; P00808; Q8DR59; P24228; P0AFI5; P0A3M6; P08506; P02918; P02919; Q75Y35; Q8DNB6; Q9HBH1; Q7CRA4; P0AD68
Cefmetazole	C1KC03; P02918; P02919; P0AD68; P0AEB2; P08506	P45059	NA	P0AEB2; P02918; P02919; C1KC03; P45059; P0AD68; P08506
Cefoperazone	P0AD68; P02919; P0AD65; Q07806; Q9X6W0; P08506; P02918; P0AEB2; P24228	Q9HBH1	NA	P0AEB2; P02918; P02919; Q9HBH1; Q9X6W0; P24228; P0AD68; P0AD65; Q07806; P08506
Rosoxacin	P0AES6; P0AFI2	Q02880	NA	P0AFI2; P0AES6; Q02880
Tripelennamine	P10635; P35367	P35367	NA	P10635; P35367
Mequitazine	P10635; P08684; P35367	P35367	NA	P10635; P35367; P08684
Levamisole	P32297; P10696	P05186	NA	P10696; P05186; P32297
Ethambutol	P72059; P72030; P0A560	P10827	NA	P10827; P72059; P72030; P0A560
Clidinium	P11229	P11229	NA	P11229
Cycrimine	P11229	P11229	NA	P11229
Propantheline	P11229	P11229	NA	P11229
Oxyphenonium	P11229	P11229	NA	P11229
Buclizine	P35367; P11229	P35367	NA	P11229; P35367
Cevimeline	P10635; P08684; Q01740; P20309; P11229	P20309	NA	P11229; Q01740; P20309; P10635; P08684
Doxylamine	Q14097; P35367; P11229	P35367	NA	P11229; Q14097; P35367
Teniposide	P20815; P08684; P11712; P33261; P11388	Q02880	NA	P11388; P33261; P11712; P20815; Q02880; P08684
Lomefloxacin	P05177; P43702; P43700; P11388	Q02880	NA	P11388; P43700; P05177; P43702; Q02880
Pefloxacin	P05177; P43702; P43700; P11388	Q02880	NA	P11388; P43700; P05177; P43702; Q02880
Fleroxacin	P11388; P43700; P43702	Q02880	NA	P11388; P43700; P43702; Q02880
Valrubicin	P11388	Q02880	NA	P11388; Q02880
Dexrazoxane	P11388; Q02880	Q02880	NA	P11388; Q02880
Dihydrotachysterol	P11473	P11473	NA	P11473
Testolactone	P11511	P11511	NA	P11511
Glipizide	P08684; P11712; Q09428; P37231	P78508	NA	P11712; Q09428; P37231; P78508; P08684
Sulfapyridine	P11712; Q49184	Q9BIX9	NA	P11712; Q9BIX9; Q49184
Benzylpenicilloyl Polylysine	P30273; P12319	P30273	NA	P12319; P30273
Perindopril	P06276; P12821	P22966	NA	P12821; P06276; P22966
Fosinopril	P12821	P22966	NA	P12821; P22966
Cilazapril	P12821	P22966	NA	P12821; P22966
Enalapril	P08684; P12821	P22966	NA	P12821; P22966; P08684
Captopril	P10635; P12821; P08253; P14780	P22966	NA	P12821; P22966; P14780; P08253; P10635
Fusidic Acid	P13551; P62580; P00484	Q97SQ3	NA	P13551; P00484; P62580; Q97SQ3
Trifluridine	P04183; P19971; P04818;	P13922	NA	P13922; P04183; P19971; P04818
Pyrimethamine	P10635; P11712; P10632; P00374; P13922	Q9HBH1	NA	P13922; P10632; P11712; Q9HBH1; P00374; P10635
Proguanil	P10635; P05177; P08684; P11712; P05181; P33261; P00374; P13922	Q9HBH1	NA	P13922; P33261; P11712; P05177; Q9HBH1; P05181; P00374; P10635; P08684
Sulfadoxine	Q27738; P13922	Q9BIX9	NA	P13922; Q27738; Q9BIX9
Magnesium Sulfate	Q06432; P54289; Q13936; Q02641; Q08289; Q13698	P14735	NA	P14735; Q02641; Q08289; Q06432; Q13936; Q13698; P54289
Glucosamine	P05181; P33261; P14780; Q00653; P01375; P01579; P33673	P01584	NA	P14780; P01579; Q00653; P01584; P05181; P33261; P33673; P01375
Methohexital	P14867	P14867	NA	P14867
Erythrityl Tetranitrate	P16066; P20594	P15509	NA	P15509; P20594; P16066
Isosorbide Mononitrate	P08684; P33402	P15509	NA	P15509; P33402; P08684
Acetohexamide	P16152; P48048	P78508	NA	P16152; P48048; P78508
Nitrofurantoin	P16435; P52647; P17117; P0A7R5	P45059	NA	P16435; P52647; P45059; P17117; P0A7R5
Cilastatin	P16444	P16444	NA	P16444
Nitrazepam	P08684; Q8N1C3; P18507; Q99928; O14764; P78334; O00591; P24046; P28476; A8MPY1; Q9UN88; P14867; P35498; P47869; P34903; P48169; P31644; Q16445; P18505; P47870; P28472	P14867	NA	P18507; P14867; Q16445; P78334; P31644; P47869; P24046; P28472; P18505; P28476; A8MPY1; P47870; O00591; P48169; Q8N1C3; Q99928; P34903; O14764; Q9UN88; P08684; P35498
Bethanidine	P18825; P08913; P18089; P48048	P08913	NA	P18825; P08913; P48048; P18089
Acitretin	O43174; P19793; P10276; P10826; P13631; P28702; P48443; P09455	P40763	NA	P19793; P48443; P13631; P10826; P10276; O43174; P09455; P28702; P40763
Adapalene	P13631; P10826; P48443; P28702; P10276; P19793	P08185	NA	P19793; P48443; P13631; P10826; P10276; P28702; P08185
Hydroxocobalamin	Q99707; P22033; Q9UBK8; Q8IVH4; P20061; Q9BXJ7; O60494; Q96EY8; Q9Y4U1	P22033	NA	P20061; Q8IVH4; P22033; Q99707; Q9UBK8; Q9Y4U1; O60494; Q9BXJ7; Q96EY8
Diphemanil Methylsulfate	P20309	P20309	NA	P20309
Cryptenamine	P08172; P11229; P20309; P08173; P08912	P08913	NA	P20309; P11229; P08913; P08172; P08912; P08173
Artemether	P20815; P10635; P08684; P11712; P33261; P20813	P05023	NA	P20813; P05023; P33261; P11712; P20815; P10635; P08684
Carbinoxamine	P10635; P08684; P11712; P10632; P05181; P33261; P20813; P35367	P35367	NA	P20813; P05181; P10635; P35367; P33261; P10632; P11712; P08684
Sulfinpyrazone	P08684; P11712; P10632; P20813; Q92887; P33527	P33527	NA	P20813; P10632; P11712; Q92887; P33527; P08684
Methoxyflurane	P10635; P05177; P08684; P11712; P11509; P05181; P20813; P14867; P42261; P23415; P98194; Q09470; P30049; P03886	P14867	NA	P20813; P11712; Q09470; P23415; P42261; P05177; P03886; P05181; P14867; P10635; P30049; P98194; P08684; P11509
Fosphenytoin	P08684; P11712; P10632; P33261; P20813; Q14524	Q14524	NA	P20813; P33261; P10632; P11712; Q14524; P08684
Estrone	Q02928; Q16678; P20815; P05177; P08684; P11712; P05181; P04798; P20813; P03372	Q13262	NA	P20813; Q16678; Q13262; P11712; P05177; P20815; P04798; Q02928; P03372; P05181; P08684
Zalcitabine	P20815; P10635; P08684; P11712; P27707; Q9HB55; P24462; Q5DNL9	Q69617	NA	P20815; Q69617; P24462; P27707; Q5DNL9; Q9HB55; P10635; P11712; P08684
Azathioprine	P51580; P47989; P00492	P20839	NA	P20839; P00492; P51580; P47989
Isocarboxazid	P21397; P27338	P21397	NA	P21397; P27338
Rimantadine	P21430	P63231	NA	P21430; P63231
Propericiazine	P21728; P08913; P35368	P35368	NA	P21728; P08913; P35368
Flupenthixol	P20711; P14416; P28223; P21728; P35348; P11229	P14416	NA	P21728; P11229; P35348; P20711; P14416; P28223
Acetophenazine	P14416; P21728	P14416	NA	P21728; P14416
Carphenazine	P14416; P21728; P21918	P14416	NA	P21728; P14416; P21918
Fenoldopam	P21918; P21728; P18089; P18825; P08913	P21728	NA	P21918; P08913; P18825; P21728; P18089
Cabergoline	P08684; P18825; P21918; P21728; P28222; P28335; P34969; P14416; P41595; P35462; P28223; P18089; P28221; P21917; P08913; P08908	P14416	NA	P21918; P08913; P34969; P28223; P35462; P18825; P21728; P28335; P28221; P18089; P14416; P41595; P21917; P08908; P08684; P28222
Demecarium	P22303; P06276	P22303	NA	P22303; P06276
Methyl aminolevulinate	P12314	P22830	NA	P22830; P12314
Benzquinamide	P35367; P08173; P11229; P08912; P08172; P20309	P22888	NA	P22888; P08172; P08173; P08912; P11229; P20309; P35367
Goserelin	P22888; P30968	Q13262	NA	P22888; Q13262; P30968
Spirapril	P12821	P22966	NA	P22966; P12821
Rescinnamine	P12821	P22966	NA	P22966; P12821
Bismuth Subsalicylate	P47989; P23219; P35354	P02768	NA	P23219; P02768; P47989; P35354
Hexobarbital	P23219; P05177; P08684; P11712; P05181; P33261; Q13002; P14867; P47869; P34903; P48169; P31644; Q16445; P43681; P36544; P42262	P14867	NA	P23219; P05177; Q13002; P43681; P48169; Q16445; P36544; P05181; P14867; P31644; P47869; P33261; P34903; P11712; P08684; P42262
Salicyclic acid	P11712; P23219; P35354; Q04828	P23219	NA	P23219; P11712; P35354; Q04828
Salsalate	P35354; P23219	P23219	NA	P23219; P35354
Minoxidil	P48048; P23219	P78508	NA	P23219; P48048; P78508
Debrisoquin	P10635; P04798; P23975	P50052	NA	P23975; P04798; P50052; P10635
Guanethidine	P08684; P23975	P50052	NA	P23975; P50052; P08684
Cefonicid	P02918; P0AD68; P02919; P24228; P0AD65	Q9HBH1	NA	P24228; P0AD65; P02918; P0AD68; P02919; Q9HBH1
Penicillin V	Q46759; Q8XJ01; Q53707; P24228; P12256	Q9HBH1	NA	P24228; Q53707; P12256; Q8XJ01; Q46759; Q9HBH1
Telithromycin	P20815; P10635; P05177; P08684; P24462;	P45059	NA	P24462; P05177; P20815; P45059; P10635; P08684
Salmeterol	P20815; P08684; P10632; P24462; P07550	P07550	NA	P24462; P10632; P07550; P20815; P08684
Praziquantel	P20815; P10635; P05177; P08684; P33261; Q9HB55; P24462;	Q8MU52	NA	P24462; Q8MU52; P33261; P05177; P20815; Q9HB55; P10635; P08684
Betazole	P25021	P25021	NA	P25021
Ketamine	P23219; P08684; P11712; P10632; P20813; Q8TCU5; P25103; P14416	P14735	NA	P25103; P23219; Q8TCU5; P14735; P14416; P20813; P10632; P11712; P08684
Flucytosine	P26358; P12461	P13922	NA	P26358; P13922; P12461
Cefazolin	P51580; P02918; P02919; P76577; P0AD65; P0AD68; P27169	Q9HBH1	NA	P27169; P0AD65; P76577; P02918; P51580; P0AD68; P02919; Q9HBH1
Molindone	P14416; P08908; P28223; P11229	P14416	NA	P28223; P14416; P08908; P11229
Zuclopenthixol	P10635; P21728; P21918; P14416; P35348; P08913; P28223	P14416	NA	P28223; P21728; P14416; P21918; P08913; P35348; P10635
Minaprine	P10635; P21397; P41595; P28223; P28335; P22303; P31645; P21728; P14416; P11229	P41595	NA	P28223; P21728; P14416; P22303; P11229; P31645; P21397; P28335; P10635; P41595
Colistimethate	NA	P30536	NA	P30536
Natamycin	NA	P30536	NA	P30536
Candicidin	NA	P30536	NA	P30536
Nystatin	NA	P30536	NA	P30536
Temazepam	P08684; P11712; P10632; P33261; P20813; Q8N1C3; P18507; Q99928; O14764; P78334; O00591; P24046; P28476; A8MPY1; Q9UN88; P14867; P30536; P47869; P34903; P48169; P31644; Q16445; P18505; P47870; P28472	P14679	NA	P30536; P18505; P78334; P20813; P48169; Q8N1C3; P18507; P14679; P33261; P28476; P34903; P10632; P11712; P28472; Q99928; Q16445; P24046; A8MPY1; P47870; O00591; O14764; Q9UN88; P14867; P31644; P47869; P08684
Lorazepam	Q8N1C3; P18507; Q99928; O14764; P78334; O00591; P24046; P28476; A8MPY1; Q9UN88; P14867; P30536; P47869; P34903; P48169; P31644; Q16445; P18505; P47870; P28472	P14679	NA	P30536; P18505; P78334; P48169; Q8N1C3; P18507; P14679; P28476; P34903; P28472; Q99928; Q16445; P24046; A8MPY1; P47870; O00591; O14764; Q9UN88; P14867; P31644; P47869
Cinolazepam	P28472; O14764; P78334; O00591; P24046; P28476; A8MPY1; P14867; P47869; P34903; P31644; Q8N1C3; P18507; Q99928; P18505; P47870	P30536	NA	P30536; P18505; P78334; Q8N1C3; P18507; P28476; P34903; P28472; Q99928; P24046; A8MPY1; P47870; O00591; O14764; P14867; P31644; P47869
Eszopiclone	P23219; P08684; P11712; P10632; P14867; P47869; P34903; P31644; P30536	P14679	NA	P30536; P23219; P14679; P14867; P31644; P47869; P34903; P10632; P11712; P08684
Adinazolam	P08684; P33261; P28472; O14764; P78334; O00591; P24046; P28476; A8MPY1; P14867; P47869; P34903; P31644; Q8N1C3; P18507; Q99928; P18505; P47870	P30536	NA	P30536; P28472; P18505; P78334; Q99928; P24046; A8MPY1; P47870; O00591; Q8N1C3; O14764; P18507; P14867; P31644; P47869; P33261; P28476; P34903; P08684
Dalfopristin	P08684; P50870	P30536	NA	P30536; P50870; P08684
Vancomycin	P96558	P30536	NA	P30536; P96558
Zopiclone	P23219; P08684; P11712; P10632; P05181; P14867; P47869; P34903; P31644; P30536	Q01959	NA	P30536; Q01959; P34903; P10632; P11712; P23219; P05181; P14867; P31644; P47869; P08684
Estramustine	P08684; P11137; P78559; P03372; Q92731	P30536	NA	P30536; Q92731; P11137; P03372; P78559; P08684
Saprisartan	P30556	P30556	NA	P30556
Eprosartan	P11712; P30556	P30556	NA	P30556; P11712
Carbetocin	P30559	P30559	NA	P30559
Carglumic acid	P31327	P31327	NA	P31327
Dyphylline	Q07343; P27815; Q08493; Q08499; P30542; P29274; Q13946; Q9NP56; P00587; P01589; P14784; P31785	P27815; P14784	NA	P31785; P14784; P01589; Q13946; Q08499; Q07343; P30542; Q08493; P00587; P29274; Q9NP56; P27815
Ceruletide	P32238	P32239	NA	P32238; P32239
Lidocaine	P24462; P20815; P10635; P05177; P08684; P11712; P10632; P11509; P20813; P33260; Q9Y5Y9; Q15858; Q14524; P00533	Q8NDX3	NA	P33260; P00533; P20813; P24462; Q9Y5Y9; P10632; P11712; P05177; P20815; Q15858; Q8NDX3; P10635; Q14524; P08684; P11509
Ifosfamide	P24462; P23219; P20815; P08684; P11712; P10632; P11509; P33261; P20813; P33260;	P45059	NA	P33260; P20813; P24462; P33261; P10632; P11712; P23219; P20815; P45059; P08684; P11509
Diclofenac	P20813; P33260; P16662; P23219; P05177; P08684; P11712; P10632; P05181; P33261; P22309; P04798; P35354; P23219; P09917; P35499; P78348; O43526; O43525; P14555	P07550	NA	P33260; P20813; P35354; P09917; O43526; P33261; P10632; P11712; P07550; P23219; P05177; P04798; P16662; P22309; P35499; O43525; P05181; P14555; P78348; P08684
Tolbutamide	P11712; P10632; P33261; P33260; Q09428; P48048	Q9UHC9; Q9UHC9	NA	P33260; Q9UHC9; P33261; P10632; P11712; Q09428; P48048
Oxcarbazepine	P20815; P08684; P33261; Q14524	Q8NDX3	NA	P33261; P20815; Q8NDX3; Q14524; P08684
Ethotoin	P33261; Q14524	Q14524	NA	P33261; Q14524
Pyrazinamide	P47989; P05177; P08684; Q06278; P95029	P34731	NA	P34731; P05177; P47989; Q06278; P08684; P95029
Flumazenil	P14867; P47869; P34903; P31644	P14867	NA	P34903; P14867; P31644; P47869
Nicergoline	P10635; P35348	P25100	NA	P35348; P10635; P25100
Methoxamine	P35348; P35368	P35368	NA	P35348; P35368
Drospirenone	P35354; P06276; P06401; P08235; P10275	P08235	NA	P35354; P06276; P06401; P10275; P08235
Tiaprofenic acid	P35354; P23219	P35354	NA	P35354; P23219
Alcaftadine	P35367	P35367	NA	P35367
Pemirolast	P35367	P35367	NA	P35367
Phenindamine	P35367	P35367	NA	P35367
Pheniramine	P35367	P35367	NA	P35367
Aceprometazine	P35367	P35367	NA	P35367
Emedastine	P35367	P35367	NA	P35367
Methdilazine	P35367	P35367	NA	P35367
Dexbrompheniramine	P35367	P35367	NA	P35367
Bromodiphenhydramine	P35367	P35367	NA	P35367
Chlophedianol	P35367	P35367	NA	P35367
Antazoline	P35367	P35367	NA	P35367
Azatadine	P08684; P35367	P35367	NA	P35367; P08684
Trimeprazine	P08684; P35367	P35367	NA	P35367; P08684
Levomethadyl Acetate	P11511; P20815; P08684; P24462; P35372; P30926; P32297	P35372	NA	P35372; P24462; P30926; P11511; P20815; P32297; P08684
Remifentanil	P35372; P41143; P41145	P35372	NA	P35372; P41143; P41145
Dezocine	P35372; P41145	P41145	NA	P35372; P41145
Pentazocine	P35372; P41145; Q99720	Q12879	NA	P35372; P41145; Q12879; Q99720
Phenacemide	P35498	P35498	NA	P35498
Thiethylperazine	P14416; P21728; P21917	P35968	NA	P35968; P21728; P14416; P21917
Thiothixene	P10635; P05177; P14416; P21728; P28223	P35968	NA	P35968; P28223; P21728; P14416; P05177; P10635
Anisindione	P38435	P38435	NA	P38435
Etidronic acid	Q13332; P38606	Q13332	NA	P38606; Q13332
Sevoflurane	P08684; P11509; P05181; P20813; P14867; P23415; P42261; Q09470; P98194; P30049; P03886	Q9GQW8	NA	P42261; P20813; P03886; Q9GQW8; P05181; P14867; P30049; P98194; P08684; Q09470; P11509; P23415
Isoflurane	P03886; P05181; P20813; P14867; P98194; P23415; P42261; Q09470; P30049; P62158	Q01959	NA	P42261; Q01959; P62158; P20813; P03886; P05181; P14867; P30049; P98194; Q09470; P23415
Enflurane	P05181; Q12791; P14867; P42261; P23415; Q09470; P98194; P30049; P03886	Q9GQW8	NA	P42261; Q9GQW8; P05181; P14867; P30049; P98194; Q12791; Q09470; P03886; P23415
Lithium	P49841; P49441; P29218; O14732; P42263	P14735	NA	P42263; P14735; P29218; P49441; O14732; P49841
Fluorouracil	P11509; P04818; Q12882; P42898; P19971; P05177; Q16831; O95045; P11712; P10632; P04818;	P13922	NA	P42898; P19971; P05177; Q16831; P13922; O95045; P04818; P10632; P11712; Q12882; P11509
Latamoxef	P42971; P02918; P02919; P24228	P45059	NA	P42971; P24228; P02918; P45059; P02919
Travoprost	P43088	P43088	NA	P43088
Carboprost Tromethamine	P34995	P43116	NA	P43116; P34995
Epoprostenol	P11712; Q9H244; P43119; Q16647	P43119	NA	P43119; P11712; Q9H244; Q16647
Dinoprost Tromethamine	P43088; P43119	P43119	NA	P43119; P43088
Trimethaphan	P06276; Q9GZZ6	P43681	NA	P43681; P06276; Q9GZZ6
Pentolinium	Q9GZZ6; P32297; P30926	P43681	NA	P43681; P30926; P32297; Q9GZZ6
Pentobarbital	P08684; P33261; Q13002; P14867; P47869; P34903; P48169; P31644; Q16445; P43681; P36544; P42262	P14867	NA	P43681; P48169; P36544; P33261; P34903; Q13002; Q16445; P14867; P31644; P47869; P08684; P42262
Thiopental	P08684; P05181; Q13002; O00519; P14867; P47869; P34903; P48169; P31644; Q16445; P43681; P36544; P42262	O00519	NA	P43681; P48169; P36544; P34903; O00519; Q13002; Q16445; P05181; P14867; P31644; P47869; P08684; P42262
Cinoxacin	P43700;	Q02880	NA	P43700; Q02880
Cefixime	P44469	Q9HBH1	NA	P44469; Q9HBH1
Capreomycin	NA	P45059	NA	P45059
Melphalan	NA	P45059	NA	P45059
Methacycline	NA	P45059	NA	P45059
Mechlorethamine	NA	P45059	NA	P45059
Dirithromycin	NA	P45059	NA	P45059
Uracil mustard	NA	P45059	NA	P45059
Hydroxystilbamidine Isethionate	NA	P45059	NA	P45059
Pipobroman	NA	P45059	NA	P45059
Spectinomycin	P0A7S3	P45059	NA	P45059; P0A7S3
Amikacin	P0A7S3;	P45059	NA	P45059; P0A7S3
Oxamniquine	P10635;	P45059	NA	P45059; P10635
Streptozocin	P11168	P45059	NA	P45059; P11168
Mitomycin	P16435;	P45059	NA	P45059; P16435
Furazolidone	P27338; P21397;	P45059	NA	P45059; P21397; P27338
Josamycin	P08684; P44345	P45059	NA	P45059; P44345; P08684
Carboplatin	P47989;	P45059	NA	P45059; P47989
Procarbazine	Q16678; P47989;	P45059	NA	P45059; P47989; Q16678
Proflavine	P00734; P0A0N4; Q58L87	P45059	NA	P45059; Q58L87; P0A0N4; P00734
Idoxuridine	Q9QNF7	P45059	NA	P45059; Q9QNF7
Mirtazapine	P10635; P05177; P08684; P11712; P10632; P28223; P46098; P08913; P28335; P41145; P35367	P28335	NA	P46098; P05177; P08913; P28223; P41145; P28335; P10635; P35367; P10632; P11712; P08684
Ethionamide	P0A5Y6; Q08129	P46533	NA	P46533; Q08129; P0A5Y6
Carbenicillin	P47712;	Q9HBH1	NA	P47712; Q9HBH1
Desmopressin	P23219; P35354; P30518; P37288; P47901	P30518	NA	P47901; P35354; P23219; P30518; P37288
Tolazamide	P48048	P78508	NA	P48048; P78508
Lindane	P18505; P23415; P23416; O75311; P48167	Q01959	NA	P48167; P18505; Q01959; P23415; O75311; P23416
Ezetimibe	P08684; P22309; P35503; P16662; P54855; P35610; Q9UHC9; P15144	Q9UHC9	NA	P54855; Q9UHC9; P35610; P15144; P16662; P35503; P22309; P08684
Ropivacaine	P10635; P05177; P08684; P20813; Q9Y5Y9	P55011	NA	P55011; P20813; Q9Y5Y9; P05177; P10635; P08684
Bumetanide	P35354; Q13621; P55011; Q9UP95; Q9H2X9; P13569	Q13621	NA	P55011; Q13621; P35354; Q9UP95; P13569; Q9H2X9
Mepivacaine	Q9Y5Y9	P55011	NA	P55011; Q9Y5Y9
Benzocaine	P23141; Q9Y5Y9	P55011	NA	P55011; Q9Y5Y9; P23141
Polythiazide	P55017	P55017	NA	P55017
Metolazone	P55017	P55017	NA	P55017
Aprindine	P10635; Q14524; P62158	P02593	NA	P62158; P02593; P10635; Q14524
Dihydroxyaluminium	P63316; P21796; P45880; Q9Y277	P63316	NA	P63316; P45880; Q9Y277; P21796
Amdinocillin	Q8DNB6; P74872; Q75Y35; Q8DR59; P0A3M6; Q7CRA4	P0A3M5	NA	P74872; Q8DR59; Q75Y35; Q8DNB6; Q7CRA4; P0A3M5; P0A3M6
Bevantolol	P08588; P07550; P35348	P80404	NA	P80404; P07550; P08588; P35348
Tolazoline	P35348; P08913; P35367	P80404	NA	P80404; P08913; P35348; P35367
Metaraminol	P35348	P80404	NA	P80404; P35348
Mephentermine	P35348	P80404	NA	P80404; P35348
Ergonovine	P08684; P35348	P80404	NA	P80404; P35348; P08684
Midodrine	P10635; P35348; P35368	P80404	NA	P80404; P35348; P10635; P35368
Vigabatrin	Q9UBS5; P80404	P80404	NA	P80404; Q9UBS5
Progabide	Q9UBS5; P14867	Q01959	NA	Q01959; P14867; Q9UBS5
Piperazine	P10635; P28472	Q01959	NA	Q01959; P28472; P10635
Diphenylpyraline	P35367; Q01959	P35367	NA	Q01959; P35367
Phenobarbital	P20813; Q02928; P20815; P05177; P08684; P11712; P10632; P11509; P05181; P33261; Q13002; P42261; P14867; P47869; P34903; P48169; P31644; Q16445; P43681; P36544; P42262	Q01959	NA	Q01959; P43681; P20813; P48169; P36544; P33261; P34903; P10632; P11712; P42261; P05177; P20815; Q13002; Q16445; Q02928; P05181; P14867; P31644; P47869; P08684; P42262; P11509
Atovaquone	P11712; Q02768; Q08210; Q02127	Q12610	NA	Q02127; Q08210; Q12610; Q02768; P11712
Chenodeoxycholic acid	Q02318; P08684; P16662; Q96RI1; P05181; P52895	P53004; Q9UGH3	NA	Q02318; P53004; Q9UGH3; P16662; P52895; Q96RI1; P05181; P08684
Cefprozil	Q04707; P14677; P0A3M5	Q9HBH1	NA	Q04707; P0A3M5; P14677; Q9HBH1
Alseroxylon	Q05940	Q05940	NA	Q05940
Tetrabenazine	P10635; Q05940	Q05940	NA	Q05940; P10635
Enprofylline	P27815; Q07343; P29275	P27815	NA	Q07343; P29275; P27815
Gemfibrozil	P05177; P08684; P11712; P10632; P33261; Q07869	P06858	NA	Q07869; P06858; P05177; P33261; P10632; P11712; P08684
Bezafibrate	P08684; P10632; P04798; Q07869; Q03181; P37231	Q07869	NA	Q07869; Q03181; P10632; P04798; P37231; P08684
Isradipine	P08684; Q13936; P54289; Q08289; O95180; Q9NY47; Q01668; Q13698	Q06432	NA	Q08289; Q06432; Q13936; Q13698; Q01668; O95180; Q9NY47; P54289; P08684
Glycodiazine	P48048; Q09428	P78508	NA	Q09428; P48048; P78508
Chlorpropamide	P23219; P11712; P33261; Q09428	P78508	NA	Q09428; P78508; P23219; P33261; P11712
Gliquidone	Q09428; Q15842	P78508	NA	Q09428; Q15842; P78508
Glisoxepide	Q09428; Q15842	P78508	NA	Q09428; Q15842; P78508
Diazoxide	P15104; Q14654; P00915; P00918; P05023; Q12791; P55017	Q14534	NA	Q12791; P55017; P05023; P00918; P15104; Q14534; P00915; Q14654
Metharbital	Q13002; P14867; P47869; P34903; P48169; P31644; Q16445; P43681; P36544; P42262	P14867	NA	Q13002; P43681; P48169; Q16445; P36544; P14867; P31644; P47869; P34903; P42262
Heptabarbital	Q13002; P14867; P47869; P34903; P48169; P31644; Q16445; P43681; P36544; P42262	Q01959	NA	Q13002; Q01959; P43681; P48169; Q16445; P36544; P14867; P31644; P47869; P34903; P42262
Quinestrol	P03372	Q13262	NA	Q13262; P03372
Chlorotrianisene	P11511; P03372	Q13262	NA	Q13262; P11511; P03372
Torasemide	P23219; P11712; P10632; P33261; Q13621	Q13621	NA	Q13621; P33261; P10632; P11712; P23219
Chlormerodrin	Q13621; P51649	P51649	NA	Q13621; P51649
Prilocaine	Q14524	Q14524	NA	Q14524
Indecainide	Q14524	Q14524	NA	Q14524
Benzonatate	Q14524	Q14524	NA	Q14524
Moricizine	Q14524	Q14524	NA	Q14524
Naftifine	Q14534	Q14534	NA	Q14534
Cisatracurium Besylate	Q15822	Q14534	NA	Q14534; Q15822
Thiamylal	P14867; Q15842; Q14654	P14867	NA	Q14654; Q15842; P14867
Metocurine Iodide	Q15822	Q15822	NA	Q15822
Primidone	P05177; P08684; P11712; P10632; P33261; P20813; Q13002; P14867; P47869; P34903; P48169; P31644; Q16445; P43681; P36544; P42262	P14867	NA	Q16445; P36544; P05177; Q13002; P14867; P43681; P20813; P31644; P47869; P33261; P48169; P34903; P10632; P11712; P08684; P42262
Methylphenobarbital	P33261; P20813; Q13002; P14867; P47869; P34903; P48169; P31644; Q16445; P43681; P36544; P42262	P14867	NA	Q16445; P36544; Q13002; P14867; P43681; P20813; P31644; P47869; P33261; P48169; P34903; P42262
Sulfoxone	Q27738	P34949	NA	Q27738; P34949
Delavirdine	P20815; P10635; P05177; P08684; P11712; P10632; P33261; P24462; Q5DNL9	Q69617	NA	Q5DNL9; P05177; P20815; P10635; Q69617; P33261; P10632; P24462; P11712; P08684
Cefdinir	P08149; Q60FT7; P05164	Q9HBH1	NA	Q60FT7; P08149; Q9HBH1; P05164
Cephaloglycin	Q65HB5	Q9HBH1	NA	Q65HB5; Q9HBH1
Didanosine	Q5DNL9; P00491	Q69617	NA	Q69617; Q5DNL9; P00491
Loracarbef	Q75Y35; Q8XJ01	Q9HBH1	NA	Q75Y35; Q8XJ01; Q9HBH1
Cefaclor	P05164; Q75Y35; Q8XJ01	Q9HBH1	NA	Q75Y35; Q8XJ01; Q9HBH1; P05164
Cefotetan	Q75Y35	Q9HBH1	NA	Q75Y35; Q9HBH1
Meticillin	Q53707; Q8DNB6; Q7CRA4; P0A3M6; Q75Y35; Q8DR59	Q9HBH1	NA	Q7CRA4; Q53707; Q75Y35; Q8DNB6; Q8DR59; P0A3M6; Q9HBH1
Ampicillin	Q8DNB6; Q7CRA4; Q75Y35; Q8DR59; P0A3M6	Q9HBH1	NA	Q8DR59; P0A3M6; Q75Y35; Q8DNB6; Q9HBH1; Q7CRA4
Cefotaxime	Q7CRA4; Q8DNB6; P42971; Q8DR59; P0A3M6	Q47746	NA	Q8DR59; Q8DNB6; P42971; Q47746; Q7CRA4; P0A3M6
Cyclacillin	Q8XJ01; Q8DR59; Q75Y35; C1KC03	Q9HBH1	NA	Q8DR59; Q8XJ01; C1KC03; Q75Y35; Q9HBH1
Ceftazidime	P0AD68; Q75Y35; P02918; Q8DR59; P02919; Q9X6W0; Q9X6V3; P0AD65; P72161	Q9HBH1	NA	Q8DR59; Q9X6W0; P72161; Q9X6V3; P0AD65; P02918; P02919; Q75Y35; Q9HBH1; P0AD68
Cromoglicic acid	Q12791; P25815	Q8III6	NA	Q8III6; Q12791; P25815
Menthol	Q7Z2W7; O75762; Q8NET8; P41145	O75762; Q7Z2W7	NA	Q8NET8; Q7Z2W7; P41145; O75762
Felbamate	P08684; P05181; P33261; Q13224; Q8TCU5; Q12879	P14735	NA	Q8TCU5; P14735; P33261; Q13224; Q12879; P05181; P08684
Ethanol	Q02928; P05177; P08684; P11712; P05181; P33261; P04798; P20813; P14867; Q8TCU5; P23415; P23416; P07327; P00325; P00326	P14867	NA	Q8TCU5; P20813; P00325; P33261; P07327; P11712; P23415; P05177; P04798; Q02928; P05181; P14867; P00326; P23416; P08684
Dextromethorphan	P20815; P10635; P08684; P11712; P10632; P05181; P33261; P20813; P24462; Q99720; Q5T1J1; Q8TCU5; Q15822; P31645	Q99720	NA	Q8TCU5; P20813; P24462; Q5T1J1; P33261; P10632; P11712; P20815; P31645; Q15822; P05181; P10635; Q99720; P08684
Amantadine	P20711; P27338; P21430; Q8TCU5; P14416	P63231	NA	Q8TCU5; P21430; P14416; P27338; P20711; P63231
Cefditoren	P0A3M6; Q8XJ01	Q9HBH1	NA	Q8XJ01; P0A3M6; Q9HBH1
Cefotiam	Q8XJ01	P45059	NA	Q8XJ01; P45059
Cefuroxime	Q8XJ01	Q9HBH1	NA	Q8XJ01; Q9HBH1
Bacampicillin	Q8XJ01	Q9HBH1	NA	Q8XJ01; Q9HBH1
Pivmecillinam	Q8XJ01	Q9HBH1	NA	Q8XJ01; Q9HBH1
Cephapirin	Q8XJ01	Q9HBH1	NA	Q8XJ01; Q9HBH1
Azlocillin	Q8XJ01	Q9HBH1	NA	Q8XJ01; Q9HBH1
Pivampicillin	Q8XJ01	Q9HBH1	NA	Q8XJ01; Q9HBH1
Flucloxacillin	P08684; Q8XJ01	Q9HBH1	NA	Q8XJ01; Q9HBH1; P08684
Amoxicillin	P33261; Q8XJ01	Q9HBH1	NA	Q8XJ01; Q9HBH1; P33261
L-Carnitine	P23141; P05164; Q9H015; O76082; P43155; Q8N8R3; O43772; Q9UKG9; P23786; P50416; P47989	Q92523	NA	Q92523; P43155; P23786; P23141; P47989; O43772; O76082; Q9H015; Q8N8R3; Q9UKG9; P05164; P50416
Dantrolene	P08684; P21817	Q92736	NA	Q92736; P21817; P08684
Nafarelin	P30968; Q96P88	P30968	NA	Q96P88; P30968
Gonadorelin	P30968; Q96P88	P30968	NA	Q96P88; P30968
Butoconazole	NA	Q96W81	NA	Q96W81
Sertaconazole	Q16850; P10613	Q96W81	NA	Q96W81; Q16850; P10613
Griseofulvin	P05177; P08684; P10875; P87066; Q99456	Q16195	NA	Q99456; P87066; P05177; Q16195; P10875; P08684
Retapamulin	P08684; Q9A1X4	P45059	NA	Q9A1X4; P45059; P08684
Phenindione	Q9BQB6	Q9BQB6	NA	Q9BQB6
Phenprocoumon	P08684; P11712; P10632; Q9BQB6	Q9BQB6	NA	Q9BQB6; P10632; P11712; P08684
Acenocoumarol	P05177; P08684; P11712; P33261; Q9BQB6	Q9BQB6	NA	Q9BQB6; P33261; P11712; P05177; P08684
Desflurane	P14867; P23415; P42261; Q09470; P98194; P30049; P03886	Q9GQW8	NA	Q9GQW8; Q09470; P23415; P42261; P03886; P14867; P30049; P98194
Penicillin G	Q2FGH1	Q9HBH1	NA	Q9HBH1; Q2FGH1
Ceforanide	Q70KI2	Q9HBH1	NA	Q9HBH1; Q70KI2
Cefamandole	Q70KI2	Q9HBH1	NA	Q9HBH1; Q70KI2
Halothane	P10635; P08684; P11712; P11509; P05181; P20813; P48549; P03886; O15554; P30049; P98194; P14867; P59768; Q6W5P4; O14649; Q9NPC2; Q12791; Q8TCU5; O60391; Q12879; P23415; P08100; P48051	Q9GQW8	NA	Q9NPC2; O15554; Q6W5P4; Q8TCU5; P20813; P48051; P08100; P03886; O14649; Q9GQW8; P59768; O60391; Q12879; P48549; P05181; P14867; P10635; P30049; P98194; Q12791; P11712; P08684; P11509; P23415
Paramethadione	P08684; P11712; P10632; P05181; Q9P0X4	Q9P0X4	NA	Q9P0X4; P10632; P11712; P05181; P08684
Methsuximide	P33261; O43497	Q9P0X4	NA	Q9P0X4; P33261; O43497
Trimethadione	P08684; P11712; P10632; P05181; P33261; O43497	Q9P0X4	NA	Q9P0X4; P33261; P10632; P11712; O43497; P05181; P08684
Gliclazide	P11712; P33261; Q09428; P15692	Q9UHC9	NA	Q9UHC9; P33261; P11712; Q09428; P15692
Glimepiride	P11712; Q14654; P48048; Q09428	Q9UHC9; Q9UHC9	NA	Q9UHC9; Q14654; P11712; Q09428; P48048
Cefepime	P0AD65; P0AD68; Q51504; Q9X6V3	Q9HBH1	NA	Q9X6V3; P0AD65; P0AD68; Q51504; Q9HBH1
Cinalukast	Q9Y271	Q9Y271	NA	Q9Y271
Tizanidine	P05177; P08913; P18089; P18825; Q9Y2I1	P25100	NA	Q9Y2I1; P18825; P05177; P08913; P18089; P25100
Dyclonine	Q9Y5Y9	Q14524	NA	Q9Y5Y9; Q14524
Amsacrine	P10635; P11388; Q12809	Q02880	P11388; P11387; O15245; P10635; Q02880; Q06278; Q12809	Q02880; P11388; P11387; O15245; P10635; Q06278; Q12809
Papaverine	Q07343; Q9Y233	O76074	O00408; P22303; Q08493; Q08499; Q07343; Q01064; P33261; Q14123; P54750; P27815; Q9Y233; Q13370; Q14432	O00408; P22303; Q08493; Q08499; O76074; Q07343; Q01064; P33261; Q14123; P54750; P27815; Q13370; Q9Y233; Q14432
Hesperetin	P05177; P35610; O75908; P55157	O75907	Q16678; P04798	O75908; Q16678; P35610; P55157; P05177; P04798; O75907
Remikiren	P00797	P00797	P00797	P00797
Suramin	P47712; P15289; P41231; Q9NXA8; P23945; P21817; P00734; P14555; P68638	P23945	P05129; Q96EB6; Q04759; Q05655; P05771; P17252; P41743; Q05513; Q99873; Q15077; Q02156; O94806; P78527; P24723; Q15139	P05129; P17252; Q15077; P78527; P21817; Q04759; P05771; P15289; P68638; Q02156; P41231; P47712; P23945; Q05513; Q99873; O94806; Q15139; P24723; Q9NXA8; Q96EB6; Q05655; P41743; P14555; P00734
Rasagiline	P05177; P27338; P10415	P27338	P21397; P27338	P05177; P21397; P10415; P27338
Sulpiride	P06276; P14416; P35462	P14416	P14416; P35462; P00918; P08913; P00915	P06276; P00918; P08913; P00915; P14416; P35462
Bambuterol	P06276; P07550	P07550	P10635	P06276; P07550; P10635
Physostigmine	P22303	P22303	P06276; P22303; P10635	P06276; P22303; P10635
Neostigmine	P06276; P22303	P22303	P06276; P22303; Q05193	P06276; P22303; Q05193
Bicalutamide	P10635; P08684; P11712; P33261; P10275	P10275	P10275; P33261; P06401	P06401; P33261; P11712; P10275; P10635; P08684
Clenbuterol	P05177; P04798; P07550; P08588; P13945; P01138; P01375	P07550	P07550; P08588	P07550; P05177; P04798; P13945; P08588; P01138; P01375
Maprotiline	P10635; P05177; P23975; P35367; P11229; P08172; P20309; P08173; P08912; P35348	P07550	P18825; P50406; P21728; P20309; P11229; P23975; Q01959; P08913; P28335; P18089; P14416; P41595; P08172; P25100; P35367; P08912; P28223; P35462; P08684; P08173; P25021	P07550; P11229; P05177; P23975; Q01959; P08913; P08172; P28223; P35462; P25021; P08173; P18825; P21728; P50406; P20309; P35348; P28335; P18089; P10635; P14416; P41595; P25100; P35367; P08912; P08684
Fenoterol	P07550; P08588; P13945	P07550	P07550	P07550; P13945; P08588
Pirenzepine	P11229	P11229	P20309; P33765; P11229; P08172; P08912; P08173	P08172; P08173; P33765; P08912; P11229; P20309
Candoxatril	P08473; P12821	P08473	P08473	P08473; P12821
Alprenolol	P10635; P08588; P07550; P08908	P08588	P07550; P08588; P13945	P08908; P07550; P13945; P08588; P10635
Cerulenin	P0A953; P0AAI5; P0A6R0; P49327	P49327	P49327	P0A953; P0A6R0; P0AAI5; P49327
Mianserin	P10635; P05177; P08684; P20813; P08913; P28223; P28335; P35367; P23975; P31645	P28221	P18825; P50406; P21728; P20309; P11229; P23975; P31645; P08913; Q08828; P28335; P18089; P40145; P41595; P08172; P25100; P35367; Q08462; P08912; Q99250; P28223; Q9UQD0; P08173; P25021; P35498; Q9NY46	P11229; P05177; P23975; P31645; P08913; P40145; P08172; P20813; Q08462; Q99250; P28223; Q9UQD0; P25021; P08173; P35498; P18825; P21728; P50406; P20309; Q08828; P28335; P28221; P18089; P10635; P41595; P25100; P35367; P08912; P08684; Q9NY46
Tiotropium	P10635; P08684; P20309; P11229; P08172	P20309	P20309; P11229; P08172	P11229; P08172; P20309; P10635; P08684
Bifonazole	P11511; P08684; P05181; P33261; P10613; P20813	Q96W81	Q16850; P05093	P11511; Q96W81; Q16850; P05181; P20813; P33261; P10613; P05093; P08684
Pranlukast	P08684; P11712; Q9Y271; P01375; P05113; P12724; P19838; Q02817	Q9Y271	Q9Y271; Q9NS75	P11712; P05113; P19838; Q9Y271; P12724; Q02817; Q9NS75; P01375; P08684
Metyrapone	P15538; P08684; P11509; P05181; P19099; P15538; P00183	P15538	P19099; P15538; P08684	P15538; P19099; P05181; P00183; P08684; P11509
Yohimbine	P10635; P08684; P28335; P08913; P18089; P18825; P08908; P28222; P28221; P14416; P35462; P28223	P25100	P18825; P08913; P50406; P33765; P11387; P18089; P10635; P14416; P41595; P25100	P18825; P50406; P33765; P08913; P28335; P11387; P28221; P18089; P10635; P14416; P41595; P25100; P08908; P28223; P35462; P08684; P28222
Atorvastatin	P20815; P10635; P08684; P11712; P10632; P33261; P20813; P24462; P04035; P27487; P35869	P04035	P04035; P08684	P20813; P24462; P33261; P27487; P35869; P10632; P11712; P20815; P04035; P10635; P08684
Ridogrel	P21731; P24557	P21731	P24557; P21731	P21731; P24557
Carbimazole	P11511; P07202	P07202	P22079	P22079; P07202; P11511
Antipyrine	P33260; P10635; P05177; P08684; P11712; P10632; P11509; P05181; P33261; P20813; P35354; P23219; NA	P30968; P04054	P22303; P18825; P20309; P11229; P23975; P08913; P18089; P08172; P25100; P08912; Q99250; P28223; Q9UQD0; P35462; Q06278; P08173; P25021; P35498; Q9NY46	P22303; P11229; P23219; P05177; P33260; P23975; P08913; P08172; P04054; P20813; Q99250; P28223; Q9UQD0; P35462; P25021; P08173; P35354; P35498; P18825; P20309; P05181; P18089; P10635; P30968; P25100; P33261; P08912; P10632; P11712; Q06278; P08684; P11509; Q9NY46
Flunarizine	P10635; P05177; P11712; P11509; P04798; P20813; O43497; O95180; Q9P0X4; P35367; P62158	O95180	P18825; P21728; P20309; P11229; P23975; P31645; Q01959; P08913; Q6P2N6; P28335; P18089; P14416; P41595; P25100; P35367; Q99720; P35372; P08912; Q99250; P28223; P21554; Q9UQD0; P35462; P08173; Q00975; P35498; Q12809; Q9NY46	P23975; Q01959; P20813; P35372; P28223; Q9UQD0; P08173; P35498; P18825; P21728; Q9P0X4; P14416; P08912; P11712; Q9NY46; P11229; P05177; P31645; P08913; P62158; P04798; O43497; Q99250; P21554; P35462; O95180; P20309; Q6P2N6; P28335; P18089; P10635; P41595; P25100; P35367; Q99720; Q00975; P11509; Q12809
Cinnarizine	P10635; P05177; P11712; P11509; P04798; P20813; P35367; Q13936; Q01668; O60840; Q13698; O43497; O95180; Q9P0X4; P14416	P35367	P18825; P20309; P11229; P23975; P31645; Q01959; P08913; P18089; P14416; P41595; P25100; P35367; Q99720; P35372; P08912; Q99250; P28223; Q9UQD0; P35462; P08173; P35498; Q9NY46	P23975; Q01959; P20813; P35372; P28223; Q9UQD0; P08173; P35498; P18825; Q9P0X4; P14416; P08912; P11712; Q9NY46; Q13936; P11229; P05177; P31645; P08913; Q13698; Q01668; P04798; O43497; O60840; Q99250; P35462; O95180; P20309; P18089; P10635; P41595; P25100; P35367; Q99720; P11509
Pamidronate	P14324;	Q86C09; P80404	P24530; P25101; P24557; P09917; P14324; Q9H7Z7; O14684; P20292	P24530; P25101; P14324; P20292; P80404; Q9H7Z7; P24557; O14684; P09917; Q86C09
Ibuprofen	P11712; P10632; P33261; O60656; P22309; P35503; P16662; P06133; P35354; P23219	P35354	P25024; P25025; P23219; P35354; P10145; P09917	P25024; P35354; P25025; P09917; P33261; P10632; P11712; P23219; P16662; P35503; O60656; P22309; P06133; P10145
Fluspirilene	P14416; P28223; Q06432	P14416	Q12809	P28223; P14416; Q06432; Q12809
Chlorhexidine	P26841; P50135;	P30536	P14780; P08253	P30536; P26841; P14780; P08253; P50135
Forasartan	P30556	P30556	P30556	P30556
Verapamil	P24462; P20815; P10635; P05177; P08684; P11712; P10632; P33261; P20813; P33260; O43497; Q00975; O00555; Q12809; Q14524; Q14654; P31645; Q13936; Q01668; O60840; Q13698; Q02641; Q08289; P54284; O00305; Q9P0X4	Q9P0X4	Q13936; P31645; P08913; P28335; O15245; Q01668; P41595; P08183; P33527; Q99250; P28223; Q9UQD0; P35462; P08684; P25021; P35498; Q9NY46; Q12809	P33260; P54284; P20813; P28223; Q9UQD0; P24462; P35498; Q9P0X4; Q02641; Q08289; O00305; Q14654; O15245; P08183; P33261; P10632; P11712; Q9NY46; Q13936; P05177; P20815; P31645; P08913; Q13698; Q01668; O43497; O60840; P33527; Q99250; P35462; P25021; O00555; P28335; P10635; P41595; Q14524; P08684; Q00975; Q12809
Tenoxicam	P11712; P35354; P23219	P35354	P23219	P35354; P11712; P23219
Lisuride	P10635; P08684; P28335; P28222; P08913; P18089; P18825; P14416; P35462; P21917; P21728; P21918; P08908; P28221; P41595; P28223	P35968	P07550; P18825; P50406; P21728; P08588; P08913; P28335; P18089; P10635; P14416; P41595; P25100; P35367; P28223; P35462; P25021	P35968; P07550; P21918; P08913; P28223; P35462; P25021; P18825; P50406; P21728; P08588; P28335; P28221; P18089; P10635; P14416; P41595; P25100; P35367; P21917; P08908; P08684; P28222
Dimethindene	P35367; P08172	P35367; P14416; P35968	P18825; P23975; P31645; P08913; P28335; P18089; P14416; P41595; P25100; P35367; P35372; P28223; P35462; P41145; Q12809	P35968; P18825; P23975; P31645; P08913; P28335; P18089; P14416; P41595; P08172; P25100; P35367; P35372; P28223; P35462; P41145; Q12809
Amrinone	Q14432; Q07343; P01375	P24530; Q12809	Q08493; Q08499; Q07343; P27815; Q13370; Q14432; P41597; P33032; P50406; P21728; P20309; P11229; Q14534; P51679; P37268; P10827; P30411; P23975; P31645; Q01959; P08913; Q6P2N6; P28335; P21452; P25101; P18089; P14416; P41595; P06241; P08172; P04626; Q99720; P35372; P21917; P32245; P41143; P08912; P28223; P10828; P35462; P08173; P41968; P25021; P41145; Q12809	P41597; P33032; P21728; P50406; P20309; Q14534; P11229; P51679; Q08493; P37268; P24530; P10827; P30411; P23975; Q01959; P31645; P08913; Q6P2N6; P28335; Q08499; P21452; P25101; P18089; P14416; P08172; Q07343; P41595; P06241; P04626; Q99720; P21917; P35372; P32245; P08912; P41143; P27815; P28223; P10828; P01375; Q13370; P35462; Q14432; P25021; P41968; P08173; P41145; Q12809
Tasosartan	P08684; P30556; P50052	P30556	P30556	P50052; P30556; P08684
Ranitidine	P20815; P10635; P05177; P08684; P33261; P25021	P25021	P51164; P22303; P20648; P25021	P51164; P20648; P33261; P22303; P05177; P20815; P25021; P10635; P08684
Masoprocol	P51589; P09917	P09917	P16050; P11511; P08069; P18054; P09917; O15296; Q15722	P51589; P18054; P09917; Q15722; P11511; P16050; P08069; O15296
Nitrendipine	P20815; P08684; P24462; Q13936; P54289; Q08289; Q06432; Q01668; Q13698; Q9NY47; O95180	Q06432	Q13936; Q13698; Q01668; O60840; P33261; P11712; Q12809	Q13936; P20815; Q13698; Q01668; O60840; P24462; O95180; Q9NY47; Q08289; P33261; P54289; Q06432; P11712; P08684; Q12809
Tolnaftate	Q92206	Q14534	P41595; P33261	Q92206; P33261; Q14534; P41595
Perhexiline	P10635; P08684; P20813; P50416; P23786	Q92523	P20309; P11229; P23975; P00533; P10635; P06241; Q99720; P08912; P08173; Q12809	Q92523; P23975; P00533; P20813; P08173; P23786; P08912; P11229; P20309; P10635; P06241; Q99720; P50416; P08684; Q12809
Estriol	P03372; Q92731	Q13262	P31645; P03372	Q92731; P31645; P03372; Q13262
Quinine	P24462; P20815; P10635; P05177; P08684; P11712; P10632; P05181; P33261; P04798; P14770; O15554	Q12791; Q14524	P10635; P08183; Q14524; Q99250; Q9UQD0; P35498; P22460; Q9NY46; Q12809	O15554; Q9UQD0; P24462; P35498; P08183; P33261; Q12791; P10632; P11712; P22460; Q9NY46; P05177; P20815; P04798; P14770; Q99250; P05181; P10635; Q14524; P08684; Q12809
Vidarabine	P00813; P03198; P09250; Q9QNF7	P33765; P42684; O39644	P27487; P49137	P00813; P49137; P09250; P42684; P33765; Q9QNF7; P03198; P27487; O39644
Daunorubicin	Q16678; P47989; P20815; P16435; P05177; P08684; P04798; P11388; Q02880	P45059	P08253	P05177; P20815; P45059; P47989; P04798; P08253; Q02880; P11388; Q16678; P16435; P08684
Erythromycin	P20815; P05177; P08684; P24462; P61177; P60725	P45059	P08684; Q12809	P05177; P20815; P45059; P61177; P24462; P60725; P08684; Q12809
Primaquine	Q16678; P10635; P05177; P08684; P04798; P08729; P16083	P45059	P05177; P31645; P16083	P05177; P31645; P45059; P04798; P08729; Q16678; P16083; P10635; P08684
Chloroquine	P20815; P10635; P08684; P10632; P04798; P09210; P01375; Q9NR96	O39644; Q9NGT0	P16083; Q12809	P09210; P16083; O39644; P10632; P20815; Q9NGT0; P04798; Q9NR96; P10635; P01375; P08684; Q12809
Hydroxychloroquine	P10635; Q9NYK1; Q9NR96	Q9NYK1	P08172; P25100	P10635; P08172; Q9NYK1; P25100; Q9NR96
Gentamicin	P0A7S3; P98164	P11142	P00374	P11142; P0A7S3; P98164; P00374
Alendronate	P14324; P29074; Q13332; P23469; P38606	Q13332; Q86C09	P14324	P14324; P38606; Q86C09; P29074; P23469; Q13332
Pentamidine	Q02928; P20815; P10635; P05177; P08684; P10632; P33261; P04798; O14717	Q99720	P23975; Q01959; P08913; P28335; P21397; P08172; P08912; P28223; P35462; P08173; Q12809	P23975; Q01959; P08172; P28223; P08173; P33261; P08912; P10632; P05177; P20815; P08913; P21397; P04798; P35462; O14717; P28335; Q02928; P10635; Q99720; P08684; Q12809
Halofantrine	P20815; P10635; P08684; P10632; Q12809; P46925	Q12791	Q12809	P46925; Q12791; P10632; P20815; P10635; P08684; Q12809
Dacarbazine	P05177; P05181; P04798; Q14181; P52209	P45059	P14780	P52209; P05177; P14780; P45059; Q14181; P04798; P05181
Amodiaquine	Q16678; P10635; P11712; P10632; P04798; P50135	P50135	P05177; P10635; P10632; P08684; Q12809	Q16678; P10632; P11712; P05177; P04798; P10635; P50135; P08684; Q12809
Ibutilide	Q14654; Q13936; Q02641; Q12809; P54289; Q06432; O00180; Q9Y257; Q9H252; Q9NS40	Q13936; P28223; P28335	Q12809	O00180; P28223; Q9H252; Q9Y257; Q02641; Q14654; Q06432; Q13936; Q9NS40; P28335; P54289; Q12809
Digoxin	P08684; P05108; P05023	P05023; P00813	P54709; P05023; P14415; Q13733; P50993; P54710; P05026; P13637; O00408; Q08493; O76074; Q08499; Q07343; Q99808; P27815	O00408; P00813; P54710; Q08499; O76074; Q07343; Q99808; P54709; P05023; P14415; Q08493; P50993; Q13733; P05108; P05026; P27815; P08684; P13637
Aminophylline	P05177; P08684; P05181; Q14432; P30542; P33765	Q14432; Q9Y271	O00408; Q01064; Q14123; P54750; Q13370; Q14432; P29274; P30542	O00408; P33765; P05177; Q9Y271; P29274; P05181; Q01064; P30542; Q14123; P54750; Q13370; Q14432; P08684
Mexiletine	P10635; P05177; P08684; P05181; P20813; Q14524; P35869	Q14524	Q8IWT1; Q15858; Q01118; P35499; O60939; P41595; Q07699; Q9NY72; Q99250; Q14524	O60939; P20813; Q9NY72; Q01118; P35869; Q8IWT1; P05177; Q15858; Q07699; Q99250; P35499; P05181; P10635; P41595; Q14524; P08684
Probucol	O95477; P23141	O95342	P16050	O95342; O95477; P23141; P16050
Glyburide	P08684; P11712; P33261; Q09428; P48048; P48544; O60706; O95342; O95477; P13569; Q14654	P48544	O60706; Q09428; Q14654; P13569; P11712	O95342; P48544; O95477; Q14654; P13569; P33261; P11712; Q09428; O60706; P48048; P08684
Mercaptopurine	P51580; P47989; P00492	P50097; P45059	P23219	P00492; P23219; P45059; P47989; P50097; P51580
Thioguanine	P00492;	P45059	P23219; Q6P2N6; P27361	P00492; P27361; P23219; P45059; Q6P2N6
Sulindac	P05177; P04798; P35354; P23219; P15121; P27361; Q03181; Q9Y5Y4	P15121	P21728; P23219; P05177; Q9Y271; P00533; Q6P2N6; P28482; P35354	P00533; P27361; P35354; P21728; Q03181; P28482; Q9Y5Y4; P23219; P05177; P15121; P04798; Q9Y271; Q6P2N6
Amiloride	P19801; Q9TRC7; P37088; P51168; P51170; P51172; P19801; Q16515; P78348; P19634; P00749	P37088	P00749; P37088; P51168; P21397; Q16515; P51170; Q9UHC3; P78348	P00749; P51168; P51172; Q9TRC7; P51170; Q9UHC3; P19801; P21397; Q16515; P37088; P19634; P78348
Theophylline	Q16678; P00813; P10635; P05177; P08684; P11712; P10632; P05181; P04798; P30542; P29274; P29275; Q07343; O76074; P27815; Q14432	P08913	P07550; P18825; P08913; P18089; P25100	P00813; Q07343; P30542; Q14432; Q16678; P18825; P27815; P10632; P11712; P07550; P05177; P08913; O76074; P04798; P29275; P29274; P05181; P18089; P10635; P25100; P08684
Sulfanilamide	P10635; P08684; P11712; P05181; P33261; P0AC13	P34949	P00918	P00918; P0AC13; P33261; P11712; P05181; P10635; P08684; P34949
Acetohydroxamic Acid	P18314; P39900	P18314	P00918	P00918; P39900; P18314
Chlorthalidone	Q13621	Q13621	P00918	P00918; Q13621
Furosemide	P52209; Q13621; P00918	Q13621	P28845	P00918; Q13621; P28845; P52209
Ethoxzolamide	P00915; P00918; P22748; P43166	Q14534	P00918	P00918; Q14534; P22748; P00915; P43166
Brinzolamide	P08684; P00918; P00915; P22748; P35218	Q14534	P00918; P22748	P00918; Q14534; P35218; P22748; P00915; P08684
Dorzolamide	P08684; P11712; P00918; P22748; P00915	P00918	P00918; Q16790; P22748	P00918; Q16790; P11712; P22748; P00915; P08684
Dichlorphenamide	P11712; P00915; P00918; P22748; P43166	Q14534	P00918; Q16790; P00915	P00918; Q16790; P11712; Q14534; P22748; P00915; P43166
Diflunisal	Q9HAW9; P35354; P23219	P35354	P00918; P00915	P00918; Q9HAW9; P35354; P23219; P00915
Levothyroxine	P08684; P10632; P10827; P10828	P10827	P02766	P02766; P10827; P10828; P10632; P08684
Sulfasalazine	P20815; P09917; P35354; P23219; P37231; O15111; O14920; Q9UPY5; P24752	P50052	P03956; P00918; Q9UPY5; P29466; P24557; P00915; P28482	P03956; P00918; P24752; O14920; O15111; P35354; P29466; P09917; P28482; Q9UPY5; P23219; P20815; P50052; P24557; P00915; P37231
Prazosin	P04798; P35348; P35368; P25100; Q12809; Q9H252; Q9NS40	P80404	P03956; P18825; P33765; P14780; P25713; P08913; O15245; P18089; P41595; P25100; Q99250; Q9UQD0; P35498; Q12809; Q9NY46	P03956; P25713; Q9UQD0; P35498; P80404; P18825; P33765; Q9H252; O15245; Q9NY46; P14780; P08913; P04798; Q99250; Q9NS40; P35348; P18089; P41595; P25100; P35368; Q12809
Doxazosin	P10635; P33261; P35348; P35368; P25100; Q12809; Q9H252; Q9NS40	P25100	P03956; P07550; P31645; Q01959; P28335; P41595; P25100; Q12809	P03956; Q01959; Q9H252; P33261; P07550; P31645; Q9NS40; P35348; P28335; P10635; P41595; P25100; P35368; Q12809
Diflorasone	P04150	P04054	P04150	P04150; P04054
Desoximetasone	P04150	P04054	P04150	P04150; P04054
Clobetasol	P05177; P04798; P04150	P04054	P04150	P04150; P04054; P05177; P04798
Prednicarbate	P04150	P04054	P04150; P08235	P04150; P04054; P08235
Megestrol	P06401; P04150	P06401	P04150; P11712	P04150; P06401; P11712
Flurandrenolide	P04150	P08185	P04150	P04150; P08185
Triamcinolone	P04150	P08185	P04150	P04150; P08185
Methylprednisolone	P08684; P04150	P04150	P04150	P04150; P08684
Fluorometholone	P08684; P04150	P04150	P04150	P04150; P08684
Fludrocortisone	P08235; P04150; P10275	P08235	P04150	P04150; P10275; P08235
Auranofin	P30044; O14920	Q8J0U0	P08913; Q6P2N6; P04150; P18089; P06241; P21917; P35462	P04150; P30044; O14920; P08913; P35462; Q8J0U0; Q6P2N6; P18089; P06241; P21917
Lumefantrine	P10635; P08684	P05023	Q12809	P05023; P10635; P08684; Q12809
Simvastatin	P20815; P10635; P08684; P11712; P10632; P33261; P20813; P24462; P04035; P05107	P04035	P04035	P05107; P20813; P24462; P33261; P10632; P11712; P20815; P04035; P10635; P08684
Aminoglutethimide	P05177; P08684; P33261; P11511; P05108	P11511; P05108	P11511; P24557	P05108; P33261; P05177; P11511; P24557; P08684
Lopinavir	P10635; P05177; P08684; P11712; P33261; P20813; O90777	O90777	P08183	P05177; O90777; P10635; P20813; P08183; P33261; P11712; P08684
Thiabendazole	P05177; P04798; P00363	P00363	P05177	P05177; P00363; P04798
Fluvastatin	P10635; P05177; P08684; P11712; P10632; P33261; P04798; P20813; P04035	P04035	P04035; P11712	P05177; P04798; P10635; P04035; P20813; P33261; P10632; P11712; P08684
Rifampin	P22309; P20813; Q9HB55; P24462; Q02928; P20815; P05177; P08684; P11712; P10632; P11509; P05181; P33261; P0A8V2; P0A8T7; O75469	P21421	P29466; Q16850	P05177; P20815; P0A8T7; Q16850; P0A8V2; P20813; P24462; P21421; P29466; P22309; Q9HB55; Q02928; P05181; O75469; P33261; P10632; P11712; P08684; P11509
Norfloxacin	P20815; P05177; P08684; P11509; P04798; P24462; P43702; P43700; P11388	Q02880	Q02880	P05177; P20815; P43702; P04798; Q02880; P24462; P11388; P08684; P43700; P11509
Clarithromycin	P20815; P05177; P08684; P33261; P24462; P0A7J6	P45059	Q12809	P05177; P20815; P45059; P0A7J6; P33261; P24462; P08684; Q12809
Progesterone	P33261; P04798; P24462; P05093; Q16678; P20815; P10635; P05177; P08684; P11712; P10632; P11509; P06401; P03372; P08235; P05093	P05093	P10275; P35610; P06401; Q92731; P04150; P03372; P08235; Q99720	P05177; P20815; Q92731; P04150; P04798; P05093; P24462; P10275; Q16678; P35610; P06401; P03372; P10635; P08235; Q99720; P33261; P10632; P11712; P08684; P11509
Tranylcypromine	P10635; P05177; P08684; P11712; P11509; P05181; P33261; P21397; P27338	P21397; P27338	P20813; P33261; O60341	P05177; P21397; P05181; P10635; P20813; P33261; O60341; P27338; P11712; P08684; P11509
Altretamine	NA	P45059	P05177	P05177; P45059
Triamterene	P05177; P51170; P37088; P51168; P51172	P37088	P37088; P29466; P51168; P10635; P51170; P08311	P05177; P51168; P51172; P37088; P29466; P10635; P51170; P08311
Bacitracin	P14735; P01023	P14735	P06239; P00533	P06239; P00533; P14735; P01023
Carbidopa	P20711	P20711	P06239; P06241	P06239; P20711; P06241
Ergotamine	P05177; P08684; P23975; P28221; P28222; P28223; P14416; P35348; P35368; P25100; P08913; P18089	P80404	P18089; P14416; P07550; P41595; P06241; P06239; P18825; P25100; P50406; P21728; P08588; P24557; P08913; P28223; P28335; P35462; P08684	P06239; P23975; P28223; P80404; P18825; P21728; P50406; P14416; P28222; P07550; P05177; P08913; P35462; P08588; P35348; P24557; P28335; P28221; P18089; P06241; P41595; P25100; P35368; P08684
Tamoxifen	P11509; P05181; P33261; P04798; P20813; P31513; Q01740; P24462; Q16678; P11511; P20815; P10635; P05177; P08684; P23141; P11712; P10632; P03372; Q92731	Q13262	P06239; P33032; P25103; P50406; P21728; P20309; P11229; P08588; P23219; P24557; P30411; P23975; Q92731; P29274; P31645; Q01959; P08913; P00533; Q6P2N6; P28335; P21452; P03372; P18089; P14416; P41595; P06241; P08172; P04626; Q01064; P25100; Q99720; P35372; P21917; P30542; Q14123; P41143; P08912; P54750; P28223; P35462; P13945; P08173; P41968; P25021; P41145; Q12809	P06239; P25103; P11229; P23219; P05177; P11511; P20815; P23975; Q92731; Q01959; P31645; P08913; P00533; P23141; P04798; P08172; Q01064; P20813; P35372; P30542; Q14123; P28223; P24462; P13945; P35462; P25021; P08173; P41145; Q16678; Q01740; P33032; P21728; P50406; P20309; P08588; P30411; P24557; P29274; Q6P2N6; P28335; P21452; P03372; P05181; P18089; P10635; P14416; P06241; P41595; P04626; Q13262;…
Cisplatin	P35354; Q02928; P05164; P06276; P47989; P11712; P20813; P0A5L8;	P45059	P25025; P41597; P06239; P33032; P24557; Q92731; P00533; Q6P2N6; P03372; P06241; P27361; P08912; P35462	P06239; Q92731; P00533; P20813; P27361; P35354; P25025; P06276; P41597; P08912; P11712; P45059; P47989; P0A5L8; P35462; P33032; P24557; Q6P2N6; Q02928; P05164; P03372; P06241
Pyridostigmine	P08684; P22303; P06276	P22303	P06276; P22303	P06276; P22303; P08684
Ramipril	P06276; P12821	P22966	P12821	P06276; P22966; P12821
Ethynodiol Diacetate	P06401; P03372	P06401	P21397	P06401; P21397; P03372
Methimazole	P10635; P05177; P08684; P11712; P11509; P05181; P33261; P20813; P07202	P07202	P22079	P07202; P05177; P05181; P10635; P20813; P33261; P22079; P11712; P08684; P11509
Fosamprenavir	P08684; O90777	O90777	P24557; P07339; P08684	P07339; O90777; P24557; P08684
Colchicine	P08684; P11712; P10632; P05181; P20813; Q9H4B7; P07437	P10721	Q9H4B7; P04350; Q13509; Q3ZCM7; P07437; P68371; P68366	P07437; P20813; P04350; Q13509; Q3ZCM7; P10632; P11712; Q9H4B7; P10721; P68371; P05181; P68366; P08684
Paclitaxel	Q16678; P11511; P20815; P08684; P11712; P10632; P24462; Q9H4B7; P10415	P07437	P33032; P21452; P06241; P04626; P32238; P41143	P07437; P32238; P24462; Q16678; P21452; P04626; P10632; P11712; Q9H4B7; P11511; P20815; P10415; P33032; P06241; P41143; P08684
Timolol	P10635; P33261; P08588; P07550; P00720	P08913	P07550; P08588; P10635; P13945	P07550; P00720; P08913; P13945; P08588; P10635; P33261
Betaxolol	P10635; P05177; P08588; P07550	P08588	P08588	P07550; P05177; P08588; P10635
Bupropion	P10635; P05177; P08684; P11712; P10632; P11509; P05181; P20813; Q01959; P23975; P32297	P07550; P21802	P30926; P23975; Q01959; P33261; P17787; P08648; P32297	P07550; P05177; P23975; Q01959; P20813; P08648; P21802; P32297; P30926; P05181; P10635; P33261; P17787; P10632; P11712; P08684; P11509
Duloxetine	P10635; P05177; P31645; P23975; Q01959	P07550; P21802	P23975; P31645; Q01959; P10635	P07550; P05177; P23975; Q01959; P31645; P10635; P21802
Dobutamine	P21964; P08588; P07550	P08588	P07550; P06239; P08588; P23975; P31645; Q01959; P00533; P18089; P06241; P25100; Q99720; P35462	P07550; P06239; P08588; P23975; Q01959; P31645; P00533; P18089; P06241; P25100; Q99720; P35462; P21964
Oxprenolol	P10635; P08588; P07550	P08588	O15245	P07550; P08588; O15245; P10635
Acebutolol	P10635; P08588; P07550	P08588	P08588	P07550; P08588; P10635
Phenoxybenzamine	P08684; P35348; P08913; P18825; P18089; P62158; P07550	P80404	O15245	P07550; P08913; P62158; P80404; P18825; P35348; O15245; P18089; P08684
Amitriptyline	P20815; P10635; P05177; P08684; P11712; P10632; P05181; P33261; P20813; P25100; P08913; P35367; P11229; P08172; P20309; P08173; P08912; O43526; Q09470; P23975; Q9NZV8; Q9UK17; P31645; P28223; P08908; P41143; P41145; P04629; Q16620; P35348	P07550; P21802	O15245; P18089; P14416; P41595; P08172; P18825; P25100; P50406; P35367; P21728; P20309; P11229; Q99720; P23975; P08912; P31645; P08913; Q99250; P28223; Q9UQD0; P28335; P35462; P08173; P25021; P35498; Q9NY46; Q12809	P07550; P11229; P05177; P20815; P23975; P31645; P08913; Q9NZV8; P08172; P20813; Q16620; Q99250; P28223; Q9UQD0; P21802; P35462; P25021; P08173; P35498; P41145; P18825; P21728; P50406; P20309; P35348; P28335; P04629; O15245; P05181; P18089; P10635; P14416; P41595; P25100; Q9UK17; P35367; O43526; Q99720; P33261; P41143; P08912; P08908; P10632; P11712; P08684; Q09470; Q12809; Q9NY46
Sotalol	Q12809; P08588; P07550	P08588	P07550; P08588; P13945	P07550; P13945; P08588; Q12809
Ketorolac	P35354; P23219	P07550	P23219; P35354	P07550; P23219; P35354
Meclofenamic acid	P23219; P35354; P09917	P07550	P23219; P28482; P35354	P07550; P23219; P35354; P09917; P28482
Mazindol	P23975; Q01959; P31645	P07550	P23975; P31645; Q01959	P07550; P23975; P31645; Q01959
Venlafaxine	P10635; P08684; P11712; P33261; P20813; P31645; P23975; Q01959	P07550; P21802	P23975; Q01959; P31645	P07550; P23975; Q01959; P31645; P10635; P20813; P33261; P21802; P11712; P08684
Levobunolol	P07550; P08588	P08913	P07550; P08588; P31645; Q99720; P13945	P07550; P31645; P08913; P13945; P08588; Q99720
Loperamide	P10635; P08684; P10632; P20813; P35372; P41143; P41145; O00555; P01189; P62158	P41143	P07550; P31645; O15245; P10635; P41595; Q99720; P35372; P41143; Q99250; Q9UQD0; P35462; P25021; P41145; P35498; Q9NY46	P07550; P31645; P62158; P20813; P35372; Q99250; P01189; Q9UQD0; P35462; P25021; P35498; P41145; O00555; O15245; P10635; P41595; Q99720; P41143; P10632; P08684; Q9NY46
Salbutamol	P08684; P07550; P08588	P07550; P45059	P07550	P07550; P45059; P08588; P08684
Hyoscyamine	P11229; P08172; P20309; P08173	P08912	P20309; P11229; P28335; O15245; P08172; P25100; P08912; P08173	P08172; P08173; O15245; P08912; P11229; P20309; P28335; P25100
Methylscopolamine	P11229; P08172; P20309	P08172	P20309; P11229; P08172; P08912; P08173	P08172; P08173; P08912; P11229; P20309
Trihexyphenidyl	P11229; P08172; P20309; P08173; P08912	P11229	P20309; P11229; P10635; P08172; Q99720; P08912; P08173	P08172; P08173; P08912; P11229; P20309; P10635; Q99720
Tropicamide	P08173; P11229; P08172; P20309	P08173	P20309; P11229; P08172; P33261; P08912; P11712; P08173	P08172; P08173; P33261; P08912; P11712; P11229; P20309
Disopyramide	P08684; Q14524; P11229; P08172; P20309; Q9NZV8; Q9UK17	Q14524	Q12809	P08172; P11229; Q9NZV8; P20309; Q9UK17; Q14524; P08684; Q12809
Brompheniramine	P10635; P08684; P11712; P10632; P05181; P33261; P20813; P35367; P11229; P08172; P20309; P08173; P08912	P35367	Q99250; Q9UQD0; P35498; Q9NY46; P31645; P10635	P08172; P20813; Q9UQD0; P08173; P35498; P33261; P08912; P10632; P11712; Q9NY46; P11229; P31645; Q99250; P20309; P05181; P10635; P35367; P08684
Gallamine Triethiodide	P08172; P22303; Q15822	P08172	P08172	P08172; P22303; Q15822
Diphenidol	P11229; P20309; P08172	P08173	P20309; P11229; P10635; P14416; P08172; Q99720; P08912; Q99250; P28223; Q9UQD0; P35462; P08173; P35498; Q9NY46	P08172; P28223; Q9UQD0; P08173; P35498; P14416; P08912; Q9NY46; P11229; Q99250; P35462; P20309; P10635; Q99720
Chlorprothixene	P20309; P08173; P08912; P14416; P21728; P35462; P28223; P41595; P28335; P35367; P11229; P08172	P14416	Q99250; Q9UQD0; P35498; Q9NY46	P08172; P28223; Q9UQD0; P08173; P35498; P21728; P14416; P08912; Q9NY46; P11229; Q99250; P35462; P20309; P28335; P41595; P35367
Dicyclomine	P04798; P11229; P08172	P11229	P50406; P20309; P11229; P28335; P41595; P08172; Q99720; P08912; Q99250; P28223; Q9UQD0; P35462; P08173; P25021; P35498; Q12809; Q9NY46	P08172; P28223; Q9UQD0; P08173; P35498; P50406; P08912; Q9NY46; P11229; P04798; Q99250; P35462; P25021; P20309; P28335; P41595; Q99720; Q12809
Tirofiban	P08514; P05106	P10912	P08514; P05106	P08514; P05106; P10912
Acetylsalicylic acid	P11712; P10632; P33261; P23219; P35354; Q04828	P07550	P23219; P08514; P05106; P35354	P08514; P35354; Q04828; P33261; P10632; P05106; P11712; P07550; P23219
Esmolol	P08588	P08588	P08588	P08588
Pindolol	P10635; P08588; P07550; P08908; P28222	P08913	P07550; P08588; P13945; P08908	P08908; P28222; P07550; P08913; P13945; P08588; P10635
Methysergide	P41595; P28335; P28223; P08908; P34969	P28335	P50406; P21728; P08913; P28335; P18089; P14416; P41595; P28223; P35462	P08913; P34969; P28223; P35462; P21728; P50406; P28335; P18089; P14416; P41595; P08908
Ethacrynic acid	P09210; P05023; Q13621	Q13621	P09211; P08263; Q14376	P09211; P08263; P05023; Q14376; P09210; Q13621
Clomipramine	P10635; P05177; P08684; P33261; P31645; P28223; P41595; P28335; P23975; P09211; O67854	P21802	P18825; P50406; P21728; P20309; P11229; P23975; Q01959; P31645; P08913; Q08828; P28335; O15245; P18089; P10635; P40145; P14416; P41595; P08172; P25100; P35367; Q08462; Q99720; P08912; Q99250; P28223; Q9UQD0; P35462; P08173; P25021; P35498; Q9NY46	P09211; P23975; Q01959; P40145; P08172; Q08462; P28223; Q9UQD0; P08173; P35498; P18825; P21728; P50406; Q08828; O15245; P14416; O67854; P33261; P08912; Q9NY46; P11229; P05177; P31645; P08913; Q99250; P21802; P35462; P25021; P20309; P28335; P18089; P10635; P41595; P25100; P35367; Q99720; P08684
Sulfamethoxazole	P23219; P08684; P11712; P10632; O60656; P11245; P18440; P0AC13; P08192	Q9BIX9; Q9HBH1	P00374; Q12809	P0AC13; P11245; P08192; P10632; P11712; P23219; Q9BIX9; P18440; O60656; Q9HBH1; P00374; P08684; Q12809
Sulfisoxazole	P11712; P0AC13	Q9BIX9	P24530; P25101	P0AC13; P11712; P24530; P25101; Q9BIX9
Spironolactone	P15538; P10632; P08235; P10275	P04035	P10275; P06401; P04150; P03372; P08235; P33261	P10275; P06401; P15538; P04150; P03372; P04035; P08235; P33261; P10632
Nilutamide	P16435; P11712; P10632; P33261; P10275	P10275	P10275	P10275; P16435; P33261; P10632; P11712
Isoflurophate	P06276; P22303; P06276	P22303	P22303; P10619	P10619; P06276; P22303
Fexofenadine	P10635; P35367	P35367	P35367; Q12809	P10635; P35367; Q12809
Prochlorperazine	P10635; P08684; P14416	P14416	P18825; P50406; P21728; P20309; P11229; P05177; P23975; P31645; Q01959; P08913; P28335; P18089; P10635; P14416; P41595; P06241; P08172; P25100; P35367; Q99720; P21917; P08912; P28223; P35462; P08173; Q12809	P11229; P05177; P23975; Q01959; P31645; P08913; P08172; P28223; P35462; P08173; P18825; P21728; P50406; P20309; P28335; P18089; P10635; P14416; P06241; P41595; P25100; P35367; Q99720; P21917; P08912; P08684; Q12809
Loxapine	P14416; P21728; P28223; P28335	P14416	P14416; P11229; P21917; P35462	P11229; P28223; P35462; P21728; P28335; P14416; P21917
Mecamylamine	Q15822	Q14534	P30926; Q05901; P36544; P02708; Q15822; P11230; P07510; Q07001; P17787; Q04844; Q15825; P32297	P11230; Q07001; Q04844; P30926; P36544; Q05901; P07510; P17787; Q14534; P02708; Q15822; Q15825; P32297
Etoposide	P20815; P05177; P08684; P10632; P05181; P11388	Q02880	P42574; P11388; P11387; Q02880	P11388; P10632; P05177; P20815; Q02880; P42574; P11387; P05181; P08684
Epirubicin	P47712; P16662; O14646; P11388;	Q02880	P06241; P11388; P11229; O14965; P29466; P11387; P04626; P08253; Q02880	P11388; P11229; O14965; P29466; P11387; O14646; P16662; P06241; P04626; P08253; P47712; Q02880
Trovafloxacin	P43700; P43702; P11388	Q02880	P24557	P11388; P24557; P43702; Q02880; P43700
Sparfloxacin	P43702; P43700; P11388	Q02880; Q02880	Q12809	P11388; P43700; P43702; Q02880; Q12809
Betamethasone	P11511; P08684; P04150	P04150	P04150; P08235	P11511; P04150; P08235; P08684
Etomidate	P15538; P11511; P19099; P14867; P18089	P14867	P15538; P19099	P11511; P15538; P19099; P18089; P14867
Flecainide	P10635; P11712; Q14524; P35499	Q14524	Q14524; Q12809	P11712; P35499; P10635; Q14524; Q12809
Trandolapril	P12821	P22966	P12821	P12821; P22966
Danazol	P11511; P08684; P03372; P10275; P06401; P30968; Q96P88; P13500	Q13262	P18825; P21728; P20309; P23975; P31645; Q01959; P08913; Q6P2N6; P21452; P04150; P03372; P18089; P35372; P28223; P11712; P35462; P13945; P41145	P13500; P10275; P18825; P21728; P20309; P06401; P11511; P23975; Q01959; P31645; P08913; Q6P2N6; P04150; P21452; Q96P88; P03372; P18089; P30968; Q13262; P35372; P28223; P11712; P13945; P35462; P08684; P41145
Zoledronate	P14324; O95749;	Q86C09	P14324	P14324; O95749; Q86C09
Loratadine	P10635; P08684; P11712; P10632; P33261; P35367	P35367; P15509	P41595; P35367; P33261; Q12809	P15509; P10635; P41595; P35367; P33261; P10632; P11712; P08684; Q12809
Naloxone	P08684; P10632; P35372; P41143; P41145; P16220; P03372	P35372	P33765; P10635; Q99720; P35372; P41143; P41145	P16220; P33765; P03372; P10635; Q99720; P35372; P41143; P10632; P08684; P41145
Cyproheptadine	P35503; P35367; P28223; P28335; P11229; P08172; P20309	P35367	P18825; P50406; P21728; P20309; P11229; P23975; P08913; P28335; P18089; P14416; P41595; P08172; P25100; P35367; P08912; Q99250; P28223; Q9UQD0; P35462; P08173; P25021; P35498; Q12809; Q9NY46	P18089; P14416; P41595; P08172; P25100; P18825; P21728; P50406; P35367; P20309; P11229; P23975; P35503; P08912; Q99250; P08913; P28223; Q9UQD0; P35462; P28335; P25021; P08173; P35498; Q9NY46; Q12809
Brimonidine	Q06278; P08913; P18089; P18825	P08913	P18825; P08913; P18089; P25100	P18089; P25100; P18825; P08913; Q06278
Dapiprazole	P35348; P25100; P35368	P80404	P28335; P18089; P41595; P25100; P28223	P18089; P80404; P41595; P25100; P35368; P35348; P28223; P28335
Clonidine	P20815; P10635; P05177; P08684; P04798; P08913; P18089; P18825	P25100	P18825; P08913; O15245; P18089; P25100	P18825; O15245; P05177; P20815; P08913; P04798; P18089; P10635; P25100; P08684
Dexmedetomidine	P10635; P05177; P05181; P04798; P08913	P25100	P18825; P08913; P18089	P18825; P05177; P08913; P04798; P05181; P18089; P10635; P25100
Norepinephrine	P05177; P00439; P35348; P35368; P25100; P08913; P18089; P18825; P08588; P07550; P13945	P08913	P14416	P18825; P14416; P07550; P05177; P08913; P00439; P13945; P08588; P35348; P18089; P25100; P35368
Apraclonidine	P08913; P35348	P25100	P18825; P08913; P18089	P18825; P35348; P08913; P18089; P25100
Terazosin	P35348; P35368; P25100; Q12809; Q9H252; Q9NS40	P25100	P18825; P08913; O15245; P18089; P25100	P18825; Q9H252; O15245; P08913; Q9NS40; P35348; P18089; P25100; P35368; Q12809
Cyclizine	P11712; P35367; P49888	P35367	P20309; P11229; Q01959; P08913; P28335; P10635; P41595; P08172; P25100; P35367; P08912; P28223; P35462; P08173	P20309; P11229; Q01959; P08913; P28335; P49888; P10635; P08172; P41595; P25100; P35367; P08912; P28223; P11712; P35462; P08173
Nifedipine	P20813; P24462; P20815; P10635; P05177; P08684; P11712; P10632; P11509; P05181; P04798; Q13936; P54289; Q08289; Q01668; Q13698; P62158; Q09470; O95180	Q06432	P41597; Q13936; O75311; P05177; P24557; Q6P2N6; P28335; Q01668; P30542; P00390; P08684; P22460; P23415; Q12809	P20813; P30542; P24462; P41597; Q08289; Q06432; P10632; P11712; Q09470; P22460; P23415; Q13936; O75311; P05177; P20815; Q13698; P62158; Q01668; P04798; P00390; O95180; P24557; Q6P2N6; P28335; P05181; P10635; P54289; P08684; P11509; Q12809
Azelastine	P04798; P20813; P20815; P10635; P05177; P08684; P11712; P10632; P11509; P05181; P33261; P35367	P35367	P10635	P20813; P33261; P10632; P11712; P05177; P20815; P04798; P05181; P10635; P35367; P08684; P11509
Meperidine	P10635; P08684; P33261; P20813; P41145; Q05586; Q13224; Q12879; Q14957; O15399	P25100	Q99720; P35372; P41143; P41145	P20813; P35372; O15399; Q05586; P33261; Q13224; P41145; Q14957; Q12879; P10635; P25100; Q99720; P41143; P08684
Fluconazole	P15538; P20815; P08684; P11712; P33261; P24462; P10613	Q96W81	Q16850	P20815; P15538; Q96W81; Q16850; P24462; P33261; P10613; P11712; P08684
Chloramphenicol	P26841; Q56148; P00484; P20815; P08684; P11712; P10632; P33261; P24462; P0ADY7; P24093; P08174	P45059; P00811	P04150	P20815; P24093; P0ADY7; P45059; P00484; P04150; P00811; P24462; P26841; P33261; P08174; P10632; Q56148; P11712; P08684
Phenelzine	P27338; P21397; P20815; P08684; P10632; P05181; P33261; Q9HB55; P24462; P21397; P27338; Q16853; P80404; P24298; Q8TD30; Q9UGI5	P27338	P21397; P10635; P33261; P11712; P08684	P20815; Q9UGI5; P21397; P27338; P24462; P80404; Q9HB55; Q8TD30; P05181; P10635; P24298; P33261; Q16853; P10632; P11712; P08684
Mycophenolic acid	O60656; P22309; P16662; P19224; Q9HAW7; P20839; P12268	P12268	P20839; P12268	P20839; Q9HAW7; P16662; O60656; P22309; P12268; P19224
Enoxacin	P05177; P43700; P43702; P11388	Q02880	P21281	P21281; P05177; P43702; Q02880; P11388; P43700
Pargyline	P27338; P21397	P27338	P27338	P21397; P27338
Rizatriptan	P21397; P05177; P28221; P28222; P30939	P28221	P28335; P28221; P08908; P28222	P21397; P28221; P08908; P30939; P28335; P05177; P28222
Dopamine	P09172; P21964; P27338; P21397; P10635; P05177; P11712; P33261; P14416; P21728; P21918; P35462; P21917; Q01959; P09172	P14416	P21728; P21918; P14416; P21917; P35462	P21918; P05177; Q01959; P21397; P09172; P27338; P35462; P21964; P21728; P10635; P14416; P33261; P21917; P11712
Oxiconazole	P08684; P33261; P10613; Q04782	Q96W81	P18089; P10635; P41595; P22303; P18825; P21728; P20309; P11229; P33261; P24557; P23975; P41143; P31645; Q01959; P08913; P28223; P11712; Q6P2N6; P35462; P08684; P13945; P21452	P22303; P18825; P21728; P20309; P11229; Q04782; P24557; P23975; Q01959; P31645; P08913; Q6P2N6; P21452; Q96W81; P18089; P10635; P41595; P33261; P10613; P41143; P28223; P11712; P13945; P35462; P08684
Nizatidine	P06276; P25021	P25021	P22303	P22303; P25021; P06276
Clotrimazole	P33261; P05108; P20813; P24462; P15538; P11511; P10635; P05177; P08684; P11712; P10632; P11509; P05181; P10613; O15554	P08684	P22303; P25103; P50406; P21728; P20309; O15554; P11229; P08588; P11511; P24557; P23975; P29274; P31645; Q01959; P08913; Q6P2N6; P28335; P21452; P04150; Q16850; P18089; P14416; P41595; P08172; P25100; P35367; P08183; P33261; P35372; P21917; P30542; P41143; P22001; P28223; P11712; P35462; P13945; P08684; P08173; P25021; P41145	P22303; P25103; O15554; P11229; P05177; P11511; P23975; Q01959; P31645; P08913; P15538; P04150; Q16850; P08172; P20813; P35372; P30542; P28223; P24462; P13945; P35462; P25021; P08173; P41145; P21728; P50406; P20309; P08588; P24557; P05108; P29274; Q6P2N6; P28335; P21452; P05181; P18089; P10635; P14416; P41595; P25100; P35367; P08183; P33261; P21917; P10613; P41143; P22001; P10632; P11712; P08684;…
Carbachol	P47712; P11229; P08172; Q15822	Q15822	P20309; P11229; P08172; P08912; P08173; P22303; P25105; P25103; Q12809; Q99250; Q9UQD0; P35498; Q9NY46	P22303; P25103; P11229; P25105; Q15822; P08172; Q99250; Q9UQD0; P08173; P35498; P20309; P47712; P08912; Q9NY46; Q12809
Butenafine	Q14534	Q14534	P23975; P22303; P31645; P08913; P10635; Q99720	P22303; Q14534; P23975; P31645; P08913; P10635; Q99720
Galantamine	P10635; P08684; P30532; Q15825; P36544; Q9UGM1; Q9GZZ6; P17787; Q05901; P30926; P06276; P22303; P02708; P11230; Q07001; P07510; Q04844; Q15822; P32297; P43681	P22303	P22303; P06276	P22303; Q9UGM1; P02708; Q15822; P11230; P43681; Q07001; Q04844; Q15825; P32297; P30532; P06276; P30926; Q05901; P36544; P10635; P07510; P17787; P08684; Q9GZZ6
Clozapine	P04798; P22310; P31513; Q16678; P10635; P05177; P08684; P11712; P10632; P11509; P05181; P33261; P28335; P46098; P50406; P34969; P35367; Q9H3N8; P35348; P35368; P08913; P18089; P14416; P18825; P11229; P08172; P20309; P08173; P08912; Q9NYX4; P28223; P21728; P35462; P21917; P08908; P28222; P28221; P28566	P14416	P18825; P50406; P21728; P20309; P33765; P11229; P21918; P23975; P31645; P08913; P28335; P18089; P14416; P41595; P08172; P25100; P35367; P21917; P08912; P08908; P28223; P35462; P08173; P25021; Q12809	P22310; P46098; P11229; P21918; P05177; P23975; P31645; P08913; P04798; P08172; P34969; P28223; Q9NYX4; P35462; P25021; P08173; Q16678; P18825; P21728; P50406; P20309; P33765; P35348; P28335; P28221; P05181; P18089; P10635; P14416; P41595; P25100; P35367; P35368; P31513; P33261; P21917; Q9H3N8; P28566; P08912; P08908; P10632; P11712; P08684; P11509; Q12809; P28222
Trifluoperazine	P47989; P05177; P22310; P14416; Q9NYX4; P35348; P62158; P63316; P26447	P02593	Q99250; Q9UQD0; P35498; Q12809; Q9NY46	P22310; P63316; Q9UQD0; Q9NYX4; P35498; P14416; Q9NY46; P05177; P26447; P47989; P62158; Q99250; P35348; P02593; Q12809
Deserpidine	Q05940	P22966; Q05940	P35372; Q99250; Q9UQD0; P35498; Q9NY46	P22966; P35372; Q05940; Q99250; Q9UQD0; P35498; Q9NY46
Oseltamivir	P11485; P23141; Q99519; Q9Y3R4	P29768	Q99519; Q8WWR8; Q9Y3R4; A8K327	P23141; A8K327; Q99519; Q8WWR8; P29768; Q9Y3R4; P11485
Carprofen	P35354; P23219	P35354	P23219; P35354	P23219; P35354
Tolmetin	P35354; P23219	P35354	P23219; P10145	P23219; P35354; P10145
Vinblastine	P10635; P08684; Q71U36; P07437; Q9UJT1; P23258; Q9UJT0; P05412	P05217	Q9H4B7; P04350; Q13509; Q3ZCM7; P24557; P68371; P08183; P08684	P23258; P07437; P04350; Q13509; Q3ZCM7; P08183; Q9H4B7; Q9UJT0; Q71U36; P24557; P68371; P10635; P05412; Q9UJT1; P08684; P05217
Acetazolamide	P08684; P00915; Q9ULX7; P00918; P07451; P22748; P43166; P29972	Q14534	P35219; P23280; P07451; P00918; O75493; Q16790; Q8N1Q1; P00915; Q9Y2D0; P35218; Q9NS85; P22748; Q9ULX7; P43166; O43570	P23280; P00918; Q16790; Q9NS85; O43570; P07451; Q8N1Q1; O75493; Q14534; P29972; Q9Y2D0; P35218; P22748; P35219; P00915; Q9ULX7; P43166; P08684
Methazolamide	P10635; P08684; P11712; P05181; P33261; P00915; P00918; P22748; P43166	Q14534	P23280; P35219; P07451; P00918; O75493; Q16790; Q8N1Q1; P00915; Q9Y2D0; P35218; Q9NS85; P22748; Q9ULX7; P43166; O43570	P23280; P00918; Q16790; Q9NS85; O43570; P07451; Q8N1Q1; P33261; P11712; O75493; Q14534; Q9Y2D0; P35218; P22748; P35219; P00915; P05181; P10635; Q9ULX7; P43166; P08684
Promethazine	P10635; P11712; P20813; P62158; P35367; P14416; P11229; P08172; P20309; P08173; P08912; P35348; P28223	P35367	P18825; P50406; P21728; P20309; P11229; P23975; P31645; P08913; P28335; P18089; P14416; P41595; P08172; P25100; P35367; Q99720; P08912; Q99250; P28223; Q9UQD0; P35462; P08173; P25021; P35498; Q9NY46	P23975; P08172; P20813; P28223; Q9UQD0; P08173; P35498; P18825; P21728; P50406; P14416; P08912; P11712; Q9NY46; P11229; P31645; P08913; P62158; Q99250; P35462; P25021; P20309; P35348; P28335; P18089; P10635; P41595; P25100; P35367; Q99720
Amoxapine	P10635; P23975; P31645; P14416; P21728; P08913; P35348; P11229; P14867	P07550	P18825; P50406; P21728; P20309; P11229; P23975; P31645; P08913; P28335; P18089; P10635; P14416; P41595; P08172; P25100; P35367; P08912; P28223; P35462; P08173	P23975; P08172; P28223; P08173; P18825; P50406; P21728; P14416; P08912; P07550; P11229; P31645; P08913; P35462; P20309; P35348; P28335; P18089; P14867; P10635; P41595; P25100; P35367
Doxepin	P10635; P05177; P11712; P33261; P20309; P08173; P08912; P35348; P35368; P25100; P08908; P08913; P18089; P18825; P35367; P14416; P25021; P23975; P31645; P28223; P41595; P28335; P11229; P08172	P35367	P18825; P21728; P50406; P20309; P11229; P23975; P31645; P08913; P28335; P18089; P08172; P41595; P25100; P35367; Q99720; P08912; Q99250; P28223; Q9UQD0; P35462; P08173; P25021; P35498; Q9NY46	P23975; P08172; P28223; Q9UQD0; P08173; P35498; P18825; P50406; P21728; P14416; P33261; P08912; P08908; P11712; Q9NY46; P11229; P05177; P31645; P08913; Q99250; P35462; P25021; P20309; P35348; P28335; P18089; P10635; P41595; P25100; P35367; P35368; Q99720
Citalopram	P10635; P05177; P08684; P05181; P33261; P20813; P31645	P21802	P23975; P31645; P28335; O15245; P41595; P25100; P35367; Q99720; Q12809	P23975; P20813; O15245; P33261; P05177; P31645; P21802; P28335; P05181; P10635; P41595; P25100; P35367; Q99720; P08684; Q12809
Mestranol	P11712; P03372	Q13262	P23975; P31645; P03372; P21554	P23975; P31645; P21554; P03372; Q13262; P11712
Monobenzone	P14679	P14679	P23219; P23975; P35354	P23975; P35354; P14679; P23219
Nabumetone	P05164; P05177; P35354; P23219	P35354	P05177; P23975; P21397	P23975; P35354; P23219; P05177; P21397; P05164
Haloperidol	P24462; P20815; P10635; P05177; P08684; P11712; P16152; P33261; O60656; P04798; P14416; P21728; Q13224; P28223; P35462	P14416	P18825; P21728; P11229; P21918; P23975; P31645; P08913; P28335; P18089; P14416; P41595; P25100; P35367; P08183; Q99720; P35372; P21917; P08912; P08908; Q99250; P28223; Q9UQD0; P35462; P25021; P35498; Q9NY46; Q12809	P23975; P35372; P28223; Q9UQD0; P24462; P35498; P18825; P21728; P14416; P08183; P33261; P08912; P08908; P11712; Q9NY46; P11229; P21918; P05177; P20815; Q13224; P31645; P08913; P04798; Q99250; P35462; P25021; O60656; P16152; P28335; P18089; P10635; P41595; P25100; P35367; Q99720; P21917; P08684; Q12809
Thioridazine	P10635; P05177; P11712; P10632; P05181; P33261; P14416; P21728; P35348; P35368; P28223; Q12809	P80404	P18825; P50406; P21728; P20309; P11229; P05177; P23975; P31645; Q01959; P08913; P00533; P28335; P18089; P10635; P14416; P08172; P06241; P41595; P25100; P35367; Q99720; P33261; P21917; P08912; Q99250; P28223; Q9UQD0; P35462; P25021; P08173; P35498; P41145; Q12809; Q9NY46	P23975; Q01959; P00533; P08172; P28223; Q9UQD0; P08173; P35498; P80404; P18825; P50406; P21728; P14416; P33261; P08912; P10632; P11712; Q9NY46; P11229; P05177; P31645; P08913; Q99250; P35462; P25021; P41145; P20309; P35348; P28335; P05181; P18089; P10635; P41595; P06241; P25100; P35367; P35368; Q99720; P21917; Q12809
Dimenhydrinate	P35367	P35367	P18089; P10635; P41595; P08172; P25100; P35367; P20309; P11229; Q99720; P23975; P08912; Q01959; P08913; P28223; P28335; P08173	P23975; Q01959; P08172; P28223; P08173; P08912; P11229; P08913; P20309; P28335; P18089; P10635; P41595; P25100; P35367; Q99720
Nortriptyline	P23219; P20815; P10635; P05177; P08684; P11712; P05181; P33261; P20309; P08173; P08912; P23975; P31645; P28223; P08908; P35367; P35348; P25100; P11229; P08172	P07550	P18825; P50406; P21728; P20309; P11229; P23975; P31645; Q01959; P08913; P28335; P18089; P10635; P41595; P08172; P25100; P35367; P33261; P08912; Q99250; P28223; Q9UQD0; P35462; P08173; P25021; P35498; Q9NY46	P23975; Q01959; P08172; P28223; Q9UQD0; P08173; P35498; P18825; P21728; P50406; P33261; P08912; P08908; P11712; Q9NY46; P07550; P11229; P23219; P05177; P20815; P31645; P08913; Q99250; P35462; P25021; P20309; P35348; P28335; P05181; P18089; P10635; P41595; P25100; P35367; P08684
Chlorpheniramine	P20815; P10635; P08684; P24462; P35367; P31645; P23975; Q01959	P35367	P35367; Q99250; Q9UQD0; P35498; Q9NY46; Q12809; P20309; P11229; P23975; P31645; Q01959; P08913; P28335; P18089; P08172; Q99720; P08912; P28223; P08173; P25021	P23975; Q01959; P08172; P28223; Q9UQD0; P24462; P08173; P35498; P08912; Q9NY46; P11229; P20815; P31645; P08913; Q99250; P25021; P20309; P28335; P18089; P10635; P35367; Q99720; P08684; Q12809
Clemastine	P10635; P08684; P35367	P35367	P18825; P50406; P21728; P20309; P23975; Q01959; P08913; P28335; O15245; P18089; P10635; P14416; P41595; P25100; P35367; Q99720; P33261; P08912; P28223; P35462; P08173; P25021; Q12809	P23975; Q01959; P08913; P28223; P35462; P25021; P08173; P18825; P21728; P50406; P20309; P28335; O15245; P18089; P10635; P14416; P41595; P25100; P35367; P33261; Q99720; P08912; P08684; Q12809
Ivermectin	P08684; O75311; P28472	Q9GQW8	P18825; P21728; P20309; P11229; P23975; Q01959; P08913; Q6P2N6; P08183; P08912; P35462	P23975; Q01959; P18825; P21728; Q9GQW8; P08183; P08912; O75311; P11229; P28472; P08913; P35462; P20309; Q6P2N6; P08684
Fenofibrate	P08684; P11712; P10632; Q07869; O43923	Q07869	Q07869; P22303; P23975; Q01959; Q6P2N6; P28335; P28223	P23975; Q01959; P28223; O43923; Q07869; P10632; P11712; P22303; Q6P2N6; P28335; P08684
Trimipramine	P10635; P08684; P11712; P33261; P18089; P35367; P31645; P23975; Q01959; P28223; P08908; P35348; P35368; P14416; P21728	P07550; P21802; P40189	O15245	P23975; Q01959; P28223; P21728; O15245; P14416; P33261; P08908; P11712; P40189; P07550; P31645; P21802; P35348; P18089; P10635; P35367; P35368; P08684
Propafenone	P10635; P05177; P08684; P11712; P10632; Q14524; Q12809	Q12809	O60706; P07550; P50406; P08588; P05177; P23975; Q01959; P28335; Q14654; O15245; P10635; P41595; Q99720; Q14524; P28223; P13945; Q12809	P23975; Q01959; P28223; P50406; Q14654; O15245; P10632; P11712; P07550; P05177; P13945; O60706; P08588; P28335; P10635; P41595; Q99720; Q14524; P08684; Q12809
Mitotane	P15538; P10109	Q13262	P50406; P23975; P31645; Q01959; P08913; Q6P2N6; P41595	P23975; Q01959; P31645; P08913; P15538; P10109; P50406; Q6P2N6; P41595; Q13262
Atomoxetine	P10635; P08684; P33261; P23975; P31645	P07550	P23975; Q01959; P31645; P10635; P35372; P41145; Q12809	P23975; Q01959; P35372; P33261; P07550; P31645; P41145; P10635; P08684; Q12809
Terconazole	P10613	Q96W81	P22303; P18825; P21728; P20309; P11229; P23975; P31645; Q01959; P08913; P28335; Q16850; P18089; P06241; P08172; P25100; Q99720; P08912; P28223; P35462; P08173	P23975; Q01959; Q16850; P08172; P28223; P08173; P18825; P21728; P10613; P08912; P22303; P11229; P31645; P08913; Q96W81; P35462; P20309; P28335; P18089; P06241; P25100; Q99720
Econazole	P11511; P08684; P05181; P10613	Q96W81	P22303; P25103; P50406; P21728; P20309; P11229; P08588; P05177; P14780; P24557; P23975; P29274; P31645; Q01959; P08913; Q6P2N6; P28335; P21452; P49146; Q16850; P40925; P18089; P10635; P14416; P41595; P06241; P08172; P04626; P25100; Q99720; P33261; P35372; P21917; P30542; P41143; P28223; P11712; P35462; P08684; P13945; P08173; P25021; P41145	P23975; Q01959; Q16850; P08172; P35372; P30542; P28223; P08173; P21728; P50406; P21452; P49146; P14416; P04626; P33261; P10613; P11712; P22303; P25103; P11229; P05177; P11511; P14780; P31645; P08913; Q96W81; P13945; P35462; P25021; P41145; P20309; P08588; P24557; P29274; Q6P2N6; P28335; P40925; P05181; P18089; P10635; P06241; P41595; P25100; Q99720; P21917; P41143; P08684
Tacrine	P05177; P22303; P06276	P22303	P06276; P10635; P22303; P23975; Q04844	P23975; Q04844; P06276; P22303; P05177; P10635
Losartan	P16662; O75795; P20815; P05177; P08684; P11712; P10632; P33261; P22309; P35503; Q9HAW8; P30556	P30556	Q08493; P50052; Q08499; Q07343; P30556; P27815; P11712; Q13370; Q14432; P12821; P24557; P23975; Q6P2N6; P33261; P35462; P08684	P23975; Q07343; P30556; Q14432; P12821; P33261; P27815; P10632; P11712; P05177; P20815; Q9HAW8; Q08499; O75795; P16662; P35503; Q13370; P35462; Q08493; P50052; P22309; P24557; Q6P2N6; P08684
Diethylstilbestrol	P21964; P11511; P08684; P11712; P10632; P11509; P05181; P03372; P62508; Q92731	Q13262	P22303; P18825; P50406; P21728; P20309; P11229; P08588; P23219; Q9Y271; P24557; P23975; Q92731; P29274; P31645; Q01959; P08913; Q6P2N6; P21452; P04150; P03372; P18089; P14416; P41595; P06241; P25100; P35372; P30542; P41143; P37288; P28223; P35462; Q06278; P41145	P23975; Q92731; Q01959; P04150; P35372; P30542; P28223; P18825; P21728; P50406; P21452; P14416; Q13262; P10632; P11712; P22303; P11229; P23219; P11511; P31645; P08913; P62508; P35462; P21964; P41145; P20309; P08588; Q9Y271; P24557; P29274; Q6P2N6; P03372; P05181; P18089; P06241; P41595; P25100; P41143; P37288; Q06278; P08684; P11509
Protriptyline	P10635; P23975; P31645	P07550	P33765; P23975; Q99250; Q9UQD0; P35498; Q9NY46	P23975; Q9UQD0; P35498; P33765; Q9NY46; P07550; P31645; Q99250; P10635
Eplerenone	P20815; P08684; P19099; P24462; P08235	P04035	P08235	P24462; P20815; P04035; P19099; P08235; P08684
Indinavir	P20815; P10635; P08684; P11712; P33261; P24462; O90777	O90777	P24557; P21452; P10635; P08684	P24462; P21452; P33261; P11712; P20815; O90777; P24557; P10635; P08684
Cimetidine	P31513; Q01740; P24462; P15538; P20815; P10635; P05177; P08684; P11712; P10632; P05181; P33261; P25021	P25021	P51164; P20648; P08684; P25021	P24462; P51164; P20648; P33261; P10632; P11712; P05177; P20815; P15538; P25021; Q01740; P05181; P10635; P31513; P08684
Cilostazol	P20815; P10635; P05177; P08684; P33261; P24462; Q14432	Q14432	P29274; P29275; P11712; Q13370; Q14432	P24462; Q14432; P33261; P11712; P05177; P20815; P29275; Q13370; P29274; P10635; P08684
Famotidine	P33261; P25021	P25021	P25021	P25021; P33261
Ketoprofen	P11712; P10632; P23219; P35354; P25024	P35354	P23219; P35354; P25024; P25025	P25024; P35354; P25025; P10632; P11712; P23219
Misoprostol	P43115; P43116; P35408	P43119	P25024; P23219; P10145; P35354; P42330	P25024; P35408; P23219; P43116; P43119; P43115; P10145; P42330; P35354
Procainamide	P06276; P10635; Q14524; P26358	Q14524	P22303	P26358; P06276; P22303; P10635; Q14524
Metformin	Q9Y478	O00763	P27487	P27487; Q9Y478; O00763
Isoproterenol	P04798; P08588; P07550; P13945; P28482; P27986; O00459; Q92569	P08913	P07550; P08588	P27986; P28482; O00459; P07550; P08913; P04798; P13945; P08588; Q92569
Oxymetazoline	P35348; P08913	P25100	P28223; P08173; P18825; P50406; P08912; P08913; P28335; P18089; P10635; P41595; P25100	P28223; P08173; P18825; P50406; P08912; P08913; P35348; P28335; P18089; P10635; P41595; P25100
Mesoridazine	P10635; P28223; P14416	P14416	Q12809	P28223; P14416; P10635; Q12809
Guanabenz	P05177; P08913	P25100	P18825; P08913; P28335; P21397; P18089; P41595; P25100; P28223	P28223; P18825; P05177; P08913; P21397; P28335; P18089; P41595; P25100
Paliperidone	P08913; P18089; P18825; P08908; P21728; P08684; P10635; P20815; P28223; P14416; P35367; P35348; P35368; P21917; P28221; P35462; P28335	P14416	Q12809	P28223; P18825; P21728; P14416; P08908; P20815; P08913; P35462; P35348; P28335; P28221; P18089; P10635; P35367; P35368; P21917; P08684; Q12809
Methylergonovine	P08684; P21728	P21728	P18089; P10635; P14416; P41595; P50406; P21728; P08913; P28223; P28335; P35462	P28223; P50406; P21728; P14416; P08913; P35462; P28335; P18089; P10635; P41595; P08684
Droperidol	P14416; P35348	P80404	P18825; P21728; P08913; P28335; P18089; P14416; P41595; P25100; P35367; P08912; Q99250; P28223; Q9UQD0; P35462; P08173; P35498; Q9NY46; Q12809	P28223; Q9UQD0; P08173; P35498; P80404; P18825; P21728; P14416; P08912; Q9NY46; P08913; Q99250; P35462; P35348; P28335; P18089; P41595; P25100; P35367; Q12809
Phentolamine	P08913; P35348	P80404	P18825; P08913; P28335; P18089; P10635; P41595; P25100; Q99250; P28223; Q9UQD0; P35498; Q12809; Q9NY46	P28223; Q9UQD0; P35498; P80404; P18825; Q9NY46; P08913; Q99250; P35348; P28335; P18089; P10635; P41595; P25100; Q12809
Liothyronine	P10827; P10828	P10827	P18507; P14867; Q16445; P78334; P31644; P47869; P28472; P30542; P18505; P10827; P47870; O00591; P48169; Q8N1C3; Q99928; P34903; O14764; Q9UN88; P10828	P28472; P18505; P10827; P78334; P30542; P48169; Q99928; P10828; Q16445; P47870; O00591; Q8N1C3; O14764; Q9UN88; P18507; P14867; P31644; P47869; P34903
Doxapram	O14649; Q9NPC2	P30536	P10635	P30536; O14649; Q9NPC2; P10635
Sulfadiazine	P08684; P11712; P10632; P05181; Q27738	Q9BIX9; P30536	O14965	P30536; O14965; Q9BIX9; Q27738; P05181; P10632; P11712; P08684
Colistin	NA	P30536	P33032; P00533; P06241; P04626; P32245; P41968	P30536; P00533; P04626; P33032; P06241; P32245; P41968
Haloprogin	NA	P30536	P18825; P50406; P21728; Q14376; P23975; P31645; Q01959; P08913; Q6P2N6; P28335; P21452; P18089; P28223; P35462; P41145	P30536; P23975; Q01959; P28223; P18825; P21728; P50406; Q14376; P21452; P31645; P08913; P35462; P41145; Q6P2N6; P28335; P18089
Iron	NA	P69905; P45059; P30536; P80404	O00206	P30536; P45059; P80404; O00206; P69905
Finasteride	P20815; P08684; P24462; P31213; P18405; P51857	Q9BIX9	P18405; P33261; P31213; P11712	P31213; P24462; P33261; P11712; P20815; P18405; Q9BIX9; P51857; P08684
Pentagastrin	P06276; P32239	P32239	P32239	P32239; P06276
Sertraline	Q14097; P27338; P21397; P10635; P05177; P08684; P11712; P33261; P20813; P31645; Q01959	P21802	P23975; Q01959; P08172; P28223; P08173; P18825; P33261; P08912; P11229; P31645; P08913; P33032; P28335; P18089; P10635; P41595; Q99720; P08684; Q12809	P33032; P18825; P11229; P05177; P23975; Q01959; P31645; P08913; P28335; P21397; P18089; P10635; Q14097; P41595; P08172; P20813; Q99720; P33261; P08912; P27338; P28223; P21802; P11712; P08684; P08173; Q12809
Diphenhydramine	P23219; P10635; P05177; P11712; P33261; P20813; P33260; P35367	P35367	P20309; P11229; P23975; P28335; P41595; P08172; P35367; P08912; Q99250; P28223; Q9UQD0; P08173; P35498; Q9NY46; Q12809	P33260; P23975; P08172; P20813; P28223; Q9UQD0; P08173; P35498; P33261; P08912; P11712; Q9NY46; P11229; P23219; P05177; Q99250; P20309; P28335; P10635; P41595; P35367; Q12809
Desipramine	P10635; P05177; P08684; P11509; P05181; P33261; P20813; P33260; P08172; P20309; P08173; P08912; O67854; P23975; P31645; P28223; P07550; P08588; P17405; P35367; P35348; P11229	P07550	P23975; P31645; Q08828; P40145; Q08462; Q99250; Q9UQD0; P25021; P35498; Q9NY46; Q12809	P33260; P23975; P40145; P08172; P20813; Q08462; P28223; Q9UQD0; P08173; P35498; Q08828; O67854; P33261; P08912; Q9NY46; P07550; P11229; P05177; P31645; Q99250; P25021; P20309; P08588; P35348; P17405; P05181; P10635; P35367; P08684; P11509; Q12809
Imipramine	P10635; P05177; P08684; P05181; P33261; P20813; P33260; P24462; P08173; P08912; Q9NZV8; Q9UK17; O67854; P23975; P31645; P28223; P35367; P35348; P25100; P11229; P08172; P20309	P07550	P33765; P23975; P31645; Q01959; O15245; Q99250; Q9UQD0; P25021; P35498; Q9NY46; Q12809	P33260; P23975; Q01959; P08172; P20813; P28223; Q9UQD0; P24462; P08173; P35498; P33765; O15245; O67854; P33261; P08912; Q9NY46; P07550; P11229; P05177; P31645; Q9NZV8; Q99250; P25021; P20309; P35348; P05181; P10635; P25100; P35367; Q9UK17; P08684; Q12809
Troleandomycin	P20815; P08684; P11712; P10632; P11509; P33261; Q9HB55; P33260; P49228; P60723	P45059	P08684	P33260; P49228; P60723; P33261; P10632; P11712; P20815; P45059; Q9HB55; P08684; P11509
Warfarin	P05177; P08684; P11712; P10632; P33261; P04798; P33260; Q9BQB6	Q9BQB6	Q16549	P33260; Q16549; Q9BQB6; P33261; P10632; P11712; P05177; P04798; P08684
Methadone	P33260; P24462; P11511; P20815; P10635; P05177; P08684; P11712; P10632; P33261; P20813; P35372; Q8TCU5; Q9GZZ6; P41143	Q12879	P35372; P41143; P41145	P33260; Q8TCU5; P20813; P35372; P24462; P33261; P10632; P11712; P05177; P11511; P20815; P41145; Q12879; P10635; P41143; P08684; Q9GZZ6
Baclofen	Q9UBS5; O75899	Q01959	P33765; O75899; Q9UBS5	P33765; O75899; Q01959; Q9UBS5
Atenolol	P08588	P08588	P07550; P08588; P33765	P33765; P07550; P08588
Fenoprofen	P35354; P23219	P07550	P23219	P35354; P07550; P23219
Mefenamic acid	P11712; P10632; P35354; P23219	P35354	P23219; P35354	P35354; P10632; P11712; P23219
Meloxicam	P08684; P11712; P10632; P52209; P35354; P23219	P35354	P23219; P35354	P35354; P10632; P11712; P52209; P23219; P08684
Oxaprozin	P11712; P23219; P35354	P07550	P23219	P35354; P11712; P07550; P23219
Flurbiprofen	P11712; O60656; P22309; P35503; P16662; P06133; P23219; P35354	P07550	P23219; P35354	P35354; P11712; P07550; P23219; P16662; P35503; O60656; P22309; P06133
Suprofen	P11712; P22309; P16662; P23219; P35354	P23219	P23219; P35354	P35354; P11712; P23219; P16662; P22309
Bromfenac	P35354; P35354; P23219	P23219	P23219; P35354	P35354; P23219
Chlorzoxazone	P10635; P05177; P08684; P11509; P05181; P04798; Q12791	P35354; Q12791	P29474; P35228; P23219	P35354; Q12791; P23219; P05177; P35228; P04798; P29474; P05181; P10635; P08684; P11509
Cetirizine	P35367	P35367	Q12809	P35367; Q12809
Pimozide	P20815; P10635; P05177; P08684; P05181; P33261; P24462; P14416; P35462; Q12809; P62158	P14416	P08183; P35372; P41143; P08684; P41145; Q12809	P35372; P24462; P14416; P08183; P33261; P05177; P20815; P62158; P35462; P41145; P05181; P10635; P41143; P08684; Q12809
Nalbuphine	P41145; P35372; P41143	P41143	P35372; P41143; P41145	P35372; P41145; P41143
Levallorphan	P35372	Q15822	P35372; P41145	P35372; Q15822; P41145
Dinoprostone	P11511; P05177; P05108; P43116; P34995; P43115; P35408	P43116	P35408; P43116; P43115; P34995	P35408; P43116; P05108; P34995; P05177; P11511; P43115
Levodopa	P20711; P10635; P21728; P21918; P14416; P35462; P21917	P35968	P06239; P00533; P06241	P35968; P06239; P00533; P21728; P14416; P21918; P35462; P20711; P10635; P06241; P21917
Fluphenazine	P10635; P05177; P05181; P14416; P21728; P62158	P14416; P28222; P28221; Q13639; P35968	P33032; P18825; P50406; P21728; P20309; P11229; P23975; P31645; Q01959; P08913; Q6P2N6; P28335; P21452; P18089; P14416; P41595; P06241; P08172; P04626; P25100; P35367; Q99720; P35372; P21917; P41143; Q99250; P28223; Q9UQD0; P35462; P13945; P08173; P25021; P41145; P35498; Q12809; Q9NY46	P35968; P23975; Q01959; P08172; P35372; P28223; Q9UQD0; P08173; P35498; P18825; P50406; P21728; Q13639; P21452; P14416; P04626; Q9NY46; P28222; P11229; P05177; P31645; P08913; P62158; Q99250; P13945; P35462; P25021; P41145; P33032; P20309; Q6P2N6; P28335; P28221; P05181; P18089; P10635; P06241; P41595; P25100; P35367; Q99720; P21917; P41143; Q12809
Aztreonam	P42971; P05193	Q69617; P45059	P04183	P42971; P04183; P45059; Q69617; P05193
Secobarbital	P05177; P11712; P10632; Q13002; P14867; P47869; P34903; P48169; P31644; Q16445; P43681; P36544; P42262	P14867	P14780	P43681; P48169; P36544; P34903; P10632; P11712; P05177; P14780; Q13002; Q16445; P14867; P31644; P47869; P42262
Ziprasidone	P20815; P10635; P05177; P08684; P24462; P28566; P28335; P46098; P50406; P34969; P35367; P35348; P35368; P08913; P18089; P14416; P18825; P11229; P08172; P20309; P08173; P08912; P28223; P21728; P21918; P35462; P21917; P08908; P28222; P28221	P14416	P35348; P14416; P25100; P35368; P28223; Q12809	P46098; P08172; P34969; P28223; P24462; P08173; P18825; P21728; P50406; P14416; P08912; P08908; P28222; P11229; P21918; P05177; P20815; P08913; P35462; P20309; P35348; P28335; P28221; P18089; P10635; P25100; P35367; P35368; P21917; P28566; P08684; Q12809
Quetiapine	P20815; P10635; P08684; P33261; P24462; P34969; P21728; P21918; P35462; P21917; P35367; P35348; P35368; P25100; P08913; P28223; P18089; P18825; P11229; P08172; P20309; P08173; P08912; P14416; P08908; P28222; P28221; P28566; P28335; P46098; P50406	P14416	P18825; P21728; P11229; P08913; P28335; P18089; P14416; P41595; P08172; P25100; P35367; Q99720; P08912; P28223; P35462; P08173	P46098; P08172; P34969; P28223; P24462; P08173; P18825; P50406; P21728; P14416; P33261; P08912; P08908; P28222; P11229; P21918; P20815; P08913; P35462; P20309; P35348; P28335; P28221; P18089; P10635; P41595; P25100; P35367; P35368; Q99720; P21917; P28566; P08684
Dolasetron	P10635; P08684; P11712; P46098	P46098	Q12809	P46098; P10635; P11712; P08684; Q12809
Rocuronium	Q15822; P08172; P46098	Q15822	P02708; P11230; P07510; Q07001; Q04844	P46098; P11230; P08172; Q07001; Q04844; P07510; P02708; Q15822
Tubocurarine	Q15822; P46098; P22303	Q15822	P11230; P36544; P07510; Q9H2S1; Q92952; Q07001; Q9UGI6; Q04844; P02708	P46098; Q92952; P11230; Q07001; Q04844; P36544; P07510; P22303; Q9H2S1; Q9UGI6; P02708; Q15822
Acetaminophen	P10635; P05177; P08684; P11712; P10632; P11509; P05181; P04798; P35354; P23219	P46533; P07550	O75106	P46533; P35354; P10632; P11712; P07550; P23219; P05177; O75106; P04798; P05181; P10635; P08684; P11509
Allopurinol	P47989; Q06278; P47989	P47989	P47989	P47989; Q06278
Nalidixic Acid	P48775;	Q02880	Q02880	P48775; Q02880
Orphenadrine	P08684; P05181; P20813; O15399; Q05586; O60391; Q8TCU5; P35367; P23975; Q9Y5Y9	P14735	P50406; P20309; P11229; P23975; P31645; P08913; P28335; O15245; P18089; P10635; P41595; P08172; P35367; P08912; P28223; P08173; P25021	P50406; P20309; P11229; Q9Y5Y9; Q8TCU5; P23975; P31645; Q05586; P08913; P28335; P14735; O60391; O15245; P05181; P18089; P10635; P08172; P41595; P20813; P35367; O15399; P08912; P28223; P08684; P25021; P08173
Sulfacetamide	P0AC13; P0C002; P53848	P34949	P00374	P53848; P0AC13; P00374; P34949; P0C002
Nimodipine	P20815; P08684; P35869; Q13936; Q01668; O60840; Q13698; Q02641; Q08289; P54284; O00305; P08235	Q9P0X4	P33261; P11712; P21554	P54284; Q9P0X4; Q02641; Q08289; O00305; P33261; P35869; P11712; Q13936; P20815; Q13698; Q01668; O60840; P21554; P08235; P08684
Digitoxin	P08684; P05108; P05023	P05023	P54709; P05023; P14415; Q13733; P50993; P54710; P05026; P13637	P54709; P05023; P14415; P50993; Q13733; P54710; P05108; P05026; P08684; P13637
Levobupivacaine	P05177; P08684; Q9Y5Y9	P55011	P10635; Q12809; Q99250; Q9UQD0; P35498; Q9NY46	P55011; P05177; Q9Y5Y9; P10635; Q99250; Q9UQD0; P08684; P35498; Q9NY46; Q12809
Phenytoin	P15538; P20815; P08684; P11712; P10632; P33261; P20813; P33260; P24462; Q14524; P35498	P55011; Q14524	Q99250; P35498; Q9NY46	P55011; P33260; P20813; P24462; P35498; P33261; P10632; P11712; Q9NY46; P20815; P15538; Q99250; Q14524; P08684
Oxybuprocaine	P06276; Q9Y5Y9	P55011	Q99250; Q9UQD0; P35498; Q9NY46	P55011; Q9UQD0; P35498; P06276; Q9Y5Y9; Q9NY46; Q99250
Dactinomycin	NA	P45059	P62993	P62993; P45059
Bepridil	P10635; O00555; O95180; Q9NY47; P05023; P51787; P63316; P62158; Q01064; P54750	P37088	Q99250; Q9UQD0; P35498; Q9NY46; Q12809	P63316; Q9UQD0; P35498; P05023; P51787; P54750; Q9NY46; P62158; Q01064; Q99250; P37088; O95180; Q9NY47; O00555; P10635; Q12809
Labetalol	P10635; P08588; P07550; P35348; P35368	P80404	P10635; P07550; P41595; P25100; P08588; Q99720; P23975; Q01959	P80404; P07550; P08588; P35348; P23975; Q01959; P10635; P41595; P25100; P35368; Q99720
Methyldopa	P21964; P08913	P80404; P55017	P00533; P06241; Q9BYF1; P12821	P80404; P08913; P00533; P55017; Q9BYF1; P06241; P21964; P12821
Disulfiram	P20815; P08684; P11712; P05181; P05091; P09172	P05023	P25025; P41597; P50406; P21728; P51679; P05177; P51681; Q01959; P08913; Q6P2N6; P21397; P18089; P14416; P35372; P21917; P27361; P35462; P41145	Q01959; P09172; P35372; P27361; P25025; P41597; P05023; P21728; P50406; P51681; P14416; P11712; P05177; P20815; P08913; P21397; P35462; P41145; P05091; P51679; Q6P2N6; P05181; P18089; P21917; P08684
Amlodipine	P24462; P20815; P10635; P05177; P08684; P11712; P10632; P11509; P04798; P20813; Q13936; P54289; Q08289; Q01668; Q13698; Q00975; Q8IZS8; Q6TME4; P00915	Q06432	P18825; P50406; Q01959; P08913; P12821	Q01959; P20813; P24462; P12821; P18825; P50406; Q08289; Q8IZS8; Q06432; P10632; P11712; Q13936; P05177; P20815; P08913; Q13698; Q01668; P04798; P00915; P10635; P54289; Q6TME4; P08684; Q00975; P11509
Zolpidem	P23219; P20815; P10635; P05177; P08684; P11712; P33261; P24462; P14867; P47869; P34903	Q01959	P47870; P18507; P14867	Q01959; P24462; P18507; P33261; P34903; P11712; P23219; P05177; P20815; P47870; P14867; P10635; P47869; P08684
Dihydroergotamine	P08684; P28221; P28222; P08913; P41595	P80404; P14416; Q01959	P18825; P50406; P21728; P08913; P28335; P18089; P14416; P41595; P25100; P28223; P35462; P08684	Q01959; P28223; P80404; P18825; P21728; P50406; P14416; P28222; P08913; P35462; P28335; P28221; P18089; P41595; P25100; P08684
Mepyramine	P10635; P35367	P35367	P33765; P31645; Q01959; P08913; P28335; P10635; P41595; P35367; Q99720; P28223; Q12809	Q01959; P31645; P08913; P28223; P33765; P28335; P10635; P41595; P35367; Q99720; Q12809
Milrinone	Q14432	Q14432	Q07343; Q14432; P27815; P23219; Q08499; Q13370; Q08493	Q07343; P27815; Q13370; Q14432; Q08493; Q08499; P23219
Caffeine	P24462; Q16678; P20815; P10635; P05177; P08684; P11712; P10632; P05181; P04798; P30542; P29274; Q07343; P21817	P30542; P29274	P29274	Q07343; P30542; P21817; P24462; Q16678; P10632; P11712; P05177; P20815; P04798; P29274; P05181; P10635; P08684
Streptomycin	P0A7S3;	P45059	Q13395; Q15633	Q13395; P45059; P0A7S3; Q15633
Nicardipine	P20815; P10635; P08684; P11712; P10632; P05181; P33261; P20813; P11229; P08172; P20309; P08173; P08912; P62158; Q13936; Q08289; Q01668; P54289; P54750; Q01064; P35348; P35368; P25100	Q9P0X4	P08183; P08684	Q13936; P11229; P20815; P62158; Q01668; P08172; Q01064; P20813; P08173; P20309; P35348; Q9P0X4; Q08289; P05181; P10635; P25100; P08183; P35368; P33261; P08912; P54750; P54289; P10632; P11712; P08684
Diltiazem	P20815; P10635; P08684; P11712; P10632; P33261; P24462; Q06432	Q06432	Q13936; O15245; Q01668; P08684; Q12809	Q13936; P20815; Q01668; P24462; O15245; P10635; P33261; Q06432; P10632; P11712; P08684; Q12809
Ketotifen	P52209; P35367; P27815; Q07343; Q08499; Q08493; Q13946; Q9NP56; O60658; O95263	P35367	P50406; P21728; P20309; P11229; P08913; P28335; P18089; P41595; P08172; P25100; P35367; P08912; P28223; P35462; P08173; P25021	Q13946; P08172; Q07343; O60658; P28223; P08173; P21728; P50406; Q9NP56; P08912; P27815; P52209; P11229; O95263; P08913; Q08499; P35462; P25021; P20309; Q08493; P28335; P18089; P41595; P25100; P35367
Anagrelide	P05177; Q14432	Q14432	Q13370; Q14432	Q14432; P05177; Q13370
Dofetilide	P08684; Q12809; O95069; Q14500	Q12809	Q12809	Q14500; O95069; P08684; Q12809
Nicotine	Q16696; P33261; P04798; P20813; P27338; P21397; P10635; P05177; P08684; P11712; P10632; P11509; P05181; Q05901; P30926; P43681; P36544; P17787; Q15822; P32297; P30532; Q15825; Q9UGM1; Q9GZZ6	Q14534	P17787; P32297; Q12809	Q14534; P05177; Q9UGM1; Q15822; P21397; P04798; P43681; P20813; P27338; Q15825; P32297; P30532; P30926; P36544; Q05901; P05181; P10635; Q16696; P33261; P17787; P10632; P11712; P08684; Q9GZZ6; P11509; Q12809
Benzatropine	P10635; P33261; P11229; Q01959; P35367	Q14534; P11229; P30556	P18825; P50406; P20309; P11229; P23975; P31645; Q01959; P08913; P28335; P18089; P41595; P08172; P25100; P35367; Q99720; P08912; P28223; P35462; P08173; P25021; P30556	Q14534; P11229; P23975; P31645; Q01959; P08913; P08172; P30556; P28223; P35462; P25021; P08173; P18825; P50406; P20309; P28335; P18089; P10635; P41595; P25100; P35367; Q99720; P33261; P08912
Pravastatin	P20815; P10635; P08684; P11712; P10632; P04035	P04035	P04035; P23975; Q01959; P21452; P30542; P05362; P20701; Q14534; P37268; P48449; Q9Y271; P24557; P33527; Q9NS75	Q14534; P37268; P20815; Q9Y271; P24557; P23975; Q01959; P21452; P10635; P04035; P30542; P05362; P33527; P48449; P10632; Q9NS75; P11712; P08684; P20701
Pancuronium	P06276; Q15822; P08172; P20309	Q14534	Q9H2S1; Q92952; Q9UGI6; P02708; P11230; P07510; Q07001; Q04844	Q14534; Q9H2S1; Q92952; Q9UGI6; P02708; Q15822; P11230; P08172; Q07001; Q04844; P06276; P20309; P07510
Nitroprusside	P05177; P04798; P16066	Q14643	P06276; P22303	Q14643; P06276; P16066; P22303; P05177; P04798
Miglitol	P04746; O43451; P10253; Q14697; Q8TET4	O43451	O43451; P14410; P10253	Q14697; O43451; P04746; Q8TET4; P10253; P14410
Hexachlorophene	P06149; O14521; P00367	Q9NGT0	Q16539; P06239; P22303; P18825; P05177; P24557; P29274; P31645; P08913; P00533; Q6P2N6; P28335; P21452; P41595; P06241; P04626; P28482; P33261; P27361; P35354	Q16539; P06239; P00533; P27361; P35354; P18825; P00367; P21452; P04626; P33261; P28482; P22303; P05177; P06149; Q9NGT0; P31645; P08913; O14521; P24557; P29274; Q6P2N6; P28335; P06241; P41595
Montelukast	P23219; P08684; P11712; P10632; P11509; Q9Y271; P09917	Q9Y271	Q16539; P07550; P18825; P20309; P11229; Q9Y271; P24557; P23975; Q01959; P08913; P00533; Q6P2N6; P21452; P41595; P06241; P41143; Q9NS75; P35462; P13945	Q16539; P23975; Q01959; P00533; P18825; P21452; P09917; P10632; P11712; P07550; P11229; P23219; P08913; P13945; P35462; P20309; Q9Y271; P24557; Q6P2N6; P06241; P41595; P41143; Q9NS75; P08684; P11509
Dicumarol	P11712; Q9BQB6; P15559; Q08257	Q9BQB6	P15559; Q16549; P28482; P11712	Q16549; P15559; Q9BQB6; P28482; Q08257; P11712
Flutamide	Q16678; P20815; P05177; P08684; P33261; P04798; P10275; P35869	P10275	P10275; P50406	Q16678; P50406; P33261; P35869; P05177; P20815; P04798; P10275; P08684
Methoxsalen	P05177; P08684; P11509; Q16696; P04798;	P45059	P05177	Q16696; P05177; P45059; P04798; P08684; P11509
Probenecid	P08684; P11712; P10632; P33261; Q4U2R8; Q9NSA0; Q8TCC7; Q96RD7	Q4U2R8	Q8TD43	Q8TCC7; Q8TD43; Q9NSA0; Q96RD7; P33261; P10632; P11712; Q4U2R8; P08684
Ethopropazine	P06276; P11229; Q8TCU5; P08172	P08912; P11229	P18825; P50406; P21728; P20309; P11229; P23975; P31645; P08913; P28335; O15245; P18089; P10635; P14416; P41595; P08172; P25100; P35367; Q99720; P08912; Q99250; P28223; Q9UQD0; P35462; P08173; P25021; P35498; Q9NY46; P22303; P06276	Q8TCU5; P23975; P08172; P28223; Q9UQD0; P08173; P35498; P06276; P18825; P21728; P50406; O15245; P14416; P08912; Q9NY46; P22303; P11229; P31645; P08913; Q99250; P35462; P25021; P20309; P28335; P18089; P10635; P41595; P25100; P35367; Q99720
Chlorpromazine	P06276; P10635; P05177; P08684; P05181; P14416; P21728; P28223; P08908; P35348; P35368; P35367	P14416	Q14957; P33032; P18825; P50406; P21728; P20309; P11229; P21918; Q8TCU5; P23975; Q13224; P31645; Q01959; Q05586; P08913; P00533; P28335; P21452; O60391; Q12879; P62158; O15245; P18089; P14416; P41595; P06241; P08172; P04626; P25100; P35367; Q99720; P35372; P21917; O15399; P32245; P41143; P08912; Q99250; P28223; Q9UQD0; Q06278; P35462; P08173; P41968; P25021; P41145; P35498; Q9NY46; Q12809	Q8TCU5; P23975; Q01959; P00533; P08172; P35372; O15399; P28223; Q9UQD0; P08173; P35498; P06276; P18825; P50406; P21728; Q05586; P21452; O15245; P14416; P04626; P08912; P08908; Q9NY46; P11229; P21918; P05177; Q13224; P31645; P08913; P62158; Q99250; P35462; P25021; P41145; Q14957; P33032; P20309; P35348; P28335; O60391; Q12879; P05181; P18089; P10635; P06241; P41595; P25100; P35367; P35368; Q99720;…
Levorphanol	P35372; P41143; P41145	Q12879	Q14957; Q8TCU5; Q13224; Q05586; O60391; Q12879; P35372; O15399; P41143; Q99250; Q9UQD0; P41145; P35498; Q9NY46	Q8TCU5; P35372; O15399; Q9UQD0; P35498; Q05586; Q9NY46; Q13224; Q99250; P41145; Q14957; O60391; Q12879; P41143
Conjugated Estrogens	P21964; P05177; P08684; P03372	Q92731	P08842	Q92731; P05177; P08842; P21964; P03372; P08684
Norethindrone	P20815; P08684; P33261; P24462; P06401	P06401; Q13262	P23975; Q92731; P29274; P31645; Q01959; P04150; P03372; P35372; Q06278; P41145; P06401; P33261	Q92731; P23975; Q01959; P04150; P35372; P24462; P06401; Q13262; P33261; P20815; P31645; P41145; P29274; P03372; Q06278; P08684
Atracurium	Q15822	Q14534	Q9H2S1; Q92952; Q9UGI6	Q92952; Q14534; Q9H2S1; Q9UGI6; Q15822
Hexylcaine	Q14524; Q9Y5Y9	Q14524	Q99250; Q9UQD0; P35498; Q9NY46	Q99250; Q9UQD0; P35498; Q9Y5Y9; Q14524; Q9NY46
Moexipril	P12821; Q9BYF1	P22966	P12821	Q9BYF1; P12821; P22966
Ticlopidine	P20813; P05164; P10635; P05177; P08684; P11712; P10632; P05181; P33261; P04798; Q9H244	Q9H244	P18825; P08913; P18089; P10635; Q99720; P33261	Q9H244; P18825; P05177; P08913; P05164; P04798; P05181; P18089; P10635; P20813; Q99720; P33261; P10632; P11712; P08684
Vecuronium	Q15822	Q15822	Q9H2S1; Q92952; Q9UGI6; P02708; P11230; P07510; Q07001; Q04844	Q9H2S1; Q92952; Q9UGI6; P02708; Q15822; P11230; Q07001; Q04844; P07510
Bisoprolol	P10635; P08684; P08588; P07550	P08588	P04150; P07437; P04350; Q13509; Q3ZCM7; P33261; P11712; Q9H4B7; P68371; P68366; P08684	Q9H4B7; P07550; P08588; P04350; Q13509; Q3ZCM7; P04150; P68371; P07437; P68366; P10635; P33261; P11712; P08684
Trimetrexate	P00374	Q9HBH1	P00374	Q9HBH1; P00374
Miglustat	Q16739	Q16739	Q9HCG7; Q16739; P35573; O43451; P10253; P14410	Q9HCG7; Q16739; P35573; O43451; P10253; P14410
Vardenafil	P20815; P08684; O76074; P18545; Q13956	O76074	Q9HCR9; P51160; P35913; Q08493; P18545; Q08499; O43924; O76074; Q07343; Q01064; Q13956; O76083; Q14123; P16499; P54750; P27815; Q13370; Q9Y233; Q14432	Q9HCR9; P35913; P20815; P18545; O43924; Q08499; O76074; Q07343; Q01064; Q13956; O76083; Q14123; Q9Y233; Q13370; Q14432; P51160; Q08493; P16499; P54750; P27815; P08684
Nisoldipine	P20815; P05177; P08684; P24462; Q13936; P54289; Q08289; Q01668; Q13698	Q9P0X4	P05177; P29274; Q6P2N6; Q99250; Q9UQD0; P35498; Q12809; Q9NY46	Q9UQD0; P24462; P35498; Q9P0X4; Q08289; Q9NY46; Q13936; P05177; P20815; Q13698; Q01668; Q99250; P29274; Q6P2N6; P54289; P08684; Q12809
Dibucaine	P06276; Q9Y5Y9; Q14524; P62158	Q14524	Q99250; Q9UQD0; P35498; Q9NY46	Q9UQD0; P35498; P06276; Q9Y5Y9; Q9NY46; P62158; Q99250; Q14524
Biperiden	P10635; P11229; Q15822	P11229	Q99250; Q9UQD0; P35498; Q9NY46	Q9UQD0; P35498; Q9NY46; P11229; Q15822; Q99250; P10635
Hydroxyzine	P10635; P35367	P35367	Q99250; Q9UQD0; P35498; Q9NY46	Q9UQD0; P35498; Q9NY46; Q99250; P10635; P35367
Proparacaine	Q9Y5Y9	Q14524	P21397; Q99720; Q99250; Q9UQD0; P35498; Q9NY46	Q9UQD0; P35498; Q9Y5Y9; Q9NY46; P21397; Q99250; Q99720; Q14524
Decamethonium	P06276; Q15822; P22303	Q15822	P22303; Q9Y5N1	Q9Y5N1; P06276; P22303; Q15822
Histamine Phosphate	P10635; P50135; P08684; P11712; P35367; P25021; Q9Y5N1; Q9H3N8	P72525; P35367	P35367	Q9Y5N1; P25021; P72525; P10635; P35367; P50135; Q9H3N8; P11712; P08684
Donepezil	P10635; P08684; P11712; P22303; P28223	P22303	P06276; P22303; Q9Y5N1	Q9Y5N1; P28223; P06276; P11712; P22303; P10635; P08684
Ticagrelor	P08684; Q9H244	Q9H244	NA	Q9H244; P08684
Candesartan	P23219; P11712; P10632; P35503; P30556	P50052; P30556	P18089; P04626; P50052; P30556; P24557; P23975; P00533; P11712; Q6P2N6; P08684; P13945	P23975; P00533; P30556; P04626; P10632; P11712; P23219; P35503; P13945; P50052; P24557; Q6P2N6; P18089; P08684
Guanidine	P0A6E4; Q14353; P07998; P78352; P00720; P05091; P53608	NA	NA	P00720; P07998; P53608; P05091; P78352; P0A6E4; Q14353
Ethanolamine Oleate	P05181; P00748	NA	NA	P05181; P00748
Tetracycline	P08684; P02359; P0AG59; P0A7V3; P0A7W7; P0A7U3; P04156	NA	NA	P0A7W7; P0AG59; P0A7V3; P04156; P02359; P0A7U3; P08684
Quinacrine	P20815; P50135; P08684; O60733; P47712; Q15111	NA	NA	P20815; Q15111; O60733; P50135; P47712; P08684
Attapulgite	NA	NA	NA	NA
Selenium Sulfide	NA	NA	NA	NA
Metaxalone	NA	NA	NA	NA
Sevelamer	NA	NA	NA	NA
Perflutren	NA	NA	NA	NA
Calcium Gluceptate	NA	NA	NA	NA
Bentoquatam	NA	NA	NA	NA
Iophendylate	NA	NA	NA	NA
Succimer	NA	NA	NA	NA
Stepronin	NA	NA	NA	NA
Ethiodized oil	NA	NA	NA	NA
Guaifenesin	NA	NA	NA	NA
Dimercaprol	NA	NA	NA	NA
Kaolin	NA	NA	NA	NA
Cholestyramine	NA	NA	NA	NA
Ammonium lactate	NA	NA	NA	NA
Trimethobenzamide	NA	NA	NA	NA
Gadoteridol	NA	NA	NA	NA
Magnesium oxide	NA	NA	NA	NA
Polystyrene sulfonate	NA	NA	NA	NA
Oxybenzone	NA	NA	NA	NA
Aluminum hydroxide	NA	NA	NA	NA
Calcium carbonate	NA	NA	NA	NA
Silver sulfadiazine	NA	NA	NA	NA
Gadodiamide	NA	NA	NA	NA
Diatrizoate	NA	NA	NA	NA
Colestipol	NA	NA	NA	NA
Thyroglobulin	NA	NA	NA	NA
Tymazoline	NA	NA	NA	NA
Gadobutrol	NA	NA	NA	NA
Calcium Chloride	NA	NA	NA	NA
Hydroxypropyl cellulose	NA	NA	NA	NA
Zinc	NA	NA	NA	NA
Potassium Iodide	NA	NA	NA	NA
Acetylcysteine	NA	NA	NA	NA
Calcium Acetate	NA	NA	NA	NA
Iodixanol	NA	NA	NA	NA
Gadofosveset trisodium	NA	NA	NA	NA
Aminohippurate	NA	NA	NA	NA
Diloxanide	NA	NA	NA	NA
Colesevelam	NA	NA	NA	NA
Sodium lauryl sulfate	NA	NA	NA	NA
Crotamiton	NA	NA	NA	NA
Pipazethate	NA	NA	NA	NA
Polymyxin B Sulfate	NA	NA	NA	NA
Iohexol	NA	NA	NA	NA
Metrizamide	NA	NA	NA	NA
Tofisopam	P08684; P27815; Q9Y233; Q14432; O00408	NA	NA	O00408; Q9Y233; Q14432; P27815; P08684
Hyaluronan	P16070; P05362; O75330	NA	NA	O75330; P16070; P05362
Ethinyl Estradiol	P08684; P10632; P03372; O75469	NA	NA	O75469; P10632; P03372; P08684
Dabigatran etexilate	P00734	NA	NA	P00734
Cloxacillin	Q8XJ01; P00811; Q8DNB6; P0A3M5; Q51504; P0AEB3	NA	NA	P00811; Q8XJ01; P0A3M5; P0AEB3; Q51504; Q8DNB6
Edetic Acid	P11511; P00813; P05177; Q15166; ;	NA	NA	P00813; P05177; P11511; Q15166
Dipyridamole	Q9Y233; P00813; O76074; P27815	NA	NA	P00813; P27815; O76074; Q9Y233
Methocarbamol	P00915	NA	NA	P00915
Trichlormethiazide	Q13621; P05023; P00915; P00918; P22748	NA	NA	P00918; Q13621; P05023; P22748; P00915
Hydrochlorothiazide	P55017; P00915; P00918; P22748; Q16790; O43570; Q12791	NA	NA	P00918; Q16790; O43570; Q12791; P55017; P22748; P00915
Hydroflumethiazide	Q13621; P00915; P00918; P22748; Q16790; O43570; P05023; Q12791	NA	NA	P00918; Q16790; Q13621; O43570; P05023; Q12791; P22748; P00915
Tinzaparin	O75173; P01008; P13612; P48061	NA	NA	P01008; O75173; P13612; P48061
Iron Dextran	P68871; P69905; P02794; P02792	NA	NA	P02794; P68871; P02792; P69905
Difluprednate	P04150	NA	NA	P04150
Leucovorin	P04818	NA	NA	P04818
Theobromine	P05177; P05181; P30542; P29274; Q07343	NA	NA	P05177; Q07343; P30542; P29274; P05181
Bentiromide	P05981	NA	NA	P05981
Cyclopentolate	P06276; P11229	NA	NA	P06276; P11229
Pralidoxime	P22303; P06276	NA	NA	P06276; P22303
Lactulose	P06864	NA	NA	P06864
Nitrofurazone	P47989; P10635; P07003; P06715; P61889; P77390	NA	NA	P07003; P77390; P61889; P47989; P06715; P10635
Bupranolol	P08588; P07550; P13945	NA	NA	P07550; P13945; P08588
Bethanechol	P08172	NA	NA	P08172
Atropine	P05177; P11229; P08172; P20309; P08173; P08912	NA	NA	P08172; P08173; P08912; P11229; P05177; P20309
Solifenacin	P08684; P20309; P11229; P08172; P08173; P08912	NA	NA	P08172; P08173; P08912; P11229; P20309; P08684
Scopolamine	P11229; P14410; P08172; P20309; P08173; P08912	NA	NA	P08172; P08173; P08912; P11229; P20309; P14410
Procyclidine	P11229; P08172; P08173; P20309	NA	NA	P08172; P08173; P11229; P20309
Oxyphencyclimine	P20309; P11229; P08172	NA	NA	P08172; P11229; P20309
Tridihexethyl	P20309; P11229; P08172	NA	NA	P08172; P11229; P20309
Anisotropine Methylbromide	P11229; P08172; P20309	NA	NA	P08172; P11229; P20309
Pilocarpine	P08684; P11509; P05181; P20309; P11229; P08172	NA	NA	P08172; P11229; P20309; P05181; P08684; P11509
Methotrimeprazine	P10635; P05177; P05181; P08172; P20309; P08173; P08912; P35348; P35368; P25100; P08913; P18089; P18825; P14416; P21728; P21918; P35462; P21917; P28223; P28335; P35367; P11229	NA	NA	P08172; P28223; P08173; P18825; P21728; P14416; P08912; P11229; P21918; P05177; P08913; P35462; P20309; P35348; P28335; P05181; P18089; P10635; P25100; P35367; P35368; P21917
Promazine	P05177; P08684; P11712; P33261; P35368; P08912; P35348; P35367; P25100; P14416; P28223; P28335; P21728; P21917; P08173; P08172; P20309; P11229	NA	NA	P08172; P28223; P08173; P21728; P14416; P33261; P08912; P11712; P11229; P05177; P20309; P35348; P28335; P25100; P35367; P35368; P21917; P08684
Isopropamide	P20309; P08173	NA	NA	P08173; P20309
Norelgestromin	P08842; P06401; P03372	NA	NA	P08842; P06401; P03372
Alverine	P08908	NA	NA	P08908
Clofibrate	Q02928; P09210; P08684; P11509; P05181; P04798; P20813; Q07869	NA	NA	P09210; P04798; P20813; Q07869; Q02928; P05181; P08684; P11509
Kanamycin	P0A5N0; P05057; P00551; P0A7S3;	NA	NA	P0A5N0; P05057; P00551; P0A7S3
Neomycin	P0A7S3;	NA	NA	P0A7S3
Arbekacin	P0A7S3	NA	NA	P0A7S3
Testosterone Propionate	P10275	NA	NA	P10275
Isotretinoin	P10276	NA	NA	P10276
Trimethoprim	P08684; P11712; P10632; P04818; P00374	NA	NA	P10632; P11712; P00374; P04818; P08684
Triprolidine	P10635; P35367	NA	NA	P10635; P35367
Dalteparin	Q9Y251; P01008; P15692; P10646; P16109	NA	NA	P10646; P16109; P01008; Q9Y251; P15692
Dextrothyroxine	P10827; P10828; P07202	NA	NA	P10827; P10828; P07202
Liotrix	P10632; P10827; P10828	NA	NA	P10827; P10828; P10632
Trospium	P10635; P11229	NA	NA	P11229; P10635
Mepenzolate	P11229; P20309	NA	NA	P11229; P20309
Methantheline	P11229; P25021	NA	NA	P11229; P25021
Podofilox	P08684; P33261; P11388; P68366; P07437	NA	NA	P11388; P07437; P68366; P33261; P08684
Ofloxacin	P05177; P43702; P43700; P11388	NA	NA	P11388; P43700; P05177; P43702
Floxuridine	P19971; P11712; P11509; P04818	NA	NA	P11712; P19971; P04818; P11509
Ivacaftor	P08684; P13569	NA	NA	P13569; P08684
Alizapride	P14416	NA	NA	P14416
Mimosine	P34896; P13500; P14679	NA	NA	P14679; P13500; P34896
Amyl Nitrite	P05091; P16066	NA	NA	P16066; P05091
Nadroparin	P01008; P16109; P01100; P01106	NA	NA	P16109; P01008; P01100; P01106
Oxazepam	P20815; P08684; Q9HB55; P24462; Q8N1C3; P18507; Q99928; O14764; P78334; O00591; P24046; P28476; A8MPY1; Q9UN88; P14867; P47869; P34903; P48169; P31644; Q16445; P18505; P47870; P28472	NA	NA	P18505; P78334; P48169; P24462; Q8N1C3; P18507; P28476; P34903; P28472; P20815; Q99928; Q16445; P24046; A8MPY1; P47870; Q9HB55; O00591; O14764; Q9UN88; P14867; P31644; P47869; P08684
Xylometazoline	P35348; P08913; P18089; P35368; P25100; P18825	NA	NA	P18825; P08913; P35348; P18089; P25100; P35368
Fesoterodine	P10635; P08684; P20309; P08173; P11229; P08172; P08912	NA	NA	P20309; P11229; P10635; P08172; P08912; P08684; P08173
Thiotepa	P08684; P20813;	NA	NA	P20813; P08684
Domperidone	P20815; P10635; P05177; P08684; P10632; P20813; P24462; P14416; P35462	NA	NA	P20813; P24462; P14416; P10632; P05177; P20815; P35462; P10635; P08684
Mephenytoin	P10635; P05177; P11712; P10632; P33261; P20813; Q14524	NA	NA	P20813; P33261; P10632; P11712; P05177; P10635; Q14524
Gestodene	P20815; P24462	NA	NA	P20815; P24462
Reserpine	P20815; Q05940	NA	NA	P20815; Q05940
Nedocromil	Q9Y271; Q9NS75; P21462; Q13258; P07900	NA	NA	P21462; Q13258; Q9Y271; P07900; Q9NS75
Acepromazine	P14416; P21728; P28223; P08908; P35348; P35368	NA	NA	P21728; P35348; P14416; P35368; P08908; P28223
Cyclandelate	P54289; P23141	NA	NA	P23141; P54289
Lornoxicam	P11712; P23219; P35354	NA	NA	P23219; P11712; P35354
Nepafenac	P23219; P35354	NA	NA	P23219; P35354
Trisalicylate-choline	P23219; P35354	NA	NA	P23219; P35354
Guanadrel Sulfate	P23975	NA	NA	P23975
Levonordefrin	P35348; P23975	NA	NA	P23975; P35348
Pseudoephedrine	P21397; P10635; P23975; Q01959; P35348; P08913; P31645; P07550; P08588	NA	NA	P23975; Q01959; P07550; P31645; P08913; P21397; P08588; P35348; P10635
Ethosuximide	P20815; P08684; P05181; Q9HB55; P24462; O43497	NA	NA	P24462; P20815; O43497; Q9HB55; P05181; P08684
Roxatidine acetate	P25021	NA	NA	P25021
Dihydroergotoxine	P15104; P21728; P28223; P35348; P08913; P14867	NA	NA	P28223; P21728; P08913; P15104; P35348; P14867
Thioproperazine	P14416; P21728; P28223; P08908; P35348; P35368	NA	NA	P28223; P21728; P14416; P08908; P35348; P35368
Pipotiazine	P10635; P05177; P08684; P33261; P14416; P21728; P28223; P08908	NA	NA	P28223; P21728; P14416; P33261; P08908; P05177; P10635; P08684
Cinitapride	P08908; P28223; Q13639	NA	NA	P28223; Q13639; P08908
Ketazolam	P08684; P30536; P14867; P18505; Q8N1C3; O14764; P78334	NA	NA	P30536; P18505; P78334; Q8N1C3; O14764; P14867; P08684
Perphenazine	P10635; P05177; P08684; P11712; P10632; P33261; P20813; P33260; P14416; P21728; P62158	NA	NA	P33260; P20813; P21728; P14416; P33261; P10632; P11712; P05177; P62158; P10635; P08684
Fospropofol	P05177; P08684; P11712; P10632; P11509; P05181; P33261; P20813; P33260; P47870; P28472; P35499; Q99250	NA	NA	P33260; P20813; P33261; P10632; P11712; P28472; P05177; Q99250; P47870; P35499; P05181; P08684; P11509
Phensuximide	P33261	NA	NA	P33261
Carisoprodol	P33261	NA	NA	P33261
Zidovudine	P08684; P11712; P10632; P11509; P33261; Q5DNL9	NA	NA	P33261; P10632; P11712; Q5DNL9; P08684; P11509
Dimethyl sulfoxide	P10635; P08684; P33261	NA	NA	P33261; P10635; P08684
Triflusal	P23219; P19838; P35228; Q9Y233	NA	NA	P35228; Q9Y233; P23219; P19838
Chlorphenesin	P35354; Q14097; P11511; P06276; P47989; P08684	NA	NA	P35354; P06276; P11511; P47989; Q14097; P08684
Naproxen	P05177; P11712; P10632; P22309; P16662; P35354; P23219	NA	NA	P35354; P10632; P11712; P23219; P05177; P16662; P22309
Phenylbutazone	P08684; P11712; P35354; Q16647; P23219	NA	NA	P35354; P11712; P23219; Q16647; P08684
Salicylate-sodium	P35354; P23219	NA	NA	P35354; P23219
Magnesium salicylate	P35354; P23219	NA	NA	P35354; P23219
Antrafenine	P23219; P35354	NA	NA	P35354; P23219
Isothipendyl	P35367	NA	NA	P35367
Chloropyramine	P35367	NA	NA	P35367
Phenazopyridine	P35498	NA	NA	P35498
Tiludronate	P38606; P18031	NA	NA	P38606; P18031
Tafluprost	P43088	NA	NA	P43088
Chloroprocaine	P06276; Q9Y5Y9; Q8TCU5; Q9GZZ6; P46098; Q01959	NA	NA	P46098; Q8TCU5; Q01959; P06276; Q9Y5Y9; Q9GZZ6
Deferoxamine	P47989;	NA	NA	P47989
Olsalazine	P51580; P01579	NA	NA	P51580; P01579
Indapamide	P08684; P51787; P15382	NA	NA	P51787; P15382; P08684
Gadopentetate dimeglumine	P52209	NA	NA	P52209
Nitroxoline	P53582;	NA	NA	P53582
Isometheptene	P35348; Q05940	NA	NA	Q05940; P35348
Propylhexedrine	Q05940; Q96RJ0	NA	NA	Q05940; Q96RJ0
Isoniazid	P0A5L8; P10635; P05177; P08684; P11712; P10632; P11509; P05181; P33261; P11245; Q08129; P0A5Y6	NA	NA	Q08129; P11245; P0A5Y6; P33261; P10632; P11712; P05177; P0A5L8; P05181; P10635; P08684; P11509
Nilvadipine	P05177; P08684; P11712; P10632; P11509; P05181; P33261; Q13936; P54289; Q08289; Q01668; Q13698; Q8IZS8	NA	NA	Q08289; P33261; Q8IZS8; P10632; P11712; Q13936; P05177; Q13698; Q01668; P05181; P54289; P08684; P11509
Drotaverine	P27815; Q13936	NA	NA	Q13936; P27815
Sulfathiazole	P11511; Q27738	NA	NA	Q27738; P11511
Sulfamoxole	P11712; Q27738	NA	NA	Q27738; P11712
Azidocillin	Q8DNB6; Q7CRA4; Q75Y35; Q8DR59; P0A3M6	NA	NA	Q8DR59; P0A3M6; Q75Y35; Q8DNB6; Q7CRA4
Aminosalicylic Acid	P05164; P35354; O15111; P09917; Q9NZK7; P64143	NA	NA	Q9NZK7; P64143; O15111; P35354; P05164; P09917
Betahistine	P35367; Q9Y5N1	NA	NA	Q9Y5N1; P35367
Fluorescein	P04798; P06310;	NA	P33261	P06310; P33261; P04798
Bopindolol	P08588; P07550; P08908; P28222; P13945	NA	P07550; P08588; P10635; P41595; P28223; P13945	P07550; P28223; P13945; P08588; P10635; P41595; P08908; P28222
Salicylamide	NA	NA	P10275	P10275
Ajmaline	P10635; Q14524	NA	P10635	P10635; Q14524
Methotrexate	Q92820; P04818; P00374; Q05932; P31939; P42898; Q06278; P52209; P00374	NA	P00374; P04818; Q05932	P42898; Q92820; P31939; P52209; Q05932; P00374; P04818; Q06278
Sulfadimethoxine	P11712	NA	P50406	P50406; P11712
Gentian Violet	NA	NA	P22303; P18825; P21728; P20309; P11229; P29274; Q01959; P08913; P00533; Q6P2N6; P21452; P18089; P10635; P14416; P06241; P08172; P25100; P35372; P08912; P28223; P35462; P08684; P08173; P25021; P41145	Q01959; P00533; P08172; P35372; P28223; P08173; P18825; P21728; P21452; P14416; P08912; P22303; P11229; P08913; P35462; P25021; P41145; P20309; P29274; Q6P2N6; P18089; P10635; P06241; P25100; P08684
Quinidine	P10635; P05177; P08684; P11712; P10632; P05181; P04798; P20813; P24462; Q14524; O00180; Q9Y257; Q12809	NA	P10635; Q08493; O76074; Q08499; Q07343; Q01064; Q14123; P54750; P27815	O00180; Q07343; P20813; Q14123; P24462; Q9Y257; P54750; P27815; P10632; P11712; P05177; Q08499; O76074; P04798; Q01064; Q08493; P05181; P10635; Q14524; P08684; Q12809
Cortisone acetate	P08684; P04150	NA	P04150	P04150; P08684
Estropipate	P05177; P08684; P11712; P03372; Q92731	NA	Q92731; P14061; P31645; P03372; P41595	P05177; Q92731; P14061; P31645; P03372; P41595; P11712; P08684
Telaprevir	P08684; B0B3C9	NA	P07858; Q9UNI1; P07711; P23946; P25774; P08246; O60911; P43235	P07711; Q9UNI1; P23946; P07858; B0B3C9; P08246; P25774; O60911; P43235; P08684
Ipratropium bromide	P10635; P08684; P11229; P08172; P20309	NA	P20309; P11229; P08172	P08172; P11229; P20309; P10635; P08684
Flavoxate	P08172; P11229	NA	Q12809	P08172; P11229; Q12809
Sulfaphenazole	P10635; P11712; P10632; P11509; P20813; P0AC13	NA	P11712	P0AC13; P20813; P10632; P11712; P10635; P11509
Chloroxine	NA	NA	P16050; P18054; P09917; O15296	P18054; P16050; P09917; O15296
Methacholine	P20309	NA	P08172	P20309; P08172
Trioxsalen	NA	NA	P29274; P28335; P21397	P21397; P29274; P28335
Dexmethylphenidate	P10635; Q01959; P23975; P31645	NA	Q01959	P23975; P31645; Q01959; P10635
Degarelix	P30968	NA	P30968	P30968
Niclosamide	P05177; P11712;	NA	O60674; P35968; P10721; P11362; P40763; P00533; P12931; P07948	P35968; P00533; P07948; O60674; P11362; P11712; P10721; P05177; P12931; P40763
Benzyl Benzoate	NA	NA	P40925	P40925
Rivaroxaban	P08684; P51589; P00742	NA	P00742	P51589; P00742; P08684
Stanozolol	NA	NA	Q6P2N6; P03372; P10635; P33261; P11712	Q6P2N6; P03372; P10635; P33261; P11712
Epinephrine	P05177; P08684; P11712; P35348; P35368; P08588; P07550; P08913; P18089; P25100; P00439	NA	Q99250; Q9UQD0; P35498; Q9NY46	Q9UQD0; P35498; P11712; Q9NY46; P07550; P05177; P08913; P00439; Q99250; P08588; P35348; P18089; P25100; P35368; P08684
Raltegravir	NA	O56072	NA	O56072
Oxantel pamoate	NA	P00363	NA	P00363
Danaparoid	NA	P00742	NA	P00742
Zemaira	NA	P01009	NA	P01009
Alpha1-proteinase inhibitor	NA	P01009	NA	P01009
Ecallantide	NA	P03952	NA	P03952
Fluticasone	NA	P04150	NA	P04150
Indiplon	NA	P06213	NA	P06213
Insulin-detemir	NA	P06213	NA	P06213
Insulin Glargine recombinant	NA	P06213	NA	P06213
Meglitinides	NA	P06213	NA	P06213
Insulin-lispro	NA	P06213	NA	P06213
Insulin-glulisine	NA	P06213	NA	P06213
Insulin Lyspro recombinant	NA	P06213	NA	P06213
Sulindac sulfide	NA	P07550	NA	P07550
Desvenalfaxine succinate	NA	P07550	NA	P07550
Ultracet	NA	P07550; P21802	NA	P07550; P21802
Treximet	NA	P08908	NA	P08908
Cinryze	NA	P09871	NA	P09871
Nandrolone	NA	P10275	NA	P10275
Eribulin	NA	P10721	NA	P10721
Herbimycin A	NA	P12931	NA	P12931
Floxuridine/5-fluorouracil	NA	P13922	NA	P13922
Leucovorin/5-fluorouracil	NA	P13922	NA	P13922
Quinagolide hydrochloride	NA	P14416	NA	P14416
Quinagolide	NA	P14416	NA	P14416
Methamfetamine	NA	P14416	NA	P14416
Nitrous oxide	NA	P14735	NA	P14735
Ipilimumab	NA	P16410	NA	P16410
Dexlansoprazole	NA	P20648	NA	P20648
Fingolimod	NA	P21453	NA	P21453
Tianeptine	NA	P21802	NA	P21802
Milnacipran HCl	NA	P21802; P23975	NA	P23975; P21802
Guanfacine extended release	NA	P25100	NA	P25100
Sarpogrelate	NA	P28223	NA	P28223
Asenapine	NA	P14416; P28223	NA	P28223; P14416
Enprofylline paradox	NA	P29275	NA	P29275
Motexafin gadolinium	NA	P31350	NA	P31350
Mepyramine maleate	NA	P35367	NA	P35367
(S)-(+)-Dimethindene maleate	NA	P35367	NA	P35367
Antazoline hydrochloride	NA	P35367	NA	P35367
Levocetirizine dihydrochloride	NA	P35367	NA	P35367
Acrivastine	NA	P35367	NA	P35367
Pazopanib HCl	NA	P35968; Q03431; P10721	NA	P35968; P10721; Q03431
Tetracyclines	NA	P45059	NA	P45059
Meclocycline	NA	P45059	NA	P45059
Macrolides	NA	P45059	NA	P45059
Mitomycin A	NA	P45059	NA	P45059
Levetriacetam	NA	P46098	NA	P46098
Prothionamide	NA	P46533	NA	P46533
Febuxostat	NA	P47989	NA	P47989
Dalfampridine	NA	P48544; P22460	NA	P48544; P22460
Fomivirsen sodium	NA	P50052	NA	P50052
Mizoribine	NA	P50097	NA	P50097
Tiazofurin	NA	P50097	NA	P50097
Retigabine	NA	P56696	NA	P56696
Topetecan	NA	Q00313	NA	Q00313
Gaboxadol	NA	Q01959	NA	Q01959
Barbiturate	NA	Q01959; P14867	NA	Q01959; P14867
Tesamorelin	NA	Q02643	NA	Q02643
Dhaq diacetate	NA	Q02880	NA	Q02880
Fluoroquinolone	NA	Q02880	NA	Q02880
Quinolones	NA	Q02880	NA	Q02880
Isovanillin	NA	Q06278	NA	Q06278
Ciprofibrate	NA	Q07869	NA	Q07869
Charybdotoxin	NA	Q12791	NA	Q12791
Nalmefene	NA	Q12879	NA	Q12879
Vinpocetine	NA	Q14123	NA	Q14123
Tetrodotoxin	NA	Q14524	NA	Q14524
B-Lactams	NA	Q47746	NA	Q47746
Cephalosporin	NA	Q47746	NA	Q47746
Pyronaridine	NA	Q6MWZ3	NA	Q6MWZ3
Isoxyl	NA	Q6MWZ3	NA	Q6MWZ3
OZ277	NA	Q6MWZ3	NA	Q6MWZ3
Dihydroartemisinin	NA	Q6MWZ3	NA	Q6MWZ3
Artesunate	NA	Q6MWZ3	NA	Q6MWZ3
Piperaquine	NA	Q6MWZ3	NA	Q6MWZ3
Artemisinin SP	NA	Q6MWZ3	NA	Q6MWZ3
Pneumococcal 13-valent conjugate vaccine	NA	Q96PD7	NA	Q96PD7
Meningococcal groups A, C, Y and W-135 conjugate vaccine	NA	Q96PD7	NA	Q96PD7
Sulfonamides	NA	Q9BIX9	NA	Q9BIX9
MCB-3837	NA	Q9HBH1	NA	Q9HBH1
Chlorproguanil	NA	Q9HBH1	NA	Q9HBH1
Pralatrexate	NA	Q9HBH1	NA	Q9HBH1
Nicorandil	NA	Q9UHC9	NA	Q9UHC9
Pinacidil	NA	Q9UHC9	NA	Q9UHC9
Epalrestat	NA	P15121	P15121; P14550; O60218	O60218; P14550; P15121
Aclarubicin	NA	Q02880	P41595; P08253	P08253; Q02880; P41595
Ketanserin	NA	P28221	P33765; P28221; P28223; P28222	P28223; P33765; P28222; P28221
Biricodar	NA	P33527	P33527	P33527
Ebselen	NA	P02768	Q14376; P35354	P35354; Q14376; P02768
Oxatomide	NA	P35367	P35367	P35367
Mizolastine	NA	P35367	Q12809	P35367; Q12809
Tropisetron	NA	P46098	P31645; P08912	P46098; P08912; P31645
Artemisinin	NA	Q12610; Q6MWZ3	P05177	Q6MWZ3; P05177; Q12610
Lasofoxifene	NA	Q13262	Q92731; P03372	Q92731; Q13262; P03372
Ibutamoren	NA	P10912	Q92847	Q92847; P10912
Guggulsterone	NA	Q96RI1	Q96RI1	Q96RI1
Aminopterin	NA	Q9HBH1	P00374	Q9HBH1; P00374
Dabigatran	NA	P00734	P00734	P00734
Ulipristal	NA	P06401	P06401	P06401
Hydroxyflutamide	NA	P10275	P10275; P06401	P06401; P10275
Ambrisentan	NA	P25101	P24530; P25101	P24530; P25101
Iloperidone	NA	P14416; P28223	P14416; Q99720	P28223; P14416; Q99720
Tetracaine	NA	Q9Y5Y9	Q15858; P28335; P21397; Q99720; Q99250; P28223; Q9UQD0; P35498; Q9NY46	P28223; Q9UQD0; P35498; Q9Y5Y9; Q9NY46; Q15858; P21397; Q99250; P28335; Q99720
Ganirelix	NA	P30968	P30968	P30968
SM-101	NA	P12318	NA	P12318
Rufinamide	NA	P55011	NA	P55011
GMA-161	NA	Q6MWZ3	NA	Q6MWZ3
HEGF	NA	P00533	NA	P00533
DWP-401	NA	P00533	NA	P00533
Nemonapride	NA	P14416	NA	P14416
PD-172760	NA	P14416	NA	P14416
Faropenem	NA	P30536	NA	P30536
Cefozopran	NA	P30536	NA	P30536
TC-5280	NA	P36544	NA	P36544
Lipo-alprostadil	NA	P43116	NA	P43116
Balofloxacin	NA	P45059	NA	P45059
Ciprofloxacin XR	NA	P45059	NA	P45059
CT-102	NA	Q03431	NA	Q03431
A-425619	NA	Q8NER1	NA	Q8NER1
A-993610	NA	Q8NER1	NA	Q8NER1
AMG-8562	NA	Q8NER1	NA	Q8NER1
AMG-8563	NA	Q8NER1	NA	Q8NER1
BCTC	NA	Q8NER1	NA	Q8NER1
Crestor/TriLipix	NA	P04035	NA	P04035
Motavizumab	NA	Q91MJ9	NA	Q91MJ9
Recombinant human C1 inhibitor	NA	P09871	NA	P09871
Ximelegatran	NA	P00734	NA	P00734
Asasantin	NA	P07550	NA	P07550
Pravigard	NA	P07550; P04035	NA	P07550; P04035
Lanreotide Autogel	NA	P30874	NA	P30874
Tranilast	NA	P35367	O60760	O60760; P35367
sulfamylon	NA	NA	P00918; P35218	P00918; P35218
halcinonide	NA	NA	P04150	P04150
betamethasone phosphate	NA	NA	P20309; P11229; P04150; P35367; P08912; P08173	P04150; P08173; P08912; P11229; P20309; P35367
gramicidin	NA	NA	P06239; P33032; P24557; P21452; P25101; P06241; P32245	P06239; P21452; P25101; P33032; P24557; P06241; P32245
3-(2,6-dichloro-3-fluorobenzyloxy)-5-(1-(piperidin-4-yl)-1h-pyrazol-4-yl)pyridin-2-amine	NA	NA	P06239; P00519; Q04912; Q02763; P30530; Q9UM73; P04629; Q16620; P08581; P06213	P06239; P30530; Q16620; Q02763; Q9UM73; P04629; P06213; P00519; Q04912; P08581
ambenonium chloride	NA	NA	P06276; P22303	P06276; P22303
sch-503034	NA	NA	Q9UBX1; P07858; P07711; P23946; P25774; P08246; O60911; P43235	P07711; P23946; Q9UBX1; P07858; P08246; P25774; O60911; P43235
sn-38	NA	NA	P11387	P11387
thiola	NA	NA	P12821	P12821
spiraprilat	NA	NA	P12821	P12821
quinaprilat	NA	NA	P12821	P12821
sulconazole	NA	NA	P18825; P20309; P11229; P05177; P24557; P23975; P31645; Q01959; P08913; Q6P2N6; P28335; P21452; P40925; P18089; P10635; P41595; P06241; P33261; P08912; P28223; P11712; P35462; P08684; P08173	P23975; Q01959; P28223; P08173; P18825; P21452; P33261; P08912; P11712; P11229; P05177; P31645; P08913; P35462; P20309; P24557; Q6P2N6; P28335; P40925; P18089; P10635; P06241; P41595; P08684
combivir	NA	NA	P09884; P06746; P28340	P28340; P06746; P09884
saralasin	NA	NA	P50052; P30556	P30556; P50052
o-desmethyl tramadol	NA	NA	P31645; P35372	P35372; P31645
u-14583	NA	NA	P35408; P43115; P34995; P43088; Q13258	P43088; Q13258; P35408; P34995; P43115
pyrvinium	NA	NA	P56704; P35222	P56704; P35222
fareston	NA	NA	P62508; P03372	P62508; P03372
hydroxyprogesterone	NA	NA	Q01959; P27361; Q6P2N6; P04150	Q01959; P04150; P27361; Q6P2N6
bisacodyl	NA	NA	Q01959; P11712; P41145	Q01959; P11712; P41145
estramustine phosphate	NA	NA	Q06124	Q06124
vismodegib	NA	NA	Q15465	Q15465
clofibric acid	NA	NA	Q8TE23; Q7RTX0	Q8TE23; Q7RTX0
4-(1-(4-(2-(dimethylamino)ethoxy)phenyl)-2-phenylbut-1-enyl)phenol	NA	NA	Q92731; P03372; Q01064; O14939; Q13393; Q14123; P62508; P54750	Q92731; Q14123; P54750; Q01064; P62508; P03372; O14939; Q13393
gallamine	NA	NA	Q9H2S1; Q92952; Q9UGI6; P02708; P11230; P07510; Q07001; Q04844	Q92952; P11230; Q07001; Q04844; P07510; Q9H2S1; Q9UGI6; P02708
propoxycaine	NA	NA	Q99250; Q9UQD0; P35498; Q9NY46	Q9UQD0; P35498; Q9NY46; Q99250
4-[3-(4-butoxy-phenoxy)-propyl]-morpholine	NA	NA	Q99720; Q99250; Q9UQD0; P35498; Q9NY46	Q9UQD0; P35498; Q9NY46; Q99250; Q99720
Eucalyptol	NA	NA	NA	NA
ginkgolide-J	NA	NA	NA	NA
ginkgolide-B	NA	NA	NA	NA
ginsenoside Rb1	NA	NA	NA	NA
ginsenoside C	NA	NA	NA	NA
ginkgolide-C	NA	NA	NA	NA
Ginsenoside Rg1	NA	NA	NA	NA
ginkgolide-M	NA	NA	NA	NA
Kava	NA	NA	NA	NA
St. John's Wort	NA	NA	NA	NA
Hyperforin	P23219; O75469; P09917	NA	NA	P09917; O75469; P23219
Dehydroepiandrosterone	P08684; P24462; P07445; Q06520; P22637; P14061; O00204	NA	NA	P14061; Q06520; P24462; P22637; P07445; O00204; P08684
ginkgolide-A	NA	NA	P23416; P23415	P23415; P23416
Ethyl biscoumacetate	NA	NA	NA	NA
Clobazam	P08684; P33261; P20813; P33260; Q8N1C3; P18507; Q99928; O14764; P78334; O00591; P24046; P28476; A8MPY1; Q9UN88; P14867; P47869; P34903; P48169; P31644; Q16445; P18505; P47870; P28472	P14867	NA	P18505; P33260; P78334; P20813; P48169; Q8N1C3; P18507; P33261; P28476; P34903; P28472; Q99928; Q16445; P24046; A8MPY1; P47870; O00591; O14764; Q9UN88; P14867; P31644; P47869; P08684
Zaleplon	P20815; P08684; Q06278; P24462; P14867; P30536	P06213	NA	P30536; P24462; P06213; P20815; P14867; Q06278; P08684
Oxycodone	P20815; P10635; P08684; P24462; P35372; P41145; P41143	P41143	NA	P35372; P24462; P20815; P41145; P10635; P41143; P08684
Buprenorphine	P33260; P24462; P20815; P10635; P05177; P08684; P11712; P10632; P11509; P33261; O60656; P35372; P41145; P41143	P35372	P35372; P41145; P41143	P05177; P20815; P33260; P10635; P33261; P35372; P41143; P10632; P11712; P24462; P08684; P41145; O60656; P11509
Alprazolam	P20815; P08684; P11712; P24462; Q8N1C3; P18507; Q99928; O14764; P78334; O00591; P24046; P28476; Q9UN88; A8MPY1; P14867; P30536; P47869; P34903; P48169; P31644; Q16445; P18505; P47870; P28472	P14679	P25105	P30536; P18505; P78334; P48169; P24462; Q8N1C3; P18507; P14679; P28476; P34903; P11712; P28472; P25105; P20815; Q99928; Q16445; P24046; A8MPY1; P47870; O00591; O14764; Q9UN88; P14867; P31644; P47869; P08684
Fentanyl	P20815; P08684; P24462; P35372; P41143; P41145	P35372	P35372; P41143; P41145	P35372; P24462; P20815; P41145; P41143; P08684
Pregabalin	O00555	Q9P0X4	Q9NY47; P54289	Q9P0X4; Q9NY47; O00555; P54289
Ethinamate	P00915; P00918	P00918	NA	P00918; P00915
Fluoxymesterone	P10275; P03372; P16471; P04150	P10275	NA	P04150; P16471; P10275; P03372
Glutethimide	P10635; P05108; P14867	P10635	NA	P05108; P14867; P10635
Phenmetrazine	P23975; Q01959	P21918; P07550	NA	P07550; P21918; P23975; Q01959
Diethylpropion	P23975; Q01959	P07550; P21802	NA	P07550; P23975; Q01959; P21802
Drostanolone	P11511; P10275	P10275	NA	P11511; P10275
Clotiazepam	P08684; P33261; P20813; P33260; P28472; O14764; P78334; O00591; P24046; P28476; A8MPY1; P14867; P47869; P34903; P31644; Q8N1C3; P18507; Q99928; P18505; P47870	P14679	NA	P18505; P33260; P78334; P20813; Q8N1C3; P18507; P14679; P33261; P28476; P34903; P28472; Q99928; P24046; A8MPY1; P47870; O00591; O14764; P14867; P31644; P47869; P08684
Ethchlorvynol	P14867; P18505; P47869; P47870; P34903; P28472; P48169; P31644; Q16445	P14867; P47870	NA	P18505; P48169; P34903; P28472; Q16445; P47870; P14867; P31644; P47869
Fludiazepam	P28472; O14764; P78334; O00591; P24046; P28476; A8MPY1; P14867; P47869; P34903; P31644; Q8N1C3; P18507; Q99928; P18505; P47870	P14679	NA	P18505; P78334; Q8N1C3; P18507; P14679; P28476; P34903; P28472; Q99928; P24046; A8MPY1; P47870; O00591; O14764; P14867; P31644; P47869
Halazepam	P28472; O14764; P78334; O00591; P24046; P28476; A8MPY1; P14867; P47869; P34903; P31644; Q8N1C3; P18507; Q99928; P18505; P47870	P14867	NA	P18505; P78334; Q8N1C3; P18507; P28476; P34903; P28472; Q99928; P24046; A8MPY1; P47870; O00591; O14764; P14867; P31644; P47869
Prazepam	P08684; P28472; O14764; P78334; O00591; P24046; P28476; A8MPY1; P14867; P47869; P34903; P31644; Q8N1C3; P18507; Q99928; P18505; P47870	P14867	NA	P18505; P78334; Q8N1C3; P18507; P28476; P34903; P28472; Q99928; P24046; A8MPY1; P47870; O00591; O14764; P14867; P31644; P47869; P08684
Gamma Hydroxybutyric Acid	P18505	Q9HAB3; Q13547	NA	P18505; Q13547; Q9HAB3
Phendimetrazine	P35348; P23975; P35368	P35368	NA	P23975; P35348; P35368
Phentermine	P27338; P21397; P10635; P05177; P11712; P23975; P31645; Q01959; P21397; P27338	P07550	NA	P23975; Q01959; P11712; P07550; P05177; P31645; P21397; P27338; P10635
Bromazepam	P05177; P08684; P05181; P33261; Q8N1C3; P18507; Q99928; O14764; P78334; O00591; P24046; P28476; A8MPY1; Q9UN88; P14867; P47869; P34903; P48169; P31644; Q16445; P18505; P47870; P28472	Q01959	NA	P28472; P05177; P18505; Q01959; P78334; P48169; Q99928; Q16445; P24046; A8MPY1; P47870; O00591; Q8N1C3; O14764; Q9UN88; P18507; P05181; P14867; P31644; P47869; P33261; P28476; P34903; P08684
Flurazepam	P08684; P11509; P05181; Q8N1C3; P18507; Q99928; O14764; P78334; O00591; P24046; P28476; A8MPY1; Q9UN88; P14867; P47869; P34903; P48169; P31644; Q16445; P18505; P47870; P28472	P14679	NA	P28472; P18505; P78334; P48169; Q99928; Q16445; P24046; A8MPY1; P47870; O00591; Q8N1C3; O14764; Q9UN88; P18507; P05181; P14679; P14867; P31644; P47869; P28476; P34903; P08684; P11509
Quazepam	P08684; P11712; P33261; O14764; P78334; O00591; P24046; P28476; A8MPY1; P14867; P47869; P34903; P31644; Q8N1C3; P18507; Q99928; P18505; P28472	P14867	NA	P28472; P18505; P78334; Q99928; P24046; A8MPY1; O00591; Q8N1C3; O14764; P18507; P14867; P31644; P47869; P33261; P28476; P34903; P11712; P08684
Estazolam	P08684; P28472; O14764; P78334; O00591; P24046; P28476; A8MPY1; P14867; P47869; P34903; P31644; Q8N1C3; P18507; Q99928; P18505; P47870	P14679	NA	P28472; P18505; P78334; Q99928; P24046; A8MPY1; P47870; O00591; Q8N1C3; O14764; P18507; P14679; P14867; P31644; P47869; P28476; P34903; P08684
Clorazepate	P08684; Q8N1C3; P18507; Q99928; O14764; P78334; O00591; P24046; P28476; A8MPY1; Q9UN88; P14867; P30536; P47869; P34903; P48169; P31644; Q16445; P18505; P47870; P28472	P14679	NA	P30536; P18505; P78334; P48169; Q8N1C3; P18507; P14679; P28476; P34903; P28472; Q99928; Q16445; P24046; A8MPY1; P47870; O00591; O14764; Q9UN88; P14867; P31644; P47869; P08684
Clonazepam	P08684; P18507; Q99928; O14764; P78334; O00591; P24046; P28476; A8MPY1; Q9UN88; P30536; P14867; P47869; P34903; P48169; P31644; P18505; P47870; P28472; Q8N1C3	Q01959	NA	P30536; P18505; Q01959; P78334; P48169; Q8N1C3; P18507; P28476; P34903; P28472; Q99928; P24046; A8MPY1; P47870; O00591; O14764; Q9UN88; P14867; P31644; P47869; P08684
Flunitrazepam	P05177; P08684; P11712; P11509; P33261; P20813; P16662; P30536; P47869; P48169; P31644; Q16445; P34903	P14679	NA	P30536; P20813; P48169; P14679; P33261; P34903; P11712; P05177; P16662; Q16445; P31644; P47869; P08684; P11509
Methadyl Acetate	P35372	P35372	NA	P35372
Anileridine	P35372	P35372	NA	P35372
Hydrocodone	P10635; P08684; P35372; P41143	P41143	NA	P35372; P10635; P41143; P08684
Hydromorphone	P23219; P10635; P08684; P11712; O60656; P35372; P41143; P41145	P41143	NA	P35372; P11712; P23219; P41145; O60656; P10635; P41143; P08684
Propoxyphene	P10635; P08684; P11712; P10632; P24462; P35372; P41143; P41145	Q12879	NA	P35372; P24462; P10632; P11712; P41145; Q12879; P10635; P41143; P08684
Diphenoxylate	P35372; P41143	P35372	NA	P35372; P41143
Butabarbital	Q13002; P14867; P47869; P34903; P48169; P31644; Q16445; P43681; P36544; P42262	P14867	NA	P43681; P48169; P36544; P34903; Q13002; Q16445; P14867; P31644; P47869; P42262
Butalbital	Q13002; P14867; P47869; P34903; P48169; P31644; Q16445; P43681; P36544; P42262	P14867	NA	P43681; P48169; P36544; P34903; Q13002; Q16445; P14867; P31644; P47869; P42262
Talbutal	Q13002; P14867; P47869; P34903; P48169; P31644; Q16445; P43681; P36544; P42262	P14867	NA	P43681; P48169; P36544; P34903; Q13002; Q16445; P14867; P31644; P47869; P42262
Butethal	Q13002; P14867; P47869; P34903; P48169; P31644; Q16445; P43681; P36544; P42262	P14867	NA	P43681; P48169; P36544; P34903; Q13002; Q16445; P14867; P31644; P47869; P42262
Methamphetamine	P10635; P21397; P27338; Q01959; P31645; P23975; Q05940; P54219; Q96RJ0; P08913; P18089; P18825	P35368	NA	P54219; P23975; Q01959; Q05940; P18825; P31645; P08913; P21397; P27338; P18089; P10635; Q96RJ0; P35368
Benzphetamine	P16435; P08684; P20813; Q05940; P08913; P35348; Q01959	P14735	NA	Q01959; P14735; P20813; Q05940; P16435; P08913; P35348; P08684
Aprobarbital	Q13002; P14867; P47869; P34903; P48169; P31644; Q16445; P43681; P36544; P42262	Q01959	NA	Q01959; P43681; P48169; P36544; P34903; Q13002; Q16445; P14867; P31644; P47869; P42262
Amobarbital	P11509; Q13002; P14867; P47869; P34903; P48169; P31644; Q16445; P43681; P36544; P42262	P14867	NA	Q13002; P43681; P48169; Q16445; P36544; P14867; P31644; P47869; P34903; P42262; P11509
Cocaine	P20815; P10635; P08684; P11712; P10632; P24462; Q01959; P23975; P31645; Q14524; Q9UI33; Q9Y5Y9; P11229; P08172	P21918; P07550; P21802	P21728; P21918; P23975; P31645; Q01959; P30939; P28335; P28221; P14416; P41595; P21917; P28566; P08908; P35462; P28222; Q12809	P23975; Q01959; P30939; P08172; P24462; P21728; Q9Y5Y9; P14416; P08908; P10632; P11712; P28222; P07550; Q9UI33; P11229; P21918; P20815; P31645; P21802; P35462; P28335; P28221; P10635; P41595; P21917; P28566; Q14524; P08684; Q12809
Midazolam	P20815; P08684; P20813; P24462; P13584; Q8N1C3; P18507; Q99928; O14764; P78334; O00591; P24046; P28476; A8MPY1; Q9UN88; P14867; P47869; P34903; P48169; P31644; P18505; P28472; P47870; Q16445	P14679	P08684	P18505; P78334; P20813; P48169; P24462; Q8N1C3; P18507; P14679; P28476; P34903; P28472; P20815; Q99928; P13584; Q16445; P24046; A8MPY1; P47870; O00591; O14764; Q9UN88; P14867; P31644; P47869; P08684
Dextroamphetamine	P10635; Q05940; P23975; Q01959; Q96RJ0; P35348; P35368	P14416; P25100; P14735; P35368	P11509	P23975; Q01959; P14735; Q05940; P35348; P10635; P14416; P25100; Q96RJ0; P35368; P11509
Dronabinol	P23219; P08684; P11712; P11509; P33261; P04798; P21554; P34972	P21554	P34972; P21554	P33261; P11712; P23219; P04798; P21554; P34972; P08684; P11509
Alfentanil	P20815; P08684; P24462; P35372	P35372	P35372	P35372; P24462; P20815; P08684
Codeine	P20815; P10635; P08684; P24462; P35372; P41145; P41143	P41143	P35372; P41145	P35372; P24462; P20815; P41145; P10635; P41143; P08684
Butorphanol	P41145; P41143; P35372	P41143	P35372	P35372; P41143; P41145
Meprobamate	P05181; P33261; P14867; P47869; P34903; P48169; P31644; Q16445	P14416; Q9HBH1; P14867	Q06278; Q12809	P48169; P14416; P33261; P34903; Q16445; Q9HBH1; P05181; P14867; P31644; P47869; Q06278; Q12809
Diazepam	P24462; P23219; P20815; P05177; P08684; P11712; P10632; P33261; P20813; P33260; Q99928; O14764; P78334; O00591; P24046; P28476; A8MPY1; Q9UN88; P30536; P14867; P47869; P34903; P31644; P18505; P47870; P28472; Q8N1C3; P18507	Q01959; P14679	P35367; P18505; P78334; P48169; P33765; Q8N1C3; P18507; P34903; P28472; Q99928; Q16445; P47870; O00591; O14764; Q9UN88; P14867; P31644; P47869	Q16445; P30536; P24046; P33765; P23219; P28472; P05177; P18505; P20815; A8MPY1; P33260; P47870; O00591; Q8N1C3; Q01959; O14764; Q9UN88; P18507; P14679; P14867; P78334; P20813; P35367; P31644; P47869; P33261; P28476; P48169; Q99928; P34903; P10632; P11712; P24462; P08684
Nandrolone phenpropionate	P11511; P10275	NA	NA	P11511; P10275
Nandrolone decanoate	P11511; P27338; P21397; P10275	NA	NA	P11511; P21397; P27338; P10275
Ethylmorphine	P10635; P16435; P08684; P20813; P24462; P35372	NA	NA	P20813; P35372; P24462; P16435; P10635; P08684
Chlordiazepoxide	P10635; P08684; Q8N1C3; P18507; Q99928; O14764; P78334; O00591; P24046; P28476; A8MPY1; Q9UN88; P14867; P47869; P34903; P48169; P31644; Q16445; P18505; P47870; P28472	NA	NA	P28472; P18505; P78334; P48169; Q99928; Q16445; P24046; A8MPY1; P47870; O00591; Q8N1C3; O14764; Q9UN88; P18507; P14867; P10635; P31644; P47869; P28476; P34903; P08684
Amphetamine	P10635; P11509; Q05940; Q01959; Q16568; Q96RJ0	NA	NA	Q01959; Q16568; Q05940; P10635; Q96RJ0; P11509
Calusterone	P10275; P15555; Q8DR59; Q7CRA4; Q75Y35; Q8DNB6; P0A3M6; Q8XJ01; P00811	Q47746	NA	P10275; Q8DR59; Q8XJ01; P15555; Q8DNB6; Q75Y35; Q47746; Q7CRA4; P00811; P0A3M6
Barbital	Q13002; P14867; P47869; P34903; P48169; P31644; Q16445; P43681; P36544; P42262	P14867	NA	P43681; P48169; P36544; P34903; Q13002; Q16445; P14867; P31644; P47869; P42262
Dioxaphetyl butyrate	NA	NA	NA	NA
5-Androstenediol	NA	NA	NA	NA
Beta-hydroxyfentanyl	NA	NA	NA	NA
17Alpha-methyl-3beta,17beta-dihydroxyandrost-4-ene	NA	NA	NA	NA
Difenoxin	NA	NA	NA	NA
Dipipanone	NA	NA	NA	NA
Alphamethadol	NA	NA	NA	NA
Etoxeridine	NA	NA	NA	NA
Clonitazene	NA	NA	NA	NA
Dimenoxadol	NA	NA	NA	NA
Desomorphine	NA	NA	NA	NA
1-Androstenedione	NA	NA	NA	NA
Diethylthiambutene	NA	NA	NA	NA
Acetyl-alpha-methylfentanyl	NA	NA	NA	NA
Alphameprodine	NA	NA	NA	NA
2,5-Dimethoxy-4-(n)-propylthiophenethylamine	NA	NA	NA	NA
Dihydroetorphine	NA	NA	NA	NA
4-Methylaminorex	NA	NA	NA	NA
Betacetylmethadol	NA	NA	NA	NA
3,4,5-Trimethoxyamphetamine	NA	NA	NA	NA
1-Phenylcyclohexylamine	NA	NA	NA	NA
1-Piperidinocyclohexanecarbonitrile	NA	NA	NA	NA
Embutramide	NA	NA	NA	NA
Haloxazolam	NA	NA	NA	NA
Ethylmethylthiambutene	NA	NA	NA	NA
4-Hydroxy-19-nortestosterone	NA	NA	NA	NA
4-Methyl-2,5-dimethoxyamphetamine	NA	NA	NA	NA
Clostebol	NA	NA	NA	NA
Ethyl loflazepate	NA	NA	NA	NA
Codeine methylbromide	NA	NA	NA	NA
19-Nor-4-androstenediol	NA	NA	NA	NA
5-Methoxy-N,N-diisopropyltryptamine	NA	NA	NA	NA
13Beta-ethyl-17beta-hydroxygon-4-en-3-one	NA	NA	NA	NA
Diethyltryptamine	NA	NA	NA	NA
Bezitramide	NA	NA	NA	NA
Clortermine	NA	NA	NA	NA
Camazepam	NA	NA	NA	NA
Chlorhexadol	NA	NA	NA	NA
Fenproporex	NA	NA	NA	NA
Cathine	NA	NA	NA	NA
Dichloralphenazone	NA	NA	NA	NA
Chloral betaine	NA	NA	NA	NA
Cathinone	NA	NA	NA	NA
17Alpha-methyl-4-hydroxynandrolone	NA	NA	NA	NA
Bolasterone	NA	NA	NA	NA
Aminorex	NA	NA	NA	NA
19-Nor-5-androstenediol	NA	NA	NA	NA
Alpha-methylthiofentanyl	NA	NA	NA	NA
3,4-Methylenedioxy-N-ethylamphetamine	NA	NA	NA	NA
Alpha-methylfentanyl	NA	NA	NA	NA
Benzethidine	NA	NA	NA	NA
4-Bromo-2,5-dimethoxyphenethylamine	NA	NA	NA	NA
Benzylmorphine	NA	NA	NA	NA
2,5-Dimethoxyamphetamine	NA	NA	NA	NA
Betaprodine	NA	NA	NA	NA
Acetyldihydrocodeine	NA	NA	NA	NA
Etonitazene	NA	NA	NA	NA
Dehydrochloromethyltestosterone	NA	NA	NA	NA
Dextromoramide	NA	NA	NA	NA
4-Bromo-2,5-dimethoxyamphetamine	NA	NA	NA	NA
3Alpha,17beta-dihydroxy-5alpha-androstane	NA	NA	NA	NA
Beta-hydroxy-3-methylfentanyl	NA	NA	NA	NA
Furethidine	NA	NA	NA	NA
17Alpha-methyl-3beta,17beta-dihydroxy-5alpha-androstane	NA	NA	NA	NA
Acetorphine	NA	NA	NA	NA
Betameprodine	NA	NA	NA	NA
17Alpha-methyl-3alpha,17beta-dihydroxy-5alpha-androstane	NA	NA	NA	NA
1-Methyl-4-phenyl-4-propionoxypiperidine	NA	NA	NA	NA
Codeine-N-oxide	NA	NA	NA	NA
2,5-Dimethoxy-4-ethylamphetamine	NA	NA	NA	NA
Furazabol	NA	NA	NA	NA
Cyprenorphine	NA	NA	NA	NA
1-Androstenediol	NA	NA	NA	NA
4-Androstenediol	NA	NA	NA	NA
Chloral hydrate	NA	NA	NA	NA
17Alpha-methyl-delta1-dihydrotestosterone	NA	NA	NA	NA
Cloxazolam	NA	NA	NA	NA
Allylprodine	NA	NA	NA	NA
Formebolone	NA	NA	NA	NA
Hydromorphinol	NA	NA	NA	NA
Alpha-ethyltryptamine	NA	NA	NA	NA
Drotebanol	NA	NA	NA	NA
5-Androstenedione	NA	NA	NA	NA
Alphacetylmethadol	NA	NA	NA	NA
19-Nor-5-androstenedione	NA	NA	NA	NA
4-Hydroxytestosterone	NA	NA	NA	NA
19-Nor-4-androstenedione	NA	NA	NA	NA
Fenethylline	NA	NA	NA	NA
Alpha-methyltryptamine	NA	NA	NA	NA
Benzoylecgonine	NA	NA	NA	NA
Diampromide	NA	NA	NA	NA
Ecgonine	P06276	NA	NA	P06276
Boldenone	P10275	NA	NA	P10275
Delta1-dihydrotestosterone	P10275	NA	NA	P10275
1-(2-Phenylethyl)-4-phenyl-4-acetoxypiperidine	P10635	NA	NA	P10635
Dihydrocodeine	P10635; P08684	NA	NA	P10635; P08684
4-Androstenedione	P14061; P14060; Q00441; P42330	NA	NA	P14060; P14061; P42330; Q00441
Androstanedione	P14061; P00947	NA	NA	P14061; P00947
Bufotenine	P27338; P21397	NA	NA	P21397; P27338
3,4-Methylenedioxymethamphetamine	P31645; Q05940; Q01959; P28223; P41595; P28335; P23975	NA	NA	P23975; Q01959; P31645; Q05940; P28223; P28335; P41595
Dimethyltryptamine	P50406; P28223; Q99720	NA	NA	P28223; P50406; Q99720
Dihydromorphine	P35372; P41143; P41145; O60858; P01189	NA	NA	P35372; O60858; P01189; P41145; P41143
Dimethylthiambutene	P35372; P41143	NA	NA	P35372; P41143
Heroin	P35372; P41145; P41143	NA	NA	P35372; P41143; P41145
3-Methylthiofentanyl	P35372; P41143; P41145	NA	NA	P35372; P41145; P41143
Carfentanil	P35372; P41143; P41145	NA	NA	P35372; P41145; P41143
3-Methylfentanyl	P35372; P41143; P41145	NA	NA	P35372; P41145; P41143
Barbituric acid derivative	Q13002; P14867; P47869; P34903; P48169; P31644; Q16445; P43681; P36544; P42262	NA	NA	P43681; P48169; P36544; P34903; Q13002; Q16445; P14867; P31644; P47869; P42262
MMDA	P28223; Q01959; P31645; P23975; Q05940; P54219; P21397; P27338	NA	NA	P54219; P23975; Q01959; Q05940; P28223; P31645; P21397; P27338
4-Methoxyamphetamine	P10635; Q01959; P31645; Q05940; P35348; P08913; P21397; P27338	NA	NA	Q01959; Q05940; P31645; P08913; P21397; P27338; P35348; P10635
Rolicyclidine	Q8TCU5; P14416	NA	NA	Q8TCU5; P14416
Diprenorphine	P35372; P41143; P41145; O60858	NA	P35372; P41143; P41145	O60858; P35372; P41145; P41143
Dihydrotestosterone	P05093; P11511; P05108; P14061; P10275	NA	P10275; P04278	P14061; P05093; P05108; P11511; P04278; P10275
3,4-Methylenedioxyamphetamine	NA	NA	P23975; P31645; Q01959	P23975; Q01959; P31645
Etorphine	P35372; P41143; P41145; P41146; O60858; P01189	NA	P35372; P41143; P41145	P35372; P41146; O60858; P01189; P41145; P41143
Delorazepam	NA	NA	Q16445; P28472; P18505; P47870; O00591; Q8N1C3; O14764; Q9UN88; P18507; P14867; P78334; P31644; P47869; P48169; Q99928; P34903	Q16445; P28472; P18505; P47870; O00591; Q8N1C3; O14764; Q9UN88; P18507; P14867; P78334; P31644; P47869; P48169; Q99928; P34903
Tenocyclidine	Q8TCU5; O60391; Q12879; Q14957; Q13224; O15399; Q693P7	NA	P42785; Q99720	Q8TCU5; O15399; Q693P7; Q13224; Q14957; P42785; O60391; Q12879; Q99720
Phencyclidine	P20813; Q8TCU5; Q99720	NA	P42785; Q99720	Q8TCU5; P20813; P42785; Q99720
Ethylestrenol	NA	NA	P22303; P23975; P31645; P03372; P08172; P33261	P23975; P08172; P33261; P22303; P31645; P03372
Sibutramine	P08684; P23975; P31645; Q01959	P07550; P21802	P23975; P31645; Q01959; P18089	P23975; Q01959; P07550; P31645; P21802; P18089; P08684
Methyprylon	P10635; P14867	P14867	NA	P14867; P10635
Fencamfamine	Q01959	P35968	NA	P35968; Q01959
Dexfenfluramine	P10635; P05177; P11712; P11509; P05181; P33261; P31645; P28335	P21802; P31358	Q99720	P05177; P31645; P28335; P05181; P31358; P10635; Q99720; P33261; P21802; P11712; P11509
Triazolam	P20815; P08684; P11712; P10632; P24462; Q8N1C3; P18507; Q99928; O14764; P78334; O00591; P24046; P28476; A8MPY1; Q9UN88; P14867; P30536; P47869; P34903; P48169; P31644; Q16445; P18505; P47870; P28472	P14679	P25105	P30536; P18505; P78334; P48169; P24462; Q8N1C3; P18507; P14679; P28476; P34903; P10632; P11712; P28472; P25105; P20815; Q99928; Q16445; P24046; A8MPY1; P47870; O00591; O14764; Q9UN88; P14867; P31644; P47869; P08684
Ximelagatran	P11712; P00734	P00734	NA	P11712; P00734
Trilostane	P14060; P26439; P03372; Q92731	P19871	NA	Q92731; P19871; P14060; P26439; P03372
Cisapride	P24462; P20815; P10635; P05177; P08684; P11712; P10632; P11509; P33261; P20813; Q13639; P46098; P28223; Q12809	Q13639; P22966	P18089; O95264; P10635; P46098; P14416; P04035; P41595; P18825; P25100; P21728; P35368; P35348; Q99720; P31645; P08913; P28223; P35462; P28335; P08684; Q12809; P12821	P46098; P22966; P05177; P20815; P31645; P08913; P04035; P20813; P28223; P24462; P35462; P12821; O95264; P18825; P21728; P35348; Q13639; P28335; P18089; P10635; P14416; P41595; P25100; P35368; Q99720; P33261; P10632; P11712; P08684; P11509; Q12809
Thalidomide	P23219; P35354; P20815; P05177; P11712; P05181; P33261; P04798; P01375; P19838; P21802; P35354	P01375	P23219; P35354	P23219; P05177; P19838; P20815; P04798; P05181; P33261; P21802; P01375; P11712; P35354
Ephedra	P13945; P31645; Q05940; P54219; Q01959; P23975; P08913; P18089; P18825; P21397; P27338; P08588; P07550	NA	NA	P54219; P23975; Q01959; Q05940; P18825; P07550; P31645; P08913; P21397; P27338; P13945; P08588; P18089
Ardeparin	P01008; P05546	P01008; P05546	NA	P01008; P05546
Encainide	P10635; Q14524	Q14524	NA	P10635; Q14524
Tolcapone	P11712; P21964	P21964	NA	P11712; P21964
Nefazodone	Q14097; P20815; P10635; P08684; P24462; P28223; P28335; P31645; P08908; P23975; Q01959; P35368; P08913; P35348	P28335	NA	P23975; Q01959; P28223; P24462; P08908; P20815; P31645; P08913; P35348; P28335; P10635; Q14097; P35368; P08684
Chlormezanone	P30536	P30536	NA	P30536
Phenylpropanolamine	P21397; P05177; P35348; P08913; P21728; P08588	P80404	NA	P80404; P21728; P08588; P35348; P05177; P08913; P21397
Potassium Chloride	P55011; Q13621; Q9H2X9; Q9UHW9; Q9Y666; Q9UP95	Q13621	NA	Q13621; P55011; Q9UP95; Q9H2X9; Q9Y666; Q9UHW9
Sulfametopyrazine	Q27738	Q9BIX9	NA	Q27738; Q9BIX9
Astemizole	P20815; P10635; P08684; P24462; P51589; P35367; Q12809	P35367	P06239; P33032; P18825; P25103; P50406; P21728; P20309; P11229; P08588; P23975; P31645; Q01959; P08913; P00533; Q6P2N6; P28335; P21452; P18089; P14416; P41595; P06241; P08172; P04626; P25100; P35367; P08183; Q99720; P35372; P21917; P32245; P41143; P08912; P28223; P35462; P13945; P08684; P08173; P41968; P25021; P41145; Q12809	P06239; P23975; P51589; Q01959; P00533; P08172; P35372; P28223; P24462; P08173; P18825; P21728; P50406; P21452; P14416; P04626; P08183; P08912; P25103; P11229; P20815; P31645; P08913; P13945; P35462; P25021; P41145; P33032; P20309; P08588; Q6P2N6; P28335; P18089; P10635; P06241; P41595; P25100; P35367; Q99720; P21917; P32245; P41143; P08684; P41968; Q12809
Terfenadine	P20815; P10635; P08684; P11712; P10632; P24462; P51589; P35367; Q12809; P20309	P35367	P18825; P50406; P21728; P11229; P35348; P23975; P51589; P51681; Q01959; P00533; P28335; P21452; P14416; P41595; P06241; P25100; P35367; P35368; P08183; P28223; P35462; P08684; Q12809	P18825; P21728; P50406; P20309; P11229; P35348; P20815; P23975; P51589; P51681; Q01959; P00533; P28335; P21452; P10635; P14416; P06241; P41595; P25100; P35367; P08183; P35368; P10632; P28223; P24462; P11712; P35462; P08684; Q12809
Remoxipride	P10635; P14416; P21917; P35462; P28223; Q99720	P14416	P14416; P21917	P28223; P14416; P35462; P10635; Q99720; P21917
Sertindole	P10635; P08684; P14416; P28223; P28335; P50406; Q12809; P35348; P35368; P25100	P14416	P08183; P22460; Q12809	P28223; P50406; P14416; P08183; P22460; P35348; P28335; P10635; P25100; P35368; P08684; Q12809
Phenformin	P10635; Q13131; Q15842	Q9HBH1	P10635	Q13131; Q15842; Q9HBH1; P10635
Pergolide	P10635; P08684; P18825; P21918; P21728; P28222; P28335; P35348; P35368; P25100; P14416; P35462; P21917; P08908; P41595; P28223; P28221; P18089; P08913	P21728; P14416	P18825; P50406; P21728; P08913; P28335; P18089; P10635; P14416; P41595; P25100; P21917; P28223; P35462	P28223; P18825; P50406; P21728; P14416; P08908; P28222; P21918; P08913; P35462; P35348; P28335; P28221; P18089; P10635; P41595; P25100; P35368; P21917; P08684
Grepafloxacin	P05177; P08684; P43700; P43702	P72525	Q12809	P43700; P05177; P43702; P72525; P08684; Q12809
Alosetron	P05177; P08684; P11712; P05181; P46098	P46098	P05177; P10635; P41595; P20813; P33261; P11712; P08684; Q12809	P46098; P20813; P33261; P11712; P05177; P05181; P10635; P41595; P08684; Q12809
Plicamycin	NA	NA	NA	NA
Aminophenazone	P05093; P10635; P05177; P08684; P11712; P10632; P33261; P33260; P24462	NA	NA	P33260; P05093; P24462; P33261; P10632; P11712; P05177; P10635; P08684
Nonoxynol-9	P35354	NA	NA	P35354
Chlorphentermine	NA	NA	NA	NA
Phenacetin	P10635; P05177; P08684; P11712; P11509; P05181; Q16696; P33261; P04798; P23219	NA	NA	Q16696; P33261; P11712; P23219; P05177; P04798; P05181; P10635; P08684; P11509
Oxyphenbutazone	Q9NZK7	NA	NA	Q9NZK7
Lysergic Acid Diethylamide	NA	NA	NA	NA
Methaqualone	P08684	NA	NA	P08684
Fenfluramine	P10635; P31645; P41595; P28335	NA	NA	P31645; P28335; P10635; P41595
Pemoline	NA	NA	Q01959	Q01959
Amineptine	P23975; P31645	P21918	NA	P21918; P23975; P31645
Valdecoxib	P23219; P08684; P11712; P33261; O60656; P35354	P35354	P00918; P23219; P23975; Q16790; P00403; P35354	P00918; P23975; Q16790; P35354; P00403; P33261; P11712; P23219; O60656; P08684
Dantron	P05177	NA	NA	P05177
Tegaserod	P10635; P05177; P11712; P10632; P05181; Q13639; P41595; P28335; P28223	Q13639; Q13639; Q13639	NA	P28223; Q13639; P10632; P11712; P05177; P28335; P05181; P10635; P41595
Rofecoxib	P23219; P05177; P08684; P11712; P10632; P35354; P15502	P35354	P23219; P35354	P35354; P10632; P11712; P23219; P05177; P15502; P08684
AZD1236	NA	P39900	NA	P39900
TAK-593	NA	P37231; P16234	NA	P16234; P37231
MLN0415	NA	Q14164	NA	Q14164
ABT-089	NA	Q14534	NA	Q14534
CCT-018159	NA	Q8III6	NA	Q8III6
Resatorvid	NA	O00206	NA	O00206
UK-369003	NA	O76074	NA	O76074
Lobucavir	NA	P04293	NA	P04293
Gem 92	NA	P05107	NA	P05107
M100,240	NA	P22966; P08473	NA	P08473; P22966
Talsaclidine isomer	NA	P11229	NA	P11229
PF-3185043	NA	P11597	NA	P11597
CP-800569	NA	P11597	NA	P11597
SDZ-HDC-912	NA	P14416	NA	P14416
SR 144190	NA	P21452	NA	P21452
Ifetroban sodium	NA	P21731	NA	P21731
BIBV 308	NA	P21731	NA	P21731
Sonepiprazole	NA	P21917	NA	P21917
Belaperidone	NA	P21917	NA	P21917
Brasofensine	NA	P21918	NA	P21918
LY367265	NA	P28223; P31645; P23975	NA	P23975; P28223; P31645
Fananserin	NA	P28223	NA	P28223
1192U90	NA	P14416; P08908; P28223	NA	P28223; P14416; P08908
Labradimil	NA	P30411	NA	P30411
Tarazepide	NA	P32238	NA	P32238
Lintitript	NA	P32238	NA	P32238
NBI-37582	NA	P34998	NA	P34998
RGH-1756	NA	P35462	NA	P35462
SU-6668	NA	P35968; Q03431; O14965; P11362; Q96GD4	NA	P35968; P11362; Q96GD4; O14965; Q03431
PNU-282987	NA	P36544	NA	P36544
Cilofungin	NA	P38678	NA	P38678
Evernimicin	NA	P45059	NA	P45059
BMS-433771	NA	P49429	NA	P49429
Sch-351125	NA	P51681	NA	P51681
Garenoxacin	NA	Q02880	NA	Q02880
Dianicline+rimonabant	NA	Q14534; P21554	NA	Q14534; P21554
LTB 019	NA	Q15722	NA	Q15722
IPI-493	NA	Q8III6	NA	Q8III6
RFI-641	NA	Q91MJ9	NA	Q91MJ9
VP-14637	NA	Q91MJ9	NA	Q91MJ9
Rimcazole	NA	Q99720	NA	Q99720
SR-31742A	NA	Q99720	NA	Q99720
E-6276	NA	Q99720	NA	Q99720
PD-200390	NA	Q9P0X4	NA	Q9P0X4
CP-724714	NA	P04626	P04626	P04626
Apafant	NA	P25105	P25105	P25105
TAK-779	NA	P51681	P41597; P51681	P41597; P51681
BMS214662	NA	Q8IHP6	P49354; P53609; P49356	P49354; P49356; P53609; Q8IHP6
DPC-333	NA	P78536	P78536; P08254; P01375	P78536; P08254; P01375
VX-745	NA	P53778	Q16539; O15264; P23975; Q01959; Q6P2N6; Q15759; P53778	Q16539; P23975; Q01959; Q15759; O15264; P53778; Q6P2N6
Valspodar	NA	P22888	NA	P22888
AG-021541	NA	Q14654	NA	Q14654
ISIS 14803	NA	P04792	NA	P04792
Isoleucine thiazolidide DPP IV	NA	P27487	NA	P27487
R-1438	NA	P27487	NA	P27487
NVP DPP728	NA	P27487	Q9UHL4; Q6V1X1; P27487	Q6V1X1; P27487; Q9UHL4
Denagliptin	NA	P27487	NA	P27487
Radaxafine HCl	NA	P21918; P40189	NA	P40189; P21918
NS 2359	NA	P21918; P07550; P21802	NA	P07550; P21918; P21802
AZD4769	NA	P00533	NA	P00533
BB-3644	NA	P08253; P03956; P09237	NA	P03956; P08253; P09237
AZD5904	NA	P05164	NA	P05164
Revatropate	NA	P11229; P20309	NA	P11229; P20309
R1295	NA	P13612	NA	P13612
Remacemide	NA	P14735; P14735	NA	P14735
CBD cannabis derivative	NA	P21554	NA	P21554
AZD1175	NA	P21554	NA	P21554
AZD2207	NA	P21554	NA	P21554
SB-265610	NA	P25025	NA	P25025
SLV-317	NA	P25103	NA	P25103
CRA-028129	NA	P25774	NA	P25774
SSR-162369	NA	P27487	NA	P27487
AMG-714	NA	P40933	NA	P40933
CC-401	NA	P45983	NA	P45983
PI3K alpha	NA	P48736	NA	P48736
AC-162352	NA	P49146	NA	P49146
AZD5672	NA	P51681	NA	P51681
INCB15050	NA	P51681	NA	P51681
CP-868596	NA	Q03431	NA	Q03431
AZD-9272	NA	Q13255	NA	Q13255
Amelubant	NA	Q15722; Q15722	NA	Q15722
AZD3409	NA	Q8IHP6	NA	Q8IHP6
APD668	NA	Q8TDV5	NA	Q8TDV5
AZD9639	NA	Q91MJ9	NA	Q91MJ9
NGD-4715	NA	Q99705	NA	Q99705
AMG 076	NA	Q99705	NA	Q99705
CEP-7055	NA	P35968; Q02763	P35968; Q02763	P35968; Q02763
AMD-070	NA	P61073	P61073	P61073
AMG-517	NA	Q8NER1	Q8NER1	Q8NER1
Traxoprodil	NA	Q13224; Q13224	Q14957; Q8TCU5; Q13224; Q05586; O60391; Q12879; P10635; O15399; Q12809	Q8TCU5; O15399; Q05586; Q13224; Q14957; O60391; Q12879; P10635; Q12809
HspE7 (TLR3 agonist adjuvant)	NA	O15455; O15455	NA	O15455
MIV-701	NA	P43235	NA	P43235
CYT-009-GhrQb	NA	Q92847	NA	Q92847
Olcegepant	NA	P06881	Q16602; O60894	Q16602; P06881; O60894
NVP-LAQ824	NA	Q13547	Q9UBN7; Q969S8; Q13547; O15379; Q9UKV0; Q92769; Q8WUI4; Q9BY41; P56524; Q9UQL6; Q96DB2; P08684; Q12809	Q9UBN7; Q969S8; Q13547; O15379; Q9UKV0; Q92769; Q8WUI4; Q9BY41; P56524; Q9UQL6; Q96DB2; P08684; Q12809
ISIS 104838	NA	O00220	NA	O00220
Mitemcinal fumarate	NA	O43193; P14416	NA	O43193; P14416
RDP58	NA	P01375	NA	P01375
XL784	NA	P03956	NA	P03956
R411	NA	P05556	NA	P05556
Siplizumab	NA	P06729	NA	P06729
Tasidotin hydrochloride	NA	P07437	NA	P07437
Milveterol+Fluticasone	NA	P07550	NA	P07550
R-sibutramine metabolite	NA	P07550; P21802	NA	P07550; P21802
GSK372475	NA	P21918; P07550; P21802	NA	P07550; P21918; P21802
DOV-216303	NA	P21918; P07550; P21802	NA	P07550; P21918; P21802
Metastat	NA	P08253	NA	P08253
Galardin	NA	P08254	NA	P08254
Sarizotan	NA	P35462; P08908; P21917	NA	P08908; P35462; P21917
CJ-13610	NA	P09917	NA	P09917
AOD-9604	NA	P10912	NA	P10912
PSN357	NA	P11217	NA	P11217
GT-389255	NA	P12268	NA	P12268
GW-427353	NA	P13945	NA	P13945
Telbermin	NA	P17948	NA	P17948
DNK-333	NA	P25103; P21452	NA	P21452; P25103
AZD1940	NA	P21554	NA	P21554
KDS-2000	NA	P21554	NA	P21554
AVE1625	NA	P21554	NA	P21554
GSK 679769	NA	P25103	NA	P25103
AZD2624	NA	P25103	NA	P25103
Vestipitant	NA	P25103	NA	P25103
R 673	NA	P25103	NA	P25103
Elzasonan hydrochloride	NA	P28222; P28221	NA	P28222; P28221
Adatanserin	NA	P08908; P28223	NA	P28223; P08908
YM-992	NA	P28223; P31645	NA	P28223; P31645
GW-493838	NA	P29274	NA	P29274
CS-003	NA	P25103; P21452; P29371	NA	P29371; P21452; P25103
Emapunil	NA	P30536	NA	P30536
CVT-124	NA	P30542	NA	P30542
GI 181771	NA	P32238	NA	P32238
MLN3897	NA	P32246	NA	P32246
AZD4818	NA	P32246	NA	P32246
NBI-34041	NA	P34998	NA	P34998
Radafaxine	NA	P21918; P40189	NA	P40189; P21918
McN3377	NA	P41594	NA	P41594
Balicatib	NA	P43235	NA	P43235
PYY3-36	NA	P49146	NA	P49146
T487	NA	P49682; P49682	NA	P49682
TM30338	NA	P49146; P50391	NA	P50391; P49146
Beta-Lapachone	NA	Q00313	NA	Q00313
GSK-677954	NA	P37231; Q07869; Q03181	NA	Q07869; Q03181; P37231
Dexefaroxan	NA	P29274; Q14534	NA	Q14534; P29274
INCB19602	NA	Q8TDS4	NA	Q8TDS4
AZD-9684	NA	Q96IY4	NA	Q96IY4
Becampanel	NA	Q9GQW8	NA	Q9GQW8
Resiquimod	NA	Q9NYK1; Q9NR97	NA	Q9NYK1; Q9NR97
BR3-Fc	NA	Q9Y275	NA	Q9Y275
AEE-788	NA	P21802; P22607	P00533; P07949	P00533; P22607; P07949; P21802
PRX-00023	NA	P08908; Q99720	Q12809	P08908; Q99720; Q12809
MK-591	NA	P09917	P09917; P20292; P10635; P11712; P08684	P09917; P11712; P20292; P10635; P08684
TAK-637	NA	P25103	P25103	P25103
CI-1033	NA	P04626; P00533; Q15303; P31749	Q08881; P52333; P51813; P51451; P00533; Q06187; P04626; Q15303	P52333; P31749; P00533; P04626; Q15303; P51813; P51451; Q08881; Q06187
LY293111	NA	Q15722	Q9NPC1; Q15722	Q9NPC1; Q15722
ABT-894	NA	P43681; P17787	NA	P43681; P17787
Ilepatril	NA	P22966; P08473	NA	P08473; P22966
Pexacerfont	NA	P34998	NA	P34998
Octopamine	NA	P00742	NA	P00742
INCB3284	NA	P41597; P41597	NA	P41597
AZD9056	NA	Q99572	NA	Q99572
Osanetant	NA	P29371; P29371	P33261; P11712; P08684; P29371	P29371; P33261; P11712; P08684
BMS 275291	NA	P08253; P03956; P09237	NA	P03956; P08253; P09237
Asoprisnil	NA	P06401	NA	P06401
Tanomastat	NA	P08253	NA	P08253
Sibenadet	NA	P14416; P07550	NA	P14416; P07550
CP-945598	NA	P21554	NA	P21554
L-759274	NA	P25103	NA	P25103
CNTF	NA	P26992	NA	P26992
Affinitak	NA	P27448	NA	P27448
PTK787/ZK 222584	NA	P35968; P35968; P35968	NA	P35968
Licarbazepine	NA	P55011	NA	P55011
Pirfenidone	NA	P01375; Q13464	NA	Q13464; P01375
Dianicline	NA	Q14534	NA	Q14534
ABT-761	NA	P09917	P09917	P09917
Seratrodast	NA	P21731	P21731	P21731
Meclinertant	NA	P30989	P30989	P30989
Pitavastatin	NA	P04035; P04035	P04035	P04035
Saredutant	NA	P21452	P25103; P21452; P29371	P29371; P21452; P25103
Zunrisa/Rezonic	NA	P25103	NA	P25103
Lonapalene	NA	P09917	NA	P09917
Gepirone ER	NA	P08908	P08908	P08908
Zarnestra	NA	Q8IHP6; Q8IHP6	P49354; P53609; P49356; P08684	P49354; P49356; P53609; Q8IHP6; P08684
Dermolastin	NA	P00734; P00734; P00734; P27815; P27815; P27815; P08246; P08246; P08246; P08311; P08311; P08311; P20151; P20151; P20151	NA	P20151; P27815; P08246; P08311; P00734
HCV-796	NA	Q68929	NA	Q68929
Ocinaplon	NA	Q01959	NA	Q01959
BTS-79018	NA	P35462; P08908	NA	P08908; P35462
(-)-3PPP, Maryland	NA	P14416	NA	P14416
Dopamine antags	NA	P14416	NA	P14416
Y-931	NA	P14416	NA	P14416
SDZ-MAR-327	NA	P14416; P08908	NA	P14416; P08908
HMR-2934	NA	P14416; P31358; P21917	NA	P14416; P31358; P21917
Org-23366	NA	P14416; P28223; P28223	NA	P28223; P14416
Abaperidone hydrochloride	NA	P14416; P08908; P28223	NA	P28223; P14416; P08908
GMC-283	NA	P14416; P21918; P28223	NA	P28223; P14416; P21918
ZD-3638	NA	P14416; P21918; P28223	NA	P28223; P14416; P21918
PNU-177864	NA	P35462	NA	P35462
AVE-5997EF	NA	P35462	NA	P35462
SB-277011	NA	P35462	NA	P35462
BP4.879a	NA	P35462	NA	P35462
Gliatech	NA	P48067	NA	P48067
5-HT4/D2 antagonists	NA	Q13639	NA	Q13639
E-5842	NA	Q99720	NA	Q99720
Sigma antagonist	NA	Q99720	NA	Q99720
NE-100	NA	Q99720	NA	Q99720
MS-377	NA	Q99720	NA	Q99720
Oritavancin	NA	P30536	NA	P30536
Omapatrilat	NA	P22966; P08473	P12821	P08473; P12821; P22966
SB-559448	NA	P40238	NA	P40238
Relacatib	NA	P43235; P43235	P07858; P07711; P25774; P43235	P07711; P07858; P25774; P43235
XL844	NA	O14757; O96017	NA	O96017; O14757
TAK165	NA	P04626; P00533	NA	P00533; P04626
[truncated: 150 more rows]

## Sheet: Drug Synonyms
Please note that not all drugs from this sheet were used in our predictions.
The reason is that not all of them could be mapped to the PSIN / PPI networks, since they targeted singleton proteins,
or proteins that were not human (e.g. antivirals, antibiotics, etc).
Drug	Combined synonyms from all databases
OspA lipoprotein	ospa lipoprotein; lymerix (smithkline beecham); outer surface protein a precursor
Glucagon recombinant	glucagon recombinant; glucagen (novo nordisk); glucagon (eli lilly)
Anistreplase	alteplase; anistreplase; reteplase; d05721; retevase (tn); reteplase (usan/inn); retevase; 133652-38-7; tenecteplase; tnkase (tn); 191588-94-0; d06070; tenecteplase (usan/inn); tnkase; retavase (centocor); retavase (roche); tissue-type plasminogen activator precursor; t- pa; t-plasminogen activator; tpa; activase (genentech inc); t-pa; tnkase (genentech inc); eminase (wulfing pharma gmbh)
Streptokinase	streptokinase; streptococcal fibrinolysin; cid9815560; streptochinasi [dcit]; streptokinasum [inn-latin]; estreptoquinasa; streptochinasi; kabikinase; awelysin; 9002-01-1; 4-cyclohexylpyrrolidine-2-carboxylic acid; streptase; estreptoquinasa [inn-spanish]; molport-005-934-537; i01-0884; streptokinasum; einecs 232-647-1; kinase (enzyme-activating), strepto-; ac-13801
Lepirudin	lepirudin; aventis brand lepirudin; ls-187612; 1-leu-2-thr-63-desulfohirudin; hirudin (hirudo medicinalis isoform hv1), 1-l-leucine-2-l-threonine-63-desulfo-; c083544; lepirudin recombinant; ls-186968; aventis pharma brand of lepirudin; aventis behring brand of lepirudin; hbw 023; 1-l-leucine-2-l-threonine-63-desulfohirudin (hirudo medicinalis isoform hv1); refludin; refludan; pharmion brand of l…
Interferon alfa-n1	interferon alfa-n1; 308067-63-2; d04552; alfa-interferon; interferon alfa-n1 (usan); well-feron (tn); well-feron; wellferon (glaxosmithkline); interferon alpha-2; interferon alpha-a; leif a
Interferon Alfa-2a, Recombinant	interferon alfa-2a, recombinant; roferon a (hoffmann-la roche inc); veldona (amarillo biosciences); interferon alfa-2a; oral interferon alfa; rifn-alpha-2a
Interferon Alfa-2b, Recombinant	interferon alfa-2b, recombinant; intron a (schering corp); interferon alfa-2b; rifn-alpha-2b
Antithymocyte globulin	antithymocyte globulin; atg-fresenius; atg-fresenius s; genzyme; thymoglobulin sangstat medical; thymoglobulin; ratg; rabbit atg
Insulin Aspart	insulin-aspart; b28-asp-insulin; novomix 30; insulin aspart; ls-185932; novorapid 30 mix; insulin, asp(b28)-; 139532-40-4; aspart insulin; novorapid; ina-x 14; unii-d933668qvx; insulin (human), 28b-l-aspartic acid-; 28(sup b)-l-aspartic acid-insulin (human); aspb28-insulin (human); insulin x14; (aspb28)-human insulin; 1024611-56-0; 116094-23-6; novolog; insulin aspart [usan]; aspart; novolog mix …
Insulin Glargine	insulin-glargine; lantus; solostar [insulin delivery pen]; a21-gly-b31-arg-b32-arg-insulin; unii-2zm8cx04rz; solostar; insulin, glycyl(a21)-arginyl(b31,b32)-; insulin glargine; glargine; 160337-95-1; lantus solostar; insulin glargine (rdna origin)
Alpha-1-proteinase inhibitor	alpha-1-proteinase inhibitor; aralast (baxter); prolastin (talecris biotherapeutics c formerly bayer); alpha 1-antitrypsin; alpha-1 protease inhibitor; alpha-1-antiproteinase; alpha-1-antitrypsin precursor
Filgrastim	pegfilgrastim; neulasta (tn); 208265-92-3; d06889; pegfilgrastim (inn); neulasta; filgrastim; neulasta (amgen inc.); g-csf; granulocyte colony-stimulating factor precursor; lenograstim; pluripoietin; neupogen; neupogen (amgen inc.)
Anakinra	anakinra; 143090-92-0; d02934; anakinra (usan/inn); kineret; kineret (tn); kineret (amgen inc); icil-1ra; il-1rn; il-1ra; il1 inhibitor; irap; interleukin-1 receptor antagonist protein precursor
Interferon alfacon-1	interferon alfacon-1; infergen (tn); advaferon; interferon alfacon-1 (genetical recombination); advaferon (tn); interferon alfacon-1 (usan/inn); d02744; interferon alfacon-1 (genetical recombination) (jan); infergen; 118390-30-0; cifn; ifn alfacon-1; interferon consensus, methionyl; recombinant consensus interferon; recombinant methionyl human consensus interferon; consensus interferon; methionyl…
Alglucosidase alfa	alglucosidase alfa; myozyme (genzyme)
Palifermin	palifermin; palifermin (usan/inn); kepivance (tn); 162394-19-6; kepivance; d05338; kepivance (amgen inc); fgf-7; fibroblast growth factor- 7; hbgf-7; kgf; keratinocyte growth factor precursor
Menotropins	lutropin alfa; luveris; luveris (tn); 152923-57-4; d04824; lutropin alfa (usan/inn); menotropins; menotropins (usp); human menopausal gonadotrophin (jp15); d02692; humegon (tn); 61489-71-2; human menopausal gonadotrophin; humegon; luveris (serono); lh-b; lsh- beta; lsh-b; luteinizing hormone beta subunit; lutropin beta chain precursor; repronex
Botulinum Toxin Type B	botulinum toxin type b; myobloc (solstice neurosciences); neurobloc (solstice neurosciences); btx-b; botulinum neurotoxin type b precursor
Thyrotropin Alfa	follitropin beta; thyrotropin alfa; urofollitropin; 97048-13-0; 1-[19-amino-7-(2-amino-2-oxoethyl)-13-butan-2-yl-10-(1-hydroxyethyl)-16-[(4-hydroxyphenyl)methyl]-6,9,12,15,18-pentaoxo-1,2-dithia-5,8,11,14,17-pentazacycloicosane-4-carbonyl]-n-[1-[(2-amino-2-oxoethyl)amino]-4-methyl-1-oxopentan-2-yl]pyrrolidine-2-carboxamide; metrodin; urofollitrophin; 27115-19-1; 26995-91-5; fertinorm hp; cid62819…
Choriogonadotropin alfa	choriogonadotropin alfa; novarel; ovidrel; pregnyl; profasi; cg-beta; choriogonadotropin beta chain precursor; chorionic gonadotrophin beta subunit
Insulin, porcine	insulin recombinant; insulin, porcine; insulin (ox), 8a-l-threonine-10a-l-isoleucine- (9ci); insulin,pig; insulin (ox), 8(sup a)-l-threonine-10(sup a)-l-isoleucine-; insulin (sperm whale); l-alanine, l-phenylalanyl-l-valyl-l-asparaginyl-l-glutaminyl-l-histidyl-l-leucyl-l-cysteinylglycyl-l-seryl-l-histidyl-l-leucyl-l-valyl-l-alpha-glutamyl-l-alanyl-l-leucyl-l-tyrosyl-l-leucyl-l-valyl-l-cysteinylgl…
Gramicidin D	gramicidin d; gramicidins; c11218; chebi:5530; gramicidin j; c60h92n12o10; ls-73105; cid73357; gramicidinum s [inn-latin]; ls-73094; gramicidin [inn:ban]; nchembio.145-comp39; gramicin s-a; 1,10-anhydro(l-leucyl-d-phenylalanyl-l-prolyl-l-valyl-l-ornithyl-l-leucyl-d-phenylalanyl-l-prolyl-l-valyl-l-ornithine); 1393-88-0; gramoderm; einecs 215-738-0; gramicidina s; gramicidin s; chembl373496; gramic…
Satumomab Pendetide	satumomab pendetide; oncoscint; indium (111in) satumomab pendetide; indium-111 satumomab pendetide
Cetuximab	cetuximab; erbitux (tn); 205923-56-4; d03455; cetuximab (genetical recombination) (jan); cetuximab (usan/inn); erbitux; cetuximab (genetical recombination); anti egfr; imc-c225
Abciximab	abciximab; reopro; 7e3 antibody; antigpiibiiia; c7e3
Muromonab	muromonab; orthoclone okt3 (ortho biotech); anticd3; muromonab-cd3
Ibritumomab	ibritumomab; zevalin (idec pharmaceuticals); ig gamma-2a chain c region, membrane-bound form; radiolabeled murine anti-cd20
Pegvisomant	somatropin recombinant; pegvisomant; pegvisomant (genetical recombination); somavent; 218620-50-9; pegvisomant (usan/inn); somavent (tn); d05394; pegvisomant (genetical recombination) (jan); biotropin (biotech general); genotropin (pfizer); humatrope (eli lilly); norditropin (novo nordisk); nutropin (genentech inc.); nutropinaq (genentech inc.); protropin (genentech inc.); saizen (serono sa); ser…
Abatacept	abatacept; orencia; orencia (bristol-myers squibb); ctla4-ig; ctla4-igg4m; ctla4ig; ctla4igg4m; rg-1046; rg-2077; rg1046; rg2077
Felypressin	felypressin; ac1q5jbt; felipressina; l-cysteinyl-l-phenylalanyl-l-phenylalanyl-l-glutaminyl-l-asparaginyl-l-cysteinyl-l-prolyl-l-lysylglycinamide cyclic (1-6)disulfide; octopressin; l-cysteinyl-l-phenylalanyl-l-phenylalanyl-l-glutaminyl-l-asparaginyl-l-cysteinyl-l-prolyl-l-lysylglycinamide cyclic (1->6)disulfide; ar-1b9586; phenylalanine lysine vasopressin; kst-1b5883; 1-{[19-amino-7-(2-amino-2-o…
Dornase Alfa	dornase alfa; pulmozyme; viscozyme; dnase; dnase i; deoxyribonuclease i; deoxyribonuclease-1 precursor; rhdnase
Vasopressin	vasopressin; vasopressini injectio [inn-latin]; d014667; vasopressina; inyectable de vasopresina; parke-davis brand of vasopressin (usp); einecs 234-236-2; vasopressine; cid11979316; monarch brand of vasopressin; vasopressini injectio; vasopressinum; american regent brand of vasopressin; hsdb 3412; beta hypophamine; solute injectable de vasopressine [inn-french]; leiormone; tonephin; vasopressin …
Peginterferon alfa-2b	peginterferon alfa-2b; pegintron (tn); peginterferon alfa-2b (generical recombination) (jan); 215647-85-1; pegintron; peginterferon alfa-2b (inn); d02748; peginterferon alfa-2b (generical recombination); peg-intron
Interferon beta-1b	interferon beta-1a; 145258-61-3; avonex; d04554; avonex (tn); interferon beta-1a (genetical recombination) (jan); interferon beta-1a (genetical recombination); interferon beta-1a (usan); interferon beta-1b; avonex (biogen inc); fibroblast interferon; ifn-beta; interferon beta precursor; betaseron; betaseron (chiron corp)
Cosyntropin	cosyntropin; d00284; 16960-16-0; tetracosactide; tetracosactide (inn); cortrosyn (tn); cosyntropin (usan); cortrosyn; synacthen depot
Sermorelin	sermorelin; sermoreline; sermorelin [inn:ban]; unii-89243s03te; sermorelinum; c08192; d08509; growth hormone releasing factor, fragment 1-29 amide; tyr-ala-asp-ala-ile-phe-thr-asn- ser-tyr-arg-lys-val-leu-gly-gln- leu-ser-ala-arg-lys-leu-leu-gln- asp-ile-met-ser-arg-nh2; sermorelin (inn); sermorelina; geref (tn); 86168-78-7; 114466-38-5 (acetate); sermoreline [french]; sermorelinum [latin]; sermo…
Capromab	capromab; prostascint; capromab pendetide; in 111 capromab pendetide
Coagulation Factor IX	coagulation factor ix; benefix (genetics institute); christmas factor; coagulation factor ix precursor; ptc; plasma thromboplastin component
Oxytocin	oxytocin; orasthin; syntocinon; pitocin; syntocinon (tn); ncgc00167132-01; bcbcmap01_000094; o4375_sigma; oxitocina; oxytocin (jp15/usp/inn); oxt; l-cysteinyl-l-tyrosyl-l-isoleucyl-l-glutaminyl-l-asparaginyl-l-cysteinyl-l-prolyl-l-leucylglycinamide cyclic(1-6)-disulfide; 50-56-6; ocytocin; c00746; cid439302; o3251_sigma; chembl395429; chebi:7872; oxytocin (tn); (2s)-1-[(4r,7s,10s,13s,16s,19r)-19-…
Pegademase bovine	Adagen (Enzon Inc.); Adenosine aminohydrolase; Adenosine deaminase
Teicoplanin	Tagocid; Targocid; Antibiotic 8327A; Antibiotic MDL 507; Teichomycin; Teicomycin A2
Digoxin Immune Fab	DigiFab; Ig gamma-2A chain C region, A allele
Idursulfase	Elaprase (Shire Pharmaceuticals)
Human Serum Albumin	serum albumin; optison; perflutren protein-type a microspheres; serum albumin precursor; human serum albumin; serum albumin iodonated; megatope (isotex diagnostics); albutein (alpha therapeutic corp)
Imiglucerase	Cerezyme
Alglucerase	Ceredase
Insulin Lispro	Humalog; Humalog Mix 75/25 Pen
Insulin Glulisine	Apidra
Insulin Detemir	Levemir; 29B-[N6-(Oxo-tetradecy)-l-lysine]-(1A-21A),(1B-29B)-insulin (human)
Coagulation factor VIIa	NovoSeven (Novo Nordisk); Coagulation factor VII precursor; Eptacog alfa; Proconvertin; SPCA; Serum prothrombin conversion accelerator
Buserelin	Cinnafact; Suprefact
Laronidase	Aldurazyme; Alpha-L-iduronidase precursor
Corticotropin	ACTH; Acethropan; Acortan; Acthar; Exacthin; H.P. Acthar Gel; Isactid; Purified cortrophin gel; Reacthin; Solacthyl; Tubex; ACTH; Adrenocorticotopin; Adrenocorticotropic hormone; Corticotrophin; Cortrophin
Pegaptanib	pegaptanib; macugen
Urokinase	urokinase; abbokinase; kinlytic; u-plasminogen activator; urokinase-type plasminogen activator precursor; upa
Becaplermin	becaplermin; becaplermin (usan/inn); 165101-51-9; d03065; regranex (tn); regranex; regranex (omj pharmaceuticals); pdgf b-chain; pdgf-2; platelet-derived growth factor b chain precursor; platelet-derived growth factor beta polypeptide; c-sis
Eculizumab	eculizumab; alexion; d03940; 219685-50-4; eculizumab (genetical recombination) (jan); alexion (tn); eculizumab (usan/inn); eculizumab (genetical recombination); soliris; soliris (alexion pharmaceuticals); 5g1.1
Peginterferon alfa-2a	peginterferon alfa-2a; peginterferon alfa-2a (genetical recombination) (jan); peginterferon alfa-2a (usan/inn); 198153-51-4; pegasys (tn); d02747; pegasys; peginterferon alfa-2a (genetical recombination); pegasys (hoffman-la roche inc)
Darbepoetin alfa	darbepoetin alfa; epoetin alfa; epogen; epogen (amgen inc.); epogin (chugai); epomax (elanex); eprex; neorecormon (roche); procrit; procrit (ortho biotech); recormon (roche); epoetin; erythropoietin precursor; aranesp
Collagenase	collagenase; cordase; santyl (advance biofactures corp); xiaflextm; aa4500
Drotrecogin alfa	drotrecogin alfa; drotrecogin alfa (activated); xigris (tn); xigris; 98530-76-8; drotrecogin alfa (activated) (usan); d03918; xigris (eli lilly & co); anticoagulant protein c; autoprothrombin iia; blood coagulation factor xiv; vitamin k-dependent protein c precursor
Mecasermin	mecasermin; increlex; increlex (tercica); iplex; mecasermin rinfabate
Sargramostim	sargramostim; leukine (tn); sargramostim (genetical recombination) (jan); d05803; 123774-72-1; leukine; sargramostim (genetical recombination); sargramostim (usan/inn); immunex; leucomax (novartis); leukine (berlex laboratories inc); csf; colony-stimulating factor; gm-csf; granulocyte-macrophage colony-stimulating factor precursor; molgramostin
Interferon alfa-n3	interferon alfa-n3; d04553; alferon n (tn); interferon alfa-n3 (usan); alferon n; alferon (interferon sciences inc.); alferon ldo; alferon n injection
Nesiritide	nesiritide; natrecor; bnp; brain natriuretic peptide 32; natriuretic peptides b
Galsulfase	galsulfase; d06565; 552858-79-4; galsulfase (genetical recombination); aryplase; galsulfase (usan/inn); aryplase (tn); galsulfase (genetical recombination) (jan); naglazyme; naglazyme (biomarin pharmaceuticals)
Oprelvekin	oprelvekin; oprelvekin (genetical recombination); neumega (tn); oprelvekin (genetical recombination) (jan); 145941-26-0; d05266; oprelvekin (usan/inn); neumega; neumega (genetics institute inc); agif; adipogenesis inhibitory factor; il-11; interleukin-11 precursor
Daptomycin	daptomycin; 103060-53-3; d01080; molport-003-846-138; c12013; dapcin; n-decanoyl-l-tryptophyl-l-asparaginyl-n-[(3s,6s,9r,15s,18r,21s,24s,30s,31r)-3-[2-(2-aminophenyl)-2-oxoethyl]-24-(3-aminopropyl)-15,21-bis(carboxymethyl)-6-[(2r)-1-carboxypropan-2-yl]-9-(hydroxymethyl)-18,31-dimethyl-2,5,8,11,14,17,20,23,26,29-decaoxo-1-oxa-4,7,10,13,16,19,22,25,28-nonaazacyclohentriacontan-30-yl]-l-alpha-aspara…
Salmon Calcitonin	salmon calcitonin; salmon calcitonin (1-32); einecs 256-342-8; staporos; oseototal; stalcin; synthetic salmon calcitonin; porostenina; calcitonina; miacalcin (tn); salmon calcitonin-(i-32); ls-48624; miacalcic; kalsimin; biocalcin; calcitonin salmon; tz-ct; ipocalcin; miracalcic; eptacalcin; karil; rulicalcin; calcitonin salmon (usan/inn); calcitonin (salmon); c06865; fortical (tn); calogen; isi-…
Alefacept	alefacept; amevive; asp0485
Natalizumab	natalizumab; natalizumab (inn); tysabri; d06886; 189261-10-7; tysabri (tn); anti-vla4; anti-alpha4 integrin
Palivizumab	palivizumab; palivizumab (genetical recombination) (jan); 188039-54-5; palivizumab (genetical recombination); synagis; d02737; palivizumab (inn); synagis (tn); anti-rsv
Etanercept	etanercept; etanercept (genetical recombination); etanercept (usan/inn); etanercept (genetical recombination) (jan); 185243-69-0; d00742; enbrel (tn); enbrel; enbrel (immunex corp); enbrel sureclick; cd120b; tnf-r2; tumor necrosis factor receptor 2; tumor necrosis factor receptor superfamily member 1b precursor; tumor necrosis factor receptor type ii; p75; p80 tnf-alpha receptor
Gemtuzumab ozogamicin	gemtuzumab ozogamicin; mylotarg; mylotarg (wyeth); anti-cd33
Alemtuzumab	alemtuzumab; campath; campath (ilex pharmaceuticals lp); mabcampath
Interferon gamma-1b	interferon gamma-1b; actimmune; actimmune (intermune inc); ifn-gamma; immune interferon; interferon gamma precursor
Arcitumomab	arcitumomab; 154361-48-5; d02977; cea-scan (tn); arcitumomab (usan/inn); cea-scan; immu-4; anti-carcinoembryonic antigen monoclonal antibody fab' fragment
Secretin	secretin; l-histidyl-l-seryl-l-alpha-aspartylglycyl-l-threonyl-l-phenylalanyl-l-threonyl-l-seryl-l-alpha-glutamyl-l-leucyl-l-seryl-l-arginyl-l-leucyl-l-arginyl-l-alpha-glutamylglycyl-l-alanyl-l-arginyl-l-leucyl-l-glutaminyl-l-arginyl-l-leucyl-l-leucyl-l-glutaminylglycyl-l-leucyl-l-valinamide; hormone of the duodenal mucosa that activates pancreatic secretion and lowers the blood sugar level; secr…
Botulinum Toxin Type A	botulinum toxin type a; botulinum toxin type a (jan); 93384-43-1; botox; botox (tn); d00783; botox (allegran inc); botox cosmetic (allegran inc); dysport; btx-a; bont/a; bontoxilysin a; botulinum neurotoxin type a precursor
Teriparatide	teriparatide; 52232-67-4; forteo; teriparatide (genetical recombination); teriparatide (genetical recombination) (jan); teriparatide (usan/inn); forteo (tn); d06078; apthela; forsteo; fortessa; opthia; optia; optiah; zalectra; zelletra; pth1-34 nasal spray; viaderm hpth 1-34; viaderm-hpth (1-34); hpth 1-34; synthetic human parathyroid hormone 1-34
Enfuvirtide	enfuvirtide; peptide t20; l-phenylalaninamide, n-acetyl-l-tyrosyl-l-threonyl-l-seryl-l-leucyl-l-isoleucyl-l-histadyl-l-seryl-l-leucyl-l-isoleucyl-l-alpha-glutamyl-l-alpha-glutamyl-l-seryl-l-glutaminyl-l-asparaginyl-l-glutaminyl-l-glutaminyl-l-alpha-glutamyl-l-lysyl-l-asparaginyl-l-alpha-glutamyl-l-glutaminyl-l-alpha-glutamyl-l-leucyl-l-leucyl-l-alpha-glutamyl-l-leucyl-l-alpha-aspartyl-l-lysyl-l-t…
Exenatide	exenatide; exendin-4; byetta; unii-9p1872d4ol; 335149-21-8; ly2148568; l-serinamide, l-histidylglycyl-l-alpha-glutamylglycyl-l-threonyl-l-phenylalanyl-l-threonyl-l-seryl-l-alpha-aspartyl-l-leucyl-l-seryl-l-lysyl-l-glutaminyl-l-methionyl-l-alpha-glutamyl-l-alpha-glutamyl-l-alpha-glutamyl-l-alanyl-l-valyl-l-arginyl-l-leucyl-l-phenylalanyl-l-isoleucyl-l-alpha-glutamyl-l-tryptophyl-l-leucyl-l-lysyl-l…
Eptifibatide	eptifibatide; integrilin; [22-carbamoyl-14-(4-guanidino-butyl)-5-(1h-indol-3-ylmethyl)-4,7,10,13,16,24-hexaoxo-docosahydro-19,20-dithia-3a,6,9,12,15,23-hexaaza-cyclopentacyclotricosen-8-yl]-acetic acid (c68-22, eptifibatide); i06-0351; 2-[(3s,6s,12s,20r,23s)-20-carbamoyl-12-[4-(diaminomethylideneamino)butyl]-3-(1h-indol-3-ylmethyl)-2,5,8,11,14,22-hexaoxo-17,18-dithia-1,4,7,10,13,21-hexazabicyclo[…
Leuprolide	leuprorelin; eligard; leuprolide; (s)-1-((s)-2-((s)-2-((r)-2-((s)-2-((s)-2-((s)-2-((s)-3-(1h-imidazol-5-yl)-2-((s)-2-oxopyrrolidine-5-carboxamido)propanamido)-3-(1h-indol-2-yl)propanamido)-3-hydroxypropanamido)-3-(4-hydroxyphenyl)propanamido)-4-methylpentanamido)-4-methylpentanamido)-5-(d; 5-oxoprolylhistidyltryptophylseryltyrosylleucylleucyl-n5-(diaminomethylidene)ornithyl-n-ethylprolinamide; l0…
Hyaluronidase	Vitragan; Vitrase; HYAL-1; Hyaluronidase 1 precursor; Hyaluronidase PH-20; Sperm adhesion molecule 1; Sperm surface protein PH-20
Thymalfasin	Zadaxin; Talpha1; Thymosin alpha 1; Valopicitabine
Glatiramer Acetate	Copaxone; COP-1; Copolymer-1; Copoylmer 1
Pancrelipase	Cotazym (Organon); Creon; Ku-Zyme (Koichi); Pancrease (Ortho-McNeil); Ultrase (Axcan Scandipharm); Zymase (Organon); 1,4-alpha-D- glucan glucanohydrolase; PA; Pancreatic alpha-amylase precursor
Bivalirudin	Angiomax; Angiox
Defibrotide	Dasovas; Noravid; Prociclide
Intravenous Immunoglobulin	Civacir; Flebogamma (Instituto Grifols SA); Gamunex (Talecris Biotherapeutics); Ig alpha-2 chain C region; Immunoglobulin G; immune globulin
Pegaspargase	asparaginase; elspar (merck & co. inc); l-asparagine amidohydrolase; putative l-asparaginase precursor; pegaspargase; oncaspar (enzon inc)
Preotact	Preos; PTH(1-84); Parathormone (human recombinant); Parathyroid hormone; Parathyroid hormone (r.E.coli); hPTH; hPTH(1-84); rPTH; rPTH(1-84); rhPTH; rhPTH(1-84)
Rasburicase	Elitek; Elitek (Sanofi-Synthelabo Inc); Fasturtec; Urate oxidase; Uricase
Antihemophilic Factor	Advate; Alphanate; Bioclate; Helixate; Helixate FS; Hemofil M; Humate-P; Hyate:C; Koate-HP; Kogenate; Kogenate FS; Monarc-M; Monoclate-P; ReFacto; Xyntha; AHF; Coagulation factor VIII precursor; Procoagulant component
Agalsidase beta	Fabrazyme; Fabrazyme
Niacin	simcor; niacor; nicotinic acid; niacin; nicolar; niaspan titration starter pack; wampocap; niaspan; niacin td; niaspan er; vitamin b3; akotin; anti-pellagra vitamin; apelagrin; bionic; daskil; davitamon pp; diacin; direktan; efacin; kyselina nikotinova; linic; nico; naotin; niac; nicacid; nicangin; nico-span; nicocidin; nicocrisina; nicodan; nicodelmine; nicodon; niconacid; niconat; niconazid; ni…
Tretinoin	tretinoin; retin-a; renova; (2e,4e,6e,8e)-3,7-dimethyl-9-(2,6,6-trimethyl-cyclohex-1-enyl)-nona-2,4,6,8-tetraenoic acid; avita; retin-a micro; atra, all-trans-retinoic acid; vesanoid; atralin; tretin-x; agn-192013; lg-100057; alrt-1057; alitretinoin; (2e,4e,6z,8e)-3,7-dimethyl-9-(2,6,6-trimethyl-cyclohex-1-enyl)-nona-2,4,6,8-tetraenoic acid; lgd-1057; panretin; 13 cis-retinoic acid; ro-4-3780; is…
L-Glutamine	Cebrogen; Earthlink Science Glutamine Chews Chocolate; Glavamin; Glutamine Express; Glutamine Fuel Mega; Glutamine Fuel Powder; L-Glutamine Power; Saforis; Stimulina; (S)-2,5-diamino-5-oxopentanoic acid; L-(+)-glutamine; L-2-aminoglutaramic acid; L-glutamic acid Î³-amide
Cladribine	cladribine; chebi:567361; movectro; cpd000058553; cladribine [usan:inn:ban]; brn 0624220; cladribinum; smr000058553; leustat; db00242; d01370; 4291-63-8; chlorodeoxyadenosine; 2-chloro-deoxyadenosine; 2-chloro-6-amino-9-(2-deoxy-beta-d-erythro-pentofuranosyl)purine; cladribina; 2-chloro-2'-deoxy-beta-adenosine; chembl1619; 2 chlorodeoxyadenosine; nsc 105014-f; adenosine, 2-chloro-2'-deoxy; rwj-26…
Nelarabine	nelarabine; nelzarabine (usan); ncgc00181098-01; nsc-686673; gw-506u; ac1l6n9b; 34793-34-5; 506u78; c11h15n5o5; arranong; 506u; cid151121; arranon, nelarabine; nsc 686673; (2r,3s,4s,5r)-2-(2-amino-6-methoxypurin-9-yl)-5-(hydroxymethyl)oxolane-3,4-diol; nsc 66381; chembl406852; nelarabine [usan]; nsc686673; 121032-29-9; s1213_selleck; ac1l3w6k; ls-172477; 9-beta-d-arabinofuranosyl-6-methoxy-9h-pur…
Ganciclovir	ganciclovir; hhemg; bw 759; mb3795; 2-amino-9-((1,3-dihydroxypropan-2-yloxy)methyl)-3h-purin-6(9h)-one; cas-82410-32-0; ncgc00015471-06; gcv & msl; 2'-nor-2'-deoxyguanosine; zirgan; 82410-32-0; ac1l1fz2; hydroxyacyclovir; 9-((1,3-dihydroxy-2-propoxy)methyl)guanine; 9-[(1,3-dihydroxy-2-propoxy)methyl]guanine; eu-0100539; 2-amino-9-((1,3-dihydroxypropan-2-yloxy)methyl)-9h-purin-6-ol; vitrasert (tn)…
Minocycline	minocycline; chembl259172; nsc 141993; minociclina [inn-spanish]; miy; (4s,4as,5ar,12as)-4,7-bis(dimethylamino)-3,10,12,12a-tetrahydroxy-1,11-dioxo-1,4,4a,5,5a,6,11,12a-octahydrotetracene-2-carboxamide; crl-1605 & minocycline; cid5281021; (2z,4s,4as,5ar,12as)-2-[amino(hydroxy)methylidene]-4,7-bis(dimethylamino)-10,11,12a-trihydroxy-4a,5,5a,6-tetrahydro-4h-tetracene-1,3,12-trione; minociclina; nsc…
Gallium nitrate	gallium nitrate; ganite
Decitabine	decitabine; 4-amino-1-[(2r,4s,5r)-4-hydroxy-5-(hydroxymethyl)oxolan-2-yl]-1,3,5-triazin-2-one; a3656_sigma; ncgc_5adoc; 5a2dc; ft-0082622; 5-aza-2-deoxycytidine; s1200_selleck; mls001332588; 2353-33-5; cid451668; 2'-deoxy-5-azacytidine; 1,3, 5-triazin-2(1h)-one, 4-amino-1-(2-deoxy--d-erythro-pentofuranosyl)-; smr000857076; sbb066121; tl8001944; dacogen; d03665; dacogen (tn); 5-aza-dc; 5-aza-2&pri…
Lucanthone	lucanthone; cbc 900139; lucanthone hydrochloride; 1-[[2-(diethylamino)ethyl]amino]-4-methylthioxanthone; 1-((2-(diethylamino)ethyl)amino)-4-methylthioxanthen-9-one; chembl279014; ccris 1106; lucanthon; miracol; ai3-16160; cid10180; thioxanthen-9-one, 1-((2-(diethylamino)ethyl)amino)-4-methyl-; miracil d; 1-{[2-(diethylamino)ethyl]amino}-4-methyl-9h-thioxanthen-9-one; 479-50-5; einecs 207-532-4; t…
Cytarabine	cytarabine; 1-beta-d-arabinosylcytosine; ar3; hms2051k19; mls001066340; cytosine-beta-arabinoside; 2(1h)-pyrimidinone, 4-amino-1- -d-arabinofuranosyl- [cas]; 1beta-d-arabinofuranosylcytosine; c9h13n3o5; bidd:pxr0139; ncgc00093356-03; cytosine beta-d-arabinofuranoside hydrochloride; depocyt (tn); unii-04079a1rdz; arabitin; depocyt (liposomal); 4-amino-1-[(2r,3s,4s,5r)-3,4-dihydroxy-5-(hydroxymethy…
Cysteamine	cysteamine; ls-65761; nci60_002000; db00847; ac1q54nl; ncgc00015691-04; stk315355; ethanethiolamine; spectrum_001755; 93965-19-6 (maleate (1:1)); bmse000388; wr 347; lambraten; l-1573; beta-mercaptoethylamine; ccris 3083; einecs 200-463-0; 30070_fluka; decarboxycysteine; mercaptaminum; mercamine; m9768_sigma; 641022_aldrich; nsc 647528; cisteamina [italian]; mecramine; becaptan; kbio2_002235; cys…
Lamivudine	lamivudine; hsdb 7155; mls001424097; hha & lamivudine; (-)-bch-189; (-)-1-[(2r,5s)-2-(hydroxymethyl)-1,3-oxathiolan-5-yl]cytosine; stk801940; 3tc & sst; lamivudine [usan:ban:inn]; unii-2t8q726o95; epivir(tm); gr 109714x; lamivudine (jan/usp/inn); bch-790; zefix; sam002589994; 4-amino-1-[(2r,5s)-2-(hydroxymethyl)-1,3-oxathiolan-5-yl]pyrimidin-2-one; lmv; nsc620753; (-)-(2'r,5's)-1-[2'-hydroxymethy…
Lenalidomide	lenalidomide; ac1l50ii; cdc-5013; stk639603; imid3 cpd; ncgc00167491-01; ls-184040; 2,6-piperidinedione, 3-(4-amino-1,3-dihydro-1-oxo-2h- isoindol-2-yl)-; db00480; revimid; 3-(4-amino-1-oxoisoindolin-2-yl)piperidine-2,6-dione; 3-(4-amino-1-oxo-1,3-dihydro-2h-isoindol-2-yl)piperidine-2,6-dione; ec-000.2340; 346670-73-3; cid216326; revlimid; imid-5013; d04687; 191732-72-6; 2,6-piperidinedione, 3-(4…
Valganciclovir	valganciclovir; ro1079070/194; cymeval; ac1q63ev; valganciclovir (inn); d02495; rs 79070; ac1l20jf; ls-173677; [2-[(2-amino-6-oxo-3h-purin-9-yl)methoxy]-3-hydroxypropyl] (2s)-2-amino-3-methylbutanoate; c14h22n6o5; valganciclovir (oral); l-valine, ester with ganciclovir; cid64147; ncgc00168779-01; l-valine, 2-((2-amino-1,6-dihydro-6-oxo-9h-purin-9-yl)methoxy)-3-hydroxypropyl ester; 175865-60-8; un…
Valaciclovir	valaciclovir; talavir; l -valine, 2-[(2-amino-1,6-dihydro-6-oxo-9 h -purin-9-yl)methoxy]ethyl ester, monohydrochloride; zelitrex; chebi:397372; valaciclovir, valtrex; 256u87; hms2090d20; chembl1349; valtrex; tbb067866; valacv; sbb065727; valaciclovir hcl; l-valine, 2-((2-amino-1,6-dihydro-6-oxo-9h-purin-9-yl)methoxy)ethyl ester; ls-161293; acyclovir-valine; bspbio_002474; valaciclovir [inn:ban]; …
Aminocaproic Acid	aminocaproic acid; 3kiv; ncgc00015092-02; epsilon s; epsilon aminocaproic acid; acid, epsilon-aminocaproic; aminocaproic acids; caprocid; 177 j.d; caproamin; amicar, |a-amino caproic acid, |a-ahx, 6-aminohexanoic acid, aminocaproic acid; nsc400230; aminohexanoic acid; kbiogr_000586; acs; cbdive_004370; aminocaproic acid in plastic container; cy 116; hexanoic acid,6-amino; hexanoic acid, 6-amino-;…
Pentostatin	pentostatin; 59979-24-7; pd-adi; chembl1580; cid439693; bidd:gt0136; db00552; ci-825; 2'-dcf; ac1l97uq; oncopent; coforin; nipent; imidazo[4,5-d][1,3]diazepin-8-ol, 3-(2-deoxy-.beta.-d-erythro-pentofuranosyl)-3,4,7,8-tetrahydro-, (8r)-; pentostatin (jan/usan/inn); (8r)-3-[(2r,4s,5r)-4-hydroxy-5-(hydroxymethyl)oxolan-2-yl]-7,8-dihydro-4h-imidazo[4,5-d][1,3]diazepin-8-ol; co-vidarabine; dcf; 2'-dex…
Fondaparinux sodium	fondaparinux sodium; decasodium (2s,3s,4r,5r,6r)-6-[(2r,3r,4r,5r,6r)-6-[(2r,3s,4s,5r,6r)-2-carboxylato-4-hydroxy-6-[(2r,3s,4r,5r,6s)-4-hydroxy-6-methoxy-5-(sulfonatoamino)-2-(sulfonatooxymethyl)oxan-3-yl]oxy-5-sulfonatooxyoxan-3-yl]oxy-5-(sulfonatoamino)-4-sulfonatooxy-2-(sulfonatooxymethyl)oxan-3-yl]oxy-3-[(2r,3r,4r,5s,6r)-4,5-dihydroxy-3-(sulfonatoamino)-6-(sulfonatooxymethyl)oxan-2-yl]oxy-4,5-…
Enoxaparin	enoxaparin; pk-10169; heparin, low molecular weight; pk10,169; emt 966; d017984; db00407; heparin, low-molecular-weight; low molecular weight heparin sodium; cid772; d006495; 6-[6-[6-[5-acetamido-4,6-dihydroxy-2-(sulfooxymethyl)oxan-3-yl]oxy-2-carboxy-4-hydroxy-5-sulfooxyoxan-3-yl]oxy-2-(hydroxymethyl)-5-(sulfoamino)-4-sulfooxyoxan-3-yl]oxy-3,4-dihydroxy-5-sulfooxyoxane-2-carboxylic acid; 2-o-sul…
Sulodexide	sulodexide; sulonex; krx-101
Desonide	desonide; 16alpha,17alpha-isopropylidenedioxyprednisolone; prednacinolone; i06-0284; desfluorotriamcinolone acetonide; s1701_selleck; locapred, topifug, tridesilon, desonide; cid578798; verdeso; flusemidon; desonidum; prenacid; desonide [usan:inn:ban]; apolar; chebi:204734; zinc04212851; prednisolone-16,17-acetonide, 16-alpha-hydroxy-; verdeso (tn); topifug; locapred; sterax; desowen (tn); cid531…
Ciclopirox	ciclopirox; kbio3_001261; 6-cyclohexyl-1-hydroxy-4-methylpyridin-2(1h)-one; 2(1h)-pyridinone, 6-cyclohexyl-1-hydroxy-4-methyl-; ac-13011; ciclopiroxum; unii-19w019zdrj; spectrum2_000146; tl8002303; ac1l1edn; loprox gel; c12h17no2; hoe-296b; penlac (tn); loprox (tn); kbiogr_000816; ncgc00178850-02; bidd:gt0080; (6-cyclohexyl-1-hydroxy-4-methyl-2(1h)-pyridone); 6-cyclohexyl-1-hydroxy-4-methyl-2(1h)…
Nitroglycerin	nitroglycerin; trinitrin; chebi:28787; 9010-02-0; nitrong retard; hms2094m15; ccris 4089; nitrol ointment; transderm-nitro (tn); nitro-gesanit retard; nitrogliceryna; glycerin trinitrate; nitrine-tdc; percutol; nitro mack retard; niong retard; vasoglyn; coro-nitro; ratiopharm; chembl730; gtn; trinitron; blasting oil; nitroquick; nitroglycerol; nitro-dur 5; trinitroglycerin; nitro-lent; nitropen; …
Toremifene	toremifene; ethanamine, 2-(4-((1z)-4-chloro-1,2-diphenyl-1-butenyl)phenoxy)-n,n-dimethyl-; bidd:er0222; 2-({4-[(1z)-4-chloro-1,2-diphenylbut-1-en-1-yl]phenyl}oxy)-n,n-dimethylethanamine; ncgc00160530-01; chembl1655; c08166; d08620; 98644-21-4; bidd:gt0211; chebi:9635; gtx-006; stk626445; (z)-2-(4-(4-chloro-1,2-diphenyl-1-butenyl)phenoxy)-n,n-dimethylethanamine; z-toremifene; 89778-27-8 (citrate (…
Frovatriptan	frovatriptan; unii-h82q2d5wa7; (6r)-6-(methylamino)-6,7,8,9-tetrahydro-5h-carbazole-3-carboxamide; sb 209509; frovatriptan (inn); allegro; migard; hsdb 7363; 158747-02-5; chebi:350328; molport-005-932-844; allergo filmtabletten (tn); miguard; chembl1279; frova; bidd:pxr0142; rilamig; (r)-5,6,7,8-tetrahydro-6-(methylamino)carbazole-3-carboxamide; auradol; db00998; ac1l2u95; cid77992; 1h-carbazole-…
Pentoxifylline	pentoxifylline; brd-k57569181-001-05-1; rentylin; 2a3c; ncgc00015801-04; lopac0_000936; unii-sd6qct3tsu; zinc01530776; spectrum2_001181; torental; ncgc00015801-10; mls000758298; spectrum3_001820; hms2051n06; idi1_000729; eht-0201; kbio3_002942; ab00052363; hemovas; 1-(5-oxohexyl)-3,7-dimethylxanthine; einecs 229-374-5; agapurin retard; kbio2_007060; pentoxifyllinum [inn-latin]; pentoxifyllinum; 1…
Tenofovir	tenofovir disoproxil; bis(isopropyloxymethylcarbonyl) 9-(2-phosphonomethoxypropyl)adenine; ls-187786; pmpa prodrug; st51052782; gs 4331-05 (*1:1 fumarate salt*); cid5481350; tdf; 9-((r)-2-((bis(((isopropoxycarbonyl)oxy)methoxy)phosphinyl)methoxy)propyl)adenine; ls-187012; 201341-05-1; bis(poc)pmpa; ac1nukhg; viread(tm) (*1:1 fumarate salt*); [[(2r)-1-(6-aminopurin-9-yl)propan-2-yl]oxymethyl-(prop…
Procaine	chloroprocaine; 4-amino-2-chlorobenzoic acid 2-(diethylamino)ethyl ester; nesacaine; unii-5yvb0pot2h; c13h19cln2o2; db01161; chloroprocainum [inn-latin]; cloroprocaina [inn-spanish]; chloroprocain; ls-35706; 133-16-4; 2-(diethylaminoethyl)-4-amino-2-chlorobenzoate; 2-chloroprocaine; brn 2808071; benzoic acid, 4-amino-2-chloro-, 2-(diethylamino)ethyl ester; chebi:3636; 2-diethylaminoethyl 4-amino-…
Prasugrel	prasugrel; effient; efient; prasita; cs-747
Etonogestrel	etonogestrel; etonogestrel (usan/inn); 54048-10-1; ncgc00168777-01; chebi:50777; molport-003-847-336; cid6917715; 3-oxodesogestrel; ac1ocek1; (8s,9s,10r,13s,14s,17r)-13-ethyl-17-ethynyl-17-hydroxy-11-methylidene-2,6,7,8,9,10,12,14,15,16-decahydro-1h-cyclopenta[a]phenanthren-3-one; etonogestrelum; zinc11680067; 17alpha-ethynyl-17beta-hydroxy-11-methylidene-18a-homo-estr-4-en-3-one; chembl1531; 3-k…
Tetrahydrobiopterin	tetrahydrobiopterin; 5,6,7,8-tetrahydro-l-erythrobiopterin; 6r-l-erythro-5,6,7,8-tetrahydrobiopterin; chebi:15372; 5,6,7,8-tetrahydrobiopterin; 6r-bh4; 4(1h)-pteridinone, 5,6,7,8-tetrahydro-2-amino-6-(1,2-dihydroxypropyl)-; ac1q6ing; zinc13585233; 6r-5,6,7,8-tetrahydrobiopterin; smp1_000285; tetra-hydro-biopterin; 5,6,7,8-tetra-h-biopterin; zinc04475363; 6r-l-5,6,7,8-tetrahydrobiopterin; molport-…
Nebivolol	nebivolol; pdsp2_000243; nebivololum [latin]; 1-(6-fluoro-3,4-dihydro-2h-chromen-2-yl)-2-[[2-(6-fluoro-3,4-dihydro-2h-chromen-2-yl)-2-hydroxyethyl]amino]ethanol; 2,2'-iminobis[1-(6-fluoro-3,4-dihydro-2h-chromen-2-yl)ethanol]; cid71301; unii-030y90569u; 104365-59-5; 118457-14-0; nebivololum; alpha,alpha'-(iminobis(methylene))bis(6-fluoro-3,4-dihydro-2h-1-benzopyran-2-methanol); r65,824; nebipill; …
Darifenacin	darifenacin; ncgc00168775-01; db00496; cid444031; stock6s-73577; d03654; chebi:391960; molport-005-943-011; (s)-1-(2-(2,3-dihydro-5-benzofuranyl)ethyl)-alpha,alpha-diphenyl-3-pyrrolidineacetamide; 2-[(3s)-1-[2-(2,3-dihydro-1-benzofuran-5-yl)ethyl]pyrrolidin-3-yl]-2,2-diphenylacetamide; emselex; 2-{(3s)-1-[2-(2,3-dihydro-1-benzofuran-5-yl)ethyl]pyrrolidin-3-yl}-2,2-diphenylacetamide; ac1l9fky; dar…
Tolterodine	tolterodine; molport-002-885-868; cid443879; 2-{(1r)-3-[bis(1-methylethyl)amino]-1-phenylpropyl}-4-methylphenol; mls001304745; chebi:9622; jsp001637; ac1l9fdr; tolterodina; ft-0082998; smr000596518; ac-3472; ncgc00159519-02; 2-[3-[bis(1-methylethyl)amino]-1-phenylpropyl]-4-methylphenol; kabi-2234; 2-[(1r)-3-(diisopropylamino)-1-phenylpropyl]-4-methylphenol; ft-0082150; tolterodinum; mls001195620;…
Clofarabine	clofarabine; db00631; 2-chloro-9-(2-deoxy-2-fluoro-beta-d-arabinofuranosyl)-9h-purin-6-amine; clofarabinum; cid119182; clolar (tn); 3s211048; bio-0121; 2-chloro-9-(2-deoxy-2-fluoro-beta-d-arabinofuranosyl)adenine; d03546; c1-f-ara-a; ls-126466; clofarabine (usan/inn); chebi:681569; 9h-purin-6-amine, 2-chloro-9-(2-deoxy-2-fluoro-beta-d-arabinofuranosyl)-; 2-cl-2'-f-araa; 123318-82-1; s1218_selleck…
Lofexidine	lofexidine; ac1l1k1d; db04948; lofexidinum; chembl17860; lofexidinum [inn-latin]; cid30668; britlofex; 2-imidazoline 2-(1-(2,6-dichlorophenoxy)ethyl)-; lofexidine [inn:ban]; chebi:51368; d08141; ac1q3q8l; 1h-imidazole, 2-(1-(2,6-dichlorophenoxy)ethyl)-4,5-dihydro-; 2-(a-(2,6-dichlorophenoxy)ethyl)2-imidazoline; lofexidina; 1h-imidazole, 2-(1-(2,6-dichlorophenoxy)ethyl)-4,5-dihydro- (9ci); 2-[1-(2…
Doxycycline	doxycycline; vibramycin novum; spectrum2_000143; divk1c_000345; chebi:50845; nsc633557; doxycycline (inn); 6-deoxyoxytetracycline; doxycyclin; ac1o8pym; alpha-doxycycline; 94088-85-4 (calcium salt (1:2)); 2-naphthacenecarboxamide, 4-(dimethylamino)-1,4,4a,5,5a,6,11,12a-octahydro-3,5,10,12,12a-pentahydroxy-6-methyl-1,11-dioxo-, (4s,4ar,5s,5ar,6r,12as)-; 7264-10-0; doxycycline monohydrate; hydramyc…
Rifaximin	rifaximin; chembl1617; rifaximina [spanish]; rifamycin l 105sv; ac-19112; rifacol; rifamycin l 105; rifaximine; fatroximin; ls-64147; alpha-0817185; ls-178059; 80621-81-4; 2,7-(epoxypentadeca(1,11,13)trienimino)benzofuro(4,5-e)pyrido(1,2-a)benzimidazole-1,15(2h)-dione, 25-(acetyloxy)-5,6,21,23-tetrahydroxy-27-methoxy-2,4,11,16,20,22,24,26-octamethyl-, (2s-(2r*,16z,18e,20r*,21r*,22s*,23s*,24s*,25r…
Dapsone	clofibrate; elpi; normet; bidd:gt0172; ncgc00093755-06; kbio3_000594; db00636; kbiogr_000885; hms2093g07; ethyl alpha-p-chlorophenoxyisobutyrate; recolip; cbiol_001860; regelan n; c12h15clo3; einecs 211-277-4; lipomid; kbio2_002215; atrovis; hms1791o19; er; ncgc00093755-04; skerolip; nci60_041748; clofibratum [inn-latin]; sklerepmexe; atromid-s, clofibrate; molport-000-145-477; angiokapsul; regar…
Oxandrolone	oxandrolone; ossandrolone [dcit]; unii-7h6tm3ct4l; ossandrolone; cid5878; ls-98540; einecs 200-172-9; oxandrolonum; lonavar; oxandrolona; protivar; 2-oxa-5alpha-androstan-3-one, 17beta-hydroxy-17-methyl- (8ci); 2-oxaandrostan-3-one, 17-hydroxy-17-methyl-, (5alpha,17beta)-; ac1l1lby; molport-003-986-935; vasorome; 17-beta-hydroxy-17-methyl-2-oxa-androstan-3-one; 2-oxaandrostan-3-one, 17-hydroxy-17…
Tazarotene	tazarotene; ac1l1k88; zorac; 118292-40-3; avage (tn); ethyl 6-[(4,4-dimethyl-3,4-dihydro-2h-thiochromen-6-yl)ethynyl]nicotinate; s1569_selleck; tazaroteno; avage; tazorac, avage, zora, tazarotene; tazoral; i14-1992; suretin; 3-pyridinecarboxylic acid, 6-((3,4-dihydro-4,4-dimethyl-2h-1-benzothiopyran-6-yl)ethynyl)-,ethyl ester; tazarotene [usan:inn]; zinc01542199; ethyl 6-[2-(4,4-dimethyl-2,3-dihy…
Glycopyrrolate	glycopyrrolate; robinal; ncgc00179456-01; ac1law54; bromure de glycopyrronium [inn-french]; bromuro de glicopirronio; pyrrolidinium, 1,1-dimethyl-3-hydroxy-, bromide, alpha-cyclopentylmandelate; unii-v92so9wp2i; bromure de glycopyrronium; cuvposa; pyrrolidinium, 3-hydroxy-1,1-dimethyl-, bromide, alpha-cyclopentylmandelate (8ci); glycopyrronii bromidum; c19h28no3; glycopyrrolate bromide; 3-hydroxy…
Exemestane	exemestane; aromasin, exemestane; exemestano [inn-spanish]; zinc03973334; ls-19329; fce-24304; c08162; exemestanum [inn-latin]; smr000466314; 107868-30-4; s1196_selleck; ambap107868-30-4; cid60198; mls000759419; hsdb 7463; 6-methyleneandrosta-1,4-diene-3,17-dione; aromasin (tn); 6-methylenandrosta-1,4-diene-3,17-dione; androsta-1,4-diene-3,17-dione, 6-methylene-; fce 24304; aromasine; 6-methylide…
Atazanavir	atazanavir; bms 232632; hms2089p22; 2,5,6,10,13-pentaazatetradecanedioic acid, 3,12-bis(1,1-dimethylethyl)-8-hydroxy-4,11-dioxo-9-(phenylmethyl)-6-((4-(2-pyridinyl)phenyl)methyl)-, dimethyl ester, (3s,8s,9s,12s)-; reyataz, bms-232632, atazanavir; reyataz; chembl1163; ls-183909; atazanavirum; methyl n-[(2s)-1-[2-[(2s,3s)-2-hydroxy-3-[[(2s)-2-(methoxycarbonylamino)-3,3-dimethylbutanoyl]amino]-4-phe…
Clodronate	clodronate; acidum clodronicum [inn-latin]; disodium, clodronate; (dichloro-phosphono-methyl)-phosphonic acid; acid, dichloromethanediphosphonic; hsci1_000244; bonefos; acido clodronico; clodronic acid; phosphonic acid, (dichloromethylene)di- (8ci); [dichloro(phosphono)methyl]phosphonic acid; dichloromethylene biphosphonate; sodium, clodronate; hms2089n14; db00720; acide clodronique; dichlorometh…
Micafungin	micafungin; mycamine; ac-6107; db01141; 5.1:6-anhydro{(4r,5r)-4,5-dihydroxy-n(2)-(4-{5-[4-(pentyloxy)phenyl]isoxazol-3-yl}benzoyl)-l-ornithyl-l-threonyl-(4r)-4-hydroxy-l-prolyl-(4s)-4-hydroxy-4-[4-hydroxy-3-(sulfooxy)phenyl]-l-threonyl-(3r)-3-hydroxy-l-glutaminyl-(3s,4s)-3-hydroxy-4-methyl-l-proline}; ac1mixsv; 5-[(1s,2s)-2-{(2r,6s,9s,11r,12r,14as,15s,16s,20s,23s,25as)-20-[(1r)-3-amino-1-hydroxy-…
Lubiprostone	lubiprostone; amitiza; molport-006-666-405; prostan-1-oic acid, 16,16-difluoro-11-hydroxy-9,15-dioxo-, (11alpha)-; (-)-7-((2r,4ar,5r,7ar)-2-(1,1-difluoropentyl)-2-hydroxy-6-oxooctahydrocyclopenta (b)pyran-5-yl)heptanoic acid; prostan-1-oic acid, 11,15-epoxy-16,16-difluoro-15-hydroxy-9-oxo-, (11alpha,15r)-; s1675_selleck; unii-7662kg2r6k; spi 0211; amitiza, ru-0211, spi-0211, lubiprostone; ls-1865…
Bexarotene	bexarotene; 4-[1-(3,5,5,8,8-pentamethyl-6,7-dihydronaphthalen-2-yl)ethenyl]benzoic acid; chebi:50859; targret; 153559-49-0; lg100069; lgd-1069; lg 1069; p-(1-(5,6,7,8-tetrahydro-3,5,5,8,8-pentamethyl-2-naphthyl)vinyl)benzoic acid; bidd:pxr0021; hms2089l14; targretin (tn); sbb067189; ls-38306; 3-methyl-ttneb; cid82146; ac1l32ug; 4-(1-(3,5,5,8,8-pentamethyl-5,6,7,8-tetrahydro-2-naphthyl)ethenyl)ben…
Fluvoxamine	fluvoxamine; fluvoxaminum [inn-latin]; ac1nt50j; 61718-82-9 (maleate); ab00514702; ls-101999; 2-[(e)-[5-methoxy-1-[4-(trifluoromethyl)phenyl]pentylidene]amino]oxyethanamine; dumyrox; maveral; ac1q4jnu; chebi:5138; 54739-18-3; prestwick2_000995; ncgc00021870-04; c15h21f3n2o2; fluvoxaminum; brd-k53517854-050-03-2; chembl814; faverin; ac-1679; d07984; cid5324346; fluvoxamina; bidd:gt0609; molport-00…
Efavirenz	efavirenz; db00625; 2h-3,1-benzoxazin-2-one, 6-chloro-4-(cyclopropylethynyl)-1,4-dihydro-4-(trifluoromethyl)-, (4s)- (9; hsdb 7163; cpd000466351; (s)-6-chloro-4-(cyclopropylethynyl)-1,4-dihydro-4-(trifluoromethyl)-2h-3,1-benzoxazin-2-one; mls001424087; 2h-3,1-benzoxazin-2-one, 6-chloro-4-(2-cyclopropylethynyl)-1,4-dihydro-4-(trifluoromethyl)-, (4s)-; (s)-6-chloro-4-(2-cyclopropylethynyl)-1,4-dihy…
Udenafil	udenafil; 3-(1-methyl-7-oxo-3-propyl-4h-pyrazolo[4,3-d]pyrimidin-5-yl)-n-[2-(1-methylpyrrolidin-2-yl)ethyl]-4-propoxybenzenesulfonamide; da 8159; zydena; 5-(2-propyloxy-5-(1-methyl-2-pyrollidinylethylamidosulfonyl)phenyl)-1-methyl-3-propyl-1,6-dihydro-7h-pyrazolo(4,3-d)pyrimidine-7-one; benzenesulfonamide, 3-(4,7-dihydro-1-methyl-7-oxo-3-propyl-1h-pyrazolo(4,3-d)pyrimidin-5-yl)-n-(2-(1-methyl-2-p…
Entacapone	entacapone; d00781; c07943; novartis brand of entacapone; chembl953; comtan; hms2089o16; (e)-2-cyano-3-(3,4-dihydroxy-5-nitrophenyl)-n,n-diethylprop-2-enamide; com-998; entacapone (jan/usan/inn); cid5281081; entacaponum [inn-latin]; chebi:4798; db00494; orion brand of entacapone; or 611; molport-003-847-054; ac-393; comtess; 2-propenamide, 2-cyano-3-(3,4-dihydroxy-5-nitrophenyl)-n,n-diethyl-, (2e…
Paricalcitol	paricalcitol; lmst04030163; db00910; ac1nqy0z; 131918-61-1; zemplar; zemplar (tn); chembl1200622; c084656; unii-6702d36og5; 19-nor-1alpha,25-dihydroxyvitamin d2; hsdb 7360; abbott brand of paricalcitol; paricalcitol [usan]; cid5281104; 19-nor-1-alpha,25-dihydroxyvitamin d2; chebi:7931; compound-49510; (7e,22e)-19-nor-9,10-secoergosta-5,7,22-triene-1alpha,3beta,25-triol; (1alpha.3beta,7e,22e)-19-n…
[truncated: 1,995 more rows]

## Sheet: Drug used in the classification
ID	class	Targets
OspA lipoprotein	Approved	O60603; P20273
Glucagon recombinant	Approved	O95838; P43220; P47871
[truncated: 1,800 more rows]
