# Supplementary material for: Identifying problematic drugs based on the characteristics of their targets
Source: Front Pharmacol. 2015 Sep 1;6:186. doi: 10.3389/fphar.2015.00186 (PMC4555035; doi:10.3389/fphar.2015.00186)
Supplement: Supplementary Table 2 — Experimental drugs and their targets. [file Table2.XLS]

## Sheet: Experimental Drugbank
These are the experimental drugs used in the study.
Please note that there are overlapping drugs between the three databases.
In these cases, only the targets of the specific database were used for the predictions,
for instance, when predicting the Rejection Score of Drugbank experimental drugs, only the targets reported by Drugbank were considered.
id	synonyms	status_db	status_ttd	status_chembl	targets_db	targets_ttd	targets_chembl
Bufuralol	Bufuralolum	Experimental; Investigational; Small Molecule	NA	NA	P10635	NA	NA
Epothilone D	KOS-862	Experimental; Investigational; Small Molecule	NA	NA	Q99867; P68363; Q71U36; Q13748; P07437; Q9H4B7; P68371; P04350; P68366; Q13509; Q9BQE3; Q9NY65	NA	NA
Epothilone B	EPO 906; EPO906; patupilone	Experimental; Investigational; Small Molecule	NA	NA	Q99867; P68363; Q71U36; Q13748; P07437; Q9H4B7; P68371; P04350; P68366; Q13509; Q9BQE3; Q9NY65	NA	NA
ONO-6818	CP-955	Experimental; Investigational; Small Molecule	NA	NA	P08246; Q9UNI1	NA	NA
Flavopiridol	2-(2-chlorophenyl)-5,7-dihydroxy-8-(3-hydroxy-1-methylpiperidin-4-yl)-4h-chromen-4-one; hmr-1275; 2-(2-chloro-phenyl)-5,7-dihydroxy-8-((3r,4s)-3-hydroxy-1-methyl-piperidin-4-yl)-chromen-4-one; 2-(2-chloro-phenyl)-5,7-dihydroxy-8-(3-hydroxy-1-methyl-piperidin-4-yl)-chromen-4-one(flavopiridol); 2-(2-chloro-phenyl)-5,7-dihydroxy-8-(3-hydroxy-1-methyl-piperidin-4-yl)-chromen-4-one; flavopiridol; 2-(2…	Experimental; Investigational; Small Molecule	Phase II	Non-Therapeutic	P50613; P11217; P24941; Q00535; P50750; P06493; Q00534; P00533; O75100; P11802; P49336	P24941; O56072	P50750; P24864; P06493; P05129; P06239; Q04759; Q05655; P08069; P05771; P17252; P41743; P51946; O96020; P14635; Q05513; P30279; P00533; P78396; O95067; Q02156; P11802; P24385; P11717; P24941; Q8WWL7; P04626; P30281; O94806; P28482; P50613; P11217; P20248; P24723; Q15139
19-norandrostenedione	19-N-Andro; Bolandione; Proven Pure 19-Norandrostenedione; delta4-Estrene-3,17-dione	Experimental; Nutraceutical; Small Molecule	NA	NA	NA	NA	NA
Hirulog	bivalirudin; phe-pro-arg-pro-(gly)4-asn-gly-asp-phe-glu-glu-ile-pro-glu-glu-tyr-leu; unii-tn9bex005g; db02351; bg 8967; hirulog; phe-pro-arg-pro-(gly)4 desulfato-tyr63'-hirugen; phe-pro-arg-pro-(gly)4-desulfohirudin-(53-64); the medicines company brand of bivalirudin; chebi:59173; bg-8967; bivalirudin [usan:ban:inn]; hs-2004; d-phenylalanyl-l-prolyl-l-arginyl-l-prolylglycylglycylglycylglycyl-l-as…	Experimental; Small Molecule	Approved	NA	P00734	P00734	NA
6-CHLORO-3-(DICHLOROMETHYL)-3,4-DIHYDRO-2H-1,2,4-BENZOTHIADIAZINE-7-SULFONAMIDE 1,1-DIOXIDE	trichlormethiazide; kbio3_002146; trichlormethiazidum; bpbio1_000825; naquasone; isestran; spectrum_000520; jones brand of trichloromethiazide; trichloromethiazide, 6; flurese; bspbio_000749; d014237; kbio1_000366; ls-40435; 6-chloro-3-(dichloromethyl)3,4-dihydro-7-sulfamyl-1,2,4-benzothiadiazine-1,1-dioxide; prestwick0_000825; 2h-1,2,4-benzothiadiazine-7-sulfonamide, 6-chloro-3-(dichloromethyl)-…	Experimental; Small Molecule	Approved	NA	P00918	Q13621	NA
Desoxycorticosterone Pivalate	desoxycorticosterone pivalate; 808-48-0; corticosterone, deoxy-, pivalate (6ci,7ci); d03699; pregn-4-ene-3,20-dione, 21-(2,2-dimethyl-1-oxopropoxy)-; percorten (tn); docp; percorten pivalate; ncgc00160511-01; dtma; neodin-depositum; stock1n-55228; desoxycorticosterone trimethylacetate; akos001581616; 4-08-00-02196 (beilstein handbook reference); [2-(10,13-dimethyl-3-oxo-1,2,6,7,8,9,11,12,14,15,16…	Experimental; Small Molecule	Approved	NA	P08235	P08235	NA
Dodecyl Sulfate	sodium lauryl sulfate; cp 75424; nchembio.109-comp2; duponol waqe; sds; finasol osr2; 71736_sigma; incronol sls; molport-003-925-454; orvus wa paste; sbb060993; ls-190429; 191490-40-1; sulfetal l 95; 71736_fluka; tvm 474; steinapol nls 90; hsdb 1315; cycloryl 585n; natriumlaurylsulfat; conco sulfate wag; cid9028; conco sulfate was; 111726-87-5; ac1n7l82; perlandrol l; richonol a; 151-21-3; sterli…	Experimental; Small Molecule	Approved	NA	P61626; P37001	P02768	NA
(6s)-5,6,7,8-Tetrahydrofolate	tetrahydrofolic acid; glutamic acid, n-[4-[[(2-amino-1,4,5,6,7,8-hexahydro-4-oxo-6-pteridinyl)methyl]amino]benzoyl]-; cid91443; t3125_sigma; tetrahydropteroylglutamic acid; chebi:20506; molport-001-684-176; einecs 205-181-1; cid11442178; ac1nut77; ac1l1ash; (6s)-thfa; n-[4-{[(2-amino-4-oxo-3,4,5,6,7,8-hexahydropteridin-6-yl)methyl]amino}benzoyl]-l-glutamic acid; ac1q5sg4; ac1l3m37; bit3012; (6s)-…	Experimental; Small Molecule	Approved	NA	O34453; P0A884	P41439	NA
Fosmidomycin	fosmidomycin; fosmidomycine; ac1l19ja; fosmidomycina [inn-spanish]; fr-31564; 3-[formyl(hydroxy)amino]propylphosphonic acid; chembl203125; fosmidomycinum; 3-(n-formyl-n-hydroxyamino)-propylphosphonic acid; cid572; (3-(n-hydroxyformamido)propyl)phosphonic acid; 66508-37-0 (mono-hydrochloride salt); unii-5829e3d9i9; (3-(formylhydroxyamino)propyl)phosphonic acid, monosodium salt; 66508-37-0; fom; nc…	Experimental; Small Molecule	Approved	NA	P45568	Q9BH77	NA
Aldosterone	aldosterone; aldocortin; aldosteronum [inn-latin]; sr-01000838883-2; 11beta,21-dihydroxypregn-4-ene-3,18,20-trione; 11beta,21-dihydroxy-3,20-dioxopregn-4-en-18-al; chembl273453; ls-118602; pregn-4-en-18-al, 11,21-dihydroxy-3,20-dioxo-, (11beta)-; (11beta)-11,21-dihydroxy-3,20-dioxopregn-4-en-18-al; aldosterona; 152-04-5; einecs 200-139-9; aldosterone, (11 beta,17 alpha)-isomer; d-aldosterone; 11b…	Experimental; Small Molecule	Approved	NA	P05093; P15538; P19099; P08235	P55011	NA
Gamma-Arsono-Beta, Gamma-Methyleneadenosine-5'-Diphosphate	adenosine monophosphate (amp); phosphoric acid mono-[5-(6-amino-purin-9-yl)-3,4-dihydroxy-tetrahydro-furan-2-ylmethyl] ester; ((2r,3s,4r,5r)-5-(6-amino-9h-purin-9-yl)-3,4-dihydroxytetrahydrofuran-2-yl)methyl dihydrogen phosphate; vitamin b 8; 5'-adenosinemonophosphate; ((2r,3s,4r,5r)-5-(6-amino-9h-purin-9-yl)-3,4-dihydroxytetrahydrofuran-2-yl)methyl phosphate; adenosine monophosphate; adenosine p…	Experimental; Small Molecule	Approved	Non-Therapeutic	P18843; P0A6F3	Q08828	P09467; P12931
N-Methyl-N-Propargyl-3-(2,4-Dichlorophenoxy)Propylamine	n-(3-(2,4-dichlorophenoxy)propyl)-n-methylprop-2-yn-1-amine; clorgiline; clorgyline; n-methyl-n-propargyl-3-(2,4-dichlorophenoxy)propylamine; prestwick2_000344; 17780-72-2; brd-k73251053-003-03-2; c13h15cl2no; unii-lyj16fzu9q; cpd-7656; cas-17780-75-5; n-[3-(2,4-dichlorophenoxy)propyl]-n-methyl-n-prop-2-ynylamine; clorgilina; m & b 9302; molport-002-052-034; n-(3-(2,4-dichlorophenoxy)propyl)-n-me…	Experimental; Small Molecule	Approved	Non-Therapeutic	P21397	P21397	P21397
Quercetin	quercetin; 2-(3,4-dihydroxyphenyl)-3,5,7-trihydroxy-4h-1-benzopyran-4-one; 2-(3,4-dihydroxy-phenyl)-3,5,7-trihydroxy-chromen-4-one; nsc-9219; 2-(3,4-dihydroxyphenyl)-3,5,7-trihydroxy-4h-chromen-4-one; chebi:16243; 49643640-fd4c-4b93-bd28-0d7c2021cc52; eu-0100999; que; kbiogr_001293; hms1990f09; ccris 1639; kuc104418n; brd-k97399794-001-02-1; ncgc00025016-07; prestwick3_000507; spectrum2_000059; c…	Experimental; Small Molecule	Approved	Non-Therapeutic	P10632; Q5G940; O94768; P08631; P48736; Q6NUS8; P25705; P06576; P36542; P11309; Q9AIU0; Q6NVY1	P01375	P06239; P42338; P27986; P18054; P00533; P04054; P48736; P35354; Q9NPH5; P11388; Q16678; P42336; P11309; P56817; P09917; O00459; P67870; P05177; P11511; P15121; P47989; Q04760; P21397; P62158; P04798; P12931; O00329; P18031; Q9UNQ0; P48147; P68400; P16050; P06493; P04745; P07477; Q9NWT6; P37059
Neamine	neomycin; 5-amino-2-aminomethyl-6-{4,6-diamino-2-[4-(3-amino-6-aminomethyl-4,5-dihydroxytetrahydro-2h-2-pyranyloxy)-3-hydroxy-5-hydroxymethyltetrahydro-2-furanyloxy]-3-hydroxycyclohexyloxy}tetrahydro-2h-3,4-pyrandiol; neomycin b; neomycin a; 5-amino-2-aminomethyl-6-{5-[3,5-diamino-2-(3-amino-6-aminomethyl-4,5-dihydroxytetrahydro-2h-2-pyranyloxy)-6-hydroxycyclohexyloxy]-4-hydroxy-2-hydroxymethylte…	Experimental; Small Molecule	Approved	Non-Therapeutic	NA; P0A7S3; P61073	P45059	Q13395; Q15633; O95237
Nicotinamide	nicotinamide; nicotinic acid amide; niacinamide; nicotylamide; molmap_000061; cpd000058212; aminicotin; nicamindon; nicotinamide, niacin, vitamin b3; pyridine, 3-carbamoyl-; niacinamide (usp); sgcut00176; amide pp; vi-nicotyl; nikotinsaeureamid; merck brand of niacinamide; 123574-63-0; 3 pyridinecarboxamide; witamina pp; vitamin b (van); d009536; austrovit pp; nicovit; pyridine-3-carboxylic acid …	Experimental; Small Molecule	Approved	Non-Therapeutic	P10635; P08684; P05181; P11439; P00338; P09874; Q9NXA8; Q10588	P09874	Q9NTG7; Q8IXJ6
4-({6-AMINO-5-BROMO-2-[(4-CYANOPHENYL)AMINO]PYRIMIDIN-4-YL}OXY)-3,5-DIMETHYLBENZONITRILE	tmc-125; etravirine; intelence; 4-({6-amino-5-bromo-2-[(4-cyanophenyl)amino]pyrimidin-4-yl}oxy)-3,5-dimethylbenzonitrile; d04112; tmc 125; etravirine (jan/usan/inn); unii-0c50hw4fo1; 4-[6-amino-5-bromo-2-(4-cyanoanilino)pyrimidin-4-yl]oxy-3,5-dimethylbenzonitrile; r 165335; r165335-tmc125; db07191; r165335; intelence(tm); tmc-125/r-165335; benzonitrile, 4-[[6-amino-5-bromo-2-[(4-cyanophenyl)amino…	Experimental; Small Molecule	Approved	Therapeutic	P03366; P04585	Q69617	O15438; Q92887; Q9UNQ0; P08183; P33527
TRICLOSAN	cloxifenol; ch-3565; triclosan; sbb058565; ether, 2'-hydroxy-2,4,4'-trichlorodiphenyl; mls001335937; hms2093l17; ster zac bath concentrate; unii-4nm5039y5x; aquasept; d014260; ac1l1kmn; microshield t; cpd0-1227; oxy skin wash; mls001074876; irgasan dp300; sam002554907; 72779_sigma; triclosanum; smr000471847; phenyl ether, 2'-hydroxy-2,4,4'-trichloro-; hsdb 7194; 112099-35-1; 2,4,4'-trichloro-2'-h…	Experimental; Small Molecule	Approved	Therapeutic	P0AEK4; Q16698; P0A5Y6; O24990; B0Q840; Q6GI75	Q9BH77	P16152
(2S)-2-(6-methoxynaphthalen-2-yl)propanoic acid	naprelan; equiproxen; (s)-2-(6-methoxynaphthalen-2-yl)propanoic acid; (s)-naproxen; (s)-2-(6-methoxy-naphthalen-2-yl)-propionic acid; anaprox; 2-(6-methoxy-naphthalen-2-yl)-propionic acid(naproxen); naprosyn; rs-3540; naproxen; 2-(6-methoxy-naphthalen-2-yl)-propionic acid; ec-naprosyn; aleve; (2s)-2-(6-methoxynaphthalen-2-yl)propanoic acid; unii-57y76r9atq; upcmld-dp001; (s)-()-6-methoxy-alpha-me…	Experimental; Small Molecule	Approved	Therapeutic	Q51911	P35354	P23219; P42330; P35354
Phosphomethylphosphonic Acid Adenosyl Ester	NA	Experimental; Small Molecule	NA	NA	P14193; O33199; P07024	NA	NA
Beta-D-Glucose	NA	Experimental; Small Molecule	NA	NA	P04746; Q9KG76; Q9WXN1; Q8GJ44; O07653; P14090; P0C2S5; P0AEE5; Q7Z4J2; P46926; P36924; P11217; Q9BW91; O60264; P26827; P01552; P04745; P00490; P69178; O14594; P23904; P13650; P15587; P00692; P29957; Q54331; Q46079; P0AC38; O85465; Q6UWM7; Q9ZEU2; P04746; P35557; O34974; P54583; P23905; P23827; P17802; Q701N4; Q9BZZ2; P38940; Q60037; P26466; P06971; Q26609; Q60053; P40943; P43379; P02943; P02144;…	NA	NA
(1R)-4-(3-phenoxyphenyl)-1-phosphonobutane-1-sulfonic acid	NA	Experimental; Small Molecule	NA	NA	A9JQL9	NA	NA
tripotassium (1R)-4-biphenyl-4-yl-1-phosphonatobutane-1-sulfonate	NA	Experimental; Small Molecule	NA	NA	A9JQL9	NA	NA
2-decyl-5,6-dimethoxy-3-methylcyclohexa-2,5-diene-1,4-dione	NA	Experimental; Small Molecule	NA	NA	O67931; B7JBP8	NA	NA
MDL72527	NA	Experimental; Small Molecule	NA	NA	NA	NA	NA
2s,3r-2-Amino-3-Methylpentanedioic Acid	NA	Experimental; Small Molecule	NA	NA	NA	NA	NA
(5z)-5-(1h-Indol-3-Ylmethylene)-4h-Imidazol-4-One	NA	Experimental; Small Molecule	NA	NA	NA	NA	NA
(2r)-Amino(3,5-Dihydroxyphenyl)Acetic Acid	NA	Experimental; Small Molecule	NA	NA	NA	NA	NA
Methyl-O3-(Alpha-D-Mannose)-Alpha-D-Mannose	NA	Experimental; Small Molecule	NA	NA	NA	NA	NA
3,7,11,15-Tetramethyl-Hexadecan-1-Ol	ARC	Experimental; Small Molecule	NA	NA	NA	NA	NA
(E)-(S)-4-[(S)-4-METHYL-2-((S)-3-METHYL-2{(S)-2-[(5-METHYL-ISOXAZOLE-3- CARBONYL)-AMINO]-PROPIONYLAMINO}-BUTYRYLAMINO)-PENTANOYLAMINO]-5-((S)-2- OXO-PYRROLIDIN-3-YL)-PENT-2-ENOIC ACID ETHYL ESTER	NA	Experimental; Small Molecule	NA	NA	NA	NA	NA
2,6-dibromo-4-[(E)-2-phenylethenyl]phenol	NA	Experimental; Small Molecule	NA	NA	NA	NA	NA
6-Hydro-1-Methyladenosine-5'-Monophosphate	NA	Experimental; Small Molecule	NA	NA	NA	NA	NA
Cellotriose	NA	Experimental; Small Molecule	NA	NA	NA	NA	NA
L-D-(a-Aminoadipoyl)-L-Cysteinyl-D-Valine	NA	Experimental; Small Molecule	NA	NA	NA	NA	NA
(2s,3s)-Trans-Dihydroquercetin	NA	Experimental; Small Molecule	NA	NA	NA	NA	NA
3-Methyl-5-Sulfo-Pyrrolidine-2-Carboxylic Acid	NA	Experimental; Small Molecule	NA	NA	NA	NA	NA
Tribromomethane	NA	Experimental; Small Molecule	NA	NA	NA	NA	NA
2-Aminoprop-2-Enamide	NA	Experimental; Small Molecule	NA	NA	NA	NA	NA
Ricinoleic Acid	NA	Experimental; Small Molecule	NA	NA	NA	NA	NA
L-Alpha-Phosphatidyl-Beta-Oleoyl-Gamma-Palmitoyl-Phosphatidylethanolamine	NA	Experimental; Small Molecule	NA	NA	NA	NA	NA
2-Propenyl-N-Acetyl-Neuramic Acid	NA	Experimental; Small Molecule	NA	NA	NA	NA	NA
Streptolydigin	Antibiotic D-45; Portamycin	Experimental; Small Molecule	NA	NA	NA	NA	NA
2-(3,5-DIMETHYLPHENYL)-1,3-BENZOXAZOLE	NA	Experimental; Small Molecule	NA	NA	NA	NA	NA
D-Galactohydroximo-1,5-Lactam	NA	Experimental; Small Molecule	NA	NA	NA	NA	NA
Carbazole Butanoic Acid	NA	Experimental; Small Molecule	NA	NA	NA	NA	NA
Bombykol	NA	Experimental; Small Molecule	NA	NA	NA	NA	NA
9-Methyl Uric Acid	NA	Experimental; Small Molecule	NA	NA	NA	NA	NA
2,3-Dideoxyfucose	NA	Experimental; Small Molecule	NA	NA	NA	NA	NA
(2S,3S,4R,5R,6R)-5-Amino-2-(Aminomethyl)-6-((2R,3R,4R,5S)-5-((1R,2R,3S,5R,6S)-3,5-Diamino-2-((2S,3R,4R,5S,6R)-3-amino-4,5-dihydroxy-6-(hydroxymethyl)-tetrahydro-2H-pyran-2-yloxy)-6-hydroxycyclohexyloxy)-2-(hydroxymethyl)-4-(2-((R)-piperidin-3-ylmethylamin	JS5	Experimental; Small Molecule	NA	NA	NA	NA	NA
5-Deoxyflavanone	NA	Experimental; Small Molecule	NA	NA	NA	NA	NA
Bromo-Dodecanol	NA	Experimental; Small Molecule	NA	NA	NA	NA	NA
Cp-Coeleneterazine	NA	Experimental; Small Molecule	NA	NA	NA	NA	NA
2-Amino-3-(Cystein-S-Yl)-Isoxazolidin-5-Yl-Acetic Acid	NA	Experimental; Small Molecule	NA	NA	NA	NA	NA
4-Deoxy-4-Amino-Beta-D-Glucose	NA	Experimental; Small Molecule	NA	NA	NA	NA	NA
6,4'-Dihydroxy-3-Methyl-3',5'-Dibromoflavone	NA	Experimental; Small Molecule	NA	NA	NA	NA	NA
1,6-Di-O-Phosphono-D-Allitol	NA	Experimental; Small Molecule	NA	NA	NA	NA	NA
N-(3,5-dibromo-4-hydroxyphenyl)-2,6-dimethylbenzamide	NA	Experimental; Small Molecule	NA	NA	NA	NA	NA
2-Amino-4-(2-Amino-Ethoxy)-Butyric Acid	NA	Experimental; Small Molecule	NA	NA	NA	NA	NA
Thiocellobiose	NA	Experimental; Small Molecule	NA	NA	NA	NA	NA
7n-Methyl-8-Hydroguanosine-5'-Monophosphate	NA	Experimental; Small Molecule	NA	NA	NA	NA	NA
Carboxyethyllumazine	NA	Experimental; Small Molecule	NA	NA	NA	NA	NA
METHYL N-[(2',4'-DIFLUORO-4-HYDROXY-5-IODOBIPHENYL-3-YL)CARBONYL]-BETA-ALANINATE	NA	Experimental; Small Molecule	NA	NA	NA	NA	NA
Monoazido-Mu-Oxo-Diiron	NA	Experimental; Small Molecule	NA	NA	NA	NA	NA
1,3-Di(N-Propyloxy-a-Mannopyranosyl)-Carbomyl 5-Methyazido-Benzene	NA	Experimental; Small Molecule	NA	NA	NA	NA	NA
Oxonic Acid	5-azaorotic acid; OXC; Oxonate; Potassium 2,6-dihydroxytriazinecarboxylate; Potassium azaorotate; Potassium oxonate; Sodium 5-azaorotate	Experimental; Small Molecule	NA	NA	NA	NA	NA
S-sulphocysteine	Cysteine-S-Sulfonic Acid; Cysteine-S-sulfate; Cysteine-S-sulfonate; Cysteinyl-S-sulfonate; Cysteinyl-S-sulfonic acid; L-Cysteine S-sulfate; S-Sulfo-L-cysteine; S-Sulfocysteine	Experimental; Small Molecule	NA	NA	NA	NA	NA
5-Hydroxyamino-3-Methyl-Pyrrolidine-2-Carboxylic Acid	NA	Experimental; Small Molecule	NA	NA	NA	NA	NA
8-Benzyl-2-Hydroperoxy-2-(4-Hydroxy-Benzyl)-6-(4-Hydroxy-Phenyl)-2h-Imidazo[1,2-a]Pyrazin-3-One	NA	Experimental; Small Molecule	NA	NA	NA	NA	NA
Clorocruoro Hem	NA	Experimental; Small Molecule	NA	NA	NA	NA	NA
Delta-(L-Alpha-Aminoadipoyl)-L-Cysteinyl-D-Vinylglycine	NA	Experimental; Small Molecule	NA	NA	NA	NA	NA
(2r)-Amino(4-Hydroxyphenyl)Acetic Acid	NA	Experimental; Small Molecule	NA	NA	NA	NA	NA
(E)-(S)-4-[(S)-2-((S)-2-TERT-BUTOXYCARBONYLAMINO-3-METHYL-BUTYRYLAMINO)-2-PHENYL-ACETYLAMINO]-5-(2-OXO-PYRROLIDIN-3-YL)-PENT-2-ENOIC ACID ETHYL ESTER	NA	Experimental; Small Molecule	NA	NA	NA	NA	NA
4-HYDROXY-3-[(1S,3S)-3-HYDROXY-1-PHENYLBUTYL]-2H-CHROMEN-2-ONE	NA	Experimental; Small Molecule	NA	NA	NA	NA	NA
5-(3,3-Dihydroxypropeny)-3-Methoxy-Benzene-1,2-Diol	NA	Experimental; Small Molecule	NA	NA	NA	NA	NA
4-Hydroxyphenylglycine	NA	Experimental; Small Molecule	NA	NA	NA	NA	NA
3-({[(1Z)-(2-methoxyphenyl)methylidene]amino}oxy)propanoic acid	NA	Experimental; Small Molecule	NA	NA	NA	NA	NA
Pentyl Trihydrogen Diphosphate	NA	Experimental; Small Molecule	NA	NA	NA	NA	NA
2,6-dibromo-4-phenoxyphenol	NA	Experimental; Small Molecule	NA	NA	NA	NA	NA
N,N-Dimethyl-L-Alanine	NA	Experimental; Small Molecule	NA	NA	NA	NA	NA
Atrazine Glutathione Conjugate	NA	Experimental; Small Molecule	NA	NA	NA	NA	NA
D-(L-a-Aminoadipoyl)-L-Cysteinyl-D-Isodehydrovaline	NA	Experimental; Small Molecule	NA	NA	NA	NA	NA
2-Amino-3-(1h-Indol-3-Yl)-Propan-1-Ol	NA	Experimental; Small Molecule	NA	NA	NA	NA	NA
L-Valinol	(S)-(+)-2-Amino-3-methyl-1-butanol; (S)-2-Amino-3-methylbutanol; 2-Amino-3-methyl-1-butanol; 2-amino-3-methylbutan-1-ol	Experimental; Small Molecule	NA	NA	NA	NA	NA
(3r)-3-Methyl-L-Glutamic Acid	NA	Experimental; Small Molecule	NA	NA	NA	NA	NA
2-Amino-4h-1,3-Benzoxathiin-4-Ol	NA	Experimental; Small Molecule	NA	NA	NA	NA	NA
Chromophore (Gly-Tyr-Gly)	NA	Experimental; Small Molecule	NA	NA	NA	NA	NA
Toluene	NA	Experimental; Small Molecule	NA	NA	NA	NA	NA
(2s,3s,8s,9s)-3-Amino-9-Methoxy-2,6,8-Trimethyl-10-Phenyldeca-4,6-Dienoic Acid	NA	Experimental; Small Molecule	NA	NA	NA	NA	NA
3-[({(1E)-[2-(trifluoromethyl)phenyl]methylidene}amino)oxy]propanoic acid	NA	Experimental; Small Molecule	NA	NA	NA	NA	NA
O-(2-Acetamido-2-Deoxy-Alpha-D-Galactopyranosyl)-L-Serine	NA	Experimental; Small Molecule	NA	NA	NA	NA	NA
2-KETO-6-PHOSPHATE-D-GLUCONIC ACID, ALPHA-FURANOSE FORM	NA	Experimental; Small Molecule	NA	NA	NA	NA	NA
R-azabisabolene	(4r)-7-azabisabolene	Experimental; Small Molecule	NA	NA	NA	NA	NA
2'-O-Methyl-3'-Methyl-3'-Deoxy-Arabinofuranosyl-Thymine-5'-Phosphate	NA	Experimental; Small Molecule	NA	NA	NA	NA	NA
2'-(4-Dimethylaminophenyl)-5-(4-Methyl-1-Piperazinyl)-2,5'-Bi-Benzimidazole	NA	Experimental; Small Molecule	NA	NA	NA	NA	NA
Sparsomycin	NA	Experimental; Small Molecule	NA	NA	NA	NA	NA
[4-(4-Hydroxy-Benzyl)-2-(2-Hydroxy-1-Methyl-Ethyl)-5-Oxo-Imidazolidin-1-Yl]-Acetic Acid	NA	Experimental; Small Molecule	NA	NA	NA	NA	NA
PROPYL-1-PHOSPHATE	NA	Experimental; Small Molecule	NA	NA	NA	NA	NA
3-Acetylpyridine Adenine Dinucleotide	NA	Experimental; Small Molecule	NA	NA	NA	NA	NA
[2-Aminomethyl-5-Oxo-4-(4-Oxo-Cyclohexa-2,5-Dienylmethyl)-4,5-Dihydro-Imidazol-1-Yl] -Acetaldehyde	NA	Experimental; Small Molecule	NA	NA	NA	NA	NA
AZAPROPAZONE	NA	Experimental; Small Molecule	NA	NA	NA	NA	NA
2,3-Dimethylimidazolium Ion	NA	Experimental; Small Molecule	NA	NA	NA	NA	NA
1-(Isopropylamino)-3-(1-Naphthyloxy)-2-Propanol	NA	Experimental; Small Molecule	NA	NA	NA	NA	NA
S,3-Hydroxybutan-2-One	NA	Experimental; Small Molecule	NA	NA	NA	NA	NA
2,6-Dimethyl-7-Octen-2-Ol	NA	Experimental; Small Molecule	NA	NA	NA	NA	NA
4-Carbamoyl-1-Beta-D-Ribofuranosyl-Imidazolium-5-Olate-5'-Phosphate	NA	Experimental; Small Molecule	NA	NA	NA	NA	NA
(3s)-2,3,4,5-Tetrahydropyridin-3-Amine	NA	Experimental; Small Molecule	NA	NA	NA	NA	NA
2-Iodobenzylthio Group	NA	Experimental; Small Molecule	NA	NA	NA	NA	NA
2-Amino-3-[5-(Amino-Carboxy-Methyl)-2,3-Dihydro-Isoxazol-3-Ylsulfanyl]-Propionic Acid	NA	Experimental; Small Molecule	NA	NA	NA	NA	NA
(6e)-6-[(2e,4e,6e)-3,7-Dimethylnona-2,4,6,8-Tetraenylidene]-1,5,5-Trimethylcyclohexene	NA	Experimental; Small Molecule	NA	NA	NA	NA	NA
D-Tyrosine	NA	Experimental; Small Molecule	NA	NA	NA	NA	NA
7,8,10-TRIMETHYLBENZO[G]PTERIDINE-2,4(3H,10H)-DIONE	NA	Experimental; Small Molecule	NA	NA	NA	NA	NA
(5-BROMO-4-CHLORO-3-INDOLYL)-A-D-MANNOSE	NA	Experimental; Small Molecule	NA	NA	NA	NA	NA
3-Iodo-Benzyl Alcohol	NA	Experimental; Small Molecule	NA	NA	NA	NA	NA
OREGON GREEN 488 CARBOXYLATE	NA	Experimental; Small Molecule	NA	NA	NA	NA	NA
5-{[Ethyl(Methyl)Amino]Methyl}-2-Methyl-5,6-Dihydropyrimidin-4-Amine	NA	Experimental; Small Molecule	NA	NA	NA	NA	NA
(S)-HYDROXY(PHENYL)ACETONITRILE	NA	Experimental; Small Molecule	NA	NA	NA	NA	NA
bis(molybdopterin)tungsten cofactor	W-molybdopterin cofactor; tungsten-molybdopterin	Experimental; Small Molecule	NA	NA	NA	NA	NA
(3BETA,7BETA)-CHOLEST-5-ENE-3,7-DIOL	NA	Experimental; Small Molecule	NA	NA	NA	NA	NA
1,3-Dedimethyl-1,3-Divinyl Heme	NA	Experimental; Small Molecule	NA	NA	NA	NA	NA
4-(3,14-Dihydroxy-10,13-Dimethyl-Hexadecahydro-Cyclopenta[a]Phenanthren-17-Yl)-5h-Furan-2-One	NA	Experimental; Small Molecule	NA	NA	NA	NA	NA
Zn(Ii)-(20-Oxo-Protoporphyrin Ix)	NA	Experimental; Small Molecule	NA	NA	NA	NA	NA
Pyruvamide	NA	Experimental; Small Molecule	NA	NA	NA	NA	NA
Trifluoroalanine	NA	Experimental; Small Molecule	NA	NA	NA	NA	NA
Pteric Acid	NA	Experimental; Small Molecule	NA	NA	NA	NA	NA
[2-(1-Amino-2-Hydroxy-Propyl)-4-(1h-Indol-3-Ylmethylene)-5-Oxo-4,5-Dihydro-Imidazol-1-Yl]-Acetaldehyde	NA	Experimental; Small Molecule	NA	NA	NA	NA	NA
N-Methyl-Alpha-Beta-Dehydroalanine	NA	Experimental; Small Molecule	NA	NA	NA	NA	NA
(1s,2s)-1-Amino-1-(1,3-Thiazol-2-Yl)Propan-2-Ol	NA	Experimental; Small Molecule	NA	NA	NA	NA	NA
2,2-Dichloro-1-Methanesulfinyl-3-Methyl-Cyclopropanecarboxylic Acid [1-(4-Bromo-Phenyl)-Ethyl]-Amide	NA	Experimental; Small Molecule	NA	NA	NA	NA	NA
2-HYDROXY-1,4-NAPHTHOQUINONE	NA	Experimental; Small Molecule	NA	NA	NA	NA	NA
6-Aza-Ump	NA	Experimental; Small Molecule	NA	NA	NA	NA	NA
5-Amino-3-Methyl-Pyrrolidine-2-Carboxylic Acid	NA	Experimental; Small Molecule	NA	NA	NA	NA	NA
Nicotinamide Adenine Dinucleotide Cyclohexanone	NA	Experimental; Small Molecule	NA	NA	NA	NA	NA
4-(2-Amino-Ethoxy)-2-[(3-Hydroxy-2-Methyl-5-Phosphonooxymethyl-Pyridin-4-Ylmethyl)-Amino]-but-3-Enoic Acid	NA	Experimental; Small Molecule	NA	NA	NA	NA	NA
Azo-Dye Hapten	NA	Experimental; Small Molecule	NA	NA	NA	NA	NA
Diethylcarbamodithioic Acid	NA	Experimental; Small Molecule	NA	NA	NA	NA	NA
4-Amino-1-[(1s,3r,4r,7s)-7-Hydroxy-1-(Hydroxymethyl)-2,5-Dioxabicyclo[2.2.1]Hept-3-Yl]-5-Methylpyrimidin-2(1h)-One	NA	Experimental; Small Molecule	NA	NA	NA	NA	NA
5-(Hydroxy-Methyl-Amino)-3-Methyl-Pyrrolidine-2-Carboxylic Acid	NA	Experimental; Small Molecule	NA	NA	NA	NA	NA
Gluco-Phenylimidazole	NA	Experimental; Small Molecule	NA	NA	NA	NA	NA
Neopterin	NA	Experimental; Small Molecule	NA	NA	NA	NA	NA
2-[3,5-DICHLORO-4-(2-{2-[2(2-MERCAPTOETHOXY)ETHOXY]ETHOXY}ETHOXY)PHENYLAMINO]BENZOIC ACID	NA	Experimental; Small Molecule	NA	NA	NA	NA	NA
(4-Hydroxymaltosephenyl)Glycine	NA	Experimental; Small Molecule	NA	NA	NA	NA	NA
3,4-Dihydrouracil	NA	Experimental; Small Molecule	NA	NA	NA	NA	NA
Ergosterol	NA	Experimental; Small Molecule	NA	NA	NA	NA	NA
N-Coeleneterazine	NA	Experimental; Small Molecule	NA	NA	NA	NA	NA
Diundecyl Phosphatidyl Choline	NA	Experimental; Small Molecule	NA	NA	NA	NA	NA
3'-Deazo-Thiamin Diphosphate	NA	Experimental; Small Molecule	NA	NA	NA	NA	NA
2-Bromo-6-Hydroxy-Purine	NA	Experimental; Small Molecule	NA	NA	NA	NA	NA
Lactaldehyde	(2s)-2-Hydroxypropanal; (S)-lactaldehyde; L-2-Hydroxypropionaldehyde; L-lactaldehyde	Experimental; Small Molecule	NA	NA	NA	NA	NA
3',5'-DIFLUOROBIPHENYL-4-CARBOXYLIC ACID	NA	Experimental; Small Molecule	NA	NA	NA	NA	NA
N-[3-(Dimethylamino)Propyl]-2-({[4-({[4-(Formylamino)-1-Methyl-1h-Pyrrol-2-Yl]Carbonyl}Amino)-1-Methyl-1h-Pyrrol-2-Yl]Carbonyl}Amino)-5-Isopropyl-1,3-Thiazole-4-Carboxamide	NA	Experimental; Small Molecule	NA	NA	NA	NA	NA
N-Acetyl-2-Deoxy-2-Amino-Galactose	NA	Experimental; Small Molecule	NA	NA	NA	NA	NA
Deoxycholic Acid	NA	Experimental; Small Molecule	NA	NA	NA	NA	NA
Alpha-Amino-2-Indanacetic Acid	NA	Experimental; Small Molecule	NA	NA	NA	NA	NA
N-Phenylthiourea	NA	Experimental; Small Molecule	NA	NA	NA	NA	NA
5,6-Diaminouracil	NA	Experimental; Small Molecule	NA	NA	NA	NA	NA
Modified Acarbose Hexasaccharide	NA	Experimental; Small Molecule	NA	NA	NA	NA	NA
4-Iodophenol	NA	Experimental; Small Molecule	NA	NA	NA	NA	NA
Undecanal	NA	Experimental; Small Molecule	NA	NA	NA	NA	NA
(2r)-2-(Aminomethyl)-2,4-Dihydroxy-5-Oxo-3-(2-Oxoethyl)-2,5-Dihydro-1h-Imidazol-3-Ium	NA	Experimental; Small Molecule	NA	NA	NA	NA	NA
3-Methyl-Aspartic Acid	2AS; ACB; Beta-Methyl-Aspartic Acid; D-methyl aspartic acid	Experimental; Small Molecule	NA	NA	NA	NA	NA
D-Asparagine	NA	Experimental; Small Molecule	NA	NA	NA	NA	NA
Coenzyme F420	NA	Experimental; Small Molecule	NA	NA	NA	NA	NA
Carpropamide	NA	Experimental; Small Molecule	NA	NA	NA	NA	NA
(2s)-4-(Beta-Alanylamino)-2-Aminobutanoic Acid	NA	Experimental; Small Molecule	NA	NA	NA	NA	NA
Pyridin-3-Ylmethanol	NA	Experimental; Small Molecule	NA	NA	NA	NA	NA
8-Benzyl-2-Hydroxy-2-(4-Hydroxy-Benzyl)-6-(4-Hydroxy-Phenyl)-2h-Imidazo[1,2-a]Pyrazin-3-One	NA	Experimental; Small Molecule	NA	NA	NA	NA	NA
1,2,5,6-Tetrahydro-4h-Pyrrolo(3,2,1-Ij)Quinolin-4-One	NA	Experimental; Small Molecule	NA	NA	NA	NA	NA
2''-O-[N-(3-(aminopropyl)2-aminoethyl]paromomycin	NA	Experimental; Small Molecule	NA	NA	NA	NA	NA
N-[1-(4-Bromophenyl)Ethyl]-5-Fluoro Salicylamide	NA	Experimental; Small Molecule	NA	NA	NA	NA	NA
2,4,6-Tribromophenol	NA	Experimental; Small Molecule	NA	NA	NA	NA	NA
2-{2-[2-2-(Methoxy-Ethoxy)-Ethoxy]-Ethoxy}-Ethanol	NA	Experimental; Small Molecule	NA	NA	NA	NA	NA
Reactive Red 1 Dye	NA	Experimental; Small Molecule	NA	NA	NA	NA	NA
4-(3,12,14-Trihydroxy-10,13-Dimethyl-Hexadecahydro-Cyclopenta[a]Phenanthren-17-Yl)-5h-Furan-2-One	NA	Experimental; Small Molecule	NA	NA	NA	NA	NA
3-Aminomethyl-Pyridinium-Adenine-Dinucleotide	NA	Experimental; Small Molecule	NA	NA	NA	NA	NA
4-Methylumbelliferyl-Alpha-D-Glucose	NA	Experimental; Small Molecule	NA	NA	NA	NA	NA
Tropinone	NA	Experimental; Small Molecule	NA	NA	NA	NA	NA
N-Ethyl Retinamide	NA	Experimental; Small Molecule	NA	NA	NA	NA	NA
Galacturonic Acid	NA	Experimental; Small Molecule	NA	NA	NA	NA	NA
3,5-dibromobiphenyl-4-ol	NA	Experimental; Small Molecule	NA	NA	NA	NA	NA
1'-Deazo-Thiamin Diphosphate	NA	Experimental; Small Molecule	NA	NA	NA	NA	NA
Propionamide	NA	Experimental; Small Molecule	NA	NA	NA	NA	NA
Lividomycin A	NA	Experimental; Small Molecule	NA	NA	NA	NA	NA
2-Amino-Adenosine	NA	Experimental; Small Molecule	NA	NA	NA	NA	NA
Pseudotropine	NA	Experimental; Small Molecule	NA	NA	NA	NA	NA
Fluoresceinylthioureido	NA	Experimental; Small Molecule	NA	NA	NA	NA	NA
Beta-Amino Isobutyrate	NA	Experimental; Small Molecule	NA	NA	NA	NA	NA
Br-Coeleneterazine	NA	Experimental; Small Molecule	NA	NA	NA	NA	NA
Chlorophyll B	NA	Experimental; Small Molecule	NA	NA	NA	NA	NA
Chromophore (Met-Tyr-Gly)	NA	Experimental; Small Molecule	NA	NA	NA	NA	NA
(S)-2-[4-(Aminomethyl)-1h-1,2,3-Triazol-1-Yl]-4-Methylpentanoic Acid	NA	Experimental; Small Molecule	NA	NA	NA	NA	NA
Diacetyldeuteroheme	NA	Experimental; Small Molecule	NA	NA	NA	NA	NA
4-Deoxy-4-((5-Hydroxymethyl-2,3,4-Trihydroxycyclohex-5,6-Enyl)Amino)Fructose	NA	Experimental; Small Molecule	NA	NA	NA	NA	NA
Phenyldehydroalanine	2,3-Didehydrophenylalanine; alpha-Aminocinnamate	Experimental; Small Molecule	NA	NA	NA	NA	NA
4-Bromo-3-(5'-Carboxy-4'-Chloro-2'-Fluorophenyl)-1-Methyl-5-Trifluoromethyl-Pyrazol	NA	Experimental; Small Molecule	NA	NA	NA	NA	NA
1-Menaphthyl Glutathione Conjugate	NA	Experimental; Small Molecule	NA	NA	NA	NA	NA
3-(Benzoylamino)-L-Alanine	NA	Experimental; Small Molecule	NA	NA	NA	NA	NA
(3BETA,20R)-CHOLEST-5-ENE-3,20-DIOL	NA	Experimental; Small Molecule	NA	NA	NA	NA	NA
2-Amino-3-Mercapto-Propionamide	NA	Experimental; Small Molecule	NA	NA	NA	NA	NA
N-Hydroxyguanidine	NA	Experimental; Small Molecule	NA	NA	NA	NA	NA
2-Methoxy-4-Vinyl-Phenol	NA	Experimental; Small Molecule	NA	NA	NA	NA	NA
CHROMOPHORE (GLU-TYR-GLY)	NA	Experimental; Small Molecule	NA	NA	NA	NA	NA
2,4-Diamino-4,6-Dihydroxypyrimidine	NA	Experimental; Small Molecule	NA	NA	NA	NA	NA
2-[({4-[2-(trifluoromethyl)phenyl]piperidin-1-yl}carbonyl)amino]benzoic acid	NA	Experimental; Small Molecule	NA	NA	NA	NA	NA
Tungstopterin Cofactor	PTE	Experimental; Small Molecule	NA	NA	NA	NA	NA
Reduced Threonine	NA	Experimental; Small Molecule	NA	NA	NA	NA	NA
CHROMOPHORE (HIS-TYR-GLY)	NA	Experimental; Small Molecule	NA	NA	NA	NA	NA
(2s)-2,8-Diaminooctanoic Acid	NA	Experimental; Small Molecule	NA	NA	NA	NA	NA
(2S)-3-[(9H-fluoren-9-ylideneamino)oxy]-2-methylpropanoic acid	NA	Experimental; Small Molecule	NA	NA	NA	NA	NA
(E)-(4S,6S)-8-METHYL-6-((S)-3-METHYL-2-{(S)-2-[(5-METHYL-ISOXAZOLE-3-CARBONYL)-AMINO]-PROPIONYLAMINO}-BUTYRYLAMINO)-5-OXO-4-((R)-2-OXO-PYRROLIDIN-3-YLMETHYL)-NON-2-ENOIC ACID BENZYL ESTER	NA	Experimental; Small Molecule	NA	NA	NA	NA	NA
Epigallocatechin	NA	Experimental; Small Molecule	NA	NA	NA	NA	NA
N-(3,5-dibromo-4-hydroxyphenyl)benzamide	NA	Experimental; Small Molecule	NA	NA	NA	NA	NA
Cytidyl-2'-5'-Phospho-Guanosine	NA	Experimental; Small Molecule	NA	NA	NA	NA	NA
4-(1,3-BENZOXAZOL-2-YL)-2,6-DIBROMOPHENOL	NA	Experimental; Small Molecule	NA	NA	NA	NA	NA
5,4'-Dideoxyflavanone	NA	Experimental; Small Molecule	NA	NA	NA	NA	NA
Acetone Cyanohydrin	NA	Experimental; Small Molecule	NA	NA	NA	NA	NA
7-Deazaguanine	NA	Experimental; Small Molecule	NA	NA	NA	NA	NA
N-(5,5,8,8-Tetramethyl-5,8-Dihydro-Naphthalen-2-Yl)-Terephthalamic Acid	NA	Experimental; Small Molecule	NA	NA	NA	NA	NA
2-Amino-4-Butyl-5-Propylselenazole	NA	Experimental; Small Molecule	NA	NA	NA	NA	NA
9r,13r-Opda	NA	Experimental; Small Molecule	NA	NA	NA	NA	NA
4-acetamidobenzoic acid	4'-Carboxyacetanilide; 4-(Acetylamino)benzoic acid; 4-Acetylaminobenzoic acid; 4-Carboxyacetanilide; Acedoben; Acedoben; Acedobene; Acedobenum; N-Acetyl-PABA; N-Acetyl-p-aminobenzoic acid; PAAB; PAcBA; Para acetamido benzoic acid; p-Acetamidobenzoic acid; p-Acetaminobenzoic acid; p-Acetoaminobenzoic acid; p-Acetylaminobenzoic acid	Experimental; Small Molecule	NA	NA	NA	NA	NA
Coelenteramide	NA	Experimental; Small Molecule	NA	NA	NA	NA	NA
Salicylhydroxamic Acid	NA	Experimental; Small Molecule	NA	NA	NA	NA	NA
3-Hydroxyphenylalanine	NA	Experimental; Small Molecule	NA	NA	NA	NA	NA
8-Methyl-9-Oxoguanine	NA	Experimental; Small Molecule	NA	NA	NA	NA	NA
Beta-1,2,3,4,6-Penta-O-Galloyl-D-Glucopyranose	NA	Experimental; Small Molecule	NA	NA	NA	NA	NA
(1s,3s,4s)-1,3,4-Triphospho-Myo-Inositol	NA	Experimental; Small Molecule	NA	NA	NA	NA	NA
6-Hydroxy-Flavin-Adenine Dinucleotide	NA	Experimental; Small Molecule	NA	NA	NA	NA	NA
BIS(HEXAMETHYLENE)TRIAMINE	NA	Experimental; Small Molecule	NA	NA	NA	NA	NA
Heptanyl-P-Phenol	NA	Experimental; Small Molecule	NA	NA	NA	NA	NA
R,3-Hydroxybutan-2-One	NA	Experimental; Small Molecule	NA	NA	NA	NA	NA
2'-Deoxymaltose	NA	Experimental; Small Molecule	NA	NA	NA	NA	NA
2'-O-BUTYL-5-METHYLURIDINE	NA	Experimental; Small Molecule	NA	NA	NA	NA	NA
1,2-Di-1-(3,7,11,15-Tetramethyl-Hexadecane)-Sn-Glycero-3-Phosphate	NA	Experimental; Small Molecule	NA	NA	NA	NA	NA
2',4,4'-Trihydroxychalcone	NA	Experimental; Small Molecule	NA	NA	NA	NA	NA
(1r,4s)-2-Azabornane	NA	Experimental; Small Molecule	NA	NA	NA	NA	NA
L-2-Amino-4-[2-Aminophenyl]-4-Oxobutanoic Acid	NA	Experimental; Small Molecule	NA	NA	NA	NA	NA
3-[(9H-fluoren-9-ylideneamino)oxy]propanoic acid	NA	Experimental; Small Molecule	NA	NA	NA	NA	NA
(6,7-Difluoro-Quinazolin-4-Yl)-(1-Methyl-2,2-Diphenyl-Ethyl)-Amine	NA	Experimental; Small Molecule	NA	NA	NA	NA	NA
5-bromo-cytidinemonophosphate	CB2; Phosphoric Acid Mono-[5-(4-Amino-5-Bromo-2-Oxo-2H-Pyrimidin-1-Yl)-3,4-Dihydroxy-Tetrahydro-Furan-2-Ylmethyl] Ester	Experimental; Small Molecule	NA	NA	NA	NA	NA
(2s)-Amino(4-Hydroxyphenyl)Acetic Acid	NA	Experimental; Small Molecule	NA	NA	NA	NA	NA
5-Amino-5-Deoxy-Cellobiono-1,5-Lactam	NA	Experimental; Small Molecule	NA	NA	NA	NA	NA
Co(Iii)-(Deuteroporphyrin Ix)	NA	Experimental; Small Molecule	NA	NA	NA	NA	NA
1,3,3-trimethyl-2-[(1E,3E)-3-methylpenta-1,3-dien-1-yl]cyclohexene	NA	Experimental; Small Molecule	NA	NA	NA	NA	NA
D-Leucine	NA	Experimental; Small Molecule	NA	NA	NA	NA	NA
1-[(1s)-Carboxy-2-(Methylsulfinyl)Ethyl]-(3r)-[(5s)-5-Amino-5-Carboxypentanamido]-(4r)-Sulfanylazetidin-2-One	NA	Experimental; Small Molecule	NA	NA	NA	NA	NA
2-(2,6-DICHLOROPHENYL)-1,3-BENZOXAZOLE-6-CARBOXYLIC ACID	NA	Experimental; Small Molecule	NA	NA	NA	NA	NA
Coproporphyrin I Containing Co(Iii)	NA	Experimental; Small Molecule	NA	NA	NA	NA	NA
Trivanadate	NA	Experimental; Small Molecule	NA	NA	NA	NA	NA
4-Oxoretinol	NA	Experimental; Small Molecule	NA	NA	NA	NA	NA
4-(4-Hydroxy-3-Isopropylphenylthio)-2-Isopropylphenol	NA	Experimental; Small Molecule	NA	NA	NA	NA	NA
Butenoic Acid	NA	Experimental; Small Molecule	NA	NA	NA	NA	NA
4-Methylidene-5-One	NA	Experimental; Small Molecule	NA	NA	NA	NA	NA
3,5-Dihydro-5-Methylidene-4h-Imidazol-4-On	NA	Experimental; Small Molecule	NA	NA	NA	NA	NA
6-(2,3,4,5,6,7-HEXAHYDRO-2,4,4-TRIMETHYL-1-METYLENEINDEN-2-YL)-3-METHYLHEXA-2,4-DIENOIC ACID	NA	Experimental; Small Molecule	NA	NA	NA	NA	NA
Docosa-4,7,10,13,16,19-Hexaenoic Acid	NA	Experimental; Small Molecule	NA	NA	NA	NA	NA
Decane	NA	Experimental; Small Molecule	NA	NA	NA	NA	NA
D-ERITHRO-2,3-DIAMINO-BUTYRIC ACID	NA	Experimental; Small Molecule	NA	NA	NA	NA	NA
N-(R-Carboxy-Ethyl)-Alpha-(S)-(2-Phenylethyl)Glycyl-L-Arginine-N-Phenylamide	NA	Experimental; Small Molecule	NA	NA	NA	NA	NA
[2-(1-Amino-2-Hydroxy-Propyl)-4-(4-Fluoro-1h-Indol-3-Ylmethyl)-5-Hydroxy-Imidazol-1-Yl]-Acetic Acid	NA	Experimental; Small Molecule	NA	NA	NA	NA	NA
2-Bromo-6-Chloro-Purine	NA	Experimental; Small Molecule	NA	NA	NA	NA	NA
4-HYDROXY-3-[(1S,3R)-3-HYDROXY-1-PHENYLBUTYL]-2H-CHROMEN-2-ONE	NA	Experimental; Small Molecule	NA	NA	NA	NA	NA
Octahydroindole-2-Carboxylic Acid	NA	Experimental; Small Molecule	NA	NA	NA	NA	NA
Tricyclazole	NA	Experimental; Small Molecule	NA	NA	NA	NA	NA
2'-Monophosphoadenosine-5'-Diphosphoribose	NA	Experimental; Small Molecule	NA	NA	NA	NA	NA
(S)-2-Amino-3-(6h-Selenolo[2,3-B]-Pyrrol-4-Yl)-Propionic Acid	NA	Experimental; Small Molecule	NA	NA	NA	NA	NA
2-(Acetylamino)-2-Deoxy-4-O-Beta-D-Galactopyranosyl-Alpha-D-Glucopyranose	NA	Experimental; Small Molecule	NA	NA	NA	NA	NA
2-Nitro-P-Cresol	NA	Experimental; Small Molecule	NA	NA	NA	NA	NA
(2r)-2,3-Dihydroxypropanal	NA	Experimental; Small Molecule	NA	NA	NA	NA	NA
Apramycin	Nebramycin II	Experimental; Small Molecule	NA	NA	NA	NA	NA
Hexafluoroacetone Hydrate	NA	Experimental; Small Molecule	NA	NA	NA	NA	NA
L-Phenylalaninol	(R)-2-Amino-3-phenylpropanol; (S)-(-)-2-Amino-3-phenyl-1-propanol; (S)-2-Benzylethanolamine; (S)-beta-Aminobenzenepropanol; 2-Amino-3-phenyl-1-propanol; L-2-Amino-3-phenyl-1-propanol; L-2-Amino-3-phenylpropan-1-ol	Experimental; Small Molecule	NA	NA	NA	NA	NA
N(4)-adenosyl-N(4)-methyl-2,4-diaminobutanoic acid	5'-[N-[(3s)-3-Amino-3-Carboxypropyl]-N-Methylamino]-5'-Deoxyadenosine	Experimental; Small Molecule	NA	NA	NA	NA	NA
2'-O-[1-ETHYL-1H-IMIDAZOL)] THYMIDINE-5'-MONOPHOSPHATE	NA	Experimental; Small Molecule	NA	NA	NA	NA	NA
5-Amino 6-Nitro Uracil	NA	Experimental; Small Molecule	NA	NA	NA	NA	NA
Sulfatide	SULFOGALACTOCERAMIDE	Experimental; Small Molecule	NA	NA	NA	NA	NA
4-Epi-Vancosaminyl Derivative of Vancomycin	NA	Experimental; Small Molecule	NA	NA	NA	NA	NA
Sulfopyruvate	NA	Experimental; Small Molecule	NA	NA	NA	NA	NA
Tri-Chloro-Acetaldehyde	NA	Experimental; Small Molecule	NA	NA	NA	NA	NA
Lysophosphatidylglycerol	NA	Experimental; Small Molecule	NA	NA	NA	NA	NA
N-[(2',4'-DIFLUORO-4-HYDROXY-5-IODOBIPHENYL-3-YL)CARBONYL]-BETA-ALANINE	NA	Experimental; Small Molecule	NA	NA	NA	NA	NA
4-Fluorotryptophane	NA	Experimental; Small Molecule	NA	NA	NA	NA	NA
Prostaglandin B2	NA	Experimental; Small Molecule	NA	NA	NA	NA	NA
Nicotinamide Adenine Dinucleotide 3-Pentanone Adduct	NA	Experimental; Small Molecule	NA	NA	NA	NA	NA
Peridinin	NA	Experimental; Small Molecule	NA	NA	NA	NA	NA
CHROMOPHORE (LYS-TYR-GLY)	NA	Experimental; Small Molecule	NA	NA	NA	NA	NA
[2-(Methyleneamine)-4-(4-Hydroxy-Benzylidine)-5-Oxo-4,5-Dihydro-Imidazol-1-Yl]-Acetaldehyde	NA	Experimental; Small Molecule	NA	NA	NA	NA	NA
SC45647	SC 45647	Experimental; Small Molecule	NA	NA	NA	NA	NA
N-Butyl-Benzenesulfonamide	NA	Experimental; Small Molecule	NA	NA	NA	NA	NA
2'-DEOXY-5-FORMYLCYTIDINE-5'-MONOPHOSPHATE	NA	Experimental; Small Molecule	NA	NA	NA	NA	NA
Chlorophyll A	NA	Experimental; Small Molecule	NA	NA	NA	NA	NA
5-(6-D-Ribitylamino-2,4-Dihydroxypyrimidin-5-Yl)-1-Pentyl-Phosphonic Acid	NA	Experimental; Small Molecule	NA	NA	NA	NA	NA
N-Hexylphosphonate Ethyl Ester	NA	Experimental; Small Molecule	NA	NA	NA	NA	NA
Propyl Trihydrogen Diphosphate	NA	Experimental; Small Molecule	NA	NA	NA	NA	NA
Mercury Acetate Ion	NA	Experimental; Small Molecule	NA	NA	NA	NA	NA
(5z)-2-[(1s,2r)-1-Amino-2-Hydroxypropyl]-5-[(4-Amino-1h-Indol-3-Yl)Methylene]-3-(2-Hydroxyethyl)-3,5-Dihydro-4h-Imidazol-4-One	NA	Experimental; Small Molecule	NA	NA	NA	NA	NA
Methyl alpha-galactoside	NA	Experimental; Small Molecule	NA	NA	NA	NA	NA
Glutathionylspermidine	NA	Experimental; Small Molecule	NA	NA	NA	NA	NA
4-Methyl-Pyrroline-5-Carboxylic Acid	NA	Experimental; Small Molecule	NA	NA	NA	NA	NA
L-Homoserine	NA	Experimental; Small Molecule	NA	NA	NA	NA	NA
3-Chloro-4-Hydroxyphenylglycine	NA	Experimental; Small Molecule	NA	NA	NA	NA	NA
(3BETA)-CHOLEST-5-ENE-3,25-DIOL	NA	Experimental; Small Molecule	NA	NA	NA	NA	NA
4-Nitro-Inden-1-One	NA	Experimental; Small Molecule	NA	NA	NA	NA	NA
N-(M-Trifluoromethylphenyl) Phenoxazine-4,6-Dicarboxylic Acid	NA	Experimental; Small Molecule	NA	NA	NA	NA	NA
Balhimycin	NA	Experimental; Small Molecule	NA	NA	NA	NA	NA
ANILINOMETHYL GLUCO-PHENYLIMIDAZOLE	NA	Experimental; Small Molecule	NA	NA	NA	NA	NA
4-[2-(3-Benzyloxycarbonylamino-4-Cyclohexyl-1-Hydroxy-2-Oxo-Butylamino)-5-Guanidino-Pentanoylamino]-4-(1-Carboxy-2-Cyclohexyl-Ethylcarbamoyl)-Butyric Acid	NA	Experimental; Small Molecule	NA	NA	NA	NA	NA
3-Cyclohexyl-1-Propylsulfonic Acid	NA	Experimental; Small Molecule	NA	NA	NA	NA	NA
2,6-dimethyl-4-[(E)-2-phenylethenyl]phenol	NA	Experimental; Small Molecule	NA	NA	NA	NA	NA
5-Alpha-Androstane-3-Beta,17-Alpha-Diol	NA	Experimental; Small Molecule	NA	NA	NA	NA	NA
5-(3-carbamoylbenzyl)-5,6,7,8,9,10-hexahydrocyclohepta[b]indole-4-carboxylic acid	NA	Experimental; Small Molecule	NA	NA	NA	NA	NA
L-threo-2,3-diamino-butyric acid	NA	Experimental; Small Molecule	NA	NA	NA	NA	NA
9-(4-HYDROXY-2,6-DIMETHYL-PHENYL)-3,7-DIMETHYL-NONA-4,6,8-TRIENOIC ACID	NA	Experimental; Small Molecule	NA	NA	NA	NA	NA
4'-Nitrophenyl-3i-Thiolaminaritrioside	NA	Experimental; Small Molecule	NA	NA	NA	NA	NA
Aminoanthracene	NA	Experimental; Small Molecule	NA	NA	NA	NA	NA
(1s,3r,4r,6s)-1,3,4,6-Tetrapkisphosphate	NA	Experimental; Small Molecule	NA	NA	NA	NA	NA
N-Methyldehydrobutyrine	NA	Experimental; Small Molecule	NA	NA	NA	NA	NA
[(2r,3s,4r,5r)-5-(6-Amino-9h-Purin-9-Yl)-3,4-Dihydroxytetrahydro-2-Furanyl]Methyl Sulfamate	NA	Experimental; Small Molecule	NA	NA	NA	NA	NA
3,4-Dihydroxybenzoic Acid	NA	Experimental; Small Molecule	NA	NA	NA	NA	NA
5-aminonaphthalene-1-sulfonic acid	NA	Experimental; Small Molecule	NA	NA	NA	NA	NA
6-Aminobenzoic Acid	NA	Experimental; Small Molecule	NA	NA	NA	NA	NA
Sulfoquinovose-Uridine-C1,5'-Diphosphate	NA	Experimental; Small Molecule	NA	NA	NA	NA	NA
Selenomethionine Selenoxide	NA	Experimental; Small Molecule	NA	NA	NA	NA	NA
9-benzyl-2,3,4,9-tetrahydro-1H-carbazole-8-carboxylic acid	NA	Experimental; Small Molecule	NA	NA	NA	NA	NA
6-Chloro-2-Fluoropurine	NA	Experimental; Small Molecule	NA	NA	NA	NA	NA
3,3',5,5'-Tetraiodothyroacetic Acid	NA	Experimental; Small Molecule	NA	NA	NA	NA	NA
Allo-Isoleucine	NA	Experimental; Small Molecule	NA	NA	NA	NA	NA
4-[(Isopropylamino)Methyl]Phenylalanine	NA	Experimental; Small Molecule	NA	NA	NA	NA	NA
Fe-Mesopone	(8,12-Diethyl-3,8,13,17-Tetramethyl-7-Oxo-Porphyrinato-2,18-Dipropionic Acid)Iron(III)	Experimental; Small Molecule	NA	NA	NA	NA	NA
Trifluorofurnesyl Diphosphate	NA	Experimental; Small Molecule	NA	NA	NA	NA	NA
3-(Phosphonomethyl)Pyridine-2-Carboxylic Acid	NA	Experimental; Small Molecule	NA	NA	NA	NA	NA
(11alpha,14beta)-11,17,21-trihydroxypregn-4-ene-3,20-dione	NA	Experimental; Small Molecule	NA	NA	NA	NA	NA
Isoformononetin	NA	Experimental; Small Molecule	NA	NA	NA	NA	NA
N-Dimethyl-Lysine	NA	Experimental; Small Molecule	NA	NA	NA	NA	NA
1,2-Di-1-(3,7,11,15-Tetramethyl-Hexadecane)-Sn-Glycerol	NA	Experimental; Small Molecule	NA	NA	NA	NA	NA
Thiopyrophosphate	NA	Experimental; Small Molecule	NA	NA	NA	NA	NA
O-Sulfo-L-Serine	NA	Experimental; Small Molecule	NA	NA	NA	NA	NA
Ethyl Dimethyl Ammonio Propane Sulfonate	NA	Experimental; Small Molecule	NA	NA	NA	NA	NA
6'-Methyl-Thiamin Diphosphate	NA	Experimental; Small Molecule	NA	NA	NA	NA	NA
5'-[[2-(Aminooxy)Ethyl]Methylsulfonio]-5'-Deoxy-Adenosine	(2-AMINOOXY-ETHYL)-[5-(6-AMINO-PURIN-9-YL)-3,4-DIHYDROXY-TETRAHYDRO-FURAN-2-YLMETHYL]-METHYL-SULFONIUM; [2-(AMINO-OXY)ETHYL](5'-DEOXYADENOSIN-5'-YL)(METHYL)SULFONIUM	Experimental; Small Molecule	NA	NA	NA	NA	NA
1,3-Butanediol	NA	Experimental; Small Molecule	NA	NA	NA	NA	NA
All-Trans Axerophthene	NA	Experimental; Small Molecule	NA	NA	NA	NA	NA
3',5'-Dinitro-N-Acetyl-L-Thyronine	NA	Experimental; Small Molecule	NA	NA	NA	NA	NA
5-Methylcytidine-5'-Monophosphate	NA	Experimental; Small Molecule	NA	NA	NA	NA	NA
D-2-Keto-3-Deoxygluconate	NA	Experimental; Small Molecule	NA	NA	NA	NA	NA
2-(Pyrido[1,2-E]Purin-4-Yl)Amino-Ethanol	NA	Experimental; Small Molecule	NA	NA	NA	NA	NA
D-2-Keto-3-Deoxygalactonate	NA	Experimental; Small Molecule	NA	NA	NA	NA	NA
D-Isovaline	NA	Experimental; Small Molecule	NA	NA	NA	NA	NA
L-Alfa-Lysophosphatidylcholine, Lauroyl	NA	Experimental; Small Molecule	NA	NA	NA	NA	NA
Tetrahydropyran	NA	Experimental; Small Molecule	NA	NA	NA	NA	NA
O1-Methyl-4-Deoxy-4-Thio-Beta-D-Glucose	GTM	Experimental; Small Molecule	NA	NA	NA	NA	NA
CHROMOPHORE (ASP-TYR-GLY)	NA	Experimental; Small Molecule	NA	NA	NA	NA	NA
1-Ethoxy-2-(2-Methoxyethoxy)Ethane	NA	Experimental; Small Molecule	NA	NA	NA	NA	NA
Digalactosyl Diacyl Glycerol (Dgdg)	NA	Experimental; Small Molecule	NA	NA	NA	NA	NA
2'-Deoxyinosine	NA	Experimental; Small Molecule	NA	NA	NA	NA	NA
1-Octen-3-Ol	NA	Experimental; Small Molecule	NA	NA	NA	NA	NA
4-{(Z)-[2-[3-(Methylsulfanyl)Propanoyl]-5-Oxo-1-(2-Oxoethyl)-1,5-Dihydro-4h-Imidazol-4-Ylidene]Methyl}Benzenolate	NA	Experimental; Small Molecule	NA	NA	NA	NA	NA
(4r)-7aza-7,8-Dihydrolimonene	NA	Experimental; Small Molecule	NA	NA	NA	NA	NA
3-Fluorosialic Acid	NA	Experimental; Small Molecule	NA	NA	NA	NA	NA
OXIMINOARYLSULFONAMIDE	NA	Experimental; Small Molecule	NA	NA	NA	NA	NA
5,10,15,20-Tetrakis(4-Sulpfonatophenyl)-21h,23h-Porphine	NA	Experimental; Small Molecule	NA	NA	NA	NA	NA
Pentane	NA	Experimental; Small Molecule	NA	NA	NA	NA	NA
IMAZAQUIN	NA	Experimental; Small Molecule	NA	NA	NA	NA	NA
1-Monooleoyl-Rac-Glycerol	NA	Experimental; Small Molecule	NA	NA	NA	NA	NA
2-Ribofuranosyl-3-Iodo-2,3-Dihydro-1h-Pyrazolo[3,4-D]Pyrimidin-4-Ylamine	NA	Experimental; Small Molecule	NA	NA	NA	NA	NA
Isoquinoline	NA	Experimental; Small Molecule	NA	NA	NA	NA	NA
4-Imidazolmethylene-5-Imidazolone Chromophore	NA	Experimental; Small Molecule	NA	NA	NA	NA	NA
(2s,3r)-1-Amino-2-Methylbutane-2,3-Diol	NA	Experimental; Small Molecule	NA	NA	NA	NA	NA
1,3-Thiazole-4-Carboxylic Acid	NA	Experimental; Small Molecule	NA	NA	NA	NA	NA
Alpha,Alpha,Alpha-Trifluoro-P-Cresol	NA	Experimental; Small Molecule	NA	NA	NA	NA	NA
2',4'-DICHLORO-4-HYDROXY-1,1'-BIPHENYL-3-CARBOXYLIC ACID	NA	Experimental; Small Molecule	NA	NA	NA	NA	NA
(E)-(4S,6S)-6-((S)-2-{(S)-2-[(FURAN-2-CARBONYL)-AMINO]-3-METHYL-BUTYRYLAMINO}-3-METHYL-BUTYRYLAMINO)-8-METHYL-5-OXO-4-((R)-2-OXO-PYRROLIDIN-3-YLMETHYL)-NON-2-ENOIC ACID ETHYL ESTER	NA	Experimental; Small Molecule	NA	NA	NA	NA	NA
Aminacrine	Mycosert; 9-Aminoacridin; 9-amino-N-[3-(dimethylamino)propyl]acridine-4-carboxamide; Acramine Yellow; Aminacrin; Aminoacridinum; Izoacridina; Monacrin	Experimental; Small Molecule	NA	NA	NA	NA	NA
2-[(2-Oxo-2-Piperidin-1-Ylethyl)Thio]-6-(Trifluoromethyl)Pyrimidin-4(1h)-One	NA	Experimental; Small Molecule	NA	NA	NA	NA	NA
D-Proline	NA	Experimental; Small Molecule	NA	NA	NA	NA	NA
Violaxanthin	NA	Experimental; Small Molecule	NA	NA	NA	NA	NA
N-Methyl-Lysine	NA	Experimental; Small Molecule	NA	NA	NA	NA	NA
3-SULFOOXY-1H-INDOLE	NA	Experimental; Small Molecule	NA	NA	NA	NA	NA
(S)-2-Amino-3-(4h-Selenolo[3,2-B]-Pyrrol-6-Yl)-Propionic Acid	NA	Experimental; Small Molecule	NA	NA	NA	NA	NA
Cysteine-Methylene-Carbamoyl-1,10-Phenanthroline	NA	Experimental; Small Molecule	NA	NA	NA	NA	NA
Mannobiose	NA	Experimental; Small Molecule	NA	NA	NA	NA	NA
N-(3,5-dibromo-4-hydroxyphenyl)-4-hydroxy-3,5-dimethylbenzamide	NA	Experimental; Small Molecule	NA	NA	NA	NA	NA
5-(6-Amino-9h-Purin-9-Yl)-4-Hydroxytetrahydrofuran-3-Yl Dihydrogen Phosphate	NA	Experimental; Small Molecule	NA	NA	NA	NA	NA
2,3-Di-O-Phytanly-3-Sn-Glycero-1-Phosphoryl-3'-Sn-Glycerol-1'-Phosphate	NA	Experimental; Small Molecule	NA	NA	NA	NA	NA
5-(Aminomethyl)-2-Methylpyrimidin-4-Amine	NA	Experimental; Small Molecule	NA	NA	NA	NA	NA
1,2-Hydro-1-Oxy-3,4-Hydro-3-(1-Methoxy-2-Oxy-3,4-Dihydroxypentyl)-8,9-Dihydroxy-7-(Sec-Butyl)-Anthracene	DXA	Experimental; Small Molecule	NA	NA	NA	NA	NA
Dihydro-Acarbose	NA	Experimental; Small Molecule	NA	NA	NA	NA	NA
4'-Hydroxyflavanone	NA	Experimental; Small Molecule	NA	NA	NA	NA	NA
Methyl beta-galactoside	NA	Experimental; Small Molecule	NA	NA	NA	NA	NA
S-(3-Iodobenzyl)Glutathione	NA	Experimental; Small Molecule	NA	NA	NA	NA	NA
I-Coeleneterazine	NA	Experimental; Small Molecule	NA	NA	NA	NA	NA
2-Amino-3-(4-Amino-1h-Indol-3-Yl)Propanoic Acid	NA	Experimental; Small Molecule	NA	NA	NA	NA	NA
3-Amino-1-Chloro-4-Phenyl-Butanol-2-Yl	NA	Experimental; Small Molecule	NA	NA	NA	NA	NA
8-Hydroxy-2'-Deoxyguanosine	NA	Experimental; Small Molecule	NA	NA	NA	NA	NA
Cyanocinnoline	NA	Experimental; Small Molecule	NA	NA	NA	NA	NA
Z-Dehydrobutyrine	NA	Experimental; Small Molecule	NA	NA	NA	NA	NA
Chloro Diiron-Oxo Moiety	NA	Experimental; Small Molecule	NA	NA	NA	NA	NA
2-Methoxyethanol	NA	Experimental; Small Molecule	NA	NA	NA	NA	NA
4-Nitrocatechol	NA	Experimental; Small Molecule	NA	NA	NA	NA	NA
3-Aza-2,3-Dihydrogeranyl Diphosphate	NA	Experimental; Small Molecule	NA	NA	NA	NA	NA
Tribenuron Methyl	NA	Experimental; Small Molecule	NA	NA	NA	NA	NA
3',5'-DIBROMO-2',4,4',6'-TETRAHYDROXY AURONE	NA	Experimental; Small Molecule	NA	NA	NA	NA	NA
Ethyl Dihydrogen Diphosphate	NA	Experimental; Small Molecule	NA	NA	NA	NA	NA
Glutamyl Group	NA	Experimental; Small Molecule	NA	NA	NA	NA	NA
Octamethylenediamine	1,8-Diaminooctane; 1,8-Octamethylenediamine; 1,8-Octanediamine; 1,8-Octylenediamine	Experimental; Small Molecule	NA	NA	NA	NA	NA
Adenosine Diphosphate 5-(Beta-Ethyl)-4-Methyl-Thiazole-2-Carboxylic Acid	NA	Experimental; Small Molecule	NA	NA	NA	NA	NA
Dibenzofuran-4,6-Dicarboxylic Acid	NA	Experimental; Small Molecule	NA	NA	NA	NA	NA
Pentanedial	NA	Experimental; Small Molecule	NA	NA	NA	NA	NA
Nicotinamide Adenine Dinucleotide Acetone Adduct	NA	Experimental; Small Molecule	NA	NA	NA	NA	NA
Pentabromophenol	NA	Experimental; Small Molecule	NA	NA	NA	NA	NA
Benzoic Acid Phenylmethylester	NA	Experimental; Small Molecule	NA	NA	NA	NA	NA
1-(2-Ethanone)-2-Hydroxy-2-(1-Amino-2-Methyl-2-Ethanol)-4-(2-Dimethyl)Ethane-Imidazoline-5-One;Chromophore (Thr-Leu-Gly)	NA	Experimental; Small Molecule	NA	NA	NA	NA	NA
2',6'-DIFLUOROBIPHENYL-4-CARBOXYLIC ACID	NA	Experimental; Small Molecule	NA	NA	NA	NA	NA
5-Methyl-2-(1-Methylethyl)Phenol	NA	Experimental; Small Molecule	NA	NA	NA	NA	NA
Orotidine-5'-Monophosphate	NA	Experimental; Small Molecule	NA	NA	NA	NA	NA
Beta-Hydroxyleucine	NA	Experimental; Small Molecule	NA	NA	NA	NA	NA
4-Hydroperoxy-2-Methoxy-Phenol	NA	Experimental; Small Molecule	NA	NA	NA	NA	NA
Deglucobalhimycin	NA	Experimental; Small Molecule	NA	NA	NA	NA	NA
2,5-dichloro-N-(3,5-dibromo-4-hydroxyphenyl)benzamide	NA	Experimental; Small Molecule	NA	NA	NA	NA	NA
Mesoheme	NA	Experimental; Small Molecule	NA	NA	NA	NA	NA
Isopenicillin N	NA	Experimental; Small Molecule	NA	NA	NA	NA	NA
(5-Methyl-6-Oxo-1,6-Dihydro-Pyridin-3-Yl)-1,2-Dideoxy-Ribofuranose-5-Monophosphate	NA	Experimental; Small Molecule	NA	NA	NA	NA	NA
S-Acetonylcysteine	NA	Experimental; Small Molecule	NA	NA	NA	NA	NA
Biliverdin Ix Gamma Chromophore	NA	Experimental; Small Molecule	NA	NA	NA	NA	NA
O-Trifluoromethylphenyl Anthranilic Acid	NA	Experimental; Small Molecule	NA	NA	NA	NA	NA
3-(1,10-Phenanthrol-2-Yl)-L-Alanine	NA	Experimental; Small Molecule	NA	NA	NA	NA	NA
5-Bromo-N[2-(Dimethylamino)Ethyl]-9-Aminoacridine-4-Carboxamide	NA	Experimental; Small Molecule	NA	NA	NA	NA	NA
O1-Methyl-4-Deoxy-4-Thio-Alpha-D-Glucose	NA	Experimental; Small Molecule	NA	NA	NA	NA	NA
2,3-Dihydroxy-Valerianic Acid	NA	Experimental; Small Molecule	NA	NA	NA	NA	NA
2,2-Dimethylthiazolidine-4-Carboxylic Acid;(Dmt)Thiazolidine	NA	Experimental; Small Molecule	NA	NA	NA	NA	NA
4-(1,3-BENZOXAZOL-2-YL)-2,6-DIMETHYLPHENOL	NA	Experimental; Small Molecule	NA	NA	NA	NA	NA
2,6-anhydro-3-deoxy-3-fluoronononic acid	2,6-anhydro-3-deoxy-3-fluoro-l-arabino-d-galacto-nononic acid; 2-keto-3-deoxy-d-glycero-d-galacto-3-fluoronononic acid	Experimental; Small Molecule	NA	NA	NA	NA	NA
S-azabisabolene	(4s)-7-azabisabolene	Experimental; Small Molecule	NA	NA	NA	NA	NA
Pseudouridine-5'-Monophosphate	NA	Experimental; Small Molecule	NA	NA	NA	NA	NA
2,5-Dimethylpyrimidin-4-Amine	NA	Experimental; Small Molecule	NA	NA	NA	NA	NA
Beta-Hydroxytryptophane	NA	Experimental; Small Molecule	NA	NA	NA	NA	NA
5-Hydroxy Norvaline	NA	Experimental; Small Molecule	NA	NA	NA	NA	NA
4,5,6,7-Tetrachloro-3h-Isobenzofuran-1-One	NA	Experimental; Small Molecule	NA	NA	NA	NA	NA
1,2-Dimethoxyethane	NA	Experimental; Small Molecule	NA	NA	NA	NA	NA
3-CARBOXY-4-METHYL-5-PROPYL-2-FURANPROPIONIC	NA	Experimental; Small Molecule	NA	NA	NA	NA	NA
Nicotinamide-Adenine-Dinucleotide-5-Hydroxy-4-Oxonorvaline	NA	Experimental; Small Molecule	NA	NA	NA	NA	NA
N-Hydroxy-N-Isopropyloxamic Acid	NA	Experimental; Small Molecule	NA	NA	NA	NA	NA
Benzophenone	Benzoylbenzene; Diphenyl ketone; Diphenylmethanone; Phenyl ketone	Experimental; Small Molecule	NA	NA	NA	NA	NA
4-(5-phenyl-1H-pyrrolo[2,3-b]pyridin-3-yl)benzoic acid	NA	Experimental; Small Molecule	NA	NA	O00141	NA	NA
[4-(5-naphthalen-2-yl-1H-pyrrolo[2,3-b]pyridin-3-yl)phenyl]acetic acid	NA	Experimental; Small Molecule	NA	NA	O00141	NA	NA
(R)-1-Para-Nitro-Phenyl-2-Azido-Ethanol	NA	Experimental; Small Molecule	NA	NA	Q93D82; O00182	NA	NA
Beta-Hydroxyasparagine	3-Hydroxyasparagine	Experimental; Small Molecule	NA	NA	O00187	NA	NA
Pregnenolone	NA	Experimental; Small Molecule	NA	NA	O00204	NA	NA
Cyclic Guanosine Monophosphate	Guanosine-3',5'-monophosphate	Experimental; Small Molecule	NA	NA	O00408; Q9UL51; P10644	NA	NA
3-ISOBUTYL-1-METHYLXANTHINE	NA	Experimental; Small Molecule	NA	NA	O76074; Q13370; Q13946; Q08499; O76083; O60658; O00408; P18545	NA	NA
4-(3-{[5-(trifluoromethyl)pyridin-2-yl]oxy}benzyl)piperidine-1-carboxylic acid	NA	Experimental; Small Molecule	NA	NA	O00519	NA	NA
Methoxy arachidonyl fluorophosphonate	MAFP	Experimental; Small Molecule	NA	NA	O00519	NA	NA
4-(quinolin-3-ylmethyl)piperidine-1-carboxylic acid	NA	Experimental; Small Molecule	NA	NA	O00519	NA	NA
1-DODECANOL	NA	Experimental; Small Molecule	NA	NA	Q9I5I9; O00519	NA	NA
(2S)-2-(4-{[3-CHLORO-5-(TRIFLUOROMETHYL)PYRIDIN-2-YL]OXY}PHENOXY)PROPANOIC ACID	NA	Experimental; Small Molecule	NA	NA	O00763	NA	NA
Soraphen A	NA	Experimental; Small Molecule	NA	NA	O00763	NA	NA
2-[4-(2,4-Dichlorophenoxy)Phenoxy]Propanoic Acid	NA	Experimental; Small Molecule	NA	NA	O00763	NA	NA
O6-(R)-ROSCOVITINE, R-2-(6-BENZYLOXY-9-ISOPROPYL-9H-PURIN-2-YLAMINO)-BUTAN-1-OL	NA	Experimental; Small Molecule	NA	NA	O00764	NA	NA
N6-METHYL-(R)-ROSCOVITINE, R-2-[6-(BENZYL-METHYL-AMINO)-9-ISOPROPYL-9H-PURIN-2-YLAMINO]-BUTAN-1-OL	NA	Experimental; Small Molecule	NA	NA	O00764	NA	NA
4-Oxo-Nicotinamide-Adenine Dinucleotide Phosphate	NA	Experimental; Small Molecule	NA	NA	O05783	NA	NA
5-Hydroxymethyluridine-2'-Deoxy-5'-Monophosphate	NA	Experimental; Small Molecule	NA	NA	O05891	NA	NA
P1-(5'-Adenosyl)P5-(5'-Thymidyl)Pentaphosphate	NA	Experimental; Small Molecule	NA	NA	P23919; P0A721; P24425; P03176; O05891	NA	NA
Deoxythymidine	2'-Deoxythymidine; Thymidine; deoxyribosylthymine; thymine deoxyriboside	Experimental; Small Molecule	NA	NA	P24425; O00142; Q9HU22; P0A927; O05891; P03176; P12758	NA	NA
Diphosphate	NA	Experimental; Small Molecule	NA	NA	Q83P33; P18843; O05891; P06971; P22939; Q46822	NA	NA
3'-Azido-3'-Deoxythymidine-5'-Monophosphate	NA	Experimental; Small Molecule	NA	NA	P23919; O05891	NA	NA
Thymidine-5'-Triphosphate	NA	Experimental; Small Molecule	NA	NA	O05891; Q9HU22; P61888; P03692; P26393; O00142; Q9PPP5; Q08698; P04183; P07071	NA	NA
2-OXOQUINOLINE	NA	Experimental; Small Molecule	NA	NA	O05935	NA	NA
S,S-(2-Hydroxyethyl)Thiocysteine	NA	Experimental; Small Molecule	NA	NA	P17612; P11309; P05089; P00722; P39126; P0AEX9; P0ACB2; P36952; O06330; Q01064; O60493; P39805; Q99418; P0A884; Q07343; P04818	NA	NA
Phthalic Acid	NA	Experimental; Small Molecule	NA	NA	O06594	NA	NA
5-Phosphoribosyl-1-(Beta-Methylene) Pyrophosphate	NA	Experimental; Small Molecule	NA	NA	O06594	NA	NA
Quinolinic Acid	NA	Experimental; Small Molecule	NA	NA	P30012; O06594	NA	NA
Namn	NA	Experimental; Small Molecule	NA	NA	Q05603; O06594	NA	NA
Oxidized Coenzyme A	NA	Experimental; Small Molecule	NA	NA	O06644; P10802	NA	NA
2,2,5,5-TETRAMETHYL-3-(SULFANYLMETHYL)-2,5-DIHYDRO-1H-PYRROL-1-OL	NA	Experimental; Small Molecule	NA	NA	P06730; O06796; P06731; Q57254	NA	NA
S-1,2-Propanediol	NA	Experimental; Small Molecule	NA	NA	P39126; O07015	NA	NA
Alpha,Beta-Methyleneadenosine-5'-Triphosphate	NA	Experimental; Small Molecule	NA	NA	P26281; P0A5R0; Q9R8E3; P08164; Q96T66; O32393; Q94M05; O07732; Q9XB61	NA	NA
Phosphomethylphosphonic Acid Guanylate Ester	NA	Experimental; Small Molecule	NA	NA	O08398	NA	NA
N-Naphthalen-1-Ylmethyl-2'-[3,5-Dimethoxybenzamido]-2'-Deoxy-Adenosine	NA	Experimental; Small Molecule	NA	NA	O14556	NA	NA
N-1,2,3,4-Tetrahydronaphth-1-Yl-2'-[3,5-Dimethoxybenzamido]-2'-Deoxy-Adenosine	NA	Experimental; Small Molecule	NA	NA	O14556	NA	NA
6-(1,1-Dimethylallyl)-2-(1-Hydroxy-1-Methylethyl)-2,3-Dihydro-7h-Furo[3,2-G]Chromen-7-One	NA	Experimental; Small Molecule	NA	NA	P22513; O14556	NA	NA
Thiodigalactoside	NA	Experimental; Small Molecule	NA	NA	P32890; P02920; O14594; P09382	NA	NA
4-[3-(1H-BENZIMIDAZOL-2-YL)-1H-INDAZOL-6-YL]-2-METHOXYPHENOL	NA	Experimental; Small Molecule	NA	NA	O14757	NA	NA
1-[(2S)-4-(5-phenyl-1H-pyrazolo[3,4-b]pyridin-4-yl)morpholin-2-yl]methanamine	NA	Experimental; Small Molecule	NA	NA	O14757	NA	NA
(2R)-1-[(5,6-DIPHENYL-7H-PYRROLO[2,3-D]PYRIMIDIN-4-YL)AMINO]PROPAN-2-OL	NA	Experimental; Small Molecule	NA	NA	O14757	NA	NA
18-CHLORO-11,12,13,14-TETRAHYDRO-1H,10H-8,4-(AZENO)-9,15,1,3,6-BENZODIOXATRIAZACYCLOHEPTADECIN-2-ONE	NA	Experimental; Small Molecule	NA	NA	O14757	NA	NA
6-MORPHOLIN-4-YL-9H-PURINE	NA	Experimental; Small Molecule	NA	NA	O14757	NA	NA
2-[5,6-BIS-(4-METHOXY-PHENYL)-FURO[2,3-D]PYRIMIDIN-4-YLAMINO]-ETHANOL	NA	Experimental; Small Molecule	NA	NA	O14757	NA	NA
1-(5-CHLORO-2-METHOXYPHENYL)-3-{6-[2-(DIMETHYLAMINO)-1-METHYLETHOXY]PYRAZIN-2-YL}UREA	NA	Experimental; Small Molecule	NA	NA	O14757	NA	NA
(2S)-1-AMINO-3-[(5-NITROQUINOLIN-8-YL)AMINO]PROPAN-2-OL	NA	Experimental; Small Molecule	NA	NA	O14757	NA	NA
1-[(2S)-4-(5-BROMO-1H-PYRAZOLO[3,4-B]PYRIDIN-4-YL)MORPHOLIN-2-YL]METHANAMINE	NA	Experimental; Small Molecule	NA	NA	O14757	NA	NA
4-(6-{[(4-METHYLCYCLOHEXYL)AMINO]METHYL}-1,4-DIHYDROINDENO[1,2-C]PYRAZOL-3-YL)BENZOIC ACID	NA	Experimental; Small Molecule	NA	NA	O14757	NA	NA
(2R)-3-{[(4Z)-5,6-DIPHENYL-6,7-DIHYDRO-4H-PYRROLO[2,3-D]PYRIMIDIN-4-YLIDENE]AMINO}PROPANE-1,2-DIOL	NA	Experimental; Small Molecule	NA	NA	O14757	NA	NA
[4-amino-2-(tert-butylamino)-1,3-thiazol-5-yl](phenyl)methanone	NA	Experimental; Small Molecule	NA	NA	O14757	NA	NA
2-(cyclohexylamino)benzoic acid	NA	Experimental; Small Molecule	NA	NA	O14757	NA	NA
3-(5-{[4-(AMINOMETHYL)PIPERIDIN-1-YL]METHYL}-1H-INDOL-2-YL)-1H-INDAZOLE-6-CARBONITRILE	NA	Experimental; Small Molecule	NA	NA	O14757	NA	NA
N-(5,6-DIPHENYLFURO[2,3-D]PYRIMIDIN-4-YL)GLYCINE	NA	Experimental; Small Molecule	NA	NA	O14757	NA	NA
5-ETHYL-3-METHYL-1,5-DIHYDRO-4H-PYRAZOLO[4,3-C]QUINOLIN-4-ONE	NA	Experimental; Small Molecule	NA	NA	O14757	NA	NA
(5-{3-[5-(PIPERIDIN-1-YLMETHYL)-1H-INDOL-2-YL]-1H-INDAZOL-6-YL}-2H-1,2,3-TRIAZOL-4-YL)METHANOL	NA	Experimental; Small Molecule	NA	NA	O14757	NA	NA
3-(5-{[4-(AMINOMETHYL)PIPERIDIN-1-YL]METHYL}-1H-INDOL-2-YL)QUINOLIN-2(1H)-ONE	NA	Experimental; Small Molecule	NA	NA	O14757	NA	NA
N-{5-[4-(4-METHYLPIPERAZIN-1-YL)PHENYL]-1H-PYRROLO[2,3-B]PYRIDIN-3-YL}NICOTINAMIDE	NA	Experimental; Small Molecule	NA	NA	O14757	NA	NA
3-AMINO-3-BENZYL-[4.3.0]BICYCLO-1,6-DIAZANONAN-2-ONE	NA	Experimental; Small Molecule	NA	NA	O14757	NA	NA
N-(4-OXO-5,6,7,8-TETRAHYDRO-4H-[1,3]THIAZOLO[5,4-C]AZEPIN-2-YL)ACETAMIDE	NA	Experimental; Small Molecule	NA	NA	O14757	NA	NA
REL-(9R,12S)-9,10,11,12-TETRAHYDRO-9,12-EPOXY-1H-DIINDOLO[1,2,3-FG:3',2',1'-KL]PYRROLO[3,4-I][1,6]BENZODIAZOCINE-1,3(2H)-DIONE	NA	Experimental; Small Molecule	NA	NA	O14757	NA	NA
(3-ENDO)-8-METHYL-8-AZABICYCLO[3.2.1]OCT-3-YL 1H-PYRROLO[2,3-B]PYRIDINE-3-CARBOXYLATE	NA	Experimental; Small Molecule	NA	NA	O14757	NA	NA
3-(1H-BENZIMIDAZOL-2-YL)-1H-INDAZOLE	NA	Experimental; Small Molecule	NA	NA	O14757	NA	NA
1-(5-CHLORO-2,4-DIMETHOXYPHENYL)-3-(5-CYANOPYRAZIN-2-YL)UREA	NA	Experimental; Small Molecule	NA	NA	O14757	NA	NA
2-(methylsulfanyl)-5-(thiophen-2-ylmethyl)-1H-imidazol-4-ol	NA	Experimental; Small Molecule	NA	NA	O14757	NA	NA
4-[(3S)-1-AZABICYCLO[2.2.2]OCT-3-YLAMINO]-3-(1H-BENZIMIDAZOL-2-YL)-6-CHLOROQUINOLIN-2(1H)-ONE	NA	Experimental; Small Molecule	NA	NA	O14757	NA	NA
(3Z)-6-(4-HYDROXY-3-METHOXYPHENYL)-3-(1H-PYRROL-2-YLMETHYLENE)-1,3-DIHYDRO-2H-INDOL-2-ONE	NA	Experimental; Small Molecule	NA	NA	O14757	NA	NA
2,2'-{[9-(HYDROXYIMINO)-9H-FLUORENE-2,7-DIYL]BIS(OXY)}DIACETIC ACID	NA	Experimental; Small Molecule	NA	NA	O14757	NA	NA
2-[(5,6-DIPHENYLFURO[2,3-D]PYRIMIDIN-4-YL)AMINO]ETHANOL	NA	Experimental; Small Molecule	NA	NA	O14757	NA	NA
(5,6-DIPHENYL-FURO[2,3-D]PYRIMIDIN-4-YLAMINO)-ACETIC	NA	Experimental; Small Molecule	NA	NA	O14757	NA	NA
5,6,7,8-TETRAHYDRO[1]BENZOTHIENO[2,3-D]PYRIMIDIN-4(3H)-ONE	NA	Experimental; Small Molecule	NA	NA	O14757	NA	NA
2-ACETYLAMINO-4-METHYL-PENTANOIC ACID [1-(1-FORMYL-PENTYLCARBAMOYL)-3-METHYL-BUTYL]-AMIDE	NA	Experimental; Small Molecule	NA	NA	O14818	NA	NA
8-ethyl-3,10,10-trimethyl-4,5,6,8,10,12-hexahydropyrazolo[4',3':6,7]cyclohepta[1,2-b]pyrrolo[2,3-f]indol-9(1H)-one	NA	Experimental; Small Molecule	NA	NA	O14965	NA	NA
1-(5-{2-[(1-methyl-1H-pyrazolo[4,3-d]pyrimidin-7-yl)amino]ethyl}-1,3-thiazol-2-yl)-3-[3-(trifluoromethyl)phenyl]urea	NA	Experimental; Small Molecule	NA	NA	O14965	NA	NA
N-butyl-3-{[6-(9H-purin-6-ylamino)hexanoyl]amino}benzamide	NA	Experimental; Small Molecule	NA	NA	O14965	NA	NA
1-{5-[2-(thieno[3,2-d]pyrimidin-4-ylamino)ethyl]-1,3-thiazol-2-yl}-3-[3-(trifluoromethyl)phenyl]urea	NA	Experimental; Small Molecule	NA	NA	O14965	NA	NA
2-(1H-pyrazol-3-yl)-1H-benzimidazole	NA	Experimental; Small Molecule	NA	NA	O14965	NA	NA
1-(3-chlorophenyl)-3-{5-[2-(thieno[3,2-d]pyrimidin-4-ylamino)ethyl]-1,3-thiazol-2-yl}urea	NA	Experimental; Small Molecule	NA	NA	O14965	NA	NA
N-{3-[(4-{[3-(TRIFLUOROMETHYL)PHENYL]AMINO}PYRIMIDIN-2-YL)AMINO]PHENYL}CYCLOPROPANECARBOXAMIDE	NA	Experimental; Small Molecule	NA	NA	O14965	NA	NA
4-(4-METHYLPIPERAZIN-1-YL)-N-[5-(2-THIENYLACETYL)-1,5-DIHYDROPYRROLO[3,4-C]PYRAZOL-3-YL]BENZAMIDE	NA	Experimental; Small Molecule	NA	NA	O14965; P53350	NA	NA
(6AR,11AS,11BR)-10-ACETYL-9-HYDROXY-7,7-DIMETHYL-2,6,6A,7,11A,11B-HEXAHYDRO-11H-PYRROLO[1',2':2,3]ISOINDOLO[4,5,6-CD]INDOL-11-ONE	NA	Experimental; Small Molecule	NA	NA	O14983	NA	NA
2,5-DI-(TERT-BUTYL)-1,4,BENZOHYDROQUINONE	NA	Experimental; Small Molecule	NA	NA	O14983	NA	NA
N-[O-Phosphono-Pyridoxyl]-Isoleucine	NA	Experimental; Small Molecule	NA	NA	O15382	NA	NA
N-[2-(2-methyl-1H-indol-3-yl)ethyl]thiophene-2-carboxamide	NA	Experimental; Small Molecule	NA	NA	O15143; P61160; P61158; O15144; O15145; P59998; O15511	NA	NA
(2S)-2-(3-bromophenyl)-3-(5-chloro-2-hydroxyphenyl)-1,3-thiazolidin-4-one	NA	Experimental; Small Molecule	NA	NA	O15143; P61160; P61158; O15144; O15145; P59998; O15511	NA	NA
1-{2-OXO-3-[(1R)-1-(1H-PYRROL-2-YL)ETHYL]-2H-INDOL-5-YL}UREA	NA	Experimental; Small Molecule	NA	NA	O15530	NA	NA
2-(1H-imidazol-1-yl)-9-methoxy-8-(2-methoxyethoxy)benzo[c][2,7]naphthyridin-4-amine	NA	Experimental; Small Molecule	NA	NA	O15530	NA	NA
3-(1H-INDOL-3-YL)-4-(1-{2-[(2S)-1-METHYLPYRROLIDINYL]ETHYL}-1H-INDOL-3-YL)-1H-PYRROLE-2,5-DIONE	NA	Experimental; Small Molecule	NA	NA	O15530	NA	NA
5-HYDROXY-3-[(1R)-1-(1H-PYRROL-2-YL)ETHYL]-2H-INDOL-2-ONE	NA	Experimental; Small Molecule	NA	NA	O15530	NA	NA
10,11-dimethoxy-4-methyldibenzo[c,f]-2,7-naphthyridine-3,6-diamine	NA	Experimental; Small Molecule	NA	NA	O15530	NA	NA
3-[1-(3-AMINOPROPYL)-1H-INDOL-3-YL]-4-(1H-INDOL-3-YL)-1H-PYRROLE-2,5-DIONE	NA	Experimental; Small Molecule	NA	NA	O15530	NA	NA
Rbt205 Inhibitor	NA	Experimental; Small Molecule	NA	NA	P11309; O15530; P41743	NA	NA
Diclosan	NA	Experimental; Small Molecule	NA	NA	O24990	NA	NA
1,N6-Ethenoadenine	NA	Experimental; Small Molecule	NA	NA	O25323	NA	NA
3,9-Dimethyladenine	NA	Experimental; Small Molecule	NA	NA	O25323	NA	NA
2-HYDROXYMETHYL-6-OCTYLSULFANYL-TETRAHYDRO-PYRAN-3,4,5-TRIOL	NA	Experimental; Small Molecule	NA	NA	O25927; P0A4V4; P08588; P09848	NA	NA
N'-[(1E)-(3,5-DIBROMO-2,4-DIHYDROXYPHENYL)METHYLENE]NICOTINOHYDRAZIDE	NA	Experimental; Small Molecule	NA	NA	O25928	NA	NA
Phosphonoacetaldehyde	NA	Experimental; Small Molecule	NA	NA	O31156	NA	NA
Vinylsulphonic Acid	NA	Experimental; Small Molecule	NA	NA	O31156	NA	NA
Ethanesulfonic Acid	NA	Experimental; Small Molecule	NA	NA	O31156; P02775	NA	NA
Palmitoleic Acid	NA	Experimental; Small Molecule	NA	NA	O31440; P14779; O67648	NA	NA
Acetylamino-Acetic Acid	NA	Experimental; Small Molecule	NA	NA	O31616	NA	NA
Hydroxyacetic Acid	Hydroxyethanoic Acid	Experimental; Small Molecule	NA	NA	P11413; O31616	NA	NA
2,3,17BETA-TRIHYDROXY-1,3,5(10)-ESTRATRIENE	NA	Experimental; Small Molecule	NA	NA	O32393	NA	NA
Adenosine-5'-Rp-Alpha-Thio-Triphosphate	NA	Experimental; Small Molecule	NA	NA	O32393	NA	NA
2-Prolyl-5-Tert-Butyl-[1,3,4]Oxadiazole	NA	Experimental; Small Molecule	NA	NA	O32449	NA	NA
(2S)-2-AMINO-1-(5-TERT-BUTYL-1,3,4-OXADIAZOL-2-YL)PROPAN-1-ONE	NA	Experimental; Small Molecule	NA	NA	O32449	NA	NA
1-(5-TERT-BUTYL-1,3,4-OXADIAZOL-2-YL)-2-(METHYLAMINO)ETHANONE	NA	Experimental; Small Molecule	NA	NA	O32449	NA	NA
AMPCPR	alpha-beta methylene adp-ribose	Experimental; Small Molecule	NA	NA	P83844; O33199	NA	NA
N-(4-MORPHOLINE)CARBONYL-B-(1-NAPHTHYL)-L-ALANINE-L-LEUCINE BORONIC ACID	NA	Experimental; Small Molecule	NA	NA	O33244; O33245	NA	NA
Glucosamine 6-Phosphate	NA	Experimental; Small Molecule	NA	NA	P17169; O34450	NA	NA
5-(3-Amino-4,4-Dihyroxy-Butylsulfanylmethyl)-Tetrahydro-Furan-2,3,4-Triol	NA	Experimental; Small Molecule	NA	NA	O34667	NA	NA
(S)-2-Amino-4-[(2s,3r)-2,3,5-Trihydroxy-4-Oxo-Pentyl]Mercapto-Butyric Acid	NA	Experimental; Small Molecule	NA	NA	O34667	NA	NA
2-Amino-4-Mercapto-Butyric Acid	NA	Experimental; Small Molecule	NA	NA	Q9X112; Q9WYA5; O34667	NA	NA
Fructose -6-Phosphate	NA	Experimental; Small Molecule	NA	NA	O35000	NA	NA
N-{(1S,2R)-1-BENZYL-3-[(CYCLOPROPYLMETHYL)(2-FURYLSULFONYL)AMINO]-2-HYDROXYPROPYL}-N'-METHYLSUCCINAMIDE	NA	Experimental; Small Molecule	NA	NA	O38732	NA	NA
(2S,4S,5R)-2-ISOBUTYL-5-(2-THIENYL)-1-[4-(TRIFLUOROMETHYL)BENZOYL]PYRROLIDINE-2,4-DICARBOXYLIC ACID	NA	Experimental; Small Molecule	NA	NA	P26663; O39930	NA	NA
Adenosine-5'-Diphosphate-2',3'-Vanadate	NA	Experimental; Small Molecule	NA	NA	O43252	NA	NA
Adenosine-5'-Phosphosulfate	NA	Experimental; Small Molecule	NA	NA	Q5SKH7; O43252	NA	NA
4-(6-{[(1R)-1-(hydroxymethyl)propyl]amino}imidazo[1,2-b]pyridazin-3-yl)benzoic acid	NA	Experimental; Small Molecule	NA	NA	O43293	NA	NA
(4R)-7,8-dichloro-1',9-dimethyl-1-oxo-1,2,4,9-tetrahydrospiro[beta-carboline-3,4'-piperidine]-4-carbonitrile	NA	Experimental; Small Molecule	NA	NA	O43293; P11309	NA	NA
Inositol-(1,3,4,5,6)-Pentakisphosphate	NA	Experimental; Small Molecule	NA	NA	O43739	NA	NA
DERIVATIVE OF AKLANONIC ACID METHYL ESTER (AAME)	NA	Experimental; Small Molecule	NA	NA	O52646	NA	NA
(2S)-hydroxy(4-hydroxyphenyl)ethanoic acid	NA	Experimental; Small Molecule	NA	NA	O52791	NA	NA
(1R,3S,5S,8R)-8-HYDROXY-2-OXABICYCLO[3.3.1]NON-6-ENE-3,5-DICARBOXYLIC ACID	NA	Experimental; Small Molecule	NA	NA	P64767; O53512	NA	NA
3,4-DIHYDRO-4-OXO-3-((5-TRIFLUOROMETHYL-2-BENZOTHIAZOLYL)METHYL)-1-PHTHALAZINE ACETIC ACID	NA	Experimental; Small Molecule	NA	NA	O60218; P15121	NA	NA
Guanosine-5'-Diphosphate-Rhamnose	NA	Experimental; Small Molecule	NA	NA	O60547	NA	NA
1-(CYCLOHEXYLAMINO)-3-(6-METHYL-3,4-DIHYDRO-1H-CARBAZOL-9(2H)-YL)PROPAN-2-OL	NA	Experimental; Small Molecule	NA	NA	O60551	NA	NA
(Z)-3-BENZYL-5-(2-HYDROXY-3-NITROBENZYLIDENE)-2-THIOXOTHIAZOLIDIN-4-ONE	NA	Experimental; Small Molecule	NA	NA	O60551	NA	NA
S-(2-Oxo)Pentadecylcoa	NA	Experimental; Small Molecule	NA	NA	O60551	NA	NA
Myristoyl-Coa	NA	Experimental; Small Molecule	NA	NA	P30418; O60551	NA	NA
4-[(2-{4-[(CYCLOPROPYLCARBAMOYL)AMINO]-1H-PYRAZOL-3-YL}-1H-BENZIMIDAZOL-6-YL)METHYL]MORPHOLIN-4-IUM	NA	Experimental; Small Molecule	NA	NA	O60674	NA	NA
4-(3-amino-1H-indazol-5-yl)-N-tert-butylbenzenesulfonamide	NA	Experimental; Small Molecule	NA	NA	O60674	NA	NA
5-phenyl-1H-indazol-3-amine	NA	Experimental; Small Molecule	NA	NA	O60674	NA	NA
2-{[(2E)-3-(3,4-dimethoxyphenyl)prop-2-enoyl]amino}benzoic acid	NA	Experimental; Small Molecule	NA	NA	O60760	NA	NA
3-phenyl-5-(1H-pyrazol-3-yl)isoxazole	NA	Experimental; Small Molecule	NA	NA	O60760	NA	NA
4-(BENZHYDRYLOXY)-1-[3-(1H-TETRAAZOL-5-YL)PROPYL]PIPERIDINE	NA	Experimental; Small Molecule	NA	NA	O60760	NA	NA
PHENYL-5-(1H-PYRAZOL-3-YL)-1,3-THIAZOLE	NA	Experimental; Small Molecule	NA	NA	O60760	NA	NA
1-PHENYL-1H-PYRAZOLE-4-CARBOXYLIC ACID	NA	Experimental; Small Molecule	NA	NA	O60760	NA	NA
2-(2f-Benzothiazolyl)-5-Styryl-3-(4f-Phthalhydrazidyl)Tetrazolium Chloride	NA	Experimental; Small Molecule	NA	NA	O60760	NA	NA
4-{[4-(4-fluoro-3-methylphenyl)-1,3-thiazol-2-yl]amino}-2-hydroxybenzoic acid	NA	Experimental; Small Molecule	NA	NA	O60760	NA	NA
3-(4-nitrophenyl)-1H-pyrazole	NA	Experimental; Small Molecule	NA	NA	O60760	NA	NA
3-Amino-5-Phenylpentane	NA	Experimental; Small Molecule	NA	NA	O60911; P43235	NA	NA
2s,3s-3-Methylaspartic Acid	NA	Experimental; Small Molecule	NA	NA	O66145	NA	NA
2-(Phosphonooxy)Butanoic Acid	NA	Experimental; Small Molecule	NA	NA	O66496	NA	NA
1-Deoxy-6-O-Phosphono-1-[(Phosphonomethyl)Amino]-L-Threo-Hexitol	NA	Experimental; Small Molecule	NA	NA	O66496	NA	NA
5-Nitroso-6-Ribityl-Amino-2,4(1h,3h)-Pyrimidinedione	NA	Experimental; Small Molecule	NA	NA	O66529	NA	NA
6,7-Dioxo-5h-8-Ribitylaminolumazine	NA	Experimental; Small Molecule	NA	NA	O66529	NA	NA
3-(7-Hydroxy-8-Ribityllumazine-6-Yl) Propionic Acid	NA	Experimental; Small Molecule	NA	NA	O66529	NA	NA
N-{(1S,2R)-2-hydroxy-1-[(hydroxyamino)carbonyl]propyl}-4-{[4-(morpholin-4-ylmethyl)phenyl]ethynyl}benzamide	NA	Experimental; Small Molecule	NA	NA	O67648	NA	NA
3-(heptyloxy)benzoic acid	NA	Experimental; Small Molecule	NA	NA	O67648	NA	NA
Tu-514	NA	Experimental; Small Molecule	NA	NA	O67648	NA	NA
(3R)-N-methyl-3-phenyl-3-[4-(trifluoromethyl)phenoxy]propan-1-amine	NA	Experimental; Small Molecule	NA	NA	O67854	NA	NA
(1S,4S)-4-(3,4-dichlorophenyl)-N-methyl-1,2,3,4-tetrahydronaphthalen-1-amine	NA	Experimental; Small Molecule	NA	NA	O67854	NA	NA
(3S)-N-methyl-3-phenyl-3-[4-(trifluoromethyl)phenoxy]propan-1-amine	NA	Experimental; Small Molecule	NA	NA	O67854	NA	NA
Pyroglutamic Acid	NA	Experimental; Small Molecule	NA	NA	P04746; O68601; Q7SIE3; Q701N4; O43612; P80075; P00138; P19961; P03950; Q46079; P04745; P15692; P04746; P0CG04; Q53X86; P01709; Q03403; P00091; Q9UKQ2; Q7SIE2	NA	NA
Cyclo-Hepta-Amylose	NA	Experimental; Small Molecule	NA	NA	Q08751; P0AEX9; O69007	NA	NA
(2E)-2-({(2S)-2-CARBOXY-2-[(PHENOXYACETYL)AMINO]ETHOXY}IMINO)PENTANEDIOIC ACID	NA	Experimental; Small Molecule	NA	NA	O70038	NA	NA
(R)-TRANS-4-(1-AMINOETHYL)-N-(4-PYRIDYL) CYCLOHEXANECARBOXAMIDE	NA	Experimental; Small Molecule	NA	NA	P17612; P61925; Q13464; O75116	NA	NA
Trifluoroacetonyl Coenzyme A	NA	Experimental; Small Molecule	NA	NA	O75390	NA	NA
Nitromethyldethia Coenzyme A	NA	Experimental; Small Molecule	NA	NA	O75390	NA	NA
Alpha-Fluoro-Carboxymethyldethia Coenzyme a Complex	NA	Experimental; Small Molecule	NA	NA	O75390	NA	NA
Malate Ion	NA	Experimental; Small Molecule	NA	NA	P74645; P05042; P0A5J4; P23368; O75390; Q57265	NA	NA
N~2~-1H-benzimidazol-5-yl-N~4~-(3-cyclopropyl-1H-pyrazol-5-yl)pyrimidine-2,4-diamine	NA	Experimental; Small Molecule	NA	NA	O75460	NA	NA
SR12813	NA	Experimental; Small Molecule	NA	NA	O75469	NA	NA
Guanidinoethylmercaptosuccinic acid	Guanidinoethyl-Mercaptosuccinic Acid; gemsa	Experimental; Small Molecule	NA	NA	O75976	NA	NA
5-ethoxy-4-(1-methyl-7-oxo-3-propyl-6,7-dihydro-1H-pyrazolo[4,3-d]pyrimidin-5-yl)thiophene-2-sulfonamide	NA	Experimental; Small Molecule	NA	NA	O76074	NA	NA
Gamma-Glutamyl[S-(2-Iodobenzyl)Cysteinyl]Glycine	NA	Experimental; Small Molecule	NA	NA	O76083; O76074; Q03013	NA	NA
N-[4-Hydroxymethyl-Cyclohexan-6-Yl-1,2,3-Triol]-4,6-Dideoxy-4-Aminoglucopyranoside	NA	Experimental; Small Molecule	NA	NA	P04746; P04746; O82839; P19961	NA	NA
3ar,5r,6s,7r,7ar-5-Hydroxymethyl-2-Methyl-5,6,7,7a-Tetrahydro-3ah-Pyrano[3,2-D]Thiazole-6,7-Diol	NA	Experimental; Small Molecule	NA	NA	O85361; P07686	NA	NA
2',4'-Dinitrophenyl-2deoxy-2-Fluro-B-D-Cellobioside	NA	Experimental; Small Molecule	NA	NA	O85465	NA	NA
Deoxy-2-Fluoro-B-D-Cellotrioside	FCT	Experimental; Small Molecule	NA	NA	O85465	NA	NA
Imidazole-Derived Cellobiose	NA	Experimental; Small Molecule	NA	NA	O85465	NA	NA
Cellobiose	NA	Experimental; Small Molecule	NA	NA	P37700; O85465; P19424	NA	NA
(S)-TETRAHYDROFURAN-3-YL (2S,3S)-4-((S)-4-((1R,3R)-3-(2-AMINO-2-OXOETHYL)-2,3-DIHYDRO-1H-INDEN-1-YL)-2-BENZYL-3-OXO-2,3-DIHYDRO-1H-PYRROL-2-YL)-3-HYDROXY-1-PHENYLBUTAN-2-YLCARBAMATE	NA	Experimental; Small Molecule	NA	NA	O92139	NA	NA
(11R)-10-acetyl-11-(2,4-dichlorophenyl)-6-hydroxy-3,3-dimethyl-2,3,4,5,10,11-hexahydro-1H-dibenzo[b,e][1,4]diazepin-1-one	NA	Experimental; Small Molecule	NA	NA	O92972	NA	NA
Udp-Glucuronic Acid	NA	Experimental; Small Molecule	NA	NA	P0C0F4; O94766	NA	NA
(1-HYDROXYNONANE-1,1-DIYL)BIS(PHOSPHONIC ACID)	NA	Experimental; Small Molecule	NA	NA	O95749	NA	NA
(6E,11E)-HEPTADECA-6,11-DIENE-9,9-DIYLBIS(PHOSPHONIC ACID)	NA	Experimental; Small Molecule	NA	NA	O95749	NA	NA
(1-HYDROXYDODECANE-1,1-DIYL)BIS(PHOSPHONIC ACID)	NA	Experimental; Small Molecule	NA	NA	O95749	NA	NA
(1-HYDROXYHEPTANE-1,1-DIYL)BIS(PHOSPHONIC ACID)	NA	Experimental; Small Molecule	NA	NA	O95749	NA	NA
(2,2-DIPHOSPHONOETHYL)(DODECYL)DIMETHYLPHOSPHONIUM	NA	Experimental; Small Molecule	NA	NA	O95749	NA	NA
[2-(3-DIBENZOFURAN-4-YL-PHENYL)-1-HYDROXY-1-PHOSPHONO-ETHYL]-PHOSPHONIC ACID	NA	Experimental; Small Molecule	NA	NA	O95749; P60472	NA	NA
FARNESYL THIOPYROPHOSPHATE	NA	Experimental; Small Molecule	NA	NA	P60472; O95749; Q03426; A9JQL9	NA	NA
FARNESYL DIPHOSPHATE	NA	Experimental; Small Molecule	NA	NA	Q92696; P53611; P49354; P49356; P01116; Q8EBR3; P14324; P60472; P29559; O95749; O53434	NA	NA
Dimethyl Propionate Ester Heme	NA	Experimental; Small Molecule	NA	NA	P00167	NA	NA
Camphane	(1s,4s)-1,7,7-trimethylbicyclo[2.2.1]heptane; 1,7,7-Trimethylbicyclo(2.2.1)heptane; 1beta,4beta-bornane; 1Î²,4Î²-bornane; 2,5-Diketocamphane; Bornane; Bornylane; CAE; OR7980	Experimental; Small Molecule	NA	NA	P00183	NA	NA
Camphor	NA	Experimental; Small Molecule	NA	NA	P00183	NA	NA
Adamantane-1-Carboxylic Acid-5-Dimethylamino-Naphthalene-1-Sulfonylamino-Butyl-Amide	NA	Experimental; Small Molecule	NA	NA	P00183	NA	NA
Adamantane-1-Carboxylic Acid-5-Dimethylamino-Naphthalene-1-Sulfonylamino-Octyl-Amide	NA	Experimental; Small Molecule	NA	NA	P00183	NA	NA
Lambda-Bis(2,2'-Bipyridine)-(5-Methyl-2-2'-Bipyridine)-C9-Adamantane Ruthenium (Ii)	NA	Experimental; Small Molecule	NA	NA	P00183	NA	NA
1,3,5-Trichloro-Benzene	NA	Experimental; Small Molecule	NA	NA	P00183	NA	NA
Delta-Bis(2,2'-Bipyridine)-(5-Methyl-2-2'-Bipyridine)-C9-Adamantane Ruthenium (Ii)	NA	Experimental; Small Molecule	NA	NA	P00183	NA	NA
5-Exo-Hydroxycamphor	NA	Experimental; Small Molecule	NA	NA	P00183	NA	NA
1-(N-Imidazolyl)-2-Hydroxy-2-(2,3-Dichlorophenyl)Octane	NA	Experimental; Small Molecule	NA	NA	P00183	NA	NA
Thiocamphor	NA	Experimental; Small Molecule	NA	NA	P00183	NA	NA
N-(2-Ferrocenylethyl)Maleimide	NA	Experimental; Small Molecule	NA	NA	P00183	NA	NA
Adamantanone	NA	Experimental; Small Molecule	NA	NA	P00183	NA	NA
Adamantane	NA	Experimental; Small Molecule	NA	NA	P00183	NA	NA
Norcamphor	NA	Experimental; Small Molecule	NA	NA	P00183	NA	NA
Delta-Bis(2,2'-Bipyridine)-(5-Methyl-2-2'-Bipyridine)-C2-Adamantane Ruthenium (Ii)	NA	Experimental; Small Molecule	NA	NA	P00183	NA	NA
Delta-Bis(2,2'-Bipyridine)Imidazole Ruthenium (Ii)	NA	Experimental; Small Molecule	NA	NA	P00282	NA	NA
1-[Pyrrol-1-Yl-2,5-Dione-Methoxymethyl]-Pyrrole-2,5-Dione	NA	Experimental; Small Molecule	NA	NA	P00282	NA	NA
Delta-Bis(2,2'-Bipyridine)Imidazole Osmium (Ii)	NA	Experimental; Small Molecule	NA	NA	P00282	NA	NA
4,7-Dimethyl-[1,10]Phenanthroline	NA	Experimental; Small Molecule	NA	NA	P00282	NA	NA
1,1'-HEXANE-1,6-DIYLBIS(1H-IMIDAZOLE)	NA	Experimental; Small Molecule	NA	NA	P00282	NA	NA
Tetra(Imidazole)Diaquacopper (I)	NA	Experimental; Small Molecule	NA	NA	P00282	NA	NA
Tetra(Imidazole)Diaquacopper (Ii)	NA	Experimental; Small Molecule	NA	NA	P00282	NA	NA
(1,10 Phenanthroline)-(Tri-Carbon Monoxide) Rhenium (I)	NA	Experimental; Small Molecule	NA	NA	P00282	NA	NA
Lambda-Bis(2,2'-Bipyridine)Imidazole Ruthenium (Ii)	NA	Experimental; Small Molecule	NA	NA	P00282	NA	NA
Lambda-Bis(2,2'-Bipyridine)Imidazole Osmium (Ii)	NA	Experimental; Small Molecule	NA	NA	P00282	NA	NA
N-Benzylformamide	NA	Experimental; Small Molecule	NA	NA	P00325	NA	NA
Cyclohexanol	NA	Experimental; Small Molecule	NA	NA	P00325	NA	NA
N-Heptylformamide	NA	Experimental; Small Molecule	NA	NA	P00325	NA	NA
Pyrazole	1,2-Diazole	Experimental; Small Molecule	NA	NA	P00326	NA	NA
N-1-Methylheptylformamide	NA	Experimental; Small Molecule	NA	NA	P00326	NA	NA
N-Formylpiperidine	NA	Experimental; Small Molecule	NA	NA	P00326	NA	NA
2,3-Difluorobenzyl Alcohol	NA	Experimental; Small Molecule	NA	NA	P00326	NA	NA
2,4-Difluorobenzyl Alcohol 2,4-Difluoro-1-(Hydroxymethyl)Benzene	NA	Experimental; Small Molecule	NA	NA	P00326	NA	NA
2,3,4,5,6-Pentafluorobenzyl Alcohol	NA	Experimental; Small Molecule	NA	NA	P00326	NA	NA
2-Ethoxyethanol	NA	Experimental; Small Molecule	NA	NA	P00326	NA	NA
3-Butylthiolane 1-Oxide	NA	Experimental; Small Molecule	NA	NA	P00326	NA	NA
Para-Bromobenzyl Alcohol	NA	Experimental; Small Molecule	NA	NA	P00326	NA	NA
5-Beta-D-Ribofuranosylnicotinamide Adenine Dinucleotide	NA	Experimental; Small Molecule	NA	NA	P00326	NA	NA
Cpad	NA	Experimental; Small Molecule	NA	NA	P00326	NA	NA
(R)-N-(1-Methyl-Hexyl)-Formamide	NA	Experimental; Small Molecule	NA	NA	P00326	NA	NA
Etheno-Nad	NA	Experimental; Small Molecule	NA	NA	P00338; Q10588	NA	NA
Oxamic Acid	NA	Experimental; Small Molecule	NA	NA	Q27743; P16115; P00338; P07195; P09373; P30901	NA	NA
Glyceraldehyde-3-Phosphate	NA	Experimental; Small Molecule	NA	NA	P00362; Q59931; P0A9B2	NA	NA
5-[(3R)-3-(5-methoxy-4'-methylbiphenyl-3-yl)but-1-yn-1-yl]-6-methylpyrimidine-2,4-diamine	NA	Experimental; Small Molecule	NA	NA	P00374	NA	NA
2,4-Diamino-5-Methyl-6-[(3,4,5-Trimethoxy-N-Methylanilino)Methyl]Pyrido[2,3-D]Pyrimidine	NA	Experimental; Small Molecule	NA	NA	P00374	NA	NA
2,4-Diamino-6-[N-(3',4',5'-Trimethoxybenzyl)-N-Methylamino]Pyrido[2,3-D]Pyrimidine	NA	Experimental; Small Molecule	NA	NA	P00374	NA	NA
Sri-9662	NA	Experimental; Small Molecule	NA	NA	P00374	NA	NA
(2R,6S)-6-{[methyl(3,4,5-trimethoxyphenyl)amino]methyl}-1,2,5,6,7,8-hexahydroquinazoline-2,4-diamine	NA	Experimental; Small Molecule	NA	NA	P00374	NA	NA
5-[(3R)-3-(5-methoxy-2',6'-dimethylbiphenyl-3-yl)but-1-yn-1-yl]-6-methylpyrimidine-2,4-diamine	NA	Experimental; Small Molecule	NA	NA	P00374	NA	NA
[N-(2,4-DIAMINOPTERIDIN-6-YL)-METHYL]-DIBENZ[B,F]AZEPINE	NA	Experimental; Small Molecule	NA	NA	P00374	NA	NA
(4aS)-5-[(2,4-diaminopteridin-6-yl)methyl]-4a,5-dihydro-2H-dibenzo[b,f]azepin-8-ol	NA	Experimental; Small Molecule	NA	NA	P00374	NA	NA
Sri-9439	NA	Experimental; Small Molecule	NA	NA	P00374	NA	NA
N6-(2,5-Dimethoxy-Benzyl)-N6-Methyl-Pyrido[2,3-D]Pyrimidine-2,4,6-Triamine	NA	Experimental; Small Molecule	NA	NA	P00374	NA	NA
2,4-Diamino-5-(3,4,5-Trimethoxy-Benzyl)-Pyrimidin-1-Ium	NA	Experimental; Small Molecule	NA	NA	P00381; P00374	NA	NA
5-[(3R)-3-(5-methoxybiphenyl-3-yl)but-1-yn-1-yl]-6-methylpyrimidine-2,4-diamine	NA	Experimental; Small Molecule	NA	NA	P00374; Q2YY41	NA	NA
Brodimoprim-4,6-Dicarboxylate	NA	Experimental; Small Molecule	NA	NA	P00381	NA	NA
2-(2-PHENYL-3-PYRIDIN-2-YL-4,5,6,7-TETRAHYDRO-2H-ISOPHOSPHINDOL-1-YL)PYRIDINE	NA	Experimental; Small Molecule	NA	NA	P00390	NA	NA
3-(Prop-2-Ene-1-Sulfinyl)-Propene-1-Thiol	NA	Experimental; Small Molecule	NA	NA	P00390	NA	NA
6-(3-METHYL-1,4-DIOXO-1,4-DIHYDRONAPHTHALEN-2-YL)HEXANOIC ACID	NA	Experimental; Small Molecule	NA	NA	P00390	NA	NA
Glutathionylspermidine Disulfide	NA	Experimental; Small Molecule	NA	NA	P00390	NA	NA
3,6-Dihydroxy-Xanthene-9-Propionic Acid	HXP	Experimental; Small Molecule	NA	NA	P00390	NA	NA
Meta-Nitro-Tyrosine	NA	Experimental; Small Molecule	NA	NA	P00390	NA	NA
Beta(2-Thienyl)Alanine	NA	Experimental; Small Molecule	NA	NA	P00439	NA	NA
Quinonoid 7,8-Tetrahydrobiopterin	NA	Experimental; Small Molecule	NA	NA	P00439	NA	NA
Norleucine	NA	Experimental; Small Molecule	NA	NA	P01270; P20823; P00439	NA	NA
2-(4-hydroxybiphenyl-3-yl)-4-methyl-1H-isoindole-1,3(2H)-dione	NA	Experimental; Small Molecule	NA	NA	P00469	NA	NA
2-(2-chloropyridin-4-yl)-4-methyl-1H-isoindole-1,3(2H)-dione	NA	Experimental; Small Molecule	NA	NA	P00469	NA	NA
4-(4-methyl-1,3-dioxo-1,3-dihydro-2H-isoindol-2-yl)benzonitrile	NA	Experimental; Small Molecule	NA	NA	P00469	NA	NA
3-DIPHENOL-6-NITRO-3H-BENZO[DE]ISOCHROMEN-1-ONE	NA	Experimental; Small Molecule	NA	NA	P00469	NA	NA
2-Amino-Pentanoic Acid	NA	Experimental; Small Molecule	NA	NA	P00480	NA	NA
N-(Phosphonoacetyl)-L-Ornithine	NA	Experimental; Small Molecule	NA	NA	P00480	NA	NA
N-Acetyl-Serine	NA	Experimental; Small Molecule	NA	NA	P00488	NA	NA
1,2-Propanediol	NA	Experimental; Small Molecule	NA	NA	P00488; P51698; Q05581; P0A9S1; Q8GEZ8	NA	NA
2-Amino-7-[2-(2-Hydroxy-1-Hydroxymethyl-Ethylamino)-Ethyl]-1,7-Dihydro-Purin-6-One	NA	Experimental; Small Molecule	NA	NA	P00491	NA	NA
GUANOSINE-2',3'-O-METHYLIDENEPHOSPHONATE	NA	Experimental; Small Molecule	NA	NA	P00491	NA	NA
9-(5,5-Difluoro-5-Phosphonopentyl)Guanine	NA	Experimental; Small Molecule	NA	NA	P00491	NA	NA
9-Deazainosine	NA	Experimental; Small Molecule	NA	NA	P00491	NA	NA
Immucillin-G	NA	Experimental; Small Molecule	NA	NA	P00491	NA	NA
8-azaguanine	Azaguanine; Azaguanine-8; Guanazol; Pathocidin; Pathocidine	Experimental; Small Molecule	NA	NA	P00491	NA	NA
2,6-Diamino-(S)-9-[2-(Phosphonomethoxy)Propyl]Purine	NA	Experimental; Small Molecule	NA	NA	P00491	NA	NA
9-DEAZAINOSINE-2',3'-O-ETHYLIDENEPHOSPHONATE	NA	Experimental; Small Molecule	NA	NA	P00491	NA	NA
Hypoxanthine	NA	Experimental; Small Molecule	NA	NA	P00491	NA	NA
GUANOSINE-2',3'-O-ETHYLIDENEPHOSPHONATE	NA	Experimental; Small Molecule	NA	NA	P00491	NA	NA
3-Deoxyguanosine	NA	Experimental; Small Molecule	NA	NA	P00491	NA	NA
3h-Pyrazolo[4,3-D]Pyrimidin-7-Ol	NA	Experimental; Small Molecule	NA	NA	P00492	NA	NA
9-Deazaguanine	NA	Experimental; Small Molecule	NA	NA	P00492	NA	NA
5--Monophosphate-9-Beta-D-Ribofuranosyl Xanthine	NA	Experimental; Small Molecule	NA	NA	P31939; P00492	NA	NA
Alpha-Phosphoribosylpyrophosphoric Acid	5-PHOSPHORYLRIBOSE-1-PYROPHOSPHATE; 5-Phospho-alpha-D-ribose 1-diphosphate; 5-Phosphoribosyl 1-pyrophosphate; 5-Phosphoribosyl diphosphate; PRP; PRPP; Phosphoribosyl pyrophosphate; Phosphoribosylpyrophosphate; Ribofuranose, 5-phosphate 1-pyrophosphate	Experimental; Small Molecule	NA	NA	Q27796; P07741; Q8VP84; P00492; P08870; Q9NWZ5	NA	NA
Pyrophosphate 2-	NA	Experimental; Small Molecule	NA	NA	Q9R8E3; P52209; P0A7A9; P15531; P11124; P0A820; P39594; P03950; P20035; P15925; Q9NPH2; Q7Z406; Q15181; P44815; Q9ZIV5; Q05599; P04079; P00492; P18357; P08164	NA	NA
4'-Deoxy-4'-Acetylyamino-Pyridoxal-5'-Phosphate	NA	Experimental; Small Molecule	NA	NA	P00505; P22256	NA	NA
N-PYRIDOXYL-D-GLUTAMIC ACID-5'-MONOPHOSPHATE	NA	Experimental; Small Molecule	NA	NA	P00509	NA	NA
N-PYRIDOXYL-2-METHYL-L-GLUTAMIC ACID-5'-MONOPHOSPHATE	NA	Experimental; Small Molecule	NA	NA	P00509	NA	NA
N-Methyl-Pyridoxal-5'-Phosphate	NA	Experimental; Small Molecule	NA	NA	P00509	NA	NA
Pyridoxal-5'-Phosphate-N-Oxide	NA	Experimental; Small Molecule	NA	NA	P00509	NA	NA
Vitamin B6 Complexed with 2-Amino-Hexanoic Acid	NA	Experimental; Small Molecule	NA	NA	P00509	NA	NA
Vitamin B6 Complexed with 2-Amino-Pentanoic Acid	NA	Experimental; Small Molecule	NA	NA	P00509	NA	NA
3-phenylpropionic acid	3-Phenyl-propionic acid; 3-Phenylpropanoic acid; 3PP; Hydrocinnamic acid; Phenylpropanoate; beta-Phenylpropionic acid	Experimental; Small Molecule	NA	NA	P00509; P95468; Q75WK2	NA	NA
6-(2,6-DICHLOROPHENYL)-2-{[3-(HYDROXYMETHYL)PHENYL]AMINO}-8-METHYLPYRIDO[2,3-D]PYRIMIDIN-7(8H)-ONE	NA	Experimental; Small Molecule	NA	NA	P00519	NA	NA
5-[3-(2-METHOXYPHENYL)-1H-PYRROLO[2,3-B]PYRIDIN-5-YL]-N,N-DIMETHYLPYRIDINE-3-CARBOXAMIDE	NA	Experimental; Small Molecule	NA	NA	P00519	NA	NA
2-{[(6-OXO-1,6-DIHYDROPYRIDIN-3-YL)METHYL]AMINO}-N-[4-PROPYL-3-(TRIFLUOROMETHYL)PHENYL]BENZAMIDE	NA	Experimental; Small Molecule	NA	NA	P00519	NA	NA
1-[4-(PYRIDIN-4-YLOXY)PHENYL]-3-[3-(TRIFLUOROMETHYL)PHENYL]UREA	NA	Experimental; Small Molecule	NA	NA	P00519	NA	NA
2-amino-5-[3-(1-ethyl-1H-pyrazol-5-yl)-1H-pyrrolo[2,3-b]pyridin-5-yl]-N,N-dimethylbenzamide	NA	Experimental; Small Molecule	NA	NA	P00519	NA	NA
PD173955	6-(2,6-dichlorophenyl)-8-methyl-2-{[3-(methylthio)phenyl]amino}pyrido[2,3-d]pyrimidin-7(8H)-one	Experimental; Small Molecule	NA	NA	P00521	NA	NA
N-[4-Methyl-3-[[4-(3-Pyridinyl)-2-Pyrimidinyl]Amino]Phenyl]-3-Pyridinecarboxamide	NA	Experimental; Small Molecule	NA	NA	P00521; P00519	NA	NA
2-METHYLCARBAMOYL-3-(4-PHOSPHONOOXY-PHENYL)-CYCLOPROPANECARBOXYLIC ACID	NA	Experimental; Small Molecule	NA	NA	P00524	NA	NA
S-{3-[(4-ANILINOQUINAZOLIN-6-YL)AMINO]-3-OXOPROPYL}-L-CYSTEINE	NA	Experimental; Small Molecule	NA	NA	P00533	NA	NA
THYMIDINE-5'-THIOPHOSPHATE	NA	Experimental; Small Molecule	NA	NA	P00582	NA	NA
Adenylyl-3'-5'-Phospho-Uridine-3'-Monophosphate	NA	Experimental; Small Molecule	NA	NA	P00587	NA	NA
Serine Vanadate	SVA	Experimental; Small Molecule	NA	NA	P00634	NA	NA
Mercaptomethyl Phosphonate	NA	Experimental; Small Molecule	NA	NA	P00634	NA	NA
Phosphonoacetic Acid	NA	Experimental; Small Molecule	NA	NA	P00634	NA	NA
S,S-Propylthiocysteine	NA	Experimental; Small Molecule	NA	NA	P22262; P00644	NA	NA
Indene	NA	Experimental; Small Molecule	NA	NA	P00720	NA	NA
3-Fluoro-2-Methyl-Aniline	NA	Experimental; Small Molecule	NA	NA	P00720	NA	NA
4-Fluorophenethyl Alcohol	NA	Experimental; Small Molecule	NA	NA	P00720	NA	NA
Ethylbenzene	NA	Experimental; Small Molecule	NA	NA	P00720	NA	NA
N-Butylbenzene	NA	Experimental; Small Molecule	NA	NA	P00720	NA	NA
N-Allyl-Aniline	NA	Experimental; Small Molecule	NA	NA	P00720	NA	NA
Ortho-Xylene	NA	Experimental; Small Molecule	NA	NA	P00720	NA	NA
5-Methylpyrrole	NA	Experimental; Small Molecule	NA	NA	P00720	NA	NA
3-Chlorophenol	NA	Experimental; Small Molecule	NA	NA	P00720	NA	NA
2-Allyl-6-Methyl-Phenol	NA	Experimental; Small Molecule	NA	NA	P00720	NA	NA
2-Allylphenol	NA	Experimental; Small Molecule	NA	NA	P00720	NA	NA
(1R)-3-chloro-1-phenylpropan-1-ol	NA	Experimental; Small Molecule	NA	NA	P00720	NA	NA
3,5-Difluoroaniline	NA	Experimental; Small Molecule	NA	NA	P00720	NA	NA
2-Fluoroaniline	NA	Experimental; Small Molecule	NA	NA	P00720	NA	NA
Benzofuran	NA	Experimental; Small Molecule	NA	NA	P00720	NA	NA
3-{[(2,2,5,5-TETRAMETHYL-1-OXO-4-PHENYL-2,5-DIHYDRO-1H-PYRROLIUM-3-YL)METHYL]DISULFANYL}-D-ALANINE	NA	Experimental; Small Molecule	NA	NA	P00720	NA	NA
2-Propyl-Aniline	NA	Experimental; Small Molecule	NA	NA	P00720	NA	NA
Isobutylbenzene	NA	Experimental; Small Molecule	NA	NA	P00720	NA	NA
2-Chloro-6-Methyl-Aniline	NA	Experimental; Small Molecule	NA	NA	P00720	NA	NA
Hexane-1,6-Diol	NA	Experimental; Small Molecule	NA	NA	Q820S6; P01112; P04150; P00720; Q56313; P04054	NA	NA
Phenol	NA	Experimental; Small Molecule	NA	NA	P43133; P00720; Q05603	NA	NA
Indole	NA	Experimental; Small Molecule	NA	NA	P00720; Q05603	NA	NA
2-Fluoro-2-Deoxy-Beta-D-Galactopyranosyl-Beta-D-Glucopyranose	NA	Experimental; Small Molecule	NA	NA	P00722	NA	NA
(5r,6s,7s,8s)-5-Hydroxymethyl-6,7,8-Trihydroxy-Tetrazolo[1,5-a]Piperidine	NA	Experimental; Small Molecule	NA	NA	P00722	NA	NA
2-Deoxy-Beta-D-Galactose	NA	Experimental; Small Molecule	NA	NA	P00722	NA	NA
Allolactose	NA	Experimental; Small Molecule	NA	NA	P00722	NA	NA
D-Galctopyranosyl-1-On	NA	Experimental; Small Molecule	NA	NA	P00722	NA	NA
1-O-[O-Nitrophenyl]-Beta-D-Galactopyranose	NA	Experimental; Small Molecule	NA	NA	P00722	NA	NA
2-Fluoro-2-Deoxy-Beta-D-Galactopyranose	NA	Experimental; Small Molecule	NA	NA	P00722	NA	NA
D-phenylalanyl-N-(3-methylbenzyl)-L-prolinamide	NA	Experimental; Small Molecule	NA	NA	P00734	NA	NA
6-(2-HYDROXY-CYCLOPENTYL)-7-OXO-HEPTANAMIDINE	NA	Experimental; Small Molecule	NA	NA	P00734	NA	NA
1-GUANIDINO-4-(N-PHENYLMETHANESULFONYL-L-LEUCYL-L-PROLYLAMINO)BUTANE	NA	Experimental; Small Molecule	NA	NA	P00734	NA	NA
4-({[4-(3-METHYLBENZOYL)PYRIDIN-2-YL]AMINO}METHYL)BENZENECARBOXIMIDAMIDE	NA	Experimental; Small Molecule	NA	NA	P00734	NA	NA
N-[2-(carbamimidamidooxy)ethyl]-2-{6-cyano-3-[(2,2-difluoro-2-pyridin-2-ylethyl)amino]-2-fluorophenyl}acetamide	NA	Experimental; Small Molecule	NA	NA	P00734	NA	NA
N-(4-carbamimidoylbenzyl)-1-(4-methylpentanoyl)-L-prolinamide	NA	Experimental; Small Molecule	NA	NA	P00734	NA	NA
N-(4-carbamimidoylbenzyl)-1-(3-phenylpropanoyl)-L-prolinamide	NA	Experimental; Small Molecule	NA	NA	P00734	NA	NA
N-{3-METHYL-5-[2-(PYRIDIN-4-YLAMINO)-ETHOXY]-PHENYL}-BENZENESULFONAMIDE	NA	Experimental; Small Molecule	NA	NA	P00734	NA	NA
2-(3-CHLORO-6-{[2,2-DIFLUORO-2-(1-OXIDOPYRIDIN-2-YL)ETHYL]AMINO}-1-OXIDOPYRIDIN-2-YL)-N-[1-(3-CHLOROPHENYL)ETHYL]ACETAMIDE	NA	Experimental; Small Molecule	NA	NA	P00734	NA	NA
3-(4-CHLOROPHENYL)-5-(METHYLTHIO)-4H-1,2,4-TRIAZOLE	NA	Experimental; Small Molecule	NA	NA	P00734	NA	NA
4-(2,5-DIAMINO-5-HYDROXY-PENTYL)-PHENOL	NA	Experimental; Small Molecule	NA	NA	P00734	NA	NA
[PHENYLALANINYL-PROLINYL]-[2-(PYRIDIN-4-YLAMINO)-ETHYL]-AMINE	NA	Experimental; Small Molecule	NA	NA	P00734	NA	NA
(3R)-8-(dioxidosulfanyl)-3-methyl-1,2,3,4-tetrahydroquinoline	NA	Experimental; Small Molecule	NA	NA	P00734	NA	NA
N7-BUTYL-N2-(5-CHLORO-2-METHYLPHENYL)-5-METHYL[1,2,4]TRIAZOLO[1,5-A]PYRIMIDINE-2,7-DIAMINE	NA	Experimental; Small Molecule	NA	NA	P00734	NA	NA
(3ASR,4RS,8ASR,8BRS)-4-(2-(4-FLUOROBENZYL)-1,3-DIOXODEACAHYDROPYRROLO[3,4-A] PYRROLIZIN-4-YL)BENZAMIDINE	NA	Experimental; Small Molecule	NA	NA	P00734	NA	NA
1-GUANIDINO-4-(N-NITRO-BENZOYLAMINO-L-LEUCYL-L-PROLYLAMINO)BUTANE	NA	Experimental; Small Molecule	NA	NA	P00734	NA	NA
D-phenylalanyl-N-[(1S)-4-{[amino(iminio)methyl]amino}-1-(chloroacetyl)butyl]-L-prolinamide	NA	Experimental; Small Molecule	NA	NA	P00734	NA	NA
2-[N'-(4-AMINO-BUTYL)-HYDRAZINOCARBONYL]-PYRROLIDINE-1-CARBOXYLIC ACID BENZYL ESTER	NA	Experimental; Small Molecule	NA	NA	P00734	NA	NA
1-butanoyl-N-(4-carbamimidoylbenzyl)-L-prolinamide	NA	Experimental; Small Molecule	NA	NA	P00734	NA	NA
N-(3-chlorobenzyl)-1-(4-methylpentanoyl)-L-prolinamide	NA	Experimental; Small Molecule	NA	NA	P00734	NA	NA
N4-(N,N-DIPHENYLCARBAMOYL)-AMINOGUANIDINE	NA	Experimental; Small Molecule	NA	NA	P00734	NA	NA
3-AMINO-3-BENZYL-9-CARBOXAMIDE[4.3.0]BICYCLO-1,6-DIAZANONAN-2-ONE	NA	Experimental; Small Molecule	NA	NA	P00734	NA	NA
[[CYCLOHEXANESULFONYL-GLYCYL]-3[PYRIDIN-4-YL-AMINOMETHYL]ALANYL]PIPERIDINE	NA	Experimental; Small Molecule	NA	NA	P00734	NA	NA
1-[(2R)-2-aminobutanoyl]-N-(4-carbamimidoylbenzyl)-L-prolinamide	NA	Experimental; Small Molecule	NA	NA	P00734	NA	NA
AC-(D)PHE-PRO-BOROHOMOLYS-OH	NA	Experimental; Small Molecule	NA	NA	P00734	NA	NA
6-CHLORO-1-(2-{[(5-CHLORO-1-BENZOTHIEN-3-YL)METHYL]AMINO}ETHYL)-3-[(2-PYRIDIN-2-YLETHYL)AMINO]-1,4-DIHYDROPYRAZIN-2-OL	NA	Experimental; Small Molecule	NA	NA	P00734	NA	NA
D-phenylalanyl-N-benzyl-L-prolinamide	NA	Experimental; Small Molecule	NA	NA	P00734	NA	NA
4-[3-(4-CHLOROPHENYL)-1H-PYRAZOL-5-YL]PIPERIDINE	NA	Experimental; Small Molecule	NA	NA	P00734	NA	NA
N-(5-CHLORO-BENZO[B]THIOPHEN-3-YLMETHYL)-2-[6-CHLORO-OXO-3-(2-PYRIDIN-2-YL-ETHYLAMINO)-2H-PYRAZIN-1-YL]-ACETAMIDE	NA	Experimental; Small Molecule	NA	NA	P00734	NA	NA
N-ALLYL-5-AMIDINOAMINOOXY-PROPYLOXY-3-CHLORO-N-CYCLOPENTYLBENZAMIDE	NA	Experimental; Small Molecule	NA	NA	P00734	NA	NA
N-[(2R,3S)-3-AMINO-2-HYDROXY-4-PHENYLBUTYL]-4-METHOXY-2,3,6-TRIMETHYLBENZENESULFONAMIDE	NA	Experimental; Small Molecule	NA	NA	P00734	NA	NA
N-{2,2-DIFLUORO-2-[(2R)-PIPERIDIN-2-YL]ETHYL}-2-[2-(1H-1,2,4-TRIAZOL-1-YL)BENZYL][1,3]OXAZOLO[4,5-C]PYRIDIN-4-AMINE	NA	Experimental; Small Molecule	NA	NA	P00734	NA	NA
2-(6-CHLORO-3-{[2,2-DIFLUORO-2-(2-PYRIDINYL)ETHYL]AMINO}-2-OXO-1(2H)-PYRAZINYL)-N-[(2-FLUORO-6-PYRIDINYL)METHYL]ACETAMIDE	NA	Experimental; Small Molecule	NA	NA	P00734	NA	NA
2-[2-(4-CHLORO-PHENYLSULFANYL)-ACETYLAMINO]-3-(4-GUANIDINO-PHENYL)-PROPIONAMIDE	NA	Experimental; Small Molecule	NA	NA	P00734	NA	NA
3-cyclohexyl-D-alanyl-N-(3-chlorobenzyl)-L-prolinamide	NA	Experimental; Small Molecule	NA	NA	P00734	NA	NA
AC-(D)PHE-PRO-BOROHOMOORNITHINE-OH	NA	Experimental; Small Molecule	NA	NA	P00734	NA	NA
6-CARBAMIMIDOYL-2-[2-HYDROXY-6-(4-HYDROXY-PHENYL)-INDAN-1-YL]-HEXANOIC ACID	NA	Experimental; Small Molecule	NA	NA	P00734	NA	NA
D-phenylalanyl-N-{4-[amino(iminio)methyl]benzyl}-L-prolinamide	NA	Experimental; Small Molecule	NA	NA	P00734	NA	NA
4-[(3AS,4R,7R,8AS,8BR)-2-(1,3-BENZODIOXOL-5-YLMETHYL)-7-HYDROXY-1,3-DIOXODECAHYDROPYRROLO[3,4-A]PYRROLIZIN-4-YL]BENZENECARBOXIMIDAMIDE	NA	Experimental; Small Molecule	NA	NA	P00734	NA	NA
{(2S)-1-[N-(tert-butoxycarbonyl)glycyl]pyrrolidin-2-yl}methyl (3-chlorophenyl)acetate	NA	Experimental; Small Molecule	NA	NA	P00734	NA	NA
beta-phenyl-D-phenylalanyl-N-propyl-L-prolinamide	NA	Experimental; Small Molecule	NA	NA	P00734	NA	NA
1-(2-{[(6-AMINO-2-METHYLPYRIDIN-3-YL)METHYL]AMINO}ETHYL)-6-CHLORO-3-[(2,2-DIFLUORO-2-PYRIDIN-2-YLETHYL)AMINO]-1,4-DIHYDROPYRAZIN-2-OL	NA	Experimental; Small Molecule	NA	NA	P00734	NA	NA
D-phenylalanyl-N-(3-fluorobenzyl)-L-prolinamide	NA	Experimental; Small Molecule	NA	NA	P00734	NA	NA
1-ETHOXYCARBONYL-D-PHE-PRO-2(4-AMINOBUTYL)HYDRAZINE	NA	Experimental; Small Molecule	NA	NA	P00734	NA	NA
4-(1R,3AS,4R,8AS,8BR)-[1-DIFLUOROMETHYL-2-(4-FLUOROBENZYL)-3-OXODECAHYDROPYRROLO[3,4-A]PYRROLIZIN-4-YL]BENZAMIDINE	NA	Experimental; Small Molecule	NA	NA	P00734	NA	NA
METHYL-PHE-PRO-AMINO-CYCLOHEXYLGLYCINE	NA	Experimental; Small Molecule	NA	NA	P00734	NA	NA
1-[2-AMINO-2-CYCLOHEXYL-ACETYL]-PYRROLIDINE-3-CARBOXYLIC ACID 5-CHLORO-2-(2-ETHYLCARBAMOYL-ETHOXY)-BENZYLAMIDE	NA	Experimental; Small Molecule	NA	NA	P00734	NA	NA
D-phenylalanyl-N-(3-chlorobenzyl)-L-prolinamide	NA	Experimental; Small Molecule	NA	NA	P00734	NA	NA
Lysophosphotidylserine	NA	Experimental; Small Molecule	NA	NA	P00734	NA	NA
BENZOTHIAZOLE	NA	Experimental; Small Molecule	NA	NA	P00734	NA	NA
4-Oxo-2-Phenylmethanesulfonyl-Octahydro-Pyrrolo[1,2-a]Pyrazine-6-Carboxylic Acid [1-(N-Hydroxycarbamimidoyl)-Piperidin-4-Ylmethyl]-Amide	NA	Experimental; Small Molecule	NA	NA	P00734	NA	NA
4-TERT-BUTYLBENZENESULFONIC ACID	NA	Experimental; Small Molecule	NA	NA	P00734	NA	NA
3-(7-DIAMINOMETHYL-NAPHTHALEN-2-YL)-PROPIONIC ACID ETHYL ESTER	NA	Experimental; Small Molecule	NA	NA	P00734	NA	NA
N-[2-({[amino(imino)methyl]amino}oxy)ethyl]-2-{6-chloro-3-[(2,2-difluoro-2-phenylethyl)amino]-2-fluorophenyl}acetamide	NA	Experimental; Small Molecule	NA	NA	P00734	NA	NA
D-leucyl-N-(3-chlorobenzyl)-L-prolinamide	NA	Experimental; Small Molecule	NA	NA	P00734	NA	NA
AC-(D)PHE-PRO-BOROLYS-OH	NA	Experimental; Small Molecule	NA	NA	P00734	NA	NA
D-leucyl-N-(4-carbamimidoylbenzyl)-L-prolinamide	NA	Experimental; Small Molecule	NA	NA	P00734	NA	NA
1-[(2R)-2-aminobutanoyl]-N-(3-chlorobenzyl)-L-prolinamide	NA	Experimental; Small Molecule	NA	NA	P00734	NA	NA
2-(6-CHLORO-3-{[2,2-DIFLUORO-2-(2-PYRIDINYL)ETHYL]AMINO}-2-OXO-1(2H)-PYRAZINYL)-N-[(2-FLUORO-3-METHYL-6-PYRIDINYL)METHYL]ACETAMIDE	NA	Experimental; Small Molecule	NA	NA	P00734	NA	NA
1-(HYDROXYMETHYLENEAMINO)-8-HYDROXY-OCTANE	NA	Experimental; Small Molecule	NA	NA	P00734	NA	NA
N-ETHYL-N-ISOPROPYL-3-METHYL-5-{[(2S)-2-(PYRIDIN-4-YLAMINO)PROPYL]OXY}BENZAMIDE	NA	Experimental; Small Molecule	NA	NA	P00734	NA	NA
4-(5-BENZENESULFONYLAMINO-1-METHYL-1H-BENZOIMIDAZOL-2-YLMETHYL)-BENZAMIDINE	NA	Experimental; Small Molecule	NA	NA	P00734	NA	NA
N-[(2R,3S)-3-AMINO-2-HYDROXY-4-PHENYLBUTYL]NAPHTHALENE-2-SULFONAMIDE	NA	Experimental; Small Molecule	NA	NA	P00734	NA	NA
6-CARBAMIMIDOYL-2-[2-HYDROXY-5-(3-METHOXY-PHENYL)-INDAN-1-YL]-HEXANOIC ACID	NA	Experimental; Small Molecule	NA	NA	P00734	NA	NA
TRANS-4-(GUANIDINOMETHYL)-CYCLOHEXANE-L-YL-D-3-CYCLOHEXYLALANYL-L-AZETIDINE-2-YL-D-TYROSINYL-L-HOMOARGININAMIDE	NA	Experimental; Small Molecule	NA	NA	P00734	NA	NA
2-(6-CHLORO-3-{[2,2-DIFLUORO-2-(1-OXIDO-2-PYRIDINYL)ETHYL]AMINO}-2-OXO-1(2H)-PYRAZINYL)-N-[(2-FLUOROPHENYL)METHYL]ACETAMIDE	NA	Experimental; Small Molecule	NA	NA	P00734	NA	NA
N-(1-ISOPROPYLPIPERIDIN-4-YL)-1-(3-METHOXYBENZYL)-1H-INDOLE-2-CARBOXAMIDE	NA	Experimental; Small Molecule	NA	NA	P00742	NA	NA
2-({4-[(5-CHLORO-1H-INDOL-2-YL)SULFONYL]PIPERAZIN-1-YL}CARBONYL)THIENO[3,2-B]PYRIDINE 4-OXIDE	NA	Experimental; Small Molecule	NA	NA	P00742	NA	NA
5-CHLORO-N-{(3S)-1-[(1S)-1-METHYL-2-MORPHOLIN-4-YL-2-OXOETHYL]-2-OXOPYRROLIDIN-3-YL}-1-BENZOTHIOPHENE-2-SULFONAMIDE	NA	Experimental; Small Molecule	NA	NA	P00742	NA	NA
1-[[(1E)-2-(4-CHLOROPHENYL)ETHENYL]SULFONYL]-4-[[1-(4-PYRIDINYL)-4-PIPERIDINYL]METHYL]PIPERAZINE	NA	Experimental; Small Molecule	NA	NA	P00742	NA	NA
4-({4-[(6-CHLORO-1-BENZOTHIEN-2-YL)SULFONYL]-2-OXOPIPERAZIN-1-YL}METHYL)BENZENECARBOXIMIDAMIDE	NA	Experimental; Small Molecule	NA	NA	P00742	NA	NA
5-CHLORO-N-{(3S)-1-[(1S)-1-METHYL-2-MORPHOLIN-4-YL-2-5-CHLORO-N-{(3S)-1-[(1S)-1-METHYL-2-MORPHOLIN-4-YL-2-SULFONAMIDE	NA	Experimental; Small Molecule	NA	NA	P00742	NA	NA
5-CHLORO-N-(2-(4-(2-OXOPYRIDIN-1(2H)-YL)BENZAMIDO)ETHYL)THIOPHENE-2-CARBOXAMIDE	NA	Experimental; Small Molecule	NA	NA	P00742	NA	NA
6-CHLORO-N-{(3S)-1-[(1S)-1-METHYL-2-MORPHOLIN-4-YL-2-OXOETHYL]-2-OXOPYRROLIDIN-3-YL}-1-BENZOTHIOPHENE-2-SULFONAMIDE	NA	Experimental; Small Molecule	NA	NA	P00742	NA	NA
4-{[(E)-2-(5-CHLOROTHIEN-2-YL)VINYL]SULFONYL}-1-(1H-PYRROLO[3,2-C]PYRIDIN-2-YLMETHYL)PIPERAZIN-2-ONE	NA	Experimental; Small Molecule	NA	NA	P00742	NA	NA
N-((1R,2S)-2-(5-CHLORO-1H-INDOLE-2-CARBOXAMIDO)CYCLOHEXYL)-5-METHYL-4,5,6,7-TETRAHYDROTHIAZOLO[5,4-C]PYRIDINE-2-CARBOXAMIDE	NA	Experimental; Small Molecule	NA	NA	P00742	NA	NA
1-{2-[(4-CHLOROPHENYL)AMINO]-2-OXOETHYL}-N-(1-ISOPROPYLPIPERIDIN-4-YL)-1H-INDOLE-2-CARBOXAMIDE	NA	Experimental; Small Molecule	NA	NA	P00742	NA	NA
4-[(5-CHLOROINDOL-2-YL)SULFONYL]-2-(2-METHYLPROPYL)-1-[[5-(PYRIDIN-4-YL)PYRIMIDIN-2-YL]CARBONYL]PIPERAZINE	NA	Experimental; Small Molecule	NA	NA	P00742	NA	NA
4-[[(1E)-2-(4-CHLOROPHENYL)ETHENYL]SULFONYL]-1-[[1-(4-PYRIDINYL)-4-PIPERIDINYL]METHYL]PIPERAZINONE	NA	Experimental; Small Molecule	NA	NA	P00742	NA	NA
5-CHLORO-N-((1R,2S)-2-(4-(2-OXOPYRIDIN-1(2H)-YL)BENZAMIDO) CYCLOPENTYL)THIOPHENE-2-CARBOXAMIDE	NA	Experimental; Small Molecule	NA	NA	P00742	NA	NA
(2R,4R)-N~1~-(4-CHLOROPHENYL)-N~2~-[2-FLUORO-4-(2-OXOPYRIDIN-1(2H)-YL)PHENYL]-4-METHOXYPYRROLIDINE-1,2-DICARBOXAMIDE	NA	Experimental; Small Molecule	NA	NA	P00742	NA	NA
5-chloro-N-({(5S)-2-oxo-3-[4-(3-oxomorpholin-4-yl)phenyl]-1,3-oxazolidin-5-yl}methyl)thiophene-2-carboxamide	NA	Experimental; Small Molecule	NA	NA	P00742	NA	NA
THIENO[3,2-B]PYRIDINE-2-SULFONIC ACID [2-OXO-1-(1H-PYRROLO[2,3-C]PYRIDIN-2-YLMETHYL)-PYRROLIDIN-3-YL]-AMIDE	NA	Experimental; Small Molecule	NA	NA	P00742	NA	NA
3-({4-[(6-CHLORO-1-BENZOTHIEN-2-YL)SULFONYL]-2-OXOPIPERAZIN-1-YL}METHYL)BENZENECARBOXIMIDAMIDE	NA	Experimental; Small Molecule	NA	NA	P00742	NA	NA
N-(2-(((5-CHLORO-2-PYRIDINYL)AMINO)SULFONYL)PHENYL)-4-(2-OXO-1(2H)-PYRIDINYL)BENZAMIDE	NA	Experimental; Small Molecule	NA	NA	P00742	NA	NA
5-(5-CHLORO-2-THIENYL)-N-{(3S)-1-[(1S)-1-METHYL-2-MORPHOLIN-4-YL-2-OXOETHYL]-2-OXOPYRROLIDIN-3-YL}-1H-1,2,4-TRIAZOLE-3-SULFONAMIDE	NA	Experimental; Small Molecule	NA	NA	P00742	NA	NA
THIENO[3,2-B]PYRIDINE-2-SULFONIC ACID [1-(1-AMINO-ISOQUINOLIN-7-YLMETHYL)-2-OXO-PYRROLDIN-3-YL]-AMIDE	NA	Experimental; Small Molecule	NA	NA	P00742	NA	NA
5-Chloro-thiophene-2-carboxylic acid ((3S,4S)-1-{[2-fluoro-4-(2-oxo-2H-pyridin-1-yl)-phenylcarbamoyl]-methyl}-4-hydroxy-pyrrolidin-3-yl)-amide	NA	Experimental; Small Molecule	NA	NA	P00742	NA	NA
N-((1R,2R)-2-(5-CHLORO-1H-INDOLE-2-CARBOXAMIDO)CYCLOHEXYL)-5-METHYL-4,5,6,7-TETRAHYDROTHIAZOLO[5,4-C]PYRIDINE-2-CARBOXAMIDE	NA	Experimental; Small Molecule	NA	NA	P00742	NA	NA
5-CHLORO-THIOPHENE-2-CARBOXYLIC ACID ((3S,4S)-4-FLUORO- 1-{[2-FLUORO-4-(2-OXO-2H-PYRIDIN-1-YL)-PHENYLCARBAMOYL]-METHYL}-PYRROLIDIN-3-YL)-AMIDE	NA	Experimental; Small Molecule	NA	NA	P00742	NA	NA
5-chloro-N-[(3R)-1-(2-{[2-fluoro-4-(2-oxopyridin-1(2H)-yl)phenyl]amino}-2-oxoethyl)pyrrolidin-3-yl]thiophene-2-carboxamide	NA	Experimental; Small Molecule	NA	NA	P00742	NA	NA
6-CHLORO-N-{(3S)-1-[(1S)-1-METHYL-2-(4-MORPHOLINYL)-2-OXO ETHYL]-2-OXO-3-PYRROLIDINYL}-2-NAPHTHALENESULFONAMIDE	NA	Experimental; Small Molecule	NA	NA	P00742	NA	NA
2-(5-CHLORO-2-THIENYL)-N-{(3S)-1-[(1S)-1-METHYL-2-MORPHOLIN-4-YL-2-OXOETHYL]-2-OXOPYRROLIDIN-3-YL}ETHANESULFONAMIDE	NA	Experimental; Small Molecule	NA	NA	P00734; P00742	NA	NA
(2R)-2-(5-CHLORO-2-THIENYL)-N-{(3S)-1-[(1S)-1-METHYL-2-MORPHOLIN-4-YL-2-OXOETHYL]-2-OXOPYRROLIDIN-3-YL}PROPENE-1-SULFONAMIDE	NA	Experimental; Small Molecule	NA	NA	P00734; P00742	NA	NA
2-(5-CHLORO-2-THIENYL)-N-{(3S)-1-[(1S)-1-METHYL-2-MORPHOLIN-4-YL-2-OXOETHYL]-2-OXOPYRROLIDIN-3-YL}ETHENESULFONAMIDE	NA	Experimental; Small Molecule	NA	NA	P00734; P00742	NA	NA
Isatoic Anhydride	NA	Experimental; Small Molecule	NA	NA	P00746	NA	NA
3,4-Dichloroisocoumarin	NA	Experimental; Small Molecule	NA	NA	P00746	NA	NA
N-(1-Adamantyl)-N'-(4-Guanidinobenzyl)Urea	NA	Experimental; Small Molecule	NA	NA	P00749	NA	NA
7-Methoxy-8-[1-(Methylsulfonyl)-1h-Pyrazol-4-Yl]Naphthalene-2-Carboximidamide	NA	Experimental; Small Molecule	NA	NA	P00749	NA	NA
6-[N-(4-(Aminomethyl)Phenyl)Carbamyl]-2-Naphthalenecarboxamidine	NA	Experimental; Small Molecule	NA	NA	P00749	NA	NA
(2R)-1-(2,6-dimethylphenoxy)propan-2-amine	NA	Experimental; Small Molecule	NA	NA	P00749	NA	NA
6-[N-(1-Isopropyl-1,2,3,4-Tetrahydro-7-Isoquinolinyl)Carbamyl]-2-Naphthalenecarboxamidine	NA	Experimental; Small Molecule	NA	NA	P00749	NA	NA
1-[4-(2-oxo-2-phenylethyl)phenyl]guanidine	NA	Experimental; Small Molecule	NA	NA	P00749	NA	NA
6-FLUORO-2-(2-HYDROXY-3-ISOBUTOXY-PHENYL)-1H-BENZOIMIDAZOLE-5-CARBOXAMIDINE	NA	Experimental; Small Molecule	NA	NA	P00749	NA	NA
6-FLUORO-2-[2-HYDROXY-3-(2-METHYL-CYCLOHEXYLOXY)-PHENYL]-1H-INDOLE-5-CARBOXAMIDINE	NA	Experimental; Small Molecule	NA	NA	P00749	NA	NA
4-(2-aminoethoxy)-N-(2,5-diethoxyphenyl)-3,5-dimethylbenzamide	NA	Experimental; Small Molecule	NA	NA	P00749	NA	NA
6-[N-(4-Ethyl-1,2,3,4-Tetrahydro-6-Isoquinolinyl)Carbamyl]-2-Naphthalenecarboxamidine	NA	Experimental; Small Molecule	NA	NA	P00749	NA	NA
4-(2-AMINOETHOXY)-3,5-DICHLORO-N-[3-(1-METHYLETHOXY)PHENYL]BENZAMIDE	NA	Experimental; Small Molecule	NA	NA	P00749	NA	NA
[2,4,6-Triisopropyl-Phenylsulfonyl-L-[3-Amidino-Phenylalanine]]-Piperazine-N'-Beta-Alanine	NA	Experimental; Small Molecule	NA	NA	P00749	NA	NA
N-(4-CARBAMIMIDOYL-3-CHORO-PHENYL)-2-HYDROXY-3-IODO-5-METHYL-BENZAMIDE	NA	Experimental; Small Molecule	NA	NA	P00749	NA	NA
Trans-6-(2-Phenylcyclopropyl)-Naphthalene-2-Carboxamidine	NA	Experimental; Small Molecule	NA	NA	P00749	NA	NA
6-(N-Phenylcarbamyl)-2-Naphthalenecarboxamidine	NA	Experimental; Small Molecule	NA	NA	P00749	NA	NA
6-[(Z)-Amino(Imino)Methyl]-N-[4-(Aminomethyl)Phenyl]-4-(Pyrimidin-2-Ylamino)-2-Naphthamide	NA	Experimental; Small Molecule	NA	NA	P00749	NA	NA
4-(2-aminoethoxy)-N-(3-chloro-2-ethoxy-5-piperidin-1-ylphenyl)-3,5-dimethylbenzamide	NA	Experimental; Small Molecule	NA	NA	P00749	NA	NA
2-Amino-5-Hydroxy-Benzimidazole	NA	Experimental; Small Molecule	NA	NA	P00749	NA	NA
6-[(Z)-AMINO(IMINO)METHYL]-N-[3-(CYCLOPENTYLOXY)PHENYL]-2-NAPHTHAMIDE	NA	Experimental; Small Molecule	NA	NA	P00749	NA	NA
4-(2-aminoethoxy)-N-(3-chloro-5-piperidin-1-ylphenyl)-3,5-dimethylbenzamide	NA	Experimental; Small Molecule	NA	NA	P00749	NA	NA
8-(Pyrimidin-2-Ylamino)Naphthalene-2-Carboximidamide	NA	Experimental; Small Molecule	NA	NA	P00749	NA	NA
6-[N-(1-Isopropyl-3,4-Dihydro-7-Isoquinolinyl)Carbamyl]-2-Naphthalenecarboxamidine	NA	Experimental; Small Molecule	NA	NA	P00749	NA	NA
2-(2-HYDROXY-BIPHENYL)-1H-BENZOIMIDAZOLE-5-CARBOXAMIDINE	NA	Experimental; Small Molecule	NA	NA	P00734; P00749	NA	NA
6-Chloro-2-(2-Hydroxy-Biphenyl-3-Yl)-1h-Indole-5-Carboxamidine	NA	Experimental; Small Molecule	NA	NA	P00734; P07477; P00749; P05981	NA	NA
CRA_10655	NA	Experimental; Small Molecule	NA	NA	P07477; P00749	NA	NA
Thieno[2,3-B]Pyridine-2-Carboxamidine	NA	Experimental; Small Molecule	NA	NA	P07477; P00749	NA	NA
2-(2-Hydroxy-5-Methoxy-Phenyl)-1h-Benzoimidazole-5-Carboxamidine	NA	Experimental; Small Molecule	NA	NA	P07477; P00749	NA	NA
CRA_8696	NA	Experimental; Small Molecule	NA	NA	P00734; P07477; P00749	NA	NA
2-(2-Hydroxy-Phenyl)-1h-Benzoimidazole-5-Carboxamidine	NA	Experimental; Small Molecule	NA	NA	P00734; P07477; P00749	NA	NA
4-Iodobenzo[B]Thiophene-2-Carboxamidine	NA	Experimental; Small Molecule	NA	NA	P00734; P07477; P00749	NA	NA
5-(DIMETHYLAMINO)-2-NAPHTHALENESULFONIC ACID	NA	Experimental; Small Molecule	NA	NA	P00750	NA	NA
6-Amino Hexanoic Acid	NA	Experimental; Small Molecule	NA	NA	P00750	NA	NA
4-Guanidinobenzoic Acid	NA	Experimental; Small Molecule	NA	NA	P00751	NA	NA
PHENYLALANINE BORONIC ACID	NA	Experimental; Small Molecule	NA	NA	P00778	NA	NA
Tris(Hydroxyethyl)Aminomethane	NA	Experimental; Small Molecule	NA	NA	P04745; O67987; P00778	NA	NA
L-Naphthyl-1-Acetamido Boronic Acid Alanine	NA	Experimental; Small Molecule	NA	NA	P00780	NA	NA
D-Para-Chlorophenyl-1-Acetamidoboronic Acid Alanine	NA	Experimental; Small Molecule	NA	NA	P00780	NA	NA
D-Naphthyl-1-Acetamido Boronic Acid Alanine	NA	Experimental; Small Molecule	NA	NA	P00780	NA	NA
N-BENZYLOXYCARBONYL-ALA-PRO-3-AMINO-4-PHENYL-BUTAN-2-OL	NA	Experimental; Small Molecule	NA	NA	P00781	NA	NA
Dioxyselenocysteine	NA	Experimental; Small Molecule	NA	NA	P00782	NA	NA
Diisopropylphosphono Group	NA	Experimental; Small Molecule	NA	NA	P00751; Q9KX40; P27487; P00782	NA	NA
Monoisopropylphosphorylserine	NA	Experimental; Small Molecule	NA	NA	P07478; P00782; P07477; P22303	NA	NA
Benzylsulfinic Acid	NA	Experimental; Small Molecule	NA	NA	P05981; Q8GB52; Q53547; O07015; P04179; P23946; P00782	NA	NA
CYCLOHEXYL-NORSTATINE	NA	Experimental; Small Molecule	NA	NA	P00790	NA	NA
N-(ethoxycarbonyl)-L-leucine	NA	Experimental; Small Molecule	NA	NA	P00790	NA	NA
CYCLOHEXYLMETHYL-2,3-DIHYDROXY-5-METHYL-HEXYLAMIDE	NA	Experimental; Small Molecule	NA	NA	P07339; P00790	NA	NA
3-Phenyl-1,2-Propandiol	NA	Experimental; Small Molecule	NA	NA	P00797	NA	NA
2-Methyl-3-(2-Aminothiazolo)Propanal	NA	Experimental; Small Molecule	NA	NA	P00797	NA	NA
6-ETHYL-5-[9-(3-METHOXYPROPYL)-9H-CARBAZOL-2-YL]PYRIMIDINE-2,4-DIAMINE	NA	Experimental; Small Molecule	NA	NA	P00797	NA	NA
N-{2-[6-(2,4-DIAMINO-6-ETHYLPYRIMIDIN-5-YL)-2,2-DIMETHYL-3-OXO-2,3-DIHYDRO-4H-1,4-BENZOXAZIN-4-YL]ETHYL}ACETAMIDE	NA	Experimental; Small Molecule	NA	NA	P00797	NA	NA
N-Methyl-N-(Methylbenzyl)Formamide	NA	Experimental; Small Molecule	NA	NA	P00797	NA	NA
1-Hydroxy-3-Methylbutane	NA	Experimental; Small Molecule	NA	NA	P00797	NA	NA
2-Cyclopropylmethylenepropanal	NA	Experimental; Small Molecule	NA	NA	P00797	NA	NA
1-Methyl-2-Oxy-5,5-Dimethyl Pyrrolidine	NA	Experimental; Small Molecule	NA	NA	P00797	NA	NA
N-{2-[6-(2,4-DIAMINO-6-ETHYLPYRIMIDIN-5-YL)-2,2-DIMETHYL-3-OXO-2,3-DIHYDRO-4H-1,4-BENZOTHIAZIN-4-YL]ETHYL}ACETAMIDE	NA	Experimental; Small Molecule	NA	NA	P00797	NA	NA
(2S)-6-(2,4-DIAMINO-6-ETHYLPYRIMIDIN-5-YL)-2-(3,5-DIFLUOROPHENYL)-4-(3-METHOXYPROPYL)-2H-1,4-BENZOXAZIN-3(4H)-ONE	NA	Experimental; Small Molecule	NA	NA	P00797	NA	NA
6-ETHYL-5-[(2S)-1-(3-METHOXYPROPYL)-2-PHENYL-1,2,3,4-TETRAHYDROQUINOLIN-7-YL]PYRIMIDINE-2,4-DIAMINE	NA	Experimental; Small Molecule	NA	NA	P00797	NA	NA
6-(2,4-DIAMINO-6-ETHYLPYRIMIDIN-5-YL)-4-(3-METHOXYPROPYL)-2,2-DIMETHYL-2H-1,4-BENZOXAZIN-3(4H)-ONE	NA	Experimental; Small Molecule	NA	NA	P00797	NA	NA
1-Hydroxy-2-Amino-3-Cyclohexylpropane	NA	Experimental; Small Molecule	NA	NA	P00797; P28871	NA	NA
5-{4-[(3,5-DIFLUOROBENZYL)AMINO]PHENYL}-6-ETHYLPYRIMIDINE-2,4-DIAMINE	NA	Experimental; Small Molecule	NA	NA	P29474; P00797	NA	NA
(6-METHYL-3,4-DIHYDRO-2H-CHROMEN-2-YL)METHYLPHOSPHINATE	NA	Experimental; Small Molecule	NA	NA	P00800	NA	NA
2-(4-METHYLPHENOXY)ETHYLPHOSPHINATE	NA	Experimental; Small Molecule	NA	NA	P00800	NA	NA
2-(ACETYL-HYDROXY-AMINO)-4-METHYL-PENTANOIC ACID METHYL ESTER	NA	Experimental; Small Molecule	NA	NA	P00800	NA	NA
HONH-BENZYLMALONYL-L-ALANYLGLYCINE-P-NITROANILIDE	NA	Experimental; Small Molecule	NA	NA	P00800	NA	NA
DEAMINO-METHYL-PHENYLALANINE	NA	Experimental; Small Molecule	NA	NA	P00800	NA	NA
[2(R,S)-2-Sulfanylheptanoyl]-Phe-Ala	NA	Experimental; Small Molecule	NA	NA	P43133; P08473; P00800	NA	NA
(5S,6S)-6-[(R)ACETOXYETH-2-YL]-PENEM-3-CARBOXYLATEPROPANE	NA	Experimental; Small Molecule	NA	NA	P00803	NA	NA
N-Methyl-N-(10-Methylundecanoyl)-D-Seryl-L-Alanyl-N~1~-[(7s,10s,13s)-13-Carboxy-3,18-Dihydroxy-10-Methyl-8,11-Dioxo-9,12-Diazatricyclo[13.3.1.1~2,6~]Icosa-1(19),2(20),3,5,15,17-Hexaen-7-Yl]-N~1~-Methylglycinamide	NA	Experimental; Small Molecule	NA	NA	P00803	NA	NA
1-{2-[2-(2-Methoxyethoxy)Ethoxy]Ethoxy}-4-(1,1,3,3-Tetramethylbutyl)Benzene	NA	Experimental; Small Molecule	NA	NA	P14555; P00803	NA	NA
Threonine-Aspartic Ester	NA	Experimental; Small Molecule	NA	NA	P00805	NA	NA
Carbamic Acid	NA	Experimental; Small Molecule	NA	NA	P00808	NA	NA
(1R,2S)-2-(5-thioxo-4,5-dihydro-1H-1,2,4-triazol-3-yl)cyclohexanecarboxylic acid	NA	Experimental; Small Molecule	NA	NA	P00811	NA	NA
2-[CARBOXY-(2-THIOPHEN-2-YL-ACETYLAMINO)-METHYL]-5-METHYLENE-5,6-DIHYDRO-2H-[1,3]THIAZINE-4-CARBOXYLIC ACID	NA	Experimental; Small Molecule	NA	NA	P00811	NA	NA
Hydrolyzed Cephalothin	NA	Experimental; Small Molecule	NA	NA	P00811	NA	NA
4-[(METHYLSULFONYL)AMINO]BENZOIC ACID	NA	Experimental; Small Molecule	NA	NA	P00811	NA	NA
3-{[(3-NITROANILINE]SULFONYL}THIOPHENE-2-CARBOXYLIC ACID	NA	Experimental; Small Molecule	NA	NA	P00811	NA	NA
7-(2-Amino-2-Phenyl-Acetylamino)-3-Chloro-8-Oxo-1-Aza-Bicyclo[4.2.0]Oct-2-Ene-2-Carboxylic Acid	NA	Experimental; Small Molecule	NA	NA	P00811	NA	NA
N-2-Thiophen-2-Yl-Acetamide Boronic Acid	NA	Experimental; Small Molecule	NA	NA	P00811	NA	NA
Benzo[B]Thiophene-2-Boronic Acid	NA	Experimental; Small Molecule	NA	NA	P00811	NA	NA
3-{[(4-CARBOXY-2-HYDROXYANILINE]SULFONYL}THIOPHENE-2-CARBOXYLIC ACID	NA	Experimental; Small Molecule	NA	NA	P00811	NA	NA
2-phenyl-1H-imidazole-4-carboxylic acid	NA	Experimental; Small Molecule	NA	NA	P00811	NA	NA
2-{1-[2-Amino-2-(4-Hydroxy-Phenyl)-Acetylamino]-2-Oxo-Ethyl}-5,5-Dimethyl-Thiazolidine-4-Carboxylic Acid	NA	Experimental; Small Molecule	NA	NA	P00811	NA	NA
2-[(1R)-1-CARBOXY-2-(4-HYDROXYPHENYL)ETHYL]-1,3-DIOXOISOINDOLINE-5-CARBOXYLIC ACID	NA	Experimental; Small Molecule	NA	NA	P00811	NA	NA
TERT-BUTYL [(1R)-2-METHYL-1-(1,3,4-OXADIAZOL-2-YL)PROPYL]CARBAMATE	NA	Experimental; Small Molecule	NA	NA	P00811	NA	NA
(3S)-1-(2-hydroxyphenyl)-5-oxopyrrolidine-3-carboxylic acid	NA	Experimental; Small Molecule	NA	NA	P00811	NA	NA
4-(dihydroxyboranyl)-2-({[4-(phenylsulfonyl)thiophen-2-yl]sulfonyl}amino)benzoic acid	NA	Experimental; Small Molecule	NA	NA	P00811	NA	NA
4,4'-Biphenyldiboronic Acid	NA	Experimental; Small Molecule	NA	NA	P00811	NA	NA
Moxalactam Derivative	NA	Experimental; Small Molecule	NA	NA	P00811	NA	NA
3-[(4-CHLOROANILINO)SULFONYL]THIOPHENE-2-CARBOXYLIC ACID	NA	Experimental; Small Molecule	NA	NA	P00811	NA	NA
2-[(1R)-2-carboxy-1-(naphthalen-1-ylmethyl)ethyl]-1,3-dioxo-2,3-dihydro-1H-isoindole-5-carboxylic acid	NA	Experimental; Small Molecule	NA	NA	P00811	NA	NA
TERT-BUTYL [(1S)-2-METHYL-1-(1,3,4-OXADIAZOL-2-YL)PROPYL]CARBAMATE	NA	Experimental; Small Molecule	NA	NA	P00811	NA	NA
3-Nitrophenylboronic Acid	NA	Experimental; Small Molecule	NA	NA	P00811	NA	NA
2-{1-[2-(2-Amino-Thiazol-4-Yl)-2-Methoxyimino-Acetylamino]-2-Oxo-Ethyl}-5,5-Dimethyl-Thiazolidine-4-Carboxylic Acid	NA	Experimental; Small Molecule	NA	NA	P00811	NA	NA
(1R)-1-(2-THIENYLACETYLAMINO)-1-PHENYLMETHYLBORONIC ACID	NA	Experimental; Small Molecule	NA	NA	P00811	NA	NA
4-(Carboxyvin-2-Yl)Phenylboronic Acid	NA	Experimental; Small Molecule	NA	NA	P00811	NA	NA
4-Carboxyphenylboronic Acid	NA	Experimental; Small Molecule	NA	NA	P00811	NA	NA
(3S)-1-(4-acetylphenyl)-5-oxopyrrolidine-3-carboxylic acid	NA	Experimental; Small Molecule	NA	NA	P00811	NA	NA
3-(4-Benzenesulfonyl-Thiophene-2-Sulfonylamino)-Phenylboronic Acid	NA	Experimental; Small Molecule	NA	NA	P00811	NA	NA
M-Aminophenylboronic Acid	NA	Experimental; Small Molecule	NA	NA	P00811	NA	NA
2-[(1R)-1-carboxy-2-naphthalen-1-ylethyl]-1,3-dioxo-2,3-dihydro-1H-isoindole-5-carboxylic acid	NA	Experimental; Small Molecule	NA	NA	P00811	NA	NA
Acylated Ceftazidime	NA	Experimental; Small Molecule	NA	NA	P18357; P00811	NA	NA
Pinacol[[2-Amino-Alpha-(1-Carboxy-1-Methylethoxyimino)-4-Thiazoleacetyl]Amino]Methaneboronate	NA	Experimental; Small Molecule	NA	NA	Q9L5C7; P00811; P62593	NA	NA
(1R)-1-(2-THIENYLACETYLAMINO)-1-(3-CARBOXYPHENYL)METHYLBORONIC ACID	NA	Experimental; Small Molecule	NA	NA	P00811; P62593; Q9L5C8	NA	NA
(2S)-2-[(3aR,4R,7S,7aS)-1,3-dioxooctahydro-2H-4,7-methanoisoindol-2-yl]propanoic acid	NA	Experimental; Small Molecule	NA	NA	Q9L5C8; P00811	NA	NA
1-((1R)-1-(HYDROXYMETHYL)-3-{6-[(3-PHENYLPROPANOYL)AMINO]-1H-INDOL-1-YL}PROPYL)-1H-IMIDAZOLE-4-CARBOXAMIDE	NA	Experimental; Small Molecule	NA	NA	P00813	NA	NA
FR117016	NA	Experimental; Small Molecule	NA	NA	P00813	NA	NA
FR230513	NA	Experimental; Small Molecule	NA	NA	P00813	NA	NA
1-((1R,2S)-1-{2-[2-(4-CHLOROPHENYL)-1,3-BENZOXAZOL-7-YL]ETHYL}-2-HYDROXYPROPYL)-1H-IMIDAZOLE-4-CARBOXAMIDE	NA	Experimental; Small Molecule	NA	NA	P00813	NA	NA
(2S,3R)-3-(6-amino-9H-purin-9-yl)nonan-2-ol	NA	Experimental; Small Molecule	NA	NA	P00813	NA	NA
FR221647	1-[(2R)-1-hydroxy-4-phenylbutan-2-yl]-1H-imidazole-4-carboxamide	Experimental; Small Molecule	NA	NA	P00813	NA	NA
6-Hydroxy-7,8-Dihydro Purine Nucleoside	NA	Experimental; Small Molecule	NA	NA	P00813	NA	NA
1-{(1R,2S)-2-HYDROXY-1-[2-(2-NAPHTHYLOXY)ETHYL]PROPYL}-1H-IMIDAZONE-4-CARBOXAMIDE	NA	Experimental; Small Molecule	NA	NA	P00813	NA	NA
FR239087	NA	Experimental; Small Molecule	NA	NA	P00813	NA	NA
1-Deaza-Adenosine	NA	Experimental; Small Molecule	NA	NA	P00813	NA	NA
6-Hydroxy-1,6-Dihydro Purine Nucleoside	NA	Experimental; Small Molecule	NA	NA	P00813	NA	NA
FR233623	NA	Experimental; Small Molecule	NA	NA	P00813	NA	NA
FR236913	NA	Experimental; Small Molecule	NA	NA	P00813	NA	NA
Purine Riboside	NA	Experimental; Small Molecule	NA	NA	P00813	NA	NA
3,3-Dichloro-2-Phosphonomethyl-Acrylic Acid	NA	Experimental; Small Molecule	NA	NA	P00864	NA	NA
N-(2-Thienylmethyl)-2,5-Thiophenedisulfonamide	NA	Experimental; Small Molecule	NA	NA	P00918	NA	NA
5-(2-chlorophenyl)-1,3,4-thiadiazole-2-sulfonamide	NA	Experimental; Small Molecule	NA	NA	P00918	NA	NA
THIOPHENE-2,5-DISULFONIC ACID 2-AMIDE-5-(4-METHYL-BENZYLAMIDE)	NA	Experimental; Small Molecule	NA	NA	P00918	NA	NA
(S)-N-(3-Indol-1-Yl-2-Methyl-Propyl)-4-Sulfamoyl-Benzamide	NA	Experimental; Small Molecule	NA	NA	P00918	NA	NA
4-(Aminosulfonyl)-N-[(4-Fluorophenyl)Methyl]-Benzamide	NA	Experimental; Small Molecule	NA	NA	P00918	NA	NA
1-Methyl-3-Oxo-1,3-Dihydro-Benzo[C]Isothiazole-5-Sulfonic Acid Amide	NA	Experimental; Small Molecule	NA	NA	P00918	NA	NA
2-(cycloheptylmethyl)-1,1-dioxido-1-benzothiophen-6-yl sulfamate	NA	Experimental; Small Molecule	NA	NA	P00918	NA	NA
AL4623	NA	Experimental; Small Molecule	NA	NA	P00918	NA	NA
AL5424	NA	Experimental; Small Molecule	NA	NA	P00918	NA	NA
(4aS,4bR,10bS,12aS)-12a-methyl-1,3-dioxo-2-(pyridin-3-ylmethyl)-1,2,3,4,4a,4b,5,6,10b,11,12,12a-dodecahydronaphtho[2,1-f]isoquinolin-8-yl sulfamate	NA	Experimental; Small Molecule	NA	NA	P00918	NA	NA
Aminodi(Ethyloxy)Ethylaminocarbonylbenzenesulfonamide	NA	Experimental; Small Molecule	NA	NA	P00918	NA	NA
Cyanamide	NA	Experimental; Small Molecule	NA	NA	P00918	NA	NA
4-Flourobenzenesulfonamide	NA	Experimental; Small Molecule	NA	NA	P00918	NA	NA
4-[(4-O-SULFAMOYLBENZYL)(4-CYANOPHENYL)AMINO]-4H-[1,2,4]-TRIAZOLE	NA	Experimental; Small Molecule	NA	NA	P00918	NA	NA
(4-sulfamoyl-phenyl)-thiocarbamic acid O-(2-thiophen-3-yl-ethyl) ester	NA	Experimental; Small Molecule	NA	NA	P00918	NA	NA
4-chloro-N-[(2S)-2-methyl-2,3-dihydro-1H-indol-1-yl]-3-sulfamoylbenzamide	NA	Experimental; Small Molecule	NA	NA	P00918	NA	NA
PHENYLALANYLAMINODI(ETHYLOXY)ETHYL BENZENESULFONAMIDEAMINOCARBONYLBENZENESULFONAMIDE	NA	Experimental; Small Molecule	NA	NA	P00918	NA	NA
(4s-Trans)-4-(Methylamino)-5,6-Dihydro-6-Methyl-4h-Thieno(2,3-B)Thiopyran-2-Sulfonamide-7,7-Dioxide	NA	Experimental; Small Molecule	NA	NA	P00918	NA	NA
N-[(2R)-5-(aminosulfonyl)-2,3-dihydro-1H-inden-2-yl]-2-propylpentanamide	NA	Experimental; Small Molecule	NA	NA	P00918	NA	NA
4-({[(4-METHYLPIPERAZIN-1-YL)AMINO]CARBONOTHIOYL}AMINO)BENZENESULFONAMIDE	NA	Experimental; Small Molecule	NA	NA	P00918	NA	NA
1,2,4-Triazole	NA	Experimental; Small Molecule	NA	NA	P00918	NA	NA
2-(hydrazinocarbonyl)-3-phenyl-1H-indole-5-sulfonamide	NA	Experimental; Small Molecule	NA	NA	P00918	NA	NA
4-(Aminosulfonyl)-N-[(2,3,4-Trifluorophenyl)Methyl]-Benzamide	NA	Experimental; Small Molecule	NA	NA	P00918	NA	NA
4-(Aminosulfonyl)-N-[(2,4-Difluorophenyl)Methyl]-Benzamide	NA	Experimental; Small Molecule	NA	NA	P00918	NA	NA
4-Sulfonamide-[1-(4-Aminobutane)]Benzamide	NA	Experimental; Small Molecule	NA	NA	P00918	NA	NA
N-[4-(AMINOSULFONYL)PHENYL]-2-MERCAPTOBENZAMIDE	NA	Experimental; Small Molecule	NA	NA	P00918	NA	NA
1-N-(4-SULFAMOYLPHENYL-ETHYL)-2,4,6-TRIMETHYLPYRIDINIUM	NA	Experimental; Small Molecule	NA	NA	P00918	NA	NA
N-({[4-(AMINOSULFONYL)PHENYL]AMINO}CARBONYL)-4-METHYLBENZENESULFONAMIDE	NA	Experimental; Small Molecule	NA	NA	P00918	NA	NA
Sulfamic Acid 2,3-O-(1-Methylethylidene)-4,5-O-Sulfonyl-Beta-Fructopyranose Ester	NA	Experimental; Small Molecule	NA	NA	P00918	NA	NA
N-(2,3-DIFLUORO-BENZYL)-4-SULFAMOYL-BENZAMIDE	NA	Experimental; Small Molecule	NA	NA	P00918	NA	NA
N-[2-(1h-Indol-5-Yl)-Butyl]-4-Sulfamoyl-Benzamide	NA	Experimental; Small Molecule	NA	NA	P00918	NA	NA
Al7089a	NA	Experimental; Small Molecule	NA	NA	P00918	NA	NA
4-(Hydroxymercury)Benzoic Acid	NA	Experimental; Small Molecule	NA	NA	P00918	NA	NA
2-(1,3-thiazol-4-yl)-1H-benzimidazole-5-sulfonamide	NA	Experimental; Small Molecule	NA	NA	P00918	NA	NA
(9BETA,13ALPHA,14BETA,17ALPHA)-2-METHOXYESTRA-1,3,5(10)-TRIENE-3,17-DIYL DISULFAMATE	NA	Experimental; Small Molecule	NA	NA	P00918	NA	NA
5-{[(4-AMINO-3-CHLORO-5-FLUOROPHENYL)SULFONYL]AMINO}-1,3,4-THIADIAZOLE-2-SULFONAMIDE	NA	Experimental; Small Molecule	NA	NA	P00918	NA	NA
N-(2-Flouro-Benzyl)-4-Sulfamoyl-Benzamide	NA	Experimental; Small Molecule	NA	NA	P00918	NA	NA
4-(2-AMINOETHYL)BENZENESULFONAMIDE	NA	Experimental; Small Molecule	NA	NA	P00918	NA	NA
4-(Aminosulfonyl)-N-[(2,5-Difluorophenyl)Methyl]-Benzamide	NA	Experimental; Small Molecule	NA	NA	P00918	NA	NA
4-(Aminosulfonyl)-N-[(3,4,5-Trifluorophenyl)Methyl]-Benzamide	NA	Experimental; Small Molecule	NA	NA	P00918	NA	NA
4-[(3-BROMO-4-O-SULFAMOYLBENZYL)(4-CYANOPHENYL)AMINO]-4H-[1,2,4]-TRIAZOLE	NA	Experimental; Small Molecule	NA	NA	P00918	NA	NA
AL5300	NA	Experimental; Small Molecule	NA	NA	P00918	NA	NA
N-Benzyl-4-Sulfamoyl-Benzamide	NA	Experimental; Small Molecule	NA	NA	P00918	NA	NA
4-Sulfonamide-[4-(Thiomethylaminobutane)]Benzamide	NA	Experimental; Small Molecule	NA	NA	P00918	NA	NA
AL6528	NA	Experimental; Small Molecule	NA	NA	P00918	NA	NA
AL7182	NA	Experimental; Small Molecule	NA	NA	P00918	NA	NA
N-(2,6-Diflouro-Benzyl)-4-Sulfamoyl-Benzamide	NA	Experimental; Small Molecule	NA	NA	P00918	NA	NA
SULTHIAME	NA	Experimental; Small Molecule	NA	NA	P00918	NA	NA
N-(2,3,4,5,6-Pentaflouro-Benzyl)-4-Sulfamoyl-Benzamide	NA	Experimental; Small Molecule	NA	NA	P00918	NA	NA
5-[(phenylsulfonyl)amino]-1,3,4-thiadiazole-2-sulfonamide	NA	Experimental; Small Molecule	NA	NA	P00918	NA	NA
3,5-Difluorobenzenesulfonamide	NA	Experimental; Small Molecule	NA	NA	P00918	NA	NA
Dansylamide	NA	Experimental; Small Molecule	NA	NA	P00918	NA	NA
(R)-N-(3-Indol-1-Yl-2-Methyl-Propyl)-4-Sulfamoyl-Benzamide	NA	Experimental; Small Molecule	NA	NA	P00918	NA	NA
Al-6619, [2h-Thieno[3,2-E]-1,2-Thiazine-6-Sulfonamide,2-(3-Hydroxyphenyl)-3-(4-Morpholinyl)-, 1,1-Dioxide]	NA	Experimental; Small Molecule	NA	NA	P00918	NA	NA
indane-5-sulfonamide	NA	Experimental; Small Molecule	NA	NA	P00918	NA	NA
4-(Aminosulfonyl)-N-[(2,4,6-Trifluorophenyl)Methyl]-Benzamide	NA	Experimental; Small Molecule	NA	NA	P00918	NA	NA
3-Mercuri-4-Aminobenzenesulfonamide	NA	Experimental; Small Molecule	NA	NA	P00918	NA	NA
Al-6629, [2h-Thieno[3,2-E]-1,2-Thiazine-6-Sulfonamide,2-(3-Methoxyphenyl)-3-(4-Morpholinyl)-, 1,1-Dioxide]	NA	Experimental; Small Molecule	NA	NA	P00918	NA	NA
3-Nitro-4-(2-Oxo-Pyrrolidin-1-Yl)-Benzenesulfonamide	NA	Experimental; Small Molecule	NA	NA	P00918	NA	NA
2,6-Difluorobenzenesulfonamide	NA	Experimental; Small Molecule	NA	NA	P00918	NA	NA
AL7099A	NA	Experimental; Small Molecule	NA	NA	P00918	NA	NA
2-chloro-5-[(1S)-1-hydroxy-3-oxo-2H-isoindol-1-yl]benzenesulfonamide	NA	Experimental; Small Molecule	NA	NA	P00918	NA	NA
(17beta)-17-(cyanomethyl)-2-methoxyestra-1(10),2,4-trien-3-yl sulfamate	NA	Experimental; Small Molecule	NA	NA	P00918	NA	NA
AL5927	NA	Experimental; Small Molecule	NA	NA	P00918	NA	NA
N-{2-[4-(AMINOSULFONYL)PHENYL]ETHYL}ACETAMIDE	NA	Experimental; Small Molecule	NA	NA	P00915; P00918	NA	NA
ETHYL 3-[4-(AMINOSULFONYL)PHENYL]PROPANOATE	NA	Experimental; Small Molecule	NA	NA	P00915; P00918	NA	NA
3-[4-(AMINOSULFONYL)PHENYL]PROPANOIC ACID	NA	Experimental; Small Molecule	NA	NA	P00915; P00918	NA	NA
4-Methylimidazole	NA	Experimental; Small Molecule	NA	NA	P00918; P02144; P35218	NA	NA
6-HYDROXY-1,3-BENZOTHIAZOLE-2-SULFONAMIDE	NA	Experimental; Small Molecule	NA	NA	P00918; P14174	NA	NA
Methyl Mercury Ion	NA	Experimental; Small Molecule	NA	NA	P00918; P26572; P44096; P30305	NA	NA
Mercuribenzoic Acid	NA	Experimental; Small Molecule	NA	NA	P69488; P00918	NA	NA
Urea	NA	Experimental; Small Molecule	NA	NA	P05089; P00918; P09592; P35222; Q8XB74; P0ABQ4	NA	NA
Indole-3-Glycerol Phosphate	NA	Experimental; Small Molecule	NA	NA	P00929; P0A2K1	NA	NA
2-[(2-NAPHTHYLSULFONYL)AMINO]ETHYL DIHYDROGEN PHOSPHATE	NA	Experimental; Small Molecule	NA	NA	P00929; P0A2K1	NA	NA
2-({[4-(TRIFLUOROMETHOXY)PHENYL]SULFONYL}AMINO)ETHYL DIHYDROGEN PHOSPHATE	NA	Experimental; Small Molecule	NA	NA	P00929; P0A2K1	NA	NA
4-(2-HYDROXYPHENYLTHIO)-1-BUTENYLPHOSPHONIC ACID	NA	Experimental; Small Molecule	NA	NA	P00929; P0A2K1	NA	NA
2-{[4-(TRIFLUOROMETHOXY)BENZOYL]AMINO}ETHYL DIHYDROGEN PHOSPHATE	NA	Experimental; Small Molecule	NA	NA	P00929; P0A2K1	NA	NA
5-FLUOROINDOLE PROPANOL PHOSPHATE	NA	Experimental; Small Molecule	NA	NA	P00929; P0A2K1	NA	NA
N-[1H-INDOL-3-YL-ACETYL]VALINE ACID	NA	Experimental; Small Molecule	NA	NA	P00929; P0A2K1	NA	NA
4-(2-HYDROXYPHENYLSULFINYL)-BUTYLPHOSPHONIC ACID	NA	Experimental; Small Molecule	NA	NA	P00929; P0A2K1	NA	NA
N-[1H-INDOL-3-YL-ACETYL]ASPARTIC ACID	NA	Experimental; Small Molecule	NA	NA	P00929; P0A2K1	NA	NA
Indole-3-Propanol Phosphate	NA	Experimental; Small Molecule	NA	NA	P16608; P00929; P0A2K1	NA	NA
(13S)-13-METHYLDODECAHYDRO-1H-CYCLOPENTA[A]PHENANTHRENE-3,17(2H,4H)-DIONE	NA	Experimental; Small Molecule	NA	NA	P00947	NA	NA
SUCCINIC ACID MONO-(13-METHYL-3-OXO-2,3,6,7,8,9,10,11,12,13,14,15,16,17-TETRADECAHYDRO-1H-CYCLOPENTA[A]PHENANTHREN-17-YL) ESTER	NA	Experimental; Small Molecule	NA	NA	P00947	NA	NA
5'-O-[(L-Methionyl)-Sulphamoyl]Adenosine	NA	Experimental; Small Molecule	NA	NA	P00959	NA	NA
Difluoromethionine	NA	Experimental; Small Molecule	NA	NA	P00959	NA	NA
Trifluoromethionine	NA	Experimental; Small Molecule	NA	NA	P0AE18; P00959	NA	NA
2-[3,4-Dihydroxy-2-Hydroxymethyl-5-(2-Hydroxy-Nonyl)-Tetrahydro-Furan-2-Yloxy]-6-Hydroxymethyl-Tetra Hydro-Pyran-3,4,5-Triol	NA	Experimental; Small Molecule	NA	NA	P01009	NA	NA
N,N'-DIMETHYL-N-(ACETYL)-N'-(7-NITROBENZ-2-OXA-1,3-DIAZOL-4-YL)ETHYLENEDIAMINE	NA	Experimental; Small Molecule	NA	NA	P01112	NA	NA
Alpha-Aminoisobutyric Acid	NA	Experimental; Small Molecule	NA	NA	P06850; P01303	NA	NA
L-Tyrosinamide	L-Tyrosine amide; Tyrosinamide	Experimental; Small Molecule	NA	NA	P01303; Q86WA6	NA	NA
N-{3-[4-(3-Amino-Propyl)-Piperazin-1-Yl]-Propyl}-3-Nitro-5-(Galactopyranosyl)-Alpha-Benzamide	NA	Experimental; Small Molecule	NA	NA	P01556	NA	NA
BV3	NA	Experimental; Small Molecule	NA	NA	P01556	NA	NA
BV2	NA	Experimental; Small Molecule	NA	NA	P01556	NA	NA
5-Aminocarbonyl-3-Nitrophenyl-Alpha-D-Galactopyranose	NA	Experimental; Small Molecule	NA	NA	P01556	NA	NA
N-{3-[4-(3-Amino-Propyl)-Piperazin-1-Yl]-Propyl}-3-Nitro-5-(Galactopyranosyl)-Beta-Benzamide	NA	Experimental; Small Molecule	NA	NA	P01556	NA	NA
BV4	NA	Experimental; Small Molecule	NA	NA	P01556	NA	NA
Bmsc-0013	NA	Experimental; Small Molecule	NA	NA	P01556	NA	NA
N-{3-[4-(3-Amino-Propyl)-Piperazin-1-Yl]-Propyl}-3-(2-Thiophen-2-Yl-Acetylamino)-5-(3,4,5-Trihydroxy-6-Hydroxymethyl-Tetrahydro-Pyran-2-Yloxy)-Benzamide	NA	Experimental; Small Molecule	NA	NA	P01556	NA	NA
BV1	NA	Experimental; Small Molecule	NA	NA	P01556	NA	NA
Metanitrophenyl-Alpha-D-Galactoside	NA	Experimental; Small Molecule	NA	NA	P32890; P01556	NA	NA
4-{[(Z)-(5-OXO-2-PHENYL-1,3-OXAZOL-4(5H)-YLIDENE)METHYL]AMINO}BUTANOIC ACID	NA	Experimental; Small Molecule	NA	NA	P01768	NA	NA
N-(TRANS-4'-NITRO-4-STILBENYL)-N-METHYL-5-AMINO-PENTANOIC ACID	NA	Experimental; Small Molecule	NA	NA	P01768	NA	NA
N-(PARA-GLUTARAMIDOPHENYL-ETHYL)-PIPERIDINIUM-N-OXIDE	NA	Experimental; Small Molecule	NA	NA	P01834	NA	NA
TRAZEOLIDE	NA	Experimental; Small Molecule	NA	NA	P01834	NA	NA
(4Z)-2,8:7,12:11,15:14,18:17,22-PENTAANHYDRO-4,5,6,9,10,13,19,20,21-NONADEOXY-D-ARABINO-D-ALLO-D-ALLO-DOCOSA-4,9,20-TRIENITOL	NA	Experimental; Small Molecule	NA	NA	P01834	NA	NA
[4-(4-ACETYLAMINO-PHENYL)-3,5-DIOXO-4-AZA-TRICYCLO[5.2.2.0 2,6]UNDEC-1-YLCARBAMOYLOXY]-ACETIC ACID	NA	Experimental; Small Molecule	NA	NA	P01834	NA	NA
PHENYL[1-(N-SUCCINYLAMINO)PENTYL]PHOSPHONATE	NA	Experimental; Small Molecule	NA	NA	P01834	NA	NA
4-{4-[2-(1A,7A-DIMETHYL-4-OXY-OCTAHYDRO-1-OXA-4-AZA-CYCLOPROPA[A]NAPHTHALEN-4-YL) -ACETYLAMINO]-PHENYLCARBAMOYL}-BUTYRIC ACID	NA	Experimental; Small Molecule	NA	NA	P01834	NA	NA
METHYL-PHOSPHONIC ACID MONO-(4-NITRO-PHENYL) ESTER	NA	Experimental; Small Molecule	NA	NA	P01834; P05187	NA	NA
3-Indolebutyric Acid	NA	Experimental; Small Molecule	NA	NA	P95468; P61769; P01848; P01850; P01892	NA	NA
N-(P-CYANOPHENYL)-N'-DIPHENYLMETHYL-GUANIDINE-ACETIC ACID	NA	Experimental; Small Molecule	NA	NA	P01857	NA	NA
5-(PARA-NITROPHENYL PHOSPHONATE)-PENTANOIC ACID	NA	Experimental; Small Molecule	NA	NA	P01857	NA	NA
PARA-NITROBENZYL GLUTARYL GLYCINIC ACID	NA	Experimental; Small Molecule	NA	NA	P01857	NA	NA
N-{[2-({[1-(4-CARBOXYBUTANOYL)AMINO]-2-PHENYLETHYL}-HYDROXYPHOSPHINYL)OXY]ACETYL}-2-PHENYLETHYLAMINE	NA	Experimental; Small Molecule	NA	NA	P01857	NA	NA
TRANS-2-(DIMETHYLPHENYLSILYL)-PIPERIDINE-N-OXIDE	NA	Experimental; Small Molecule	NA	NA	P01857	NA	NA
6-{4-[HYDROXY-(4-NITRO-PHENOXY)-PHOSPHORYL]-BUTYRYLAMINO}-HEXANOIC ACID	NA	Experimental; Small Molecule	NA	NA	P01857	NA	NA
[2'-CARBOXYLETHYL]-10-METHYL-ANTHRACENE ENDOPEROXIDE	NA	Experimental; Small Molecule	NA	NA	P01857	NA	NA
PARA-NITROPHENYLPHOSPHONOBUTANOYL-GLYCINE	NA	Experimental; Small Molecule	NA	NA	P01857	NA	NA
PARA-NITROPHENYL PHOSPHONOBUTANOYL D-ALANINE	NA	Experimental; Small Molecule	NA	NA	P01857	NA	NA
3-(10-METHYL-ANTHRACEN-9-YL)-PROPIONIC ACID	NA	Experimental; Small Molecule	NA	NA	P01857	NA	NA
PARA-NITROPHENYL PHOSPHONOBUTANOYL L-ALANINE	NA	Experimental; Small Molecule	NA	NA	P01857	NA	NA
FLUORESCIN	NA	Experimental; Small Molecule	NA	NA	P01857	NA	NA
(2-AMINO-3-PHENYL-BICYCLO[2.2.1]HEPT-2-YL)-PHENYL-METHANONE	NA	Experimental; Small Molecule	NA	NA	P01857	NA	NA
4-(4-STYRYL-PHENYLCARBAMOYL)-BUTYRIC ACID	NA	Experimental; Small Molecule	NA	NA	P01834; P01857; P01617	NA	NA
2-(4-HYDROXY-3-NITROPHENYL)ACETIC ACID	NA	Experimental; Small Molecule	NA	NA	P01744; P01857	NA	NA
3-{[(9-CYANO-9,10-DIHYDRO-10-METHYLACRIDIN-9-YL)CARBONYL]AMINO}PROPANOIC ACID	NA	Experimental; Small Molecule	NA	NA	P01857; P01834	NA	NA
4-NITRO-BENZYLPHOSPHONOBUTANOYL-GLYCINE	NA	Experimental; Small Molecule	NA	NA	P01857; P01859	NA	NA
5-BETA-ANDROSTANE-3,17-DIONE	NA	Experimental; Small Molecule	NA	NA	P01859; P01857; P01834; P06310	NA	NA
Beta-D-Mannose	NA	Experimental; Small Molecule	NA	NA	P27915; Q9RIK9; P01857; P05884; P36222; P27914; P03472; Q9Y286; Q05315; P49424; Q9ULX7; P08100; P23219; P06276	NA	NA
Alpha-L-Fucose	NA	Experimental; Small Molecule	NA	NA	P27914; P05884; P01857; P27915	NA	NA
Alpha-D-Mannose	NA	Experimental; Small Molecule	NA	NA	P02749; Q46079; P80188; P01857; P15309; Q9BZR6; P29475; P10144; P02788; P16410; P11226; P01130; Q9NNX6; P12319; P25311; P07359; P01574; P03391; P33908; P12528; P08887; P52799; P07339; P08069; P77847; P19961; Q10472; P02671; P27915; P05546; P17342; P13688; P06820; P06729; P30328; P27487; P23219; P36913; P08100; Q9UKY3; P01008; P06280; P01859; P24855; P35936; Q9ZF13; P01215; P00736; Q9HYN5; P15529;…	NA	NA
2-(Acetylamino)-2-Deoxy-a-D-Glucopyranose	NA	Experimental; Small Molecule	NA	NA	Q9HYN5; P05884; P01857; P12821; P22303; P04062; O34928; Q9Y286; P32884	NA	NA
Biphenylalanine	NA	Experimental; Small Molecule	NA	NA	P35961; P01857	NA	NA
Methyl Nonanoate (Ester)	NA	Experimental; Small Molecule	NA	NA	P80188; P01857	NA	NA
(1S,2S,5S)2-(4-GLUTARIDYLBENZYL)-5-PHENYL-1-CYCLOHEXANOL	NA	Experimental; Small Molecule	NA	NA	Q7Z3Y4; P01857; P01834	NA	NA
5-ALPHA-PREGNANE-3-BETA-OL-HEMISUCCINATE	NA	Experimental; Small Molecule	NA	NA	P01859	NA	NA
1-[N-4'-NITROBENZYL-N-4'-CARBOXYBUTYLAMINO]METHYLPHOSPHONIC ACID	NA	Experimental; Small Molecule	NA	NA	P01859	NA	NA
3-(HYDROXY-PHENYL-PHOSPHINOYLOXY)-8-METHYL-8-AZA-BICYCLO[3.2.1]OCTANE-2-CARBOXYLIC ACID METHYL ESTER	NA	Experimental; Small Molecule	NA	NA	P01859	NA	NA
3-OXO-N-[(3S)-2-OXOPYRROLIDIN-3-YL]DODECANAMIDE	NA	Experimental; Small Molecule	NA	NA	P01859	NA	NA
PROGESTERONE-11-ALPHA-OL-HEMISUCCINATE	NA	Experimental; Small Molecule	NA	NA	P01859	NA	NA
ECGONINE METHYL ESTER	NA	Experimental; Small Molecule	NA	NA	P01859; P01834	NA	NA
Aetiocholanolone	NA	Experimental; Small Molecule	NA	NA	Q06520; Q8NBQ5; P69167; P01859	NA	NA
Dansyllysine	DNS; DNS-lysine; N(epsilon)-Dansyl-L-lysine; Nepsilon-Dansyl-L-lysine	Experimental; Small Molecule	NA	NA	P01877	NA	NA
Ethyl Isocyanide	NA	Experimental; Small Molecule	NA	NA	P02144	NA	NA
Porphyrin Fe(Iii)	NA	Experimental; Small Molecule	NA	NA	P02144	NA	NA
Tetrazolyl Histidine	NA	Experimental; Small Molecule	NA	NA	P02144	NA	NA
Methyl Isocyanide	NA	Experimental; Small Molecule	NA	NA	P02144	NA	NA
Methylethylamine	NA	Experimental; Small Molecule	NA	NA	P02144	NA	NA
N-Propyl Isocyanide	NA	Experimental; Small Molecule	NA	NA	P02144	NA	NA
Nitrosoethane	NA	Experimental; Small Molecule	NA	NA	P02144	NA	NA
6,7-Dicarboxyl-1,2,3,4,5,8-Hexamethylhemin	NA	Experimental; Small Molecule	NA	NA	P02144	NA	NA
N-Butyl Isocyanide	NA	Experimental; Small Molecule	NA	NA	P00183; P00147; P0A592; P02144	NA	NA
1-Methylimidazole	NA	Experimental; Small Molecule	NA	NA	P02144; P23222	NA	NA
Octylphenoxy polyethoxyethanol	Anapoe-305; alkylphenol-hydroxypolyoxyetheylene	Experimental; Small Molecule	NA	NA	P02585	NA	NA
Phosphocholine	NA	Experimental; Small Molecule	NA	NA	P02741; Q96BH3; P0A076	NA	NA
Methyl 4,6-O-[(1r)-1-Carboxyethylidene]-Beta-D-Galactopyranoside	CDG	Experimental; Small Molecule	NA	NA	P02743	NA	NA
BIS-1,2-{[(Z)-2CARBOXY-2-METHYL-1,3-DIOXANE]-5-YLOXYCARBONYL}-PIPERAZINE	NA	Experimental; Small Molecule	NA	NA	P02743	NA	NA
BIS-1,2-{[(Z)-2-CARBOXY-2-METHYL-1,3-DIOXANE]-5-YLOXYCARBAMOYL}-ETHANE	NA	Experimental; Small Molecule	NA	NA	P02743	NA	NA
N-Methylleucine	NA	Experimental; Small Molecule	NA	NA	P02778	NA	NA
3h-Indole-5,6-Diol	NA	Experimental; Small Molecule	NA	NA	P02788	NA	NA
Nitrilotriacetic Acid	NA	Experimental; Small Molecule	NA	NA	P02788	NA	NA
parecoxib	NA	Experimental; Small Molecule	NA	NA	P02788	NA	NA
Protoporphyrin Ix	NA	Experimental; Small Molecule	NA	NA	P02792	NA	NA
Gamma-Carboxy-Glutamic Acid	NA	Experimental; Small Molecule	NA	NA	P00734; P02818; P00742; Q5FBE1	NA	NA
Beta-L-Arabinose	NA	Experimental; Small Molecule	NA	NA	P02924	NA	NA
Alpha-D-Fucose	NA	Experimental; Small Molecule	NA	NA	P02788; P02924	NA	NA
Beta-D-Fucose	NA	Experimental; Small Molecule	NA	NA	P0A9E0; P02924	NA	NA
Alpha-L-Arabinose	NA	Experimental; Small Molecule	NA	NA	P0A9E0; P02924; Q9ZB17	NA	NA
beta-D-Ribopyranose	NA	Experimental; Small Molecule	NA	NA	P02925; P36946	NA	NA
3-Hydroxy-Myristic Acid	NA	Experimental; Small Molecule	NA	NA	P06971; P02929; Q9Y6Y9; O00206	NA	NA
N-(6,7,9,10,17,18,20,21-octahydrodibenzo[b,k][1,4,7,10,13,16]hexaoxacyclooctadecin-2-yl)acetamide	NA	Experimental; Small Molecule	NA	NA	P02931	NA	NA
1,10-Phenanthroline	NA	Experimental; Small Molecule	NA	NA	P02941; P52700	NA	NA
methyl L-phenylalaninate	NA	Experimental; Small Molecule	NA	NA	P02974; P00734	NA	NA
Thymidine-5'-Phosphate	2'-Deoxythymidine 5'-monophosphate; 3'-Thymidylic acid; 3'-Tmp; 5'-TMP; 5'-Thymidylic acid; 5'-dTMP; 5-Methyl-dUMP; DTMP; Deoxy TMP; Deoxyribosylthymine monophosphate; Deoxythymidine 5'-monophosphate; Deoxythymidine 5'-phosphate; Deoxythymidine monophosphate; Deoxythymidine phosphate; Deoxythymidylic acid; Deoxythymydilic acid; Octothymidylate; Poly t; Poly(DT); Poly(t); Polydeoxyribothymidylic a…	Experimental; Small Molecule	NA	NA	O05891; P23919; P03176; O52806; P03007; Q9HU22; P04818; P00469; P06612	NA	NA
ORTHONITROPHENYL-BETA-D-FUCOPYRANOSIDE	NA	Experimental; Small Molecule	NA	NA	P03023	NA	NA
6-Hydroxypropylthymine	NA	Experimental; Small Molecule	NA	NA	P03176	NA	NA
5-Iodo-2'-Deoxyuridine-5'-Monophosphate	NA	Experimental; Small Molecule	NA	NA	P03176	NA	NA
9-(4-Hydroxybutyl)-N2-Phenylguanine	NA	Experimental; Small Molecule	NA	NA	P03176	NA	NA
6-(Dihydroxy-Isobutyl)-Thymine	NA	Experimental; Small Molecule	NA	NA	P03176	NA	NA
9-Hydroxypropyladenine, R-Isomer	NA	Experimental; Small Molecule	NA	NA	P03176	NA	NA
(South)-Methanocarba-Thymidine	NA	Experimental; Small Molecule	NA	NA	P03176	NA	NA
9-Hydroxypropyladenine, S-Isomer	NA	Experimental; Small Molecule	NA	NA	P03176	NA	NA
5-Bromothienyldeoxyuridine	NA	Experimental; Small Molecule	NA	NA	P03176	NA	NA
5-Bromovinyldeoxyuridine	NA	Experimental; Small Molecule	NA	NA	P03176	NA	NA
(METHYLPYRIDAZINE PIPERIDINE BUTYLOXYPHENYL)ETHYLACETATE	NA	Experimental; Small Molecule	NA	NA	P03300; P03302	NA	NA
(METHYLPYRIDAZINE PIPERIDINE ETHYLOXYPHENYL)ETHYLACETATE	NA	Experimental; Small Molecule	NA	NA	P03300; P03302	NA	NA
(METHYLPYRIDAZINE PIPERIDINE PROPYLOXYPHENYL)ETHYLACETATE	NA	Experimental; Small Molecule	NA	NA	P03302; P03300	NA	NA
5-(7-(4-(4,5-DIHYDRO-2-OXAZOLYL)PHENOXY)HEPTYL)-3-METHYL ISOXAZOLE	NA	Experimental; Small Molecule	NA	NA	P21404; P03302; P03303	NA	NA
1-[6-(2-CHLORO-4-METHYXYPHENOXY)-HEXYL]-IMIDAZOLE	NA	Experimental; Small Molecule	NA	NA	P03303	NA	NA
5-(7-(5-HYDRO-4-ETHYL-2-OXAZOLYL)PHENOXY)HEPTYL)-3-METHYL ISOXAZOLE	NA	Experimental; Small Molecule	NA	NA	P03303	NA	NA
5-(5-(4-(5-HYDRO-4-METHYL-2-OXAZOLYL)PHENOXY)PENTYL)-3-METHYL ISOXAZOLE	NA	Experimental; Small Molecule	NA	NA	P03303	NA	NA
1-[2-HYDROXY-3-(4-CYCLOHEXYL-PHENOXY)-PROPYL]-4-(2-PYRIDYL)-PIPERAZINE	NA	Experimental; Small Molecule	NA	NA	P03303	NA	NA
5-(7-(6-CHLORO-4-(5-HYDRO-4-METHYL-2-OXAZOLYL)PHENOXY)HEPTYL)-3-METHYL ISOXAZOLE	NA	Experimental; Small Molecule	NA	NA	P03303	NA	NA
5-(5-(6-CHLORO-4-(4,5-DIHYDRO-2-OXAZOLYL)PHENOXY)PENTYL)-3-METHYL ISOXAZOLE	NA	Experimental; Small Molecule	NA	NA	P03303	NA	NA
5-(7-(5-HYDRO-4-METHYL-2-OXAZOLYL)PHENOXY)HEPTYL)-3-METHYL ISOXAZOLE	NA	Experimental; Small Molecule	NA	NA	P03303	NA	NA
5-(5-(4-(4,5-DIHYDRO-2-OXAZOLY)PHENOXY)PENTYL)-3-METHYL ISOXAZOLE	NA	Experimental; Small Molecule	NA	NA	P03303	NA	NA
5-(5-(2,6-DICHLORO-4-(4,5-DIHYDRO-2-OXAZOLYL)PHENOXY)PENTYL)-3-(HYDROXYETHYL OXYMETHYLENEOXYMETHYL) ISOXAZOLE	NA	Experimental; Small Molecule	NA	NA	P03303	NA	NA
2-[4-(2H-1,4-BENZOTHIAZINE-3-YL)-PIPERAZINE-1-LY]-1,3-THIAZOLE-4-CARBOXYLIC ACID ETHYLESTER	NA	Experimental; Small Molecule	NA	NA	P03303	NA	NA
Sphingosine	NA	Experimental; Small Molecule	NA	NA	Q9NZD2; P03300; P03303; P13900; P03302; P15151	NA	NA
1,4-Diethylene Dioxide	NA	Experimental; Small Molecule	NA	NA	P00780; Q9Y275; Q9Y6I3; P03316; P10600	NA	NA
N-1H-imidazol-2-yl-N'-[4-(1H-imidazol-2-ylamino)phenyl]benzene-1,4-diamine	NA	Experimental; Small Molecule	NA	NA	P03355	NA	NA
N-(4-{[amino(imino)methyl]amino}butyl)-2,4'-bi-1,3-thiazole-4-carboxamide	NA	Experimental; Small Molecule	NA	NA	P03355	NA	NA
Inhibitor Bea388	NA	Experimental; Small Molecule	NA	NA	P03366	NA	NA
5-CHLORO-8-METHYL-7-(3-METHYL-BUT-2-ENYL)-6,7,8,9-TETRAHYDRO-2H-2,7,9A-TRIAZA-BENZO[CD]AZULENE-1-THIONE	NA	Experimental; Small Molecule	NA	NA	P03366	NA	NA
1-Benzyl-(R)-Propylamine	NA	Experimental; Small Molecule	NA	NA	P03366	NA	NA
3-[4-(2-METHYL-IMIDAZO[4,5-C]PYRIDIN-1-YL)BENZYL]-3H-BENZOTHIAZOL-2-ONE	NA	Experimental; Small Molecule	NA	NA	P03366	NA	NA
5-ETHYL-3-[(2-METHOXYETHYL)METHYLAMINO]-6-METHYL-4-(3-METHYLBENZYL)PYRIDIN-2(1H)-ONE	NA	Experimental; Small Molecule	NA	NA	P03366	NA	NA
(2r,3r,4r,5r)-3,4-Dihydroxy-N,N'-Bis[(1s,2r)-2-Hydroxy-2,3-Dihydro-1h-Inden-1-Yl]-2,5-Bis(2-Phenylethyl)Hexanediamide	NA	Experimental; Small Molecule	NA	NA	P03366	NA	NA
Inhibitor Bea322	NA	Experimental; Small Molecule	NA	NA	P03366	NA	NA
Inhibitor Bea409	NA	Experimental; Small Molecule	NA	NA	P03366	NA	NA
O-[2-(1,3-dioxo-1,3-dihydro-2H-isoindol-2-yl)ethyl] (4-chlorophenyl)thiocarbamate	NA	Experimental; Small Molecule	NA	NA	P03366	NA	NA
4-[4-AMINO-6-(2,6-DICHLORO-PHENOXY)-[1,3,5]TRIAZIN-2-YLAMINO]-BENZONITRILE	NA	Experimental; Small Molecule	NA	NA	P03366	NA	NA
L-756,423	NA	Experimental; Small Molecule	NA	NA	P03366	NA	NA
2-[4-(Hydroxy-Methoxy-Methyl)-Benzyl]-7-(4-Hydroxymethyl-Benzyl)-1,1-Dioxo-3,6-Bis-Phenoxymethyl-1lambda6-[1,2,7]Thiadiazepane-4,5-Diol	NA	Experimental; Small Molecule	NA	NA	P03366	NA	NA
(E)-3,4-DIHYDROXY-N'-[(2-METHOXYNAPHTHALEN-1-YL)METHYLENE]BENZOHYDRAZIDE	NA	Experimental; Small Molecule	NA	NA	P03366	NA	NA
(3s)-Tetrahydrofuran-3-Yl (1r,2s)-3-[4-((1r)-2-{[(S)-Amino(Hydroxy)Methyl]Oxy}-2,3-Dihydro-1h-Inden-1-Yl)-2-Benzyl-3-Oxopyrrolidin-2-Yl]-1-Benzyl-2-Hydroxypropylcarbamate	NA	Experimental; Small Molecule	NA	NA	P03366	NA	NA
Tert-Butyloxycarbonyl Group	NA	Experimental; Small Molecule	NA	NA	P03366	NA	NA
AHA047	NA	Experimental; Small Molecule	NA	NA	P03366	NA	NA
1-[2-(3-ACETYL-2-HYDROXY-6-METHOXY-PHENYL)-CYCLOPROPYL]-3-(5-CYANO-PYRIDIN-2-YL)-THIOUREA	NA	Experimental; Small Molecule	NA	NA	P03366	NA	NA
4-[4-AMINO-6-(5-CHLORO-1H-INDOL-4-YLMETHYL)-[1,3,5]TRIAZIN-2-YLAMINO]-BENZONITRILE	NA	Experimental; Small Molecule	NA	NA	P03366	NA	NA
Inhibitor Bea403	NA	Experimental; Small Molecule	NA	NA	P03366	NA	NA
(2E)-3-{3-[(5-ETHYL-3-IODO-6-METHYL-2-OXO-1,2-DIHYDROPYRIDIN-4-YL)OXY]PHENYL}ACRYLONITRILE	NA	Experimental; Small Molecule	NA	NA	P03366	NA	NA
1-(4-CYANO-PHENYL)-3-[2-(2,6-DICHLORO-PHENYL)-1-IMINO-ETHYL]-THIOUREA	NA	Experimental; Small Molecule	NA	NA	P03366	NA	NA
N-(3-Cyclopropyl(5,6,7,8,9,10-Hexahydro-2-Oxo-2h-Cycloocta[B]Pyran-3-Yl)Methyl)Phenylbenzensulfonamide	NA	Experimental; Small Molecule	NA	NA	P03366	NA	NA
Inhibitor Msa367	NA	Experimental; Small Molecule	NA	NA	P03366	NA	NA
4-{[4-({4-[(E)-2-cyanoethenyl]-2,6-dimethylphenyl}amino)pyrimidin-2-yl]amino}benzonitrile	NA	Experimental; Small Molecule	NA	NA	P03366	NA	NA
(6-[4-(AMINOMETHYL)-2,6-DIMETHYLPHENOXY]-2-{[4-(AMINOMETHYL)PHENYL]AMINO}-5-BROMOPYRIMIDIN-4-YL)METHANOL	NA	Experimental; Small Molecule	NA	NA	P03366	NA	NA
O-[2-(1,3-dioxo-1,3-dihydro-2H-isoindol-2-yl)ethyl] (4-bromophenyl)thiocarbamate	NA	Experimental; Small Molecule	NA	NA	P03366	NA	NA
(2R,4S)-2-[(R)-BENZYLCARBAMOYL-PHENYLACETYL-METHYL]-5,5-DIMETHYL-THIAZOLIDINE-4-CARBOXYLIC ACID	NA	Experimental; Small Molecule	NA	NA	P03366	NA	NA
Inhibitor Bea425	NA	Experimental; Small Molecule	NA	NA	P03366	NA	NA
O-[2-(1,3-dioxo-1,3-dihydro-2H-isoindol-2-yl)ethyl] (4-iodophenyl)thiocarbamate	NA	Experimental; Small Molecule	NA	NA	P03366	NA	NA
6-CHLORO-2-(1-FURO[2,3-C]PYRIDIN-5-YL-ETHYLSULFANYL)-PYRIMIDIN-4-YLAMINE	NA	Experimental; Small Molecule	NA	NA	P03366	NA	NA
(4r,5s,6s,7r)-1,3-Dibenzyl-4,7-Bis(Phenoxymethyl)-5,6-Dihydroxy-1,3 Diazepan-2-One	NA	Experimental; Small Molecule	NA	NA	P03366	NA	NA
Inhibitor Bea428	NA	Experimental; Small Molecule	NA	NA	P03366	NA	NA
(S)-4-ISOPROPOXYCARBONYL-6-METHOXY-3-METHYLTHIOMETHYL-3,4-DIHYDROQUINOXALIN-2(1H)-THIONE	NA	Experimental; Small Molecule	NA	NA	P03366	NA	NA
1-(5-BROMO-PYRIDIN-2-YL)-3-[2-(6-FLUORO-2-HYDROXY-3-PROPIONYL-PHENYL)-CYCLOPROPYL]-UREA	NA	Experimental; Small Molecule	NA	NA	P03366	NA	NA
4-(3,5-DIMETHYLPHENOXY)-5-(FURAN-2-YLMETHYLSULFANYLMETHYL)-3-IODO-6-METHYLPYRIDIN-2(1H)-ONE	NA	Experimental; Small Molecule	NA	NA	P03366	NA	NA
N-[2(S)-Cyclopentyl-1(R)-Hydroxy-3(R)Methyl]-5-[(2(S)-Tertiary-Butylamino-Carbonyl)-4-(N1-(2)-(N-Methylpiperazinyl)-3-Chloro-Pyrazinyl-5-Carbonyl)-Piperazino]-4(S)-Hydroxy-2(R)-Phenylmethyl-Pentanamide	NA	Experimental; Small Molecule	NA	NA	O09893; P03366	NA	NA
3(S)-AMINO-4-PHENYL-BUTAN-2(S)-OL	NA	Experimental; Small Molecule	NA	NA	P03367; P03366	NA	NA
3(S)-AMINO-4-PHENYL-BUTAN-2(R)-OL	NA	Experimental; Small Molecule	NA	NA	P04584; P03367; P03366	NA	NA
1-[2-(4-ETHOXY-3-FLUOROPYRIDIN-2-YL)ETHYL]-3-(5-METHYLPYRIDIN-2-YL)THIOUREA	NA	Experimental; Small Molecule	NA	NA	P03366; P04585	NA	NA
4-CHLORO-8-METHYL-7-(3-METHYL-BUT-2-ENYL)-6,7,8,9-TETRAHYDRO-2H-2,7,9A-TRIAZA-BENZO[CD]AZULENE-1-THIONE	NA	Experimental; Small Molecule	NA	NA	P04585; P03366	NA	NA
ALPHA-(2,6-DICHLOROPHENYL)-ALPHA-(2-ACETYL-5-METHYLANILINO)ACETAMIDE	NA	Experimental; Small Molecule	NA	NA	P03366; P04585	NA	NA
Inhibitor BEA369	NA	Experimental; Small Molecule	NA	NA	P03366; P12499	NA	NA
3-({5-Benzyl-6-Hydroxy-2,4-Bis-(4-Hydroxy-Benzyl)-3-Oxo-[1,2,4]-Triazepane-1-Sulfonyl)-Benzonitrile	NA	Experimental; Small Molecule	NA	NA	P03366; Q9Q2G8	NA	NA
3-[1-(4-BROMO-PHENYL)-2-METHYL-PROPYL]-4-HYDROXY-CHROMEN-2-ONE	NA	Experimental; Small Molecule	NA	NA	P03367	NA	NA
N-({(3R,4R)-4-[(benzyloxy)methyl]pyrrolidin-3-yl}methyl)-N-(2-methylpropyl)benzenesulfonamide	NA	Experimental; Small Molecule	NA	NA	P03367	NA	NA
3-BENZYLOXYCARBONYLAMINO-2-HYDROXY-4-PHENYL-BUTYRIC ACID	NA	Experimental; Small Molecule	NA	NA	P03367	NA	NA
(2-ACETYL-5-METHYLANILINO)(2,6-DIBROMOPHENYL)ACETAMIDE	NA	Experimental; Small Molecule	NA	NA	P03366; P03367	NA	NA
N-[2-Hydroxy-2-(8-Isopropyl-6,9-Dioxo-2-Oxa-7,10-Diaza-Bicyclo[11.2.2]Heptadeca-1(16),13(17),14-Trien-11-Yl)-Ethyl]-N-(3-Methyl-Butyl)-Benzenesulfonamide,Inhibitor 3	NA	Experimental; Small Molecule	NA	NA	P03369	NA	NA
2-(11-{2-[Benzenesulfonyl-(3-Methyl-Butyl)-Amino]-1-Hydroxy-Ethyl}-6,9-Dioxo-2-Oxa-7,10-Diaza-Bicyclo[11.2.2]Heptadeca-1(16),13(17),14-Trien-8-Yl)-Acetamide, Inhibitor 2	NA	Experimental; Small Molecule	NA	NA	P03369	NA	NA
4-(4-CHLORO-PHENYL)-1-{3-[2-(4-FLUORO-PHENYL)-[1,3]DITHIOLAN-2-YL]-PROPYL}-PIPERIDIN-4-OL	NA	Experimental; Small Molecule	NA	NA	P03369	NA	NA
(9S,12S)-9-(1-methylethyl)-7,10-dioxo-2-oxa-8,11-diazabicyclo[12.2.2]octadeca-1(16),14,17-triene-12-carboxylic acid	NA	Experimental; Small Molecule	NA	NA	P03369	NA	NA
Je-2147, Ag1776, Kni-764	NA	Experimental; Small Molecule	NA	NA	P03369	NA	NA
Phenylalanylmethane	NA	Experimental; Small Molecule	NA	NA	P04584; P23946; P03369	NA	NA
(3AS,4R,9BR)-4-(4-HYDROXYPHENYL)-1,2,3,3A,4,9B-HEXAHYDROCYCLOPENTA[C]CHROMEN-9-OL	NA	Experimental; Small Molecule	NA	NA	P03372	NA	NA
(2R,3R,4S)-3-(4-HYDROXYPHENYL)-4-METHYL-2-[4-(2-PYRROLIDIN-1-YLETHOXY)PHENYL]CHROMAN-6-OL	NA	Experimental; Small Molecule	NA	NA	P03372	NA	NA
Compound 4-D	NA	Experimental; Small Molecule	NA	NA	P03372	NA	NA
2-Phenyl-1-[4-(2-Piperidin-1-Yl-Ethoxy)-Phenyl]-1,2,3,4-Tetrahydro-Isoquinolin-6-Ol	NA	Experimental; Small Molecule	NA	NA	P03372	NA	NA
Compound 18	NA	Experimental; Small Molecule	NA	NA	P03372	NA	NA
1-[4-(Octahydro-Pyrido[1,2-a]Pyrazin-2-Yl)-Phenyl]-2-Phenyl-1,2,3,4-Tetrahydro-Isoquinolin-6-Ol	NA	Experimental; Small Molecule	NA	NA	P03372	NA	NA
N-[(1R)-3-(4-HYDROXYPHENYL)-1-METHYLPROPYL]-2-(2-PHENYL-1H-INDOL-3-YL)ACETAMIDE	NA	Experimental; Small Molecule	NA	NA	P03372	NA	NA
2-AMINO-1-METHYL-6-PHENYLIMIDAZO[4,5-B]PYRIDINE	NA	Experimental; Small Molecule	NA	NA	P03372; Q15596	NA	NA
2,4-Deoxy-4-Guanidino-5-N-Acetyl-Neuraminic Acid	NA	Experimental; Small Molecule	NA	NA	P03472	NA	NA
5-[1-(Acetylamino)-3-Methylbutyl]-2,5-Anhydro-3,4-Dideoxy-4-(Methoxycarbonyl)Pentonic Acid	NA	Experimental; Small Molecule	NA	NA	P03472	NA	NA
5-N-Acetyl-4-Amino-6-Diethylcarboxamide-4,5-Dihydro-2h-Pyran-2-Carboxylic Acid	NA	Experimental; Small Molecule	NA	NA	P03472	NA	NA
5-N-Acetyl-3-(1-Ethylpropyl)-1-Cyclohexene-1-Carboxylic Acid	NA	Experimental; Small Molecule	NA	NA	P03472	NA	NA
4-Amino-2-Deoxy-2,3-Dehydro-N-Neuraminic Acid	NA	Experimental; Small Molecule	NA	NA	P03472	NA	NA
9-Amino-2-Deoxy-2,3-Dehydro-N-Acetyl-Neuraminic Acid	NA	Experimental; Small Molecule	NA	NA	P03472	NA	NA
4-Acetyl-4-Guanidino-6-Methyl(Propyl)Carboxamide-4,5-Dihydro-2h-Pyran-2-Carboxylic Acid	NA	Experimental; Small Molecule	NA	NA	P03472	NA	NA
4-(N-ACETYLAMINO)-3-[N-(2-ETHYLBUTANOYLAMINO)]BENZOIC ACID	NA	Experimental; Small Molecule	NA	NA	P03474	NA	NA
4-(Acetylamino)-3-Guanidinobenzoic Acid	NA	Experimental; Small Molecule	NA	NA	P03474	NA	NA
1-[4-Carboxy-2-(3-Pentylamino)Phenyl]-5,5'-Di(Hydroxymethyl)Pyrrolidin-2-One	NA	Experimental; Small Molecule	NA	NA	P03474	NA	NA
4-(ACETYLAMINO)-3-HYDROXY-5-NITROBENZOIC ACID	NA	Experimental; Small Molecule	NA	NA	P03474; P06820	NA	NA
Nz2-Tryptophan	NA	Experimental; Small Molecule	NA	NA	P03706	NA	NA
3-HYDROXYPROPYL 3-[({7-[AMINO(IMINO)METHYL]-1-NAPHTHYL}AMINO)CARBONYL]BENZENESULFONATE	NA	Experimental; Small Molecule	NA	NA	P03951	NA	NA
6-CARBAMIMIDOYL-4-(3-HYDROXY-2-METHYL-BENZOYLAMINO)-NAPHTHALENE-2-CARBOXYLIC ACID METHYL ESTER	NA	Experimental; Small Molecule	NA	NA	P03951	NA	NA
(1R)-2-{[AMINO(IMINO)METHYL]AMINO}-1-{4-[(4R)-4-(HYDROXYMETHYL)-1,3,2-DIOXABOROLAN-2-YL]PHENYL}ETHYL NICOTINATE	NA	Experimental; Small Molecule	NA	NA	P03951	NA	NA
N-(7-CARBAMIMIDOYL-NAPHTHALEN-1-YL)-3-HYDROXY-2-METHYL-BENZAMIDE	NA	Experimental; Small Molecule	NA	NA	P03951	NA	NA
(R)-1-(4-(4-(HYDROXYMETHYL)-1,3,2-DIOXABOROLAN-2-YL)BENZYL)GUANIDINE	NA	Experimental; Small Molecule	NA	NA	P03951	NA	NA
(R)-1-(4-(4-(HYDROXYMETHYL)-1,3,2-DIOXABOROLAN-2-YL)PHENETHYL)GUANIDINE	NA	Experimental; Small Molecule	NA	NA	P03951	NA	NA
4-METHYL-PENTANOIC ACID {1-[4-GUANIDINO-1-(THIAZOLE-2-CARBONYL)-BUTYLCARBAMOYL]-2-METHYL-PROPYL}-AMIDE	NA	Experimental; Small Molecule	NA	NA	P03951	NA	NA
(R)-1-(4-(4-(HYDROXYMETHYL)-1,3,2-DIOXABOROLAN-2-YL)PHENYL)GUANIDINE	NA	Experimental; Small Molecule	NA	NA	P03951	NA	NA
[[1-[N-HYDROXY-ACETAMIDYL]-3-METHYL-BUTYL]-CARBONYL-LEUCINYL]-ALANINE ETHYL ESTER	NA	Experimental; Small Molecule	NA	NA	P03956	NA	NA
N-[3-(N'-HYDROXYCARBOXAMIDO)-2-(2-METHYLPROPYL)-PROPANOYL]-O-TYROSINE-N-METHYLAMIDE	NA	Experimental; Small Molecule	NA	NA	P03956	NA	NA
N-HYDROXY-2-[4-(4-PHENOXY-BENZENESULFONYL)-TETRAHYDRO-PYRAN-4-YL]-ACETAMIDE	NA	Experimental; Small Molecule	NA	NA	P03956	NA	NA
METHYLAMINO-PHENYLALANYL-LEUCYL-HYDROXAMIC ACID	NA	Experimental; Small Molecule	NA	NA	P03956; P22894	NA	NA
N-HYDROXY-2(R)-[[(4-METHOXYPHENYL)SULFONYL](3-PICOLYL)AMINO]-3-METHYLBUTANAMIDE HYDROCHLORIDE	NA	Experimental; Small Molecule	NA	NA	P39900; P03956	NA	NA
Bilh 434	NA	Experimental; Small Molecule	NA	NA	P04015	NA	NA
7-[3-(4-FLUORO-PHENYL)-1-ISOPROPYL-1H-INDOL-2-YL]-3,5-DIHYDROXY-HEPTANOIC ACID	NA	Experimental; Small Molecule	NA	NA	P04035	NA	NA
3-Hydroxy-3-Methyl-Glutaric Acid	NA	Experimental; Small Molecule	NA	NA	P04035	NA	NA
3-Acetyl Pyridine Adenine Dinucleotide	NA	Experimental; Small Molecule	NA	NA	P04036	NA	NA
Dipicolinic Acid	NA	Experimental; Small Molecule	NA	NA	P04036; P72024	NA	NA
2',3'-Dideoxyadenosine-5'-Triphosphate	NA	Experimental; Small Molecule	NA	NA	P04053	NA	NA
Heptanoic Acid	NA	Experimental; Small Molecule	NA	NA	P04054	NA	NA
PHOSPHONIC ACID 2-DODECANOYLAMINO-HEXYL ESTER PROPYL ESTER	NA	Experimental; Small Molecule	NA	NA	P04054	NA	NA
Pyruvoyl Group	NA	Experimental; Small Molecule	NA	NA	P04054	NA	NA
1-DECYL-3-TRIFLUORO ETHYL-SN-GLYCERO-2-PHOSPHOMETHANOL	NA	Experimental; Small Molecule	NA	NA	P04054	NA	NA
1-O-Octyl-2-Heptylphosphonyl-Sn-Glycero-3-Phosphoethanolamine	NA	Experimental; Small Molecule	NA	NA	P04054	NA	NA
Lpc-Ether	NA	Experimental; Small Molecule	NA	NA	P17900; P04054	NA	NA
(2R,3R,4R,5S)-2-(HYDROXYMETHYL)-1-NONYLPIPERIDINE-3,4,5-TRIOL	NA	Experimental; Small Molecule	NA	NA	P04062	NA	NA
N-(4-CHLOROPHENYL)-3-(PHOSPHONOOXY)NAPHTHALENE-2-CARBOXAMIDE	NA	Experimental; Small Molecule	NA	NA	P04075	NA	NA
1,6-DI-O-PHOSPHONO-D-MANNITOL	NA	Experimental; Small Molecule	NA	NA	P04075	NA	NA
METHOXYUNDECYLPHOSPHINIC ACID	NA	Experimental; Small Molecule	NA	NA	P04118; P16233	NA	NA
2-Acetyl-Protoporphyrin Ix	NA	Experimental; Small Molecule	NA	NA	P04164	NA	NA
2-Formyl-Protoporphryn Ix	NA	Experimental; Small Molecule	NA	NA	P04164	NA	NA
3-Fluorotyrosine	3-fluoro-L-tyrosine	Experimental; Small Molecule	NA	NA	P04179	NA	NA
Canaline	NA	Experimental; Small Molecule	NA	NA	P04181	NA	NA
Alpha Chlorophyll A	NA	Experimental; Small Molecule	NA	NA	P04190	NA	NA
4-HYDROXY-5-IODO-3-NITROPHENYLACETYL-EPSILON-AMINOCAPROIC ACID ANION	NA	Experimental; Small Molecule	NA	NA	P01744; P04211	NA	NA
4-HYDROXY-3-NITROPHENYLACETYL-EPSILON-AMINOCAPROIC ACID ANION	NA	Experimental; Small Molecule	NA	NA	P01744; P04211	NA	NA
(Z)-2-[2-(4-methylpiperazin-1-yl)benzyl]diazenecarbothioamide	NA	Experimental; Small Molecule	NA	NA	P04271	NA	NA
2-[(5-hex-1-yn-1-ylfuran-2-yl)carbonyl]-N-methylhydrazinecarbothioamide	NA	Experimental; Small Molecule	NA	NA	P04271	NA	NA
Calcium	NA	Experimental; Small Molecule	NA	NA	Q13936; P98194; P02585; P63316; Q01082; P04271; P20810; P49747; P62158	NA	NA
N-Formylmethionine	NA	Experimental; Small Molecule	NA	NA	P35089; P35094; P26789; P26790; P01008; P61769; P03886; P03989; P09152; P11349; P0A6W9; P11350; P29377; P00269; P13073; P00395; P00403; P00414; P20674; P10606; P09669; P07998; P24311; P15954; P10176; Q02221; P14854; P24310; P23882; P22629; P04271; P0C1V1; Q16740; P0CG48; A5HEI4; P39300; P19909; Q92696; P53611; P07173; P06008; P06009; P06010	NA	NA
7,10,13-Tri(Carboxymethyl)-5,15-Dioxo-4,7,10,13,16-Pentaaza-1,19-Dithianonadecane	NA	Experimental; Small Molecule	NA	NA	P04377	NA	NA
Ndelta-(N'-Sulphodiaminophosphinyl)-L-Ornithine	NA	Experimental; Small Molecule	NA	NA	P04391	NA	NA
S-Adenosyl-L-Homocysteine	NA	Experimental; Small Molecule	NA	NA	P50135; O60678; P50135; Q9WZX6; P13956; O14717; Q14749; P44868; P11409; P04392; Q7D9R5; P0ACC1; Q99873; P25924; P05102; Q8WTS6; P43912; Q79FX6; Q9H2P9; Q54527; P0A876; P21631; P07617; Q5SKH6; P07801; P14385; Q56308; Q86VU5; Q06528; Q14353; O87696; P22061; P12823; P11086; P0A5P0; P14751; Q9WYV8	NA	NA
Thionicotinamide-Adenine-Dinucleotide	NA	Experimental; Small Molecule	NA	NA	P04406	NA	NA
5-AMINO-6-CYCLOHEXYL-4-HYDROXY-2-ISOPROPYL-HEXANOIC ACID	NA	Experimental; Small Molecule	NA	NA	P04584	NA	NA
4-HYDROXY-7-METHOXY-3-(1-PHENYL-PROPYL)-CHROMEN-2-ONE	NA	Experimental; Small Molecule	NA	NA	P04584	NA	NA
PIPERIDINE-2-CARBOXYLIC ACID TERT-BUTYLAMIDE	NA	Experimental; Small Molecule	NA	NA	P04584	NA	NA
3-(Mercaptomethylene)Pyridine	NA	Experimental; Small Molecule	NA	NA	P04584	NA	NA
({3-[1-(4-HYDROXY-2-OXO-2H-CHROMEN-3-YL)-PROPYL]-PHENYLCARBAMOYL}-METHYL)-CARBAMIC ACID TERT-BUTYL ESTER	NA	Experimental; Small Molecule	NA	NA	P04584	NA	NA
(2,6-DIMETHYL-PHENOXY)-ACETIC ACID	NA	Experimental; Small Molecule	NA	NA	P04584	NA	NA
Quinaldic Acid	NA	Experimental; Small Molecule	NA	NA	P04584	NA	NA
2-Hydroxy-3-Amino-4-Phenyl Butane	NA	Experimental; Small Molecule	NA	NA	P04584	NA	NA
3-(CARBOXYAMIDE(2-CARBOXYAMIDE-2-TERTBUTYLETHYL))PENTAN	NA	Experimental; Small Molecule	NA	NA	P04584	NA	NA
5,6,7,8,9,10-HEXAHYDRO-4-HYDROXY-3-(1-PHENYLPROPYL)CYCLOOCTA[B]PYRAN-2-ONE	NA	Experimental; Small Molecule	NA	NA	P04584	NA	NA
6,7,8,9-TETRAHYDRO-4-HYDROXY-3-(1-PHENYLPROPYL)CYCLOHEPTA[B]PYRAN-2-ONE	NA	Experimental; Small Molecule	NA	NA	P04584	NA	NA
NAPHTHYLOXYACETIC ACID	NA	Experimental; Small Molecule	NA	NA	P04585; P04584	NA	NA
(R)-(+) 5(9BH)-OXO-9B-PHENYL-2,3-DIHYDROTHIAZOLO[2,3-A]ISOINDOL-3-CARBOXYLIC ACID METHYL ESTER	NA	Experimental; Small Molecule	NA	NA	P04585	NA	NA
1-METHYL ETHYL 2-CHLORO-5-[[[(1-METHYLETHOXY)THIOOXO]METHYL]AMINO]-BENZOATE	NA	Experimental; Small Molecule	NA	NA	P04585	NA	NA
S-{2-[(2-chloro-4-sulfamoylphenyl)amino]-2-oxoethyl} 6-methyl-3,4-dihydroquinoline-1(2H)-carbothioate	NA	Experimental; Small Molecule	NA	NA	P04585	NA	NA
SD146	NA	Experimental; Small Molecule	NA	NA	P04585	NA	NA
6-CHLORO-4-(CYCLOHEXYLOXY)-3-PROPYLQUINOLIN-2(1H)-ONE	NA	Experimental; Small Molecule	NA	NA	P04585	NA	NA
3-{5-[(6-amino-1H-pyrazolo[3,4-b]pyridin-3-yl)methoxy]-2-chlorophenoxy}-5-chlorobenzonitrile	NA	Experimental; Small Molecule	NA	NA	P04585	NA	NA
3-[6-bromo-2-fluoro-3-(1H-pyrazolo[3,4-c]pyridazin-3-ylmethyl)phenoxy]-5-chlorobenzonitrile	NA	Experimental; Small Molecule	NA	NA	P04585	NA	NA
6-CHLORO-4-(CYCLOHEXYLSULFINYL)-3-PROPYLQUINOLIN-2(1H)-ONE	NA	Experimental; Small Molecule	NA	NA	P04585	NA	NA
6-CHLORO-4-(CYCLOHEXYLOXY)-3-ISOPROPYLQUINOLIN-2(1H)-ONE	NA	Experimental; Small Molecule	NA	NA	P04585	NA	NA
INHIBITOR Q8467 OF DUPONT MERCK	NA	Experimental; Small Molecule	NA	NA	P04585	NA	NA
DMP450	NA	Experimental; Small Molecule	NA	NA	P04585	NA	NA
6-BENZYL-1-BENZYLOXYMETHYL-5-ISOPROPYL URACIL	NA	Experimental; Small Molecule	NA	NA	P04585	NA	NA
3-[2-bromo-4-(1H-pyrazolo[3,4-c]pyridazin-3-ylmethyl)phenoxy]-5-methylbenzonitrile	NA	Experimental; Small Molecule	NA	NA	P04585	NA	NA
XV638	NA	Experimental; Small Molecule	NA	NA	P04585	NA	NA
6-(cyclohexylsulfanyl)-1-(ethoxymethyl)-5-(1-methylethyl)pyrimidine-2,4(1H,3H)-dione	NA	Experimental; Small Molecule	NA	NA	P04585	NA	NA
2-[4-chloro-2-(phenylcarbonyl)phenoxy]-N-phenylacetamide	NA	Experimental; Small Molecule	NA	NA	P04585	NA	NA
4-[(CYCLOPROPYLETHYNYL)OXY]-6-FLUORO-3-ISOPROPYLQUINOLIN-2(1H)-ONE	NA	Experimental; Small Molecule	NA	NA	P04585	NA	NA
1-(2-HYDROXYETHYLOXYMETHYL)-6-PHENYL THIOTHYMINE	NA	Experimental; Small Molecule	NA	NA	P04585	NA	NA
6-CHLORO-4-(CYCLOHEXYLSULFANYL)-3-PROPYLQUINOLIN-2(1H)-ONE	NA	Experimental; Small Molecule	NA	NA	P04585	NA	NA
N-[[3-FLUORO-4-ETHOXY-PYRID-2-YL]ETHYL]-N'-[5-NITRILOMETHYL-PYRIDYL]-THIOUREA	NA	Experimental; Small Molecule	NA	NA	P04585	NA	NA
N-[4-CLORO-3-(T-BUTYLOXOME)PHENYL-2-METHYL-3-FURAN-CARBOTHIAMIDE	NA	Experimental; Small Molecule	NA	NA	P04585	NA	NA
6,11-DIHYDRO-11-ETHYL-6-METHYL-9-NITRO-5H-PYRIDO[2,3-B][1,5]BENZODIAZEPIN-5-ONE	NA	Experimental; Small Molecule	NA	NA	P04585	NA	NA
5-(3,5-DICHLOROPHENYL)THIO-4-ISOPROPYL-1-(PYRIDIN-4-YL-METHYL)-1H-IMIDAZOL-2-YL-METHYL CARBAMATE	NA	Experimental; Small Molecule	NA	NA	P04585	NA	NA
2-METHYL-FURAN-3-CARBOTHIOIC ACID [4-CHLORO-3-(3-METHYL-BUT-2-ENYLOXY)-PHENYL]-AMIDE	NA	Experimental; Small Molecule	NA	NA	P04585	NA	NA
3-chloro-5-[2-chloro-5-(1H-indazol-3-ylmethoxy)phenoxy]benzonitrile	NA	Experimental; Small Molecule	NA	NA	P04585	NA	NA
N-[[3-FLUORO-4-ETHOXY-PYRID-2-YL]ETHYL]-N'-[5-CHLORO-PYRIDYL]-THIOUREA	NA	Experimental; Small Molecule	NA	NA	P04585	NA	NA
6-(3',5'-DIMETHYLBENZYL)-1-ETHOXYMETHYL-5-ISOPROPYLURACIL	NA	Experimental; Small Molecule	NA	NA	P04585	NA	NA
1-METHYL ETHYL 1-CHLORO-5-[[(5,6DIHYDRO-2-METHYL-1,4-OXATHIIN-3-YL)CARBONYL]AMINO]BENZOATE	NA	Experimental; Small Molecule	NA	NA	P04585	NA	NA
6-BENZYL-1-ETHOXYMETHYL-5-ISOPROPYL URACIL	NA	Experimental; Small Molecule	NA	NA	P04585	NA	NA
5-bromo-3-(pyrrolidin-1-ylsulfonyl)-1H-indole-2-carboxamide	NA	Experimental; Small Molecule	NA	NA	P04585	NA	NA
2-AMINO-6-(3,5-DIMETHYLPHENYL)SULFONYLBENZONITRILE	NA	Experimental; Small Molecule	NA	NA	P04585	NA	NA
6-(4-chloro-2-fluoro-3-phenoxybenzyl)pyridazin-3(2H)-one	NA	Experimental; Small Molecule	NA	NA	P04585	NA	NA
ISOPROPYL (2S)-2-ETHYL-7-FLUORO-3-OXO-3,4-DIHYDROQUINOXALINE-1(2H)-CARBOXYLATE	NA	Experimental; Small Molecule	NA	NA	P04585	NA	NA
[4-R-(4-ALPHA,6-BETA,7-BETA]-HEXAHYDRO-5,6-DI(HYDROXY)-1,3-DI(ALLYL)-4,7-BISPHENYLMETHYL)-2H-1,3-DIAZEPINONE	NA	Experimental; Small Molecule	NA	NA	P04585	NA	NA
3-chloro-5-[2-chloro-5-(1H-pyrazolo[3,4-b]pyridin-3-ylmethoxy)phenoxy]benzonitrile	NA	Experimental; Small Molecule	NA	NA	P04585	NA	NA
(R)-(+)9B-(3-METHYL)PHENYL-2,3-DIHYDROTHIAZOLO[2,3-A]ISOINDOL-5(9BH)-ONE	NA	Experimental; Small Molecule	NA	NA	P04585	NA	NA
2-aminoethyl naphthalen-1-ylacetate	NA	Experimental; Small Molecule	NA	NA	P04587	NA	NA
PHENYLALANINDIOL	NA	Experimental; Small Molecule	NA	NA	P04585; P03369; P04587	NA	NA
PD150606	NA	Experimental; Small Molecule	NA	NA	P04632	NA	NA
1-(9-ethyl-9H-carbazol-3-yl)-N-methylmethanamine	NA	Experimental; Small Molecule	NA	NA	P04637	NA	NA
4,6-Dideoxy-4-Amino-Alpha-D-Glucose	NA	Experimental; Small Molecule	NA	NA	P04746; P04745; P04746	NA	NA
4,6-DIDEOXY-4-{[4-[(4-O-HEXOPYRANOSYLHEXOPYRANOSYL)OXY]-5,6-DIHYDROXY-3-(HYDROXYMETHYL)CYCLOHEX-2-EN-1-YL]AMINO}HEXOPYRANOSYL-(1->4)HEXOPYRANOSYL-(1->4)HEXOPYRANOSE	NA	Experimental; Small Molecule	NA	NA	P04746	NA	NA
Maltosyl-Alpha (1,4)-D-Gluconhydroximo-1,5-Lactam	NA	Experimental; Small Molecule	NA	NA	P04746; P04746	NA	NA
4-O-(4,6-Dideoxy-4-{[4-[(4-O-Hexopyranosylhexopyranosyl)Oxy]-5,6-Dihydroxy-3-(Hydroxymethyl)Cyclohex-2-En-1-Yl]Amino}Hexopyranosyl)Hexopyranose	NA	Experimental; Small Molecule	NA	NA	P04746; P04746	NA	NA
4,6-Dideoxy-4-{[4,5,6-Trihydroxy-3-(Hydroxymethyl)Cyclohex-2-En-1-Yl]Amino}-Alpha-D-Lyxo-Hexopyranosyl-(1->4)-Alpha-D-Threo-Hexopyranosyl-(1->6)-Alpha-L-Threo-Hexopyranose	NA	Experimental; Small Molecule	NA	NA	P04746; P04746	NA	NA
4-O-(4,6-Dideoxy-4-{[4,5,6-Trihydroxy-3-(Hydroxymethyl)Cyclohex-2-En-1-Yl]Amino}-Beta-D-Lyxo-Hexopyranosyl)-Alpha-D-Erythro-Hexopyranose	NA	Experimental; Small Molecule	NA	NA	P04746; P04746	NA	NA
Acarbose Derived Hexasaccharide	NA	Experimental; Small Molecule	NA	NA	P04746; P19531; P04746	NA	NA
6,6-DIMETHYL-1-[3-(2,4,5-TRICHLOROPHENOXY)PROPOXY]-1,6-DIHYDRO-1,3,5-TRIAZINE-2,4-DIAMINE	NA	Experimental; Small Molecule	NA	NA	P04818	NA	NA
N-(3,5-dimethoxyphenyl)imidodicarbonimidic diamide	NA	Experimental; Small Molecule	NA	NA	P04818	NA	NA
N-[2-chloro-5-(trifluoromethyl)phenyl]imidodicarbonimidic diamide	NA	Experimental; Small Molecule	NA	NA	P04818	NA	NA
6-ETHYL-5-PHENYLPYRIMIDINE-2,4-DIAMINE	NA	Experimental; Small Molecule	NA	NA	P04818	NA	NA
N-{(2S)-3-[(1R)-1-aminoethyl](hydroxy)phosphoryl-2-benzylpropanoyl}-L-phenylalanine	NA	Experimental; Small Molecule	NA	NA	P04825	NA	NA
4-{2-(4-Fluoro-Benzyl)-6-Methyl-5-[(5-Methyl-Isoxazole-3-Carbonyl)-Amino]-4-Oxo-Heptanoylamino}-5-(2-Oxo-Pyrrolidin-3-Yl)-Pentanoic Acid Ethyl Ester	NA	Experimental; Small Molecule	NA	NA	P04936	NA	NA
Ethyl-Trimethyl-Silane	NA	Experimental; Small Molecule	NA	NA	P04958	NA	NA
5-N-Acetyl-Alpha-D-Neuraminic Acid	NA	Experimental; Small Molecule	NA	NA	P04958	NA	NA
L-2-Amino-6-Methylene-Pimelic Acid	NA	Experimental; Small Molecule	NA	NA	P04964	NA	NA
2,6-Diaminopimelic Acid	NA	Experimental; Small Molecule	NA	NA	P22188; P04964	NA	NA
N-Dodecyl-N,N-Dimethyl-3-Ammonio-1-Propanesulfonate	NA	Experimental; Small Molecule	NA	NA	P03276; P05019; P27338	NA	NA
Deoxy-Bigchap	NA	Experimental; Small Molecule	NA	NA	P05019; Q07869	NA	NA
N-Carbamoyl-L-Aspartate	NA	Experimental; Small Molecule	NA	NA	P05020	NA	NA
Dihydroorotic Acid	NA	Experimental; Small Molecule	NA	NA	P05020	NA	NA
Pyromellitic Acid	NA	Experimental; Small Molecule	NA	NA	P05042	NA	NA
3-Trimethylsilylsuccinic Acid	NA	Experimental; Small Molecule	NA	NA	P05042	NA	NA
1,6-Fructose Diphosphate (Linear Form)	NA	Experimental; Small Molecule	NA	NA	P04075; P05062	NA	NA
1,3-Dihydroxyacetonephosphate	NA	Experimental; Small Molecule	NA	NA	P04075; P60174; P05062; P0AB87	NA	NA
3-Phosphoglycerol	NA	Experimental; Small Molecule	NA	NA	P16118; P05062; P0A794; Q07412	NA	NA
Nor-N-Omega-Hydroxy-L-Arginine	NA	Experimental; Small Molecule	NA	NA	P05089	NA	NA
Dinor-N(Omega)-Hydroxy-L-Arginine	NA	Experimental; Small Molecule	NA	NA	P05089	NA	NA
Descarboxy-nor-N(Omega)-Hydroxy-L-Arginine	NA	Experimental; Small Molecule	NA	NA	P05089	NA	NA
2(S)-Amino-6-Boronohexanoic Acid	NA	Experimental; Small Molecule	NA	NA	P05089	NA	NA
S-propylamine-L-cysteine	BPE	Experimental; Small Molecule	NA	NA	P05089	NA	NA
S-{2-[Amino(Dihydroxy)-Lambda~4~-Sulfanyl]Ethyl}-D-Cysteine	NA	Experimental; Small Molecule	NA	NA	P05089	NA	NA
DEHYDRO-2(S)-AMINO-6-BORONOHEXANOIC ACID	NA	Experimental; Small Molecule	NA	NA	P05089	NA	NA
Crotonaldehyde	NA	Experimental; Small Molecule	NA	NA	P05091	NA	NA
Daidzin	4',7-Dihydroxyisoflavone; 7-(beta-D-Glucopyranosyloxy)-3-(4-hydroxyphenyl)-4H-1-benzopyran-4-one; 7-(beta-D-glucopyranosyloxy)-3-(4-hydroxyphenyl)-4H-chromen-4-one; 7-O-B-D-GLUCOPYRANOSIDE; Daidzein 7-O-glucoside; Daidzein 7-glucoside; Daidzein-7-glucoside; Daidzoside	Experimental; Small Molecule	NA	NA	P05091	NA	NA
3-Methyladenine	NA	Experimental; Small Molecule	NA	NA	P05100	NA	NA
2-PHENYL-4H-BENZO[H]CHROMEN-4-ONE	NA	Experimental; Small Molecule	NA	NA	P05177	NA	NA
beta-Naphthoflavone	5,6-benzoflavone; beta-NF	Experimental; Small Molecule	NA	NA	P05177	NA	NA
Aniline	Aminophen; Anilin; Anilin; Anilina; Aniline hydrobromide; Aniline oil; Aniline oil, phenylamine; Aniline, acs; Anilinum; Anyvim; Arylamine; BIDD:ER0581; Benzamine; Benzenamine; Benzene, amino; Benzene,amino (aniline); Benzeneamine; Benzidam; Blue oil; C.I. Oxidation base 1; CI Oxidation Base 1; Caswell No. 051C; Cyanol; D'aniline; HSDB 43; Huile d'aniline; Huile d'aniline; Krystallin; Kyanol; Phe…	Experimental; Small Molecule	NA	NA	P05181	NA	NA
Sucrose Octasulfate	NA	Experimental; Small Molecule	NA	NA	P05230	NA	NA
5-AMINO-NAPHTALENE-2-MONOSULFONATE	NA	Experimental; Small Molecule	NA	NA	P05230	NA	NA
Naphthalene Trisulfonate	NA	Experimental; Small Molecule	NA	NA	P05230	NA	NA
(P-Iodophenylacetylamino)Methylphosphinic Acid	NA	Experimental; Small Molecule	NA	NA	P05364	NA	NA
3-(4-Carbamoyl-1-Carboxy-2-Methylsulfonyl-Buta-1,3-Dienylamino)-Indolizine-2-Carboxylic Acid	NA	Experimental; Small Molecule	NA	NA	P05364	NA	NA
(1S,4R,7AR)-4-BUTOXY-1-[(1R)-1-FORMYLPROPYL]-2,4,5,6,7,7A-HEXAHYDRO-1H-ISOINDOLE-3-CARBOXYLIC ACID	NA	Experimental; Small Molecule	NA	NA	P05364	NA	NA
7-(1-Methyl-1,2,3-Triazol-4-Yl)-6-Formyl-2,7-Dihydro-[1,4]Thiazepine-3-Carboxylic Acid, Brl42715, C6-(N1-Methyl-1,2,3-Triazolylmethylene)Penem	NA	Experimental; Small Molecule	NA	NA	P05364	NA	NA
(1R,4S,7AS)-1-(1-FORMYLPROP-1-EN-1-YL)-4-METHOXY-2,4,5,6,7,7A-HEXAHYDRO-1H-ISOINDOLE-3-CARBOXYLIC ACID	NA	Experimental; Small Molecule	NA	NA	P05364	NA	NA
(6,7-Dihydro-5h-Cyclopenta[D]Imidazo[2,1-B]Thiazol-2-Yl]-4,7-Dihydro[1,4]Thiazepine-3,6-Dicarboxylic Acid	NA	Experimental; Small Molecule	NA	NA	P05364; P0AD63; P0AD64; Q59401	NA	NA
O-Phosphoethanolamine	Colamine phosphoric acid; Phosphorylethanolamine	Experimental; Small Molecule	NA	NA	P05771	NA	NA
Guanosine-2'-Monophosphate	NA	Experimental; Small Molecule	NA	NA	P05798	NA	NA
Guanosine-2',3'-Cyclophosphorothioate	NA	Experimental; Small Molecule	NA	NA	P05798	NA	NA
Skf 107457	NA	Experimental; Small Molecule	NA	NA	P05896	NA	NA
CRA_1144	NA	Experimental; Small Molecule	NA	NA	P07477; P05981	NA	NA
2-CHLORO-4-ISOPROPYLAMINO-6-ETHYLAMINO -1,3,5-TRIAZINE	NA	Experimental; Small Molecule	NA	NA	P07173; P06008; P06009; P06010	NA	NA
UBIQUINONE-1	NA	Experimental; Small Molecule	NA	NA	P0A6M2; Q72LA5; Q72LA4; Q72LA6; P07173; P06008; P06009; P06010; P31040; P21912; O14521; Q99643; P0AEG4	NA	NA
2-T-BUTYLAMINO-4-ETHYLAMINO-6-METHYLTHIO-S-TRIAZINE	NA	Experimental; Small Molecule	NA	NA	P07173; P06008; P06009; P06010; P0C0Y8; P0C0Y9; P0C0Y7	NA	NA
3-Oxo-Pentadecanoic Acid	NA	Experimental; Small Molecule	NA	NA	P06971; P06129; P00646	NA	NA
Coproporphyrin Iii	NA	Experimental; Small Molecule	NA	NA	P06132	NA	NA
Coproporphyrin I	NA	Experimental; Small Molecule	NA	NA	P06132	NA	NA
N-(2,6-dimethylphenyl)-5-phenylimidazo[1,5-a]pyrazin-8-amine	NA	Experimental; Small Molecule	NA	NA	P06239	NA	NA
N-(2-chlorophenyl)-5-phenylimidazo[1,5-a]pyrazin-8-amine	NA	Experimental; Small Molecule	NA	NA	P06239	NA	NA
N-(2-chloro-6-methylphenyl)-8-[(3S)-3-methylpiperazin-1-yl]imidazo[1,5-a]quinoxalin-4-amine	NA	Experimental; Small Molecule	NA	NA	P06239	NA	NA
(4-{2-Acetylamino-2-[1-(3-Carbamoyl-4-Cyclohexylmethoxy-Phenyl)-Ethylcarbamoyl}-Ethyl}-2-Phosphono-Phenoxy)-Acetic Acid	NA	Experimental; Small Molecule	NA	NA	P06239	NA	NA
5,6-DIPHENYL-N-(2-PIPERAZIN-1-YLETHYL)FURO[2,3-D]PYRIMIDIN-4-AMINE	NA	Experimental; Small Molecule	NA	NA	P06239	NA	NA
{4-[2-Acetylamino-2-(3-Carbamoyl-2-Cyclohexylmethoxy-6,7,8,9-Tetrahydro-5h-Benzocyclohepten-5ylcarbamoyl)-Ethyl]-2-Phosphono-Phenyl}-Phosphonic Acid	NA	Experimental; Small Molecule	NA	NA	P06239	NA	NA
3-(2-AMINOQUINAZOLIN-6-YL)-4-METHYL-N-[3-(TRIFLUOROMETHYL)PHENYL]BENZAMIDE	NA	Experimental; Small Molecule	NA	NA	P06239	NA	NA
2,3-DIPHENYL-N-(2-PIPERAZIN-1-YLETHYL)FURO[2,3-B]PYRIDIN-4-AMINE	NA	Experimental; Small Molecule	NA	NA	P06239	NA	NA
(1S)-MENTHYL HEXYL PHOSPHONATE GROUP	NA	Experimental; Small Molecule	NA	NA	P06276	NA	NA
9-N-Phenylmethylamino-Tacrine	NA	Experimental; Small Molecule	NA	NA	P06276	NA	NA
(1R)-MENTHYL HEXYL PHOSPHONATE GROUP	NA	Experimental; Small Molecule	NA	NA	P06276	NA	NA
DODECANESULFONATE ION	NA	Experimental; Small Molecule	NA	NA	P06276	NA	NA
9-(3-IODOBENZYLAMINO)-1,2,3,4-TETRAHYDROACRIDINE	NA	Experimental; Small Molecule	NA	NA	P06276	NA	NA
Butyrylthiocholine	NA	Experimental; Small Molecule	NA	NA	P06276; P06276	NA	NA
ETHYL HYDROGEN DIETHYLAMIDOPHOSPHATE	NA	Experimental; Small Molecule	NA	NA	P06276	NA	NA
Monoisopropyl Ester Phosphonic Acid Group	NA	Experimental; Small Molecule	NA	NA	P06276; P03234; P06276	NA	NA
Ethyl Dihydrogen Phosphate	NA	Experimental; Small Molecule	NA	NA	P06276; P0A433; P06276	NA	NA
Diethylphosphono Group	NA	Experimental; Small Molecule	NA	NA	P06276; P06276; P0A4V4	NA	NA
Alsterpaullone	NA	Experimental; Small Molecule	NA	NA	Q00535; P06493; O75100; P49841	NA	NA
6-Hydroxy-D-Norleucine	NA	Experimental; Small Molecule	NA	NA	P06608	NA	NA
6-Hydroxy-L-Norleucine	NA	Experimental; Small Molecule	NA	NA	P06608	NA	NA
Thymidine-3',5'-Diphosphate	NA	Experimental; Small Molecule	NA	NA	P06612; P00644	NA	NA
Dextrofloxacine	NA	Experimental; Small Molecule	NA	NA	P06653	NA	NA
Decylamine-N,N-Dimethyl-N-Oxide	NA	Experimental; Small Molecule	NA	NA	P06971; Q02127; P06653; P54317	NA	NA
2,2':6',2''-Terpyridine Platinum(Ii)	NA	Experimental; Small Molecule	NA	NA	P06653; Q46730	NA	NA
BIOTINOL-5-AMP	NA	Experimental; Small Molecule	NA	NA	P06709	NA	NA
7-Methyl-Guanosine-5'-Triphosphate	NA	Experimental; Small Molecule	NA	NA	P06730	NA	NA
D-Arginine	NA	Experimental; Small Molecule	NA	NA	P06732	NA	NA
(Diaminomethyl-Methyl-Amino)-Acetic Acid	NA	Experimental; Small Molecule	NA	NA	P06732	NA	NA
Cp403700, (S)-1-{2-[(5-Chloro-1h-Indole-2-Carbonyl)-Amino]-3-Phenyl-Propionyl}-Azetidine-3-Carboxylate	NA	Experimental; Small Molecule	NA	NA	P06737	NA	NA
4-[3-(2-Chloro-4,5-difluoro-benzoyl)ureido]-3-trifluoromethoxybenzoic acid	NA	Experimental; Small Molecule	NA	NA	P06737	NA	NA
CP-526423	1,2-bis(2-(5-chloroindole-2-carbonylamino)ethoxy)ethane; CP-526423; bis[5-chloro-1h-indol-2-yl-carbonyl-aminoethyl]-ethylene glycol	Experimental; Small Molecule	NA	NA	P06737	NA	NA
5-chloro-N-{4-[(1R)-1,2-dihydroxyethyl]phenyl}-1H-indole-2-carboxamide	NA	Experimental; Small Molecule	NA	NA	P06737	NA	NA
5-Chloro-1h-Indole-2-Carboxylic Acid{[Cyclopentyl-(2-Hydroxy-Ethyl)-Carbamoyl]-Methyl}-Amide	NA	Experimental; Small Molecule	NA	NA	P06737	NA	NA
N-(2-CHLORO-4-FLUOROBENZOYL)-N'-(5-HYDROXY-2-METHOXYPHENYL)UREA	NA	Experimental; Small Molecule	NA	NA	P06737	NA	NA
7,9-Dihydro-1h-Purine-2,6,8(3h)-Trione	NA	Experimental; Small Molecule	NA	NA	P06737	NA	NA
1-{2-[3-(2-Chloro-4,5-difluoro-benzoyl)-ureido]-4-fluoro-phenyl}-piperidine-4-carboxylic acid	NA	Experimental; Small Molecule	NA	NA	P06737	NA	NA
5-Phospho-D-Arabinohydroxamic Acid	NA	Experimental; Small Molecule	NA	NA	P06744	NA	NA
Sorbitol 6-phosphate	1-O-phosphono-D-glucitol; D-glucitol-6-phosphate	Experimental; Small Molecule	NA	NA	P06744	NA	NA
Glucose-6-Phosphate	NA	Experimental; Small Molecule	NA	NA	P17169; P06744	NA	NA
(1S)-1,2,3,4-TETRAHYDRO-BENZO[C]PHENANTHRENE-2,3,4-TRIOL	NA	Experimental; Small Molecule	NA	NA	P06746	NA	NA
4-(ACETYLAMINO)-5-AMINO-3-HYDROXYBENZOIC ACID	NA	Experimental; Small Molecule	NA	NA	P06820	NA	NA
4-(Acetylamino)-3-[(Hydroxyacetyl)Amino]Benzoic Acid	NA	Experimental; Small Molecule	NA	NA	P06820	NA	NA
4-(Acetylamino)-3-Amino Benzoic Acid	NA	Experimental; Small Molecule	NA	NA	P06820	NA	NA
4-(Acetylamino)-3-[(Aminoacetyl)Amino]Benzoic Acid	NA	Experimental; Small Molecule	NA	NA	P06820	NA	NA
2-(3,6-DIHYDROXYPHENYL)ACETIC ACID	NA	Experimental; Small Molecule	NA	NA	P06875	NA	NA
2-(3-NITROPHENYL)ACETIC ACID	NA	Experimental; Small Molecule	NA	NA	P06875	NA	NA
2-(4-NITROPHENYL)ACETIC ACID	NA	Experimental; Small Molecule	NA	NA	P06875	NA	NA
N-[(2S,4S,6R)-2-(DIHYDROXYMETHYL)-4-HYDROXY-3,3-DIMETHYL-7-OXO-4LAMBDA~4~-THIA-1-AZABICYCLO[3.2.0]HEPT-6-YL]-2-PHENYLACETAMIDE	NA	Experimental; Small Molecule	NA	NA	P06875	NA	NA
Ferricrocin-Iron	NA	Experimental; Small Molecule	NA	NA	P06971	NA	NA
Glucosamine 1-Phosphate	NA	Experimental; Small Molecule	NA	NA	P06971	NA	NA
Phenylferricrocin-Iron	NA	Experimental; Small Molecule	NA	NA	P06971	NA	NA
3-Deoxy-D-Manno-Oct-2-Ulosonic Acid	NA	Experimental; Small Molecule	NA	NA	P06971	NA	NA
Glucosamine 4-Phosphate	NA	Experimental; Small Molecule	NA	NA	P06971	NA	NA
2-Tridecanoyloxy-Pentadecanoic Acid	NA	Experimental; Small Molecule	NA	NA	P06971	NA	NA
2-Amino-Vinyl-Phosphate	NA	Experimental; Small Molecule	NA	NA	P06971	NA	NA
3-Deoxy-D-Glucosamine	NA	Experimental; Small Molecule	NA	NA	P06971	NA	NA
L-Glycero-D-Manno-Heptopyranose	NA	Experimental; Small Molecule	NA	NA	P06971	NA	NA
Rifamycin Cgp 4832	NA	Experimental; Small Molecule	NA	NA	P06971	NA	NA
Dipyrromethane Cofactor	NA	Experimental; Small Molecule	NA	NA	P06983	NA	NA
Phosphoric Acid Mono-[2-Amino-3-(3h-Imidazol-4-Yl)-Propyl]Ester	NA	Experimental; Small Molecule	NA	NA	P06986; Q9X0D0	NA	NA
Histidinol	NA	Experimental; Small Molecule	NA	NA	P06988; P60906	NA	NA
N-(2-OXOTETRAHYDROFURAN-3-YL)OCTANAMIDE	NA	Experimental; Small Molecule	NA	NA	P07026	NA	NA
2'-Deoxyguanosine-5'-Triphosphate	NA	Experimental; Small Molecule	NA	NA	P15531; P07071	NA	NA
(3R)-3-hydroxy-2,2-dimethyl-4-oxo-4-({3-oxo-3-[(2-sulfanylethyl)amino]propyl}amino)butyl 2,2-dimethylpropanoate	NA	Experimental; Small Molecule	NA	NA	P07097	NA	NA
PANTOTHENYL-AMINOETHANOL-11-PIVALIC ACID	NA	Experimental; Small Molecule	NA	NA	P07097	NA	NA
S-Butyryl-Cystein	NA	Experimental; Small Molecule	NA	NA	P07097	NA	NA
Pantothenyl-Aminoethanol-Acetate Pivalic Acid	NA	Experimental; Small Molecule	NA	NA	P07097	NA	NA
Acetoacetyl-Coenzyme A	NA	Experimental; Small Molecule	NA	NA	O06414; Q06319; Q9FD87; Q79ZY6; Q16836; P07097; P16219; P30084	NA	NA
Undecyl-Phosphinic Acid Butyl Ester	NA	Experimental; Small Molecule	NA	NA	P07098	NA	NA
Meta-Tyrosine	NA	Experimental; Small Molecule	NA	NA	P07101	NA	NA
Hexadecanal	16-Hexadecanal; N-hexadecanal; PLM; PLY; Palmitaldehyde; Palmitoyl; Palmitoyl aldehyde	Experimental; Small Molecule	NA	NA	P08100; P07108	NA	NA
(Hydroxyethyloxy)Tri(Ethyloxy)Octane	NA	Experimental; Small Molecule	NA	NA	P08100; P74334; P76045; P0A915; Q48152; P05695; P32722; P31243; Q9HUR5; P07110; P0A917; Q9K597; Q9RBW8; A5W4F4; Q9HVJ6; Q72JD8; O33407; P0A910; P39767; P02931; P10384; P33247; P06129; P04118; P16233	NA	NA
2-CHLORO-4-ETHYLAMINO-6-(R(+)-2'-CYANO-4-BUTYLAMINO)-1,3,5-TRIAZINE	NA	Experimental; Small Molecule	NA	NA	P07173; P06008; P06009; P06010	NA	NA
2-CHLORO-4-ETHYLAMINO-6-(S(-)-2'-CYANO-4-BUTYLAMINO)-1,3,5-TRIAZINE	NA	Experimental; Small Molecule	NA	NA	P07173; P06008; P06009; P06010	NA	NA
UBIQUINONE-2	NA	Experimental; Small Molecule	NA	NA	O14949; P47985; O14957; P14927; Q9UDW1; P07173; P06008; P06009; P06010; P0A6M2; P0AC41; Q02761; Q02762; Q02760; P0C0Y8; P0C0Y9; P0C0Y7; P07014; P69054; P0AC44; P08574; P00156; P31930; P22695; P07919	NA	NA
N-Cyclopentyl-N-Cyclobutylformamide	NA	Experimental; Small Molecule	NA	NA	P07327	NA	NA
6-CHLORO-3-(3-METHYLISOXAZOL-5-YL)-4-PHENYLQUINOLIN-2(1H)-ONE	NA	Experimental; Small Molecule	NA	NA	P07333	NA	NA
5-CYANO-FURAN-2-CARBOXYLIC ACID [5-HYDROXYMETHYL-2-(4-METHYL-PIPERIDIN-1-YL)-PHENYL]-AMIDE	NA	Experimental; Small Molecule	NA	NA	P07333	NA	NA
5-AMINO-6-CYCLOHEXYL-4-HYDROXY-2-ISOBUTYL-HEXANOIC ACID	NA	Experimental; Small Molecule	NA	NA	P07339	NA	NA
1h-Benoximidazole-2-Carboxylic Acid	NA	Experimental; Small Molecule	NA	NA	P07339	NA	NA
N-Aminoethylmorpholine	NA	Experimental; Small Molecule	NA	NA	P07339	NA	NA
CBZ-LEU-LEU-TYR-CH2F	NA	Experimental; Small Molecule	NA	NA	P07384	NA	NA
(2S)-4-METHYL-2-(3-PHENYLTHIOUREIDO)-N-((3S)-TETRAHYDRO-2-HYDROXY-3-FURANYL)PENTANAMIDE	NA	Experimental; Small Molecule	NA	NA	P07384	NA	NA
N-[N-[1-Hydroxycarboxyethyl-Carbonyl]Leucylamino-Butyl]-Guanidine	NA	Experimental; Small Molecule	NA	NA	Q8NX63; P07384	NA	NA
Equilenin	NA	Experimental; Small Molecule	NA	NA	P00947; P07445	NA	NA
1-O-[P-Nitrophenyl]-Beta-D-Galactopyranose	NA	Experimental; Small Molecule	NA	NA	P07464; P00722	NA	NA
1-(Isopropylthio)-Beta-Galactopyranside	NA	Experimental; Small Molecule	NA	NA	P00722; P07464; P03023	NA	NA
2-O-(3'-AMIDINOPHENYL)-5-O-(4''-AMIDINOPHENYL}-1,4:3,6-DIANHYDRO-D-SORBITOL	NA	Experimental; Small Molecule	NA	NA	P07477	NA	NA
Bis(5-Amidino-2-Benzimidazolyl)Methane Ketone Hydrate	NA	Experimental; Small Molecule	NA	NA	P07477	NA	NA
CRA_17693	NA	Experimental; Small Molecule	NA	NA	P07477	NA	NA
CRA_10972	NA	Experimental; Small Molecule	NA	NA	P07477	NA	NA
N-Alpha-(2-Naphthylsulfonyl)-N(3-Amidino-L-Phenylalaninyl)Isopipecolinic Acid Methyl Ester	NA	Experimental; Small Molecule	NA	NA	P07477	NA	NA
2-(2-METHYLPHENYL)-1H-INDOLE-6-CARBOXIMIDAMIDE	NA	Experimental; Small Molecule	NA	NA	P07477	NA	NA
[N-(BENZYLOXYCARBONYL)AMINO](4-AMIDINOPHENYL)METHANE-PHOSPHONATE	NA	Experimental; Small Molecule	NA	NA	P07477	NA	NA
1-(2-Amidinophenyl)-3-(Phenoxyphenyl)Urea	NA	Experimental; Small Molecule	NA	NA	P07477	NA	NA
CRA_1801	NA	Experimental; Small Molecule	NA	NA	P07477	NA	NA
CRA_10433	NA	Experimental; Small Molecule	NA	NA	P07477	NA	NA
5-Amidino-Benzimidazole	NA	Experimental; Small Molecule	NA	NA	P07477	NA	NA
ZK-806711	NA	Experimental; Small Molecule	NA	NA	P07477	NA	NA
Nalpha-(2-Naphthylsulfonylglycyl)-3-Amidino-D,L-Phenylalanine-Isopropylester	NA	Experimental; Small Molecule	NA	NA	P07477	NA	NA
Bis(5-Amidino-Benzimidazolyl)Methane Zinc	NA	Experimental; Small Molecule	NA	NA	P07477	NA	NA
Benzo[B]Thiophene-2-Carboxamidine	NA	Experimental; Small Molecule	NA	NA	P07477	NA	NA
CRA_9678	NA	Experimental; Small Molecule	NA	NA	P07477	NA	NA
4-Phenylbutylamine	NA	Experimental; Small Molecule	NA	NA	P07477	NA	NA
Trans-2-Phenylcyclopropylamine	NA	Experimental; Small Molecule	NA	NA	P07477	NA	NA
CRA_1802	NA	Experimental; Small Molecule	NA	NA	P07477	NA	NA
CRA_17312	NA	Experimental; Small Molecule	NA	NA	P07477	NA	NA
Bis(5-Amidino-Benzimidazolyl)Methanone Zinc	NA	Experimental; Small Molecule	NA	NA	P07477	NA	NA
diethyl [(1R)-1,5-diaminopentyl]boronate	NA	Experimental; Small Molecule	NA	NA	P07477	NA	NA
CRA_16847	2-(3-{5-[AMINO(IMINIO)METHYL]-1H-BENZIMIDAZOL-2-YL}-5-BROMO-4-OXIDOPHENYL)SUCCINATE	Experimental; Small Molecule	NA	NA	P07477	NA	NA
4-{[1-Methyl-5-(2-Methyl-Benzoimidazol-1-Ylmethyl)-1h-Benzoimidazol-2-Ylmethyl]-Amino}-Benzamidine	NA	Experimental; Small Molecule	NA	NA	P07477	NA	NA
CRA_9334	NA	Experimental; Small Molecule	NA	NA	P07477	NA	NA
Bis-Benzamidine	NA	Experimental; Small Molecule	NA	NA	P07477	NA	NA
2,5-O,O-BIS-{4',4''-AMIDINOPHENYL}-1,4:3,6-DIANHYDRO-D-SORBITOL	NA	Experimental; Small Molecule	NA	NA	P07477	NA	NA
Amylamine	NA	Experimental; Small Molecule	NA	NA	P07477	NA	NA
CRA_10656	NA	Experimental; Small Molecule	NA	NA	P07477	NA	NA
5-amino-2,4,6-tribromobenzene-1,3-dicarboxylic acid	NA	Experimental; Small Molecule	NA	NA	P07477	NA	NA
2-(3-METHYLPHENYL)-1H-INDOLE-5-CARBOXIMIDAMIDE	NA	Experimental; Small Molecule	NA	NA	P07477	NA	NA
Bis(5-Amidino-2-Benzimidazolyl)Methane Ketone	NA	Experimental; Small Molecule	NA	NA	P07477	NA	NA
CRA_10762	NA	Experimental; Small Molecule	NA	NA	P07477	NA	NA
[4-({[5-Benzyloxy-1-(3-Carbamimidoyl-Benzyl)-1h-Indole-2-Carbonyl]-Amino}-Methyl)-Phenyl]-Trimethyl-Ammonium	NA	Experimental; Small Molecule	NA	NA	P07477	NA	NA
2-(2-METHYLPHENYL)-1H-INDOLE-5-CARBOXIMIDAMIDE	NA	Experimental; Small Molecule	NA	NA	P07477	NA	NA
N-Alpha-(2-Naphthylsulfonyl)-N(3-Amidino-L-Phenylalaninyl)-4-Acetyl-Piperazine	NA	Experimental; Small Molecule	NA	NA	P07477	NA	NA
2-(2-Oxo-1,2-Dihydro-Pyridin-3-Yl)-1h-Benzoimidazole-5-Carboxamidine	NA	Experimental; Small Molecule	NA	NA	P07477	NA	NA
2-(2-Hydroxy-Phenyl)-3h-Benzoimidazole-5-Carboxamidine	NA	Experimental; Small Molecule	NA	NA	P07477	NA	NA
1-(4-Amidinophenyl)-3-(4-Chlorophenyl)Urea	NA	Experimental; Small Molecule	NA	NA	P07477	NA	NA
2,5-bis-o-{3-[amino(imino)methyl]phenyl}-1,4:3,6-dianhydro-d-glucitol	2,5-O,O-BIS-(3',3"-AMIDINOPHENYL)-1,4:3,6-DIANHYDRO-D-SORBITOL	Experimental; Small Molecule	NA	NA	P07477	NA	NA
[4-(6-Chloro-Naphthalene-2-Sulfonyl)-Piperazin-1-Yl]-(3,4,5,6-Tetrahydro-2h-[1,4']Bipyridinyl-4-Yl)-Methanone	NA	Experimental; Small Molecule	NA	NA	P07477	NA	NA
Cyclohexane	NA	Experimental; Small Molecule	NA	NA	P07477	NA	NA
4-(METHYLSULFONYL)BENZENECARBOXIMIDAMIDE	NA	Experimental; Small Molecule	NA	NA	P07477	NA	NA
Bis(5-Amidino-2-Benzimidazolyl)Methanone	NA	Experimental; Small Molecule	NA	NA	P07477	NA	NA
2-O-(4'-AMIDINOPHENYL)-5-O-(3''-AMIDINOPHENYL)-1,4:3,6-DIANHYDRO-D-SORBITOL	NA	Experimental; Small Molecule	NA	NA	P07477	NA	NA
ZK-805623	NA	Experimental; Small Molecule	NA	NA	P07477	NA	NA
RWJ-51084	NA	Experimental; Small Molecule	NA	NA	P07477	NA	NA
1-{[1-(2-AMINO-3-PHENYL-PROPIONYL)-PYRROLIDINE-2-CARBONYL]-AMINO}-2-(3-CYANO-PHENYL)-ETHANEBORONIC ACID	NA	Experimental; Small Molecule	NA	NA	P07477	NA	NA
RPR128515	NA	Experimental; Small Molecule	NA	NA	P07477	NA	NA
N-Alpha-(2-Naphthylsulfonyl)-N-(3-Amidino-L-Phenylalaninyl)-D-Pipecolinic Acid	NA	Experimental; Small Molecule	NA	NA	P07477	NA	NA
Crc200 (Chiron-Behring)	NA	Experimental; Small Molecule	NA	NA	P07477	NA	NA
3-{5-[AMINO(IMINIO)METHYL]-1H-INDOL-2-YL}-5-METHOXY-1,1'-BIPHENYL-2-OLATE	NA	Experimental; Small Molecule	NA	NA	P07477	NA	NA
CRA_9785	NA	Experimental; Small Molecule	NA	NA	P07477	NA	NA
Aeruginosin 98-B	NA	Experimental; Small Molecule	NA	NA	P07477	NA	NA
4-Fluorobenzylamine	NA	Experimental; Small Molecule	NA	NA	P07477	NA	NA
CRA_23653	NA	Experimental; Small Molecule	NA	NA	P07477	NA	NA
CRA_7806	NA	Experimental; Small Molecule	NA	NA	P07477	NA	NA
+/-METHYL 4-(AMINOIMINOMETHYL)-BETA-[3- INH (AMINOIMINO)PHENYL]BENZENE PENTANOATE	NA	Experimental; Small Molecule	NA	NA	P07477	NA	NA
2-(2-Hydroxy-Phenyl)-1h-Indole-5-Carboxamidine	NA	Experimental; Small Molecule	NA	NA	P07477	NA	NA
[(1-{2[(4-Carbamimidoyl-Phenylamino)-Methyl]-1-Methyl-1h-Benzoimidazol-5-Yl}-Cyclopropyl)-Pyridin-2-Yl-Methyleneaminooxy]-Acetic Acid Ethyl Ester	NA	Experimental; Small Molecule	NA	NA	P07477	NA	NA
CRA_10991	NA	Experimental; Small Molecule	NA	NA	P07477	NA	NA
(2s,4r)-1-Acetyl-N-[(1s)-4-[(Aminoiminomethyl)Amino]-1-(2-Benzothiazolylcarbonyl)Butyl]-4-Hydroxy-2-Pyrrolidinecarboxamide	NA	Experimental; Small Molecule	NA	NA	P07477	NA	NA
CRA_10950	NA	Experimental; Small Molecule	NA	NA	P07477	NA	NA
Zk-806450	NA	Experimental; Small Molecule	NA	NA	P07477	NA	NA
CRA_9076	NA	Experimental; Small Molecule	NA	NA	P07477	NA	NA
RPR131247	NA	Experimental; Small Molecule	NA	NA	P07477	NA	NA
CRA_11092	NA	Experimental; Small Molecule	NA	NA	P07477	NA	NA
ZK-800270	2H-BENZOIMIDAZOL-2-YLAMINE	Experimental; Small Molecule	NA	NA	P07477	NA	NA
(S)-N-(4-carbamimidoylbenzyl)-1-(2-(cyclopentyloxy)ethanoyl)pyrrolidine-2-carboxamide	NA	Experimental; Small Molecule	NA	NA	P07477; P00734	NA	NA
(S)-N-(4-carbamimidoylbenzyl)-1-(3-cyclohexylpropanoyl)pyrrolidine-2-carboxamide	NA	Experimental; Small Molecule	NA	NA	P07477; P00734	NA	NA
(S)-N-(4-carbamimidoylbenzyl)-1-(3-cyclopentylpropanoyl)pyrrolidine-2-carboxamide	NA	Experimental; Small Molecule	NA	NA	P07477; P00734	NA	NA
2-NAPHTHALENESULFONIC ACID	NA	Experimental; Small Molecule	NA	NA	P00734; P07477	NA	NA
N-cyclooctylglycyl-N-(4-carbamimidoylbenzyl)-L-prolinamide	NA	Experimental; Small Molecule	NA	NA	P00734; P07477	NA	NA
(S)-N-(4-carbamimidoylbenzyl)-1-(2-(cyclohexylamino)ethanoyl)pyrrolidine-2-carboxamide	NA	Experimental; Small Molecule	NA	NA	P07477; P00734	NA	NA
(S)-N-(4-carbamimidoylbenzyl)-1-(2-(cyclopentylamino)ethanoyl)pyrrolidine-2-carboxamide	NA	Experimental; Small Molecule	NA	NA	P07477; P00734	NA	NA
N-cycloheptylglycyl-N-(4-carbamimidoylbenzyl)-L-prolinamide	NA	Experimental; Small Molecule	NA	NA	P07477; P00734	NA	NA
Hemi-Babim	NA	Experimental; Small Molecule	NA	NA	P07477; P00734	NA	NA
(S)-N-(4-carbamimidoylbenzyl)-1-(2-(cyclohexyloxy)ethanoyl)pyrrolidine-2-carboxamide	NA	Experimental; Small Molecule	NA	NA	P07477; P00734	NA	NA
4-PIPERIDIN-4-YLBUTANAL	NA	Experimental; Small Molecule	NA	NA	P07477; P20231	NA	NA
Benzylamine	NA	Experimental; Small Molecule	NA	NA	P07478; P07477	NA	NA
3-Phenylpropylamine	NA	Experimental; Small Molecule	NA	NA	P07478; P07477	NA	NA
Phosphorylisopropane	NA	Experimental; Small Molecule	NA	NA	P07477; P07478; P17538	NA	NA
O-Benzylsulfonyl-Serine	NA	Experimental; Small Molecule	NA	NA	P29600; P07478; P0A115; P16753; P27693	NA	NA
2-Phenylethylamine	NA	Experimental; Small Molecule	NA	NA	P46883; P07478; P07477	NA	NA
Phosphonoserine	NA	Experimental; Small Molecule	NA	NA	P05451; Q15796; O31465; P25924; P07515; P13569; O15530; P11309; Q04759; P06737; P17612; P26276; P11217; O32723; P02974; P00634; P29508; P51584; P08100; Q9UL54; Q03721	NA	NA
(2S)-1-(9H-Carbazol-4-yloxy)-3-(isopropylamino)propan-2-ol	NA	Experimental; Small Molecule	NA	NA	P00720; P07550	NA	NA
Di-Stearoyl-3-Sn-Phosphatidylethanolamine	NA	Experimental; Small Molecule	NA	NA	P07602	NA	NA
6-Amino-1-Methylpurine	NA	Experimental; Small Molecule	NA	NA	P07617	NA	NA
7n-Methyl-8-Hydroguanosine-5'-Triphosphate	NA	Experimental; Small Molecule	NA	NA	P07617	NA	NA
7-Methylguanosine	NA	Experimental; Small Molecule	NA	NA	P07617	NA	NA
1-Methylcytosine	NA	Experimental; Small Molecule	NA	NA	P07617	NA	NA
3-Methylcytosine	NA	Experimental; Small Molecule	NA	NA	P07617	NA	NA
7,9-Dimethylguanine	NA	Experimental; Small Molecule	NA	NA	P07617	NA	NA
Thymine	NA	Experimental; Small Molecule	NA	NA	P61497; P07650	NA	NA
2-Acetamido-2-Deoxy-D-Glucono-1,5-Lactone	NA	Experimental; Small Molecule	NA	NA	P11797; P07686	NA	NA
(2r,3r,4s,5r)-2-Acetamido-3,4-Dihydroxy-5-Hydroxymethyl-Piperidinium	NA	Experimental; Small Molecule	NA	NA	P07686; Q9Y691	NA	NA
BIPHENYL-4-YL-ACETALDEHYDE	NA	Experimental; Small Molecule	NA	NA	P07711	NA	NA
7-HYDROXY-4-METHYL-3-(2-HYDROXY-ETHYL)COUMARIN	NA	Experimental; Small Molecule	NA	NA	P07737	NA	NA
9-Deazaadenine	NA	Experimental; Small Molecule	NA	NA	P07741	NA	NA
4-Methyl-1,2-Benzenediol	NA	Experimental; Small Molecule	NA	NA	Q05603; P07773	NA	NA
'5'-O-(N-(L-Alanyl)-Sulfamoyl)Adenosine	NA	Experimental; Small Molecule	NA	NA	P07814	NA	NA
'5'-O-(N-(L-Prolyl)-Sulfamoyl)Adenosine	NA	Experimental; Small Molecule	NA	NA	P07814	NA	NA
5'-O-(N-(L-Cysteinyl)-Sulfamoyl)Adenosine	NA	Experimental; Small Molecule	NA	NA	P07814	NA	NA
Coprogen	NA	Experimental; Small Molecule	NA	NA	P07822	NA	NA
Gallichrome	NA	Experimental; Small Molecule	NA	NA	P07822	NA	NA
Delta-2-Albomycin A1	NA	Experimental; Small Molecule	NA	NA	P07822; P06971	NA	NA
METHYL N-({(2S,3S)-3-[(PROPYLAMINO)CARBONYL]OXIRAN-2-YL}CARBONYL)-L-ISOLEUCYL-L-PROLINATE	NA	Experimental; Small Molecule	NA	NA	P07858	NA	NA
2-Pyridinethiol	NA	Experimental; Small Molecule	NA	NA	P07858	NA	NA
N-{[(2S,3S)-3-(ETHOXYCARBONYL)OXIRAN-2-YL]CARBONYL}-	NA	Experimental; Small Molecule	NA	NA	P07858	NA	NA
Diphenylacetic Acid	NA	Experimental; Small Molecule	NA	NA	P07858	NA	NA
N-(3-Propylcarbamoyloxirane-2-Carbonyl)-Isoleucyl-Proline	N-(3-Propylcarbamoyloxirane-2-carbonyl)-isoleucyl-proline	Experimental; Small Molecule	NA	NA	P07858	NA	NA
N-{[(2S,3S)-3-(ETHOXYCARBONYL)OXIRAN-2-YL]CARBONYL}-L-ISOLEUCINE	NA	Experimental; Small Molecule	NA	NA	P07858	NA	NA
N-({(2S,3S)-3-[(BENZYLAMINO)CARBONYL]OXIRAN-2-YL}CARBONYL)-L-ISOLEUCYL-L-PROLINE	NA	Experimental; Small Molecule	NA	NA	P07858	NA	NA
3-Methylphenylalanine	NA	Experimental; Small Molecule	NA	NA	P07858	NA	NA
2-Aminoethanimidic Acid	NA	Experimental; Small Molecule	NA	NA	P07858	NA	NA
N-{[(2S,3S)-3-(ETHOXYCARBONYL)OXIRAN-2-YL]CARBONYL}-L-ISOLEUCYL-L-ALANINE	NA	Experimental; Small Molecule	NA	NA	P07858	NA	NA
3-Amino-4-Oxybenzyl-2-Butanone	NA	Experimental; Small Molecule	NA	NA	P07858	NA	NA
BENZYL N-({(2S,3S)-3-[(PROPYLAMINO)CARBONYL]OXIRAN-2-YL}CARBONYL)-L-ISOLEUCYL-L-PROLINATE	NA	Experimental; Small Molecule	NA	NA	P07858	NA	NA
N-{[(2S,3S)-3-(ETHOXYCARBONYL)OXIRAN-2-YL]CARBONYL}-L-ISOLEUCYL-L-ISOLEUCINE	NA	Experimental; Small Molecule	NA	NA	P07858	NA	NA
N-[1-Hydroxycarboxyethyl-Carbonyl]Leucylamino-2-Methyl-Butane	NA	Experimental; Small Molecule	NA	NA	P07858; P09668	NA	NA
4-{[(2R)-2-(2-methylphenyl)pyrrolidin-1-yl]carbonyl}benzene-1,3-diol	NA	Experimental; Small Molecule	NA	NA	P07900	NA	NA
2-[(2-methoxyethyl)amino]-4-(4-oxo-1,2,3,4-tetrahydro-9H-carbazol-9-yl)benzamide	NA	Experimental; Small Molecule	NA	NA	P07900	NA	NA
8-(2-Chloro-3,4,5-Trimethoxy-Benzyl)-9-Pent-4-Ylnyl-9h-Purin-6-Ylamine	NA	Experimental; Small Molecule	NA	NA	P07900	NA	NA
9-Butyl-8-(2,5-Dimethoxy-Benzyl)-2-Fluoro-9h-Purin-6-Ylamine	NA	Experimental; Small Molecule	NA	NA	P07900	NA	NA
5-(5-CHLORO-2,4-DIHYDROXYPHENYL)-N-ETHYL-4-PIPERAZIN-1-YL-1H-PYRAZOLE-3-CARBOXAMIDE	NA	Experimental; Small Molecule	NA	NA	P07900	NA	NA
5-(5-chloro-2,4-dihydroxyphenyl)-N-ethyl-4-[4-(morpholin-4-ylmethyl)phenyl]isoxazole-3-carboxamide	NA	Experimental; Small Molecule	NA	NA	P07900	NA	NA
4-(1h-Imidazol-4-Yl)-3-(5-Ethyl-2,4-Dihydroxy-Phenyl)-1h-Pyrazole	NA	Experimental; Small Molecule	NA	NA	P07900	NA	NA
4-chloro-6-{5-[(2-morpholin-4-ylethyl)amino]-1,2-benzisoxazol-3-yl}benzene-1,3-diol	NA	Experimental; Small Molecule	NA	NA	P07900	NA	NA
4-bromo-6-(6-hydroxy-1,2-benzisoxazol-3-yl)benzene-1,3-diol	NA	Experimental; Small Molecule	NA	NA	P07900	NA	NA
8-(2-Chloro-3,4,5-Trimethoxy-Benzyl)-2-Fluoro-9-Pent-4-Ylnyl-9h-Purin-6-Ylamine	NA	Experimental; Small Molecule	NA	NA	P07900	NA	NA
(5E,7S)-2-amino-7-(4-fluoro-2-pyridin-3-ylphenyl)-4-methyl-7,8-dihydroquinazolin-5(6H)-one oxime	NA	Experimental; Small Molecule	NA	NA	P07900	NA	NA
2-amino-4-[2,4-dichloro-5-(2-pyrrolidin-1-ylethoxy)phenyl]-N-ethylthieno[2,3-d]pyrimidine-6-carboxamide	NA	Experimental; Small Molecule	NA	NA	P07900	NA	NA
9-Butyl-8-(3-Methoxybenzyl)-9h-Purin-6-Amine	NA	Experimental; Small Molecule	NA	NA	P07900	NA	NA
4-(1,3-Benzodioxol-5-Yl)-5-(5-Ethyl-2,4-Dihydroxyphenyl)-2h-Pyrazole-3-Carboxylic Acid	NA	Experimental; Small Molecule	NA	NA	P07900	NA	NA
6-(3-BROMO-2-NAPHTHYL)-1,3,5-TRIAZINE-2,4-DIAMINE	NA	Experimental; Small Molecule	NA	NA	P07900	NA	NA
N-(4-ACETYLPHENYL)-5-(5-CHLORO-2,4-DIHYDROXYPHENYL)-1H-PYRAZOLE-4-CARBOXAMIDE	NA	Experimental; Small Molecule	NA	NA	P07900	NA	NA
9-Butyl-8-(2-Chloro-3,4,5-Trimethoxy-Benzyl)-9h-Purin-6-Ylamine	NA	Experimental; Small Molecule	NA	NA	P07900	NA	NA
(3E)-3-[(phenylamino)methylidene]dihydrofuran-2(3H)-one	NA	Experimental; Small Molecule	NA	NA	P07900	NA	NA
9-Butyl-8-(2,5-Dimethoxy-Benzyl)-9h-Purin-6-Ylamine	NA	Experimental; Small Molecule	NA	NA	P07900	NA	NA
8-(2,5-Dimethoxy-Benzyl)-2-Fluoro-9-Pent-9h-Purin-6-Ylamine	NA	Experimental; Small Molecule	NA	NA	P07900	NA	NA
2-AMINO-4-(2,4-DICHLOROPHENYL)-N-ETHYLTHIENO[2,3-D]PYRIMIDINE-6-CARBOXAMIDE	NA	Experimental; Small Molecule	NA	NA	P07900	NA	NA
8-BENZO[1,3]DIOXOL-,5-YLMETHYL-9-BUTYL-9H-	NA	Experimental; Small Molecule	NA	NA	P07900	NA	NA
N-[4-(AMINOSULFONYL)BENZYL]-5-(5-CHLORO-2,4-DIHYDROXYPHENYL)-1H-PYRAZOLE-4-CARBOXAMIDE	NA	Experimental; Small Molecule	NA	NA	P07900	NA	NA
4-CHLORO-6-(4-PIPERAZIN-1-YL-1H-PYRAZOL-5-YL)BENZENE-1,3-DIOL	NA	Experimental; Small Molecule	NA	NA	P07900	NA	NA
9-Butyl-8-(4-Methoxybenzyl)-9h-Purin-6-Amine	NA	Experimental; Small Molecule	NA	NA	P07900	NA	NA
N-[(2-AMINO-6-METHYLPYRIMIDIN-4-YL)METHYL]-3-{[(E)-(2-OXODIHYDROFURAN-3(2H)-YLIDENE)METHYL]AMINO}BENZENESULFONAMIDE	NA	Experimental; Small Molecule	NA	NA	P07900	NA	NA
2-(1H-pyrrol-1-ylcarbonyl)benzene-1,3,5-triol	NA	Experimental; Small Molecule	NA	NA	P07900	NA	NA
8-(2,5-Dimethoxy-Benzyl)-2-Fluoro-9h-Purin-6-Ylamine	NA	Experimental; Small Molecule	NA	NA	P07900	NA	NA
4-methyl-7,8-dihydro-5H-thiopyrano[4,3-d]pyrimidin-2-amine	NA	Experimental; Small Molecule	NA	NA	P07900	NA	NA
4-CHLORO-6-(4-{4-[4-(METHYLSULFONYL)BENZYL]PIPERAZIN-1-YL}-1H-PYRAZOL-5-YL)BENZENE-1,3-DIOL	NA	Experimental; Small Molecule	NA	NA	P07900	NA	NA
3-({2-[(2-AMINO-6-METHYLPYRIMIDIN-4-YL)ETHYNYL]BENZYL}AMINO)-1,3-OXAZOL-2(3H)-ONE	NA	Experimental; Small Molecule	NA	NA	P07900	NA	NA
4-(2,4-dichlorophenyl)-5-phenyldiazenyl-pyrimidin-2-amine	NA	Experimental; Small Molecule	NA	NA	P07900	NA	NA
8-Benzo[1,3]Dioxol-,5-Ylmethyl-9-Butyl-2-Fluoro-9h-Purin-6-Ylamine	NA	Experimental; Small Molecule	NA	NA	P07900	NA	NA
3,6-DIAMINO-5-CYANO-4-(4-ETHOXYPHENYL)THIENO[2,3-B]PYRIDINE-2-CARBOXAMIDE	NA	Experimental; Small Molecule	NA	NA	P07900	NA	NA
4-(2-methoxyethoxy)-6-methylpyrimidin-2-amine	NA	Experimental; Small Molecule	NA	NA	P07900	NA	NA
Nitrocefin Acyl-Serine	NA	Experimental; Small Molecule	NA	NA	P07944	NA	NA
Methicillin Acyl-Serine	NA	Experimental; Small Molecule	NA	NA	P07944	NA	NA
4-BROMO-2-FLUORO-N-[(4E)-6-METHOXY-7-[(1-METHYLPIPERIDIN-4-YL)METHOXY]QUINAZOLIN-4(1H)-YLIDENE]ANILINE	NA	Experimental; Small Molecule	NA	NA	P07949	NA	NA
3-Hydroxy-4-(3,4,5-Trihydroxy-Tetrahydro-Pyran-2-Yloxy)-Piperidin-2-One	NA	Experimental; Small Molecule	NA	NA	P07986	NA	NA
Xylose-Derived Imidazole	NA	Experimental; Small Molecule	NA	NA	P07986	NA	NA
Xylose-Derived Lactam Oxime	NA	Experimental; Small Molecule	NA	NA	P07986	NA	NA
1-(2-Deoxy-2-Fluoro-3-O-Phosphono-Beta-L-Ribofuranosyl)Pyrimidine-2,4(1h,3h)-Dione	NA	Experimental; Small Molecule	NA	NA	P07998	NA	NA
3'-Uridinemonophosphate	NA	Experimental; Small Molecule	NA	NA	P07998	NA	NA
Phosphoric Acid-2'-[2'-Deoxy-Uridine]Ester-5'-Guanosine Ester	NA	Experimental; Small Molecule	NA	NA	P07998	NA	NA
Uridylyl-2'-5'-Phospho-Adenosine	NA	Experimental; Small Molecule	NA	NA	P07998	NA	NA
1-(3-O-Phosphono-Beta-L-Arabinofuranosyl)Pyrimidine-2,4(1h,3h)-Dione	NA	Experimental; Small Molecule	NA	NA	P07998	NA	NA
1-(2,5-dideoxy-5-pyrrolidin-1-yl-beta-L-erythro-pentofuranosyl)-5-methylpyrimidine-2,4(1H,3H)-dione	NA	Experimental; Small Molecule	NA	NA	P07998	NA	NA
5'-deoxy-5'-piperidin-1-ylthymidine	NA	Experimental; Small Molecule	NA	NA	P07998	NA	NA
5-Amino-1h-Pyrimidine-2,4-Dione	NA	Experimental; Small Molecule	NA	NA	P07998	NA	NA
Uridine-2',3'-Vanadate	NA	Experimental; Small Molecule	NA	NA	P07998	NA	NA
2'-Deoxycytidine-2'-Deoxyadenosine-3',5'-Monophosphate	NA	Experimental; Small Molecule	NA	NA	P07998	NA	NA
Purine Riboside-5'-Monophosphate	NA	Experimental; Small Molecule	NA	NA	P07998	NA	NA
deoxycytidylyl-3',5'-guanosine	NA	Experimental; Small Molecule	NA	NA	P07998	NA	NA
Cytidine-2'-Monophosphate	NA	Experimental; Small Molecule	NA	NA	P07998	NA	NA
U-Pi-a-Pi	NA	Experimental; Small Molecule	NA	NA	P07998	NA	NA
Cytidine-3'-Monophosphate	NA	Experimental; Small Molecule	NA	NA	P07998	NA	NA
Cysteine-S-Acetamide	NA	Experimental; Small Molecule	NA	NA	P00973; P07998	NA	NA
2'-Monophosphoadenosine-5'-Diphosphate	NA	Experimental; Small Molecule	NA	NA	P43876; P07998; P0ABQ4	NA	NA
Adenosine-2'-5'-Diphosphate	NA	Experimental; Small Molecule	NA	NA	P12724; P07998; P10153	NA	NA
2'-Deoxyuridine 3'-Monophosphate	NA	Experimental; Small Molecule	NA	NA	P34096; P07998	NA	NA
Adenosine-3'-5'-Diphosphate	NA	Experimental; Small Molecule	NA	NA	P0A2W7; O43704; P06612; O14792; O00204; P10153; P50225; Q9Y663; P07998; Q06520; P49888; P52848	NA	NA
Beta-Cyclohexyl-Alanine	NA	Experimental; Small Molecule	NA	NA	P08048	NA	NA
(4Z)-6-bromo-4-({[4-(pyrrolidin-1-ylmethyl)phenyl]amino}methylidene)isoquinoline-1,3(2H,4H)-dione	NA	Experimental; Small Molecule	NA	NA	P08069	NA	NA
3-[5-(1H-IMIDAZOL-1-YL)-7-METHYL-1H-BENZIMIDAZOL-2-YL]-4-[(PYRIDIN-2-YLMETHYL)AMINO]PYRIDIN-2(1H)-ONE	NA	Experimental; Small Molecule	NA	NA	P08069	NA	NA
3-[Aminoethylphosphoryl]-[1,2-Di-Palmitoyl]-Sn-Glycerol	NA	Experimental; Small Molecule	NA	NA	P08100	NA	NA
Heptane-1,2,3-Triol	NA	Experimental; Small Molecule	NA	NA	P02974; P13036; P08100	NA	NA
(10S)-10-Formyl-5,8,10-Trideazafolic Acid	NA	Experimental; Small Molecule	NA	NA	P08179	NA	NA
(10R)-10-Formyl-5,8,10-Trideazafolic Acid	NA	Experimental; Small Molecule	NA	NA	P08179	NA	NA
N-[5'-O-Phosphono-Ribofuranosyl]-2-[2-Hydroxy-2-[4-[Glutamic Acid]-N-Carbonylphenyl]-3-[2-Amino-4-Hydroxy-Quinazolin-6-Yl]-Propanylamino]-Acetamide	NA	Experimental; Small Molecule	NA	NA	P08179	NA	NA
Phosphorylated Dihydropteroate	NA	Experimental; Small Molecule	NA	NA	P08192	NA	NA
Isocitrate Calcium Complex	NA	Experimental; Small Molecule	NA	NA	P08200	NA	NA
2-Oxalosuccinic Acid	NA	Experimental; Small Molecule	NA	NA	P08200	NA	NA
Isocitric Acid	NA	Experimental; Small Molecule	NA	NA	P08200; P16100; Q99798; P48735; O75874; P77541	NA	NA
3-Isopropylmalic Acid	NA	Experimental; Small Molecule	NA	NA	Q56268; P08200	NA	NA
2-(2-HYDROXY-CYCLOPENTYL)-PENT-4-ENAL	NA	Experimental; Small Molecule	NA	NA	P08217	NA	NA
(5E)-12-CHLORO-13,15-DIHYDROXY-4,7,8,9-TETRAHYDRO-2-BENZOXACYCLOTRIDECINE-1,10(3H,11H)-DIONE	NA	Experimental; Small Molecule	NA	NA	P08238	NA	NA
4-{4-[4-(3-AMINOPROPOXY)PHENYL]-1H-PYRAZOL-5-YL}-6-CHLOROBENZENE-1,3-DIOL	NA	Experimental; Small Molecule	NA	NA	P08238	NA	NA
(5Z)-12-CHLORO-13,15-DIHYDROXY-4,7,8,9-TETRAHYDRO-2-BENZOXACYCLOTRIDECINE-1,10(3H,11H)-DIONE	NA	Experimental; Small Molecule	NA	NA	P08238	NA	NA
(5E)-14-CHLORO-15,17-DIHYDROXY-4,7,8,9,10,11-HEXAHYDRO-2-BENZOXACYCLOPENTADECINE-1,12(3H,13H)-DIONE	NA	Experimental; Small Molecule	NA	NA	P08238	NA	NA
(5Z)-13-CHLORO-14,16-DIHYDROXY-3,4,7,8,9,10-HEXAHYDRO-1H-2-BENZOXACYCLOTETRADECINE-1,11(12H)-DIONE	NA	Experimental; Small Molecule	NA	NA	P08238	NA	NA
8-(6-BROMO-BENZO[1,3]DIOXOL-5-YLSULFANYL)-9-(3-ISOPROPYLAMINO-PROPYL)-ADENINE	NA	Experimental; Small Molecule	NA	NA	P08238; P07900	NA	NA
9-Butyl-8-(3,4,5-Trimethoxybenzyl)-9h-Purin-6-Amine	NA	Experimental; Small Molecule	NA	NA	P08238; P07900	NA	NA
4-[4-(2,3-DIHYDRO-1,4-BENZODIOXIN-6-YL)-3-METHYL-1H-PYRAZOL-5-YL]-6-ETHYLBENZENE-1,3-DIOL	NA	Experimental; Small Molecule	NA	NA	P08238; P07900	NA	NA
METHYL 3-CHLORO-2-{3-[(2,5-DIHYDROXY-4-METHOXYPHENYL)AMINO]-3-OXOPROPYL}-4,6-DIHYDROXYBENZOATE	NA	Experimental; Small Molecule	NA	NA	P08238; P14625	NA	NA
2-(3-AMINO-2,5,6-TRIMETHOXYPHENYL)ETHYL 5-CHLORO-2,4-DIHYDROXYBENZOATE	NA	Experimental; Small Molecule	NA	NA	P08238; P14625	NA	NA
1-(5'-Phospho-Beta-D-Ribofuranosyl)Barbituric Acid	NA	Experimental; Small Molecule	NA	NA	P08244	NA	NA
6-Hydroxyuridine-5'-Phosphate	NA	Experimental; Small Molecule	NA	NA	P11172; P08244	NA	NA
SC-74020	SC 74020; SC74020	Experimental; Small Molecule	NA	NA	P08253	NA	NA
1-Benzyl-3-(4-Methoxy-Benzenesulfonyl)-6-Oxo-Hexahydro-Pyrimidine-4-Carboxylic Acid Hydroxyamide	NA	Experimental; Small Molecule	NA	NA	P08254	NA	NA
(1n)-4-N-Butoxyphenylsulfonyl-(2r)-N-Hydroxycarboxamido-(4s)-Methanesulfonylamino-Pyrrolidine	NA	Experimental; Small Molecule	NA	NA	P08254	NA	NA
N~2~-(biphenyl-4-ylsulfonyl)-N-hydroxy-N~2~-(2-hydroxyethyl)glycinamide	NA	Experimental; Small Molecule	NA	NA	P08254	NA	NA
N-Hydroxy 1n(4-Methoxyphenyl)Sulfonyl-4-(Z,E-N-Methoxyimino)Pyrrolidine-2r-Carboxamide	NA	Experimental; Small Molecule	NA	NA	P08254	NA	NA
A Disubstituted Succinyl Caprolactam Hydroxymate Mmp3inhibitor	NA	Experimental; Small Molecule	NA	NA	P08254	NA	NA
R-2-{[4'-Methoxy-(1,1'-Biphenyl)-4-Yl]-Sulfonyl}-Amino-6-Methoxy-Hex-4-Ynoic Acid	NA	Experimental; Small Molecule	NA	NA	P08254	NA	NA
N-Hydroxy-4-[(4-Methoxylphenyl)Sulfonyl]-2,2-Dimethyl-Hexahydro-1,4-Thiazepine-3(S)-Carboxamide	NA	Experimental; Small Molecule	NA	NA	P08254	NA	NA
2-[3-(5-MERCAPTO-[1,3,4]THIADIAZOL-2YL)-UREIDO]-N-METHYL-3-PENTAFLUOROPHENYL-PROPIONAMIDE	NA	Experimental; Small Molecule	NA	NA	P08254	NA	NA
[4-(4-PHENYL-PIPERIDIN-1-YL)-BENZENESULFONYLAMINO]-ACETIC ACID	NA	Experimental; Small Molecule	NA	NA	P08254	NA	NA
3-[(4'-cyanobiphenyl-4-yl)oxy]-N-hydroxypropanamide	NA	Experimental; Small Molecule	NA	NA	P08254	NA	NA
[2-(5-MERCAPTO-[1,3,4]THIADIAZOL-2-YLCARBAMOYL)-1-PHENYL-ETHYL]-CARBAMIC ACID BENZYL ESTER	NA	Experimental; Small Molecule	NA	NA	P08254	NA	NA
N-[[2-METHYL-4-HYDROXYCARBAMOYL]BUT-4-YL-N]-BENZYL-P-[PHENYL]-P-[METHYL]PHOSPHINAMID	NA	Experimental; Small Molecule	NA	NA	P08254	NA	NA
N-Hydroxy-1-(4-Methoxyphenyl)Sulfonyl-4-Benzyloxycarbonyl-Piperazine-2-Carboxamide	NA	Experimental; Small Molecule	NA	NA	P08254	NA	NA
5-Methyl-5-(4-Phenoxy-Phenyl)-Pyrimidine-2,4,6-Trione	NA	Experimental; Small Molecule	NA	NA	P08254	NA	NA
2-(2-{2-[(BIPHENYL-4-YLMETHYL)-AMINO]-3-MERCAPTO-PENTANOYLAMINO}-ACETYLAMINO)-3-METHYL-BUTYRIC ACID METHYL ESTER	NA	Experimental; Small Molecule	NA	NA	P08254	NA	NA
3-(1h-Indol-3-Yl)-2-[4-(4-Phenyl-Piperidin-1-Yl)-Benzenesulfonylamino]-Propionic Acid	NA	Experimental; Small Molecule	NA	NA	P08254	NA	NA
2-[3-(5-MERCAPTO-[1,3,4]THIADIAZOL-2-YL)-UREIDO]-N-METHYL-3-PHENYL-PROPIONAMIDE	NA	Experimental; Small Molecule	NA	NA	P08254	NA	NA
N-(4-Aminobutanoyl)-S-(4-Methoxybenzyl)-L-Cysteinylglycine	NA	Experimental; Small Molecule	NA	NA	P08263; P08263	NA	NA
2-Hydroxyethyl Disulfide	NA	Experimental; Small Molecule	NA	NA	P08263; P08263; P00720	NA	NA
S-Benzyl-Glutathione	NA	Experimental; Small Molecule	NA	NA	P08263; P08263; Q04760	NA	NA
Bis-Napthyl Beta-Ketophosphonic Acid	NA	Experimental; Small Molecule	NA	NA	P08311	NA	NA
Cyclohexylformamide	NA	Experimental; Small Molecule	NA	NA	P00326; P08319	NA	NA
8-Oxo-2'-Deoxy-Guanosine-5'-Monophosphate	NA	Experimental; Small Molecule	NA	NA	P08337	NA	NA
(5Z)-3-(4-CHLOROPHENYL)-4-HYDROXY-5-(1-NAPHTHYLMETHYLENE)FURAN-2(5H)-ONE	NA	Experimental; Small Molecule	NA	NA	P08373	NA	NA
Phosphoramidon	NA	Experimental; Small Molecule	NA	NA	P08473	NA	NA
2-[(1S)-1-BENZYL-2-SULFANYLETHYL]-1H-IMIDAZO[4,5-C]PYRIDIN-5-IUM	NA	Experimental; Small Molecule	NA	NA	P08473	NA	NA
N-(3-Phenyl-2-Sulfanylpropanoyl)Phenylalanylalanine	NA	Experimental; Small Molecule	NA	NA	P08473	NA	NA
N-[3-[(1-Aminoethyl)(Hydroxy)Phosphoryl]-2-(1,1'-Biphenyl-4-Ylmethyl)Propanoyl]Alanine	NA	Experimental; Small Molecule	NA	NA	P08473; P09960	NA	NA
METHYL (2Z)-2-(2-{[6-(2-CYANOPHENOXY)PYRIMIDIN-4-YL]OXY}PHENYL)-3-METHOXYACRYLATE	NA	Experimental; Small Molecule	NA	NA	Q9UDW1; P08574; P00156; P31930; P22695; P07919; O14949; P47985; O14957; P14927	NA	NA
METHYL (2Z)-3-METHOXY-2-{2-[(E)-2-PHENYLVINYL]PHENYL}ACRYLATE	NA	Experimental; Small Molecule	NA	NA	Q9UDW1; P08574; P00156; P31930; P22695; P07919; O14949; P47985; O14957; P14927	NA	NA
(5S)-3-ANILINO-5-(2,4-DIFLUOROPHENYL)-5-METHYL-1,3-OXAZOLIDINE-2,4-DIONE	NA	Experimental; Small Molecule	NA	NA	Q9UDW1; P08574; P00156; P31930; P22695; P07919; O14949; P47985; O14957; P14927	NA	NA
FAMOXADONE	NA	Experimental; Small Molecule	NA	NA	Q9UDW1; P08574; P00156; P31930; P22695; P07919; O14949; P47985; O14957; P14927	NA	NA
5-n-undecyl-6-hydroxy-4,7-dioxobenzothiazole	3-undecyl-2-hydroxydioxobenzothiazol; 6-Hydroxy-5-undecyl-4,7-benzothiazoledione; 6-hydroxy-5-undecyl-1,3-benzothiazole-4,7-dione; UHDBT	Experimental; Small Molecule	NA	NA	Q9UDW1; P08574; P00156; P31930; P22695; P07919; O14949; P47985; O14957; P14927	NA	NA
2-NONYL-4-HYDROXYQUINOLINE N-OXIDE	NA	Experimental; Small Molecule	NA	NA	Q9UDW1; P83791; P83793; P83794; P83792; P83797; P83795; P83796; P83798; P08574; P00156; P31930; P22695; P07919; O14949; P47985; O14957; P14927	NA	NA
5-HEPTYL-6-HYDROXY-1,3-BENZOTHIAZOLE-4,7-DIONE	NA	Experimental; Small Molecule	NA	NA	P00156; P47985; P08574; P14927; Q9UDW1	NA	NA
3-[3-(4-methylpiperazin-1-yl)-7-(trifluoromethyl)quinoxalin-5-yl]phenol	NA	Experimental; Small Molecule	NA	NA	P08581	NA	NA
3-[(1R)-1-(2,6-dichloro-3-fluorophenyl)ethoxy]-5-(1-piperidin-4-yl-1H-pyrazol-4-yl)pyridin-2-amine	NA	Experimental; Small Molecule	NA	NA	P08581	NA	NA
1-[(2-NITROPHENYL)SULFONYL]-1H-PYRROLO[3,2-B]PYRIDINE-6-CARBOXAMIDE	NA	Experimental; Small Molecule	NA	NA	P08581	NA	NA
N-({4-[(2-aminopyridin-4-yl)oxy]-3-fluorophenyl}carbamoyl)-2-(4-fluorophenyl)acetamide	NA	Experimental; Small Molecule	NA	NA	P08581	NA	NA
1-(4-fluorophenyl)-N-[3-fluoro-4-(1H-pyrrolo[2,3-b]pyridin-4-yloxy)phenyl]-2-oxo-1,2-dihydropyridine-3-carboxamide	NA	Experimental; Small Molecule	NA	NA	P08581	NA	NA
2-(4-fluorophenyl)-N-{[3-fluoro-4-(1H-pyrrolo[2,3-b]pyridin-4-yloxy)phenyl]carbamoyl}acetamide	NA	Experimental; Small Molecule	NA	NA	P08581	NA	NA
N-(3-chlorophenyl)-N-methyl-2-oxo-3-[(3,4,5-trimethyl-1H-pyrrol-2-yl)methyl]-2H-indole-5-sulfonamide	NA	Experimental; Small Molecule	NA	NA	P08581	NA	NA
6-{[6-(1-methyl-1H-pyrazol-4-yl)[1,2,4]triazolo[4,3-b]pyridazin-3-yl]sulfanyl}quinoline	NA	Experimental; Small Molecule	NA	NA	P08581	NA	NA
4-{[(2S)-3-(tert-butylamino)-2-hydroxypropyl]oxy}-3H-indole-2-carbonitrile	NA	Experimental; Small Molecule	NA	NA	P08588	NA	NA
1-Ter-Butyl-3-P-Tolyl-1h-Pyrazolo[3,4-D]Pyrimidin-4-Ylamine	NA	Experimental; Small Molecule	NA	NA	P08631; P07949	NA	NA
Phosphonotyrosine	NA	Experimental; Small Molecule	NA	NA	P08631; P12931; P10721	NA	NA
Trihydroxyantimonite(Iii)	NA	Experimental; Small Molecule	NA	NA	P08690	NA	NA
Thiarsahydroxy-Cysteine	NA	Experimental; Small Molecule	NA	NA	P08692	NA	NA
Thiarsa Dihydroxy Cysteine	NA	Experimental; Small Molecule	NA	NA	P08692	NA	NA
Trihydroxyarsenite(Iii)	NA	Experimental; Small Molecule	NA	NA	P08690; P08692	NA	NA
S-Arsonocysteine	CSR	Experimental; Small Molecule	NA	NA	P08692; Q7K9G0; P0A006	NA	NA
3-({1-[3-CARBAMIMIDOYL-1-(4-CARBAMIMIDOYL-BENZYLCARBAMOYL)-PROPYLCARBAMOYL]-2-METHYL-BUTYLSULFAMOYL}-METHYL)-BENZOIC ACID	NA	Experimental; Small Molecule	NA	NA	P08709	NA	NA
N-[1-(4-CARBAMIMIDOYL-BENZYLCARBAMOYL)-3-METHYLSULFANYL-PROPYL]-3-HYDROXY-2-PROPOXYAMINO-BUTYRAMID	NA	Experimental; Small Molecule	NA	NA	P08709	NA	NA
2-[2-ETHANESULFONYLAMINO-3-(5-PROPOXY-1H-INDOL-3-YL)-PROPIONYLAMINO]-PENTANEDIOIC ACID 5-AMIDE 1-(4-CARBAMIMIDOYL-BENZYLAMIDE)	NA	Experimental; Small Molecule	NA	NA	P08709	NA	NA
(2R)-({4-[AMINO(IMINO)METHYL]PHENYL}AMINO){5-ETHOXY-2-FLUORO-3-[(3R)-TETRAHYDROFURAN-3-YLOXY]PHENYL}ACETICACID	NA	Experimental; Small Molecule	NA	NA	P08709	NA	NA
2-[2-ETHANESULFONYLAMINO-3-(1H-INDOL-3-YL)-PROPIONYLAMINO]-PENTANEDIOIC ACID 5-AMIDE 1-(4-CARBAMIM IDOYL-BENZYLAMIDE)	NA	Experimental; Small Molecule	NA	NA	P08709	NA	NA
5-(DIMETHYLAMINO)-1-NAPHTHALENESULFONIC ACID(DANSYL ACID)	NA	Experimental; Small Molecule	NA	NA	P00734; P08709	NA	NA
Thioproline	NA	Experimental; Small Molecule	NA	NA	P08758	NA	NA
K201	NA	Experimental; Small Molecule	NA	NA	P08758	NA	NA
L-Alpha-Glycerophosphorylethanolamine	NA	Experimental; Small Molecule	NA	NA	P08758	NA	NA
L-Alpha-Glycerophosphorylserine	NA	Experimental; Small Molecule	NA	NA	P08758	NA	NA
1,4-Dideoxy-O2-Sulfo-Glucuronic Acid	NA	Experimental; Small Molecule	NA	NA	P09038; P08758	NA	NA
1,4-Dideoxy-5-Dehydro-O2-Sulfo-Glucuronic Acid	NA	Experimental; Small Molecule	NA	NA	P08758; P09038; Q9Y663	NA	NA
N,O6-Disulfo-Glucosamine	NA	Experimental; Small Molecule	NA	NA	P09038; P05230; Q9Y663; P14210; P68638; P08758	NA	NA
2'-Deoxycytidine-5'-Monophosphate	NA	Experimental; Small Molecule	NA	NA	P08773; P00469	NA	NA
2-Amino-3-Oxo-4-Sulfo-Butyric Acid	NA	Experimental; Small Molecule	NA	NA	P08842	NA	NA
Nd1-Phosphonohistidine	NA	Experimental; Small Molecule	NA	NA	P08877	NA	NA
Uridine-5'-Diphosphate-Mannose	NA	Experimental; Small Molecule	NA	NA	P09147	NA	NA
Phenyl-Uridine-5'-Diphosphate	NA	Experimental; Small Molecule	NA	NA	P09147	NA	NA
Uridine-5'-Diphosphate-4-Deoxy-4-Fluoro-Alpha-D-Galactose	NA	Experimental; Small Molecule	NA	NA	P09147	NA	NA
Uridine-Diphosphate-N-Acetylglucosamine	NA	Experimental; Small Molecule	NA	NA	P0ACC7; Q16222; P0A751; Q14376; Q97R46; P09147; Q9UBQ6; P26572	NA	NA
Nicotinamide-Adenine-Dinucleotide	NA	Experimental; Small Molecule	NA	NA	P0AET8; Q5SIY4; P00326; P18843; P16115; Q9NPH2; P04406; P00325; Q00796; P0A5Y6; Q16798; Q16836; Q27743; P49366; P12268; P0A094; Q14376; P06715; P11766; P00390; P08200; P23526; P80040; P51659; Q88CZ6; P14061; P23368; P11411; P05091; P22513; P40394; P54716; P26391; P00587; P52961; Q9X108; Q07982; P07327; P09417; P61889; Q99714; P07195; P37672; P69167; P19992; Q9NXA8; P15879; Q6PKH6; P77674; P30901;…	NA	NA
Carboxymethylenecysteine	NA	Experimental; Small Molecule	NA	NA	P09211	NA	NA
S-NONYL-CYSTEINE	NA	Experimental; Small Molecule	NA	NA	P09211	NA	NA
S-(P-Nitrobenzyl)Glutathione	NA	Experimental; Small Molecule	NA	NA	P09211	NA	NA
S-(4-BROMOBENZYL)CYSTEINE	NA	Experimental; Small Molecule	NA	NA	P09211	NA	NA
S-Hydroxycysteine	NA	Experimental; Small Molecule	NA	NA	P01024; P00282; P09211; Q9BWD1; P08263; P02689; P07097; P00782	NA	NA
(9r,10r)-9-(S-Glutathionyl)-10-Hydroxy-9,10-Dihydrophenanthrene	NA	Experimental; Small Molecule	NA	NA	P09211; P09488	NA	NA
Glutathione Sulfonic Acid	NA	Experimental; Small Molecule	NA	NA	P0A9D2; Q03013; P08263; P09211	NA	NA
S-Hexylglutathione	NA	Experimental; Small Molecule	NA	NA	P08263; Q04760; Q03013; P09211; Q8MU52; P08263; P0CG29	NA	NA
Cibacron Blue	NA	Experimental; Small Molecule	NA	NA	P15559; P09211	NA	NA
Glycerol	NA	Experimental; Small Molecule	NA	NA	P05181; Q52369; Q93PP9; P37173; P0A6E4; Q8GR70; P84077; P52477; O43252; P06988; P23367; P69924; O60760; P37700; P09211; Q9NZK7; Q9NPH2; P17802; O14717; P0AER0; P13632; P00325; Q14643; P09466; P17050	NA	NA
N4-HYDROXY-2-ISOBUTYL-N1-(9-OXO-1,8-DIAZA-TRICYCLO[10.6.1.013,18]NONADECA-12(19),13,15,17-TETRAEN-10-YL)-SUCCINAMIDE	NA	Experimental; Small Molecule	NA	NA	P09237	NA	NA
5-METHYL-3-(9-OXO-1,8-DIAZA-TRICYCLO[10.6.1.013,18]NONADECA-12(19),13,15,17-TETRAEN-10-YLCARBAMOYL)-HEXANOIC ACID	NA	Experimental; Small Molecule	NA	NA	P09237	NA	NA
(1R)-N,6-DIHYDROXY-7-METHOXY-2-[(4-METHOXYPHENYL)SULFONYL]-1,2,3,4-TETRAHYDROISOQUINOLINE-1-CARBOXAMIDE	NA	Experimental; Small Molecule	NA	NA	P09237	NA	NA
D-Treitol	NA	Experimental; Small Molecule	NA	NA	P09373	NA	NA
12-Bromododecanoic Acid	NA	Experimental; Small Molecule	NA	NA	P09466	NA	NA
{4-[3-(6,7-Diethoxy-Quinazolin-4-Ylamino)-Phenyl]-Thiazol-2-Yl}-Methanol	NA	Experimental; Small Molecule	NA	NA	P09467	NA	NA
N-[7-(3-AMINOPHENYL)-5-METHOXY-1,3-BENZOXAZOL-2-YL]-2,5-DICHLOROBENZENESULFONAMIDE	NA	Experimental; Small Molecule	NA	NA	P09467	NA	NA
2,5-DICHLORO-N-[5-METHOXY-7-(6-METHOXYPYRIDIN-3-YL)-1,3-BENZOXAZOL-2-YL]BENZENESULFONAMIDE	NA	Experimental; Small Molecule	NA	NA	P09467	NA	NA
2,5-DICHLORO-N-(5-CHLORO-1,3-BENZOXAZOL-2-YL)BENZENESULFONAMIDE	NA	Experimental; Small Molecule	NA	NA	P09467	NA	NA
2,5-Anhydroglucitol-1,6-Biphosphate	NA	Experimental; Small Molecule	NA	NA	P09467	NA	NA
Mdl-29951	NA	Experimental; Small Molecule	NA	NA	P09467	NA	NA
4-AMINO-N-[(2-SULFANYLETHYL)CARBAMOYL]BENZENESULFONAMIDE	NA	Experimental; Small Molecule	NA	NA	P09467	NA	NA
Zinc Trihydroxide	NA	Experimental; Small Molecule	NA	NA	P09488	NA	NA
(9s,10s)-9-(S-Glutathionyl)-10-Hydroxy-9,10-Dihydrophenanthrene	NA	Experimental; Small Molecule	NA	NA	P09488	NA	NA
Glutathione S-(2,4 Dinitrobenzene)	NA	Experimental; Small Molecule	NA	NA	P09488; P28161	NA	NA
Fluorotryptophane	5-Fluoro-L-tryptophan	Experimental; Small Molecule	NA	NA	P60174; P09488	NA	NA
1,2-Di-N-Pentanoyl-Sn-Glycero-3-Dithiophosphocholine	NA	Experimental; Small Molecule	NA	NA	P09598	NA	NA
(3s)-3,4-Di-N-Hexanoyloxybutyl-1-Phosphocholine	NA	Experimental; Small Molecule	NA	NA	P09598	NA	NA
Verdoheme	NA	Experimental; Small Molecule	NA	NA	P09601	NA	NA
1-({2-[2-(4-CHLOROPHENYL)ETHYL]-1,3-DIOXOLAN-2-YL}METHYL)-1H-IMIDAZOLE	NA	Experimental; Small Molecule	NA	NA	P09601	NA	NA
12-Phenylheme	NA	Experimental; Small Molecule	NA	NA	P09601	NA	NA
1-(adamantan-1-yl)-2-(1H-imidazol-1-yl)ethanone	NA	Experimental; Small Molecule	NA	NA	P09601	NA	NA
2-Phenylheme	NA	Experimental; Small Molecule	NA	NA	P09601	NA	NA
CARBOBENZYLOXY-(L)-LEUCINYL-(L)LEUCINYL METHOXYMETHYLKETONE	NA	Experimental; Small Molecule	NA	NA	P09668	NA	NA
N1-(1-Dimethylcarbamoyl-2-Phenyl-Ethyl)-2-Oxo-N4-(2-Pyridin-2-Yl-Ethyl)-Succinamide	NA	Experimental; Small Molecule	NA	NA	P09668	NA	NA
Para-Toluene Sulfonate	NA	Experimental; Small Molecule	NA	NA	P61626; P09668	NA	NA
ETHYL (1E)-2-PHENYL-N-(SULFOOXY)ETHANIMIDOTHIOATE	NA	Experimental; Small Molecule	NA	NA	P09848	NA	NA
(1S,2S,3R,4S,5S)-2,3,4-TRIHYDROXY-5-(HYDROXYMETHYL)CYCLOHEXYL (1E)-2-PHENYL-N-(SULFOOXY)ETHANIMIDOTHIOATE	NA	Experimental; Small Molecule	NA	NA	P09848	NA	NA
D-Gluconhydroximo-1,5-Lactam	NA	Experimental; Small Molecule	NA	NA	P09848	NA	NA
Gluconolactone	NA	Experimental; Small Molecule	NA	NA	P09848	NA	NA
2-(2-Hydroxy-1,1-Dihydroxymethyl-Ethylamino)-Ethanesulfonic Acid	NA	Experimental; Small Molecule	NA	NA	P09871	NA	NA
Carba-Nicotinamide-Adenine-Dinucleotide	NA	Experimental; Small Molecule	NA	NA	P09874	NA	NA
5-FLUORO-1-[4-(4-PHENYL-3,6-DIHYDROPYRIDIN-1(2H)-YL)BUTYL]QUINAZOLINE-2,4(1H,3H)-DIONE	NA	Experimental; Small Molecule	NA	NA	P09874	NA	NA
6-AMINO-BENZO[DE]ISOQUINOLINE-1,3-DIONE	NA	Experimental; Small Molecule	NA	NA	P09874	NA	NA
trans-4-(7-carbamoyl-1H-benzimidazol-2-yl)-1-propylpiperidinium	NA	Experimental; Small Molecule	NA	NA	P09874	NA	NA
3-Methoxybenzamide	NA	Experimental; Small Molecule	NA	NA	P09874	NA	NA
3,4-Dihydro-5-Methyl-Isoquinolinone	NA	Experimental; Small Molecule	NA	NA	P09874	NA	NA
2-{3-[4-(4-Fluorophenyl)-3,6-Dihydro-1(2h)-Pyridinyl]Propyl}-8-Methyl-4(3h)-Quinazolinone	NA	Experimental; Small Molecule	NA	NA	P09874	NA	NA
NU1025	NA	Experimental; Small Molecule	NA	NA	P09874	NA	NA
2-(3'-Methoxyphenyl) Benzimidazole-4-Carboxamide	NA	Experimental; Small Molecule	NA	NA	P09874	NA	NA
2-(4-Chlorophenyl)-5-Quinoxalinecarboxamide	NA	Experimental; Small Molecule	NA	NA	P09874	NA	NA
{4-[(2R)-pyrrolidin-2-ylmethoxy]phenyl}(4-thiophen-3-ylphenyl)methanone	NA	Experimental; Small Molecule	NA	NA	P09960	NA	NA
N-benzyl-4-[(2R)-pyrrolidin-2-ylmethoxy]aniline	NA	Experimental; Small Molecule	NA	NA	P09960	NA	NA
(4-fluorophenyl)(pyridin-4-yl)methanone	NA	Experimental; Small Molecule	NA	NA	P09960	NA	NA
5-[2-(1H-pyrrol-1-yl)ethoxy]-1H-indole	NA	Experimental; Small Molecule	NA	NA	P09960	NA	NA
1-(4-thiophen-2-ylphenyl)methanamine	NA	Experimental; Small Molecule	NA	NA	P09960	NA	NA
N-[4-(benzyloxy)phenyl]glycinamide	NA	Experimental; Small Molecule	NA	NA	P09960	NA	NA
N-[(2R)-2-benzyl-4-(hydroxyamino)-4-oxobutanoyl]-L-alanine	NA	Experimental; Small Molecule	NA	NA	P09960	NA	NA
(2S)-2-amino-5-oxo-5-[(4-phenylmethoxyphenyl)amino]pentanoic acid	NA	Experimental; Small Molecule	NA	NA	P09960	NA	NA
5-[2-(4-hydroxyphenyl)ethyl]benzene-1,3-diol	NA	Experimental; Small Molecule	NA	NA	P09960	NA	NA
(R)-pyridin-4-yl[4-(2-pyrrolidin-1-ylethoxy)phenyl]methanol	NA	Experimental; Small Molecule	NA	NA	P09960	NA	NA
1-(2,2'-bithiophen-5-yl)methanamine	NA	Experimental; Small Molecule	NA	NA	P09960	NA	NA
4-amino-N-[4-(benzyloxy)phenyl]butanamide	NA	Experimental; Small Molecule	NA	NA	P09960	NA	NA
4-(2-amino-1,3-thiazol-4-yl)phenol	NA	Experimental; Small Molecule	NA	NA	P09960	NA	NA
N-methyl-1-(2-thiophen-2-ylphenyl)methanamine	NA	Experimental; Small Molecule	NA	NA	P09960	NA	NA
Perchlorate Ion	NA	Experimental; Small Molecule	NA	NA	P0A006	NA	NA
5-[[(2R)-2-cyclopropyl-7,8-dimethoxy-chroman-5-yl]methyl]pyrimidine-2,4-diamine	NA	Experimental; Small Molecule	NA	NA	P0A017	NA	NA
5-[[(2R)-2-cyclopropyl-7,8-dimethoxy-2H-chromen-5-yl]methyl]pyrimidine-2,4-diamine	NA	Experimental; Small Molecule	NA	NA	P0A017	NA	NA
(2S)-2-AMINO-4-(METHYLSULFANYL)-1-(1,3-THIAZOL-2-YL)BUTANE-1,1-DIOL	NA	Experimental; Small Molecule	NA	NA	P0A078	NA	NA
(2s)-2-Amino-4-(Methylsulfanyl)-1-Pyridin-2-Ylbutane-1,1-Diol	NA	Experimental; Small Molecule	NA	NA	P0A079; P0A078	NA	NA
(3s)-3-Amino-1-(Cyclopropylamino)Heptane-2,2-Diol	NA	Experimental; Small Molecule	NA	NA	P0A079; P0A078	NA	NA
4,4'[1,6-Hexanediylbis(Oxy)]Bisbenzenecarboximidamide	NA	Experimental; Small Molecule	NA	NA	P0A0N5; P0A0N4	NA	NA
Malachite Green	NA	Experimental; Small Molecule	NA	NA	P0A0N5	NA	NA
Berberine	NA	Experimental; Small Molecule	NA	NA	P0A0N5	NA	NA
Dequadin	NA	Experimental; Small Molecule	NA	NA	P31224; P0A0N5	NA	NA
1,1'-BIPHENYL-3,4-DIOL	NA	Experimental; Small Molecule	NA	NA	P0A108	NA	NA
NAPHTHALENE-1,2-DIOL	NA	Experimental; Small Molecule	NA	NA	P0A108	NA	NA
(1R, 2S)-CIS 1,2 DIHYDROXY-1,2-DIHYDRONAPHTHALENE	NA	Experimental; Small Molecule	NA	NA	P0A110; P0A112	NA	NA
ANTHRACENE	NA	Experimental; Small Molecule	NA	NA	P0A111; P0A113	NA	NA
PHENANTHRENE	NA	Experimental; Small Molecule	NA	NA	P0A111; P0A113	NA	NA
Cyclouridine	2,2'-Anhydrouridine; 2,2'-O-Cyclouridine; O2,2'-Cyclouridine	Experimental; Small Molecule	NA	NA	P0A1F6	NA	NA
2-Amino-4-(Hydroxymethyl-Phosphinyl)Butanoic Acid	NA	Experimental; Small Molecule	NA	NA	P0A1P6	NA	NA
Lipid Fragment	NA	Experimental; Small Molecule	NA	NA	P0A1X3;	NA	NA
4-(2-HYDROXY-4-FLUOROPHENYLTHIO)-BUTYLPHOSPHONIC ACID	NA	Experimental; Small Molecule	NA	NA	P00929; P0A2K1	NA	NA
N-[1H-INDOL-3-YL-ACETYL]GLYCINE ACID	NA	Experimental; Small Molecule	NA	NA	P00929; P0A2K1	NA	NA
Cobalt Hexammine Ion	NA	Experimental; Small Molecule	NA	NA	P02930; P0A2Y7	NA	NA
(2S)-2-(BUTYRYLOXY)-3-HYDROXYPROPYL NONANOATE	NA	Experimental; Small Molecule	NA	NA	P0A334; P01834; P0A333	NA	NA
Tetrabutylammonium Ion	NA	Experimental; Small Molecule	NA	NA	P0A334; P01834	NA	NA
2-HYDROXY-7-METHOXY-5-METHYL-NAPHTHALENE-1-CARBOXYLIC ACID MESO-2,5-DIHYDROXY-CYCLOPENT-3-ENYL ESTER	NA	Experimental; Small Molecule	NA	NA	P0A3R9	NA	NA
TESTOSTERONE HEMISUCCINATE	NA	Experimental; Small Molecule	NA	NA	P0A3R9	NA	NA
2-PHENYL-4H-CHROMEN-4-ONE	NA	Experimental; Small Molecule	NA	NA	P0A3R9	NA	NA
Ncs-Chromophore	NA	Experimental; Small Molecule	NA	NA	P0A3S0	NA	NA
2-Phenyl-Ethanol	NA	Experimental; Small Molecule	NA	NA	P0A433	NA	NA
(5r)-5-Amino-6-Hydroxyhexylcarbamic Acid	NA	Experimental; Small Molecule	NA	NA	P39377; P0A433; P08192	NA	NA
Diethyl 4-Methylbenzylphosphonate	NA	Experimental; Small Molecule	NA	NA	P0A433; P0A434	NA	NA
Triethyl Phosphate	NA	Experimental; Small Molecule	NA	NA	P0A433; P0A434	NA	NA
Methylphosphonic Acid Diisopropyl Ester	NA	Experimental; Small Molecule	NA	NA	P0A433; P0A434	NA	NA
MONOGALACTOSYL-DIACYLGLYCEROL	NA	Experimental; Small Molecule	NA	NA	P0A444	NA	NA
3-Hydroxyimino Quinic Acid	NA	Experimental; Small Molecule	NA	NA	P0A4Z6	NA	NA
2,3 -Anhydro-Quinic Acid	NA	Experimental; Small Molecule	NA	NA	P15474; P0A4Z6	NA	NA
bis(4-hydroxyphenyl)methanone	NA	Experimental; Small Molecule	NA	NA	P0A512	NA	NA
3-{[(4-methylphenyl)sulfonyl]amino}propyl pyridin-4-ylcarbamate	NA	Experimental; Small Molecule	NA	NA	P0A512	NA	NA
(2R)-2-PHENYL-N-PYRIDIN-4-YLBUTANAMIDE	NA	Experimental; Small Molecule	NA	NA	P0A512	NA	NA
(2S)-2-[(2,1,3-BENZOTHIADIAZOL-4-YLSULFONYL)AMINO]-2-PHENYL-N-PYRIDIN-4-YLACETAMIDE	NA	Experimental; Small Molecule	NA	NA	P0A512	NA	NA
N-[(1S)-2-methyl-1-(pyridin-4-ylcarbamoyl)propyl]cyclohexanecarboxamide	NA	Experimental; Small Molecule	NA	NA	P0A512	NA	NA
CIS-4-METHYL-N-[(1S)-3-(METHYLSULFANYL)-1-(PYRIDIN-4-YLCARBAMOYL)PROPYL]CYCLOHEXANECARBOXAMIDE	NA	Experimental; Small Molecule	NA	NA	P0A512	NA	NA
(3S,6S)-3,6-bis(4-hydroxybenzyl)piperazine-2,5-dione	NA	Experimental; Small Molecule	NA	NA	P0A514	NA	NA
4-Iodopyrazole	NA	Experimental; Small Molecule	NA	NA	P0A514; P00326; P00325; P07327	NA	NA
2-Hydroxymethyl-Pyrrolidine-3,4-Diol	NA	Experimental; Small Molecule	NA	NA	P0A538	NA	NA
9-Deazahypoxanthine	NA	Experimental; Small Molecule	NA	NA	P0A538	NA	NA
4'-Deaza-1'-Aza-2'-Deoxy-1'-(9-Methylene)-Immucillin-H, (3r,4r)-N-[9-Deazahypoxanthin-9-Yl)Methyl]-4-Hydroxymethyl-Pyrrolidin-3-Ol	NA	Experimental; Small Molecule	NA	NA	P00491; P0A538	NA	NA
D-tartaric acid	(-)-Tartaric acid; (2S,3S)-Tartaric acid; (S,S)-Tartaric acid; (S,S)-Tartrate; D-Tartrate; D-threaric acid; Levotartaric Acid	Experimental; Small Molecule	NA	NA	Q9HU21; Q9KVB4; Q51782; Q97NR6; P37672; Q9P2W7; Q9NP99; P26196; Q746J6; Q9NWT6; P0A544; O25927; P21283	NA	NA
Bromo-WR99210	NA	Experimental; Small Molecule	NA	NA	P0A546	NA	NA
2'-Deoxyuridine 5'-Alpha,Beta-Imido-Triphosphate	NA	Experimental; Small Molecule	NA	NA	P0A552; P06968	NA	NA
Deoxyuridine-5'-Diphosphate	NA	Experimental; Small Molecule	NA	NA	P33316; P06968; P0A552; O15923; P03371	NA	NA
DECYL FORMATE	NA	Experimental; Small Molecule	NA	NA	P0A574	NA	NA
O-DECYL HYDROGEN THIOCARBONATE	NA	Experimental; Small Molecule	NA	NA	P0A574	NA	NA
11-[(MERCAPTOCARBONYL)OXY]UNDECANOIC ACID	NA	Experimental; Small Molecule	NA	NA	P0A574	NA	NA
DECANE-1-THIOL	NA	Experimental; Small Molecule	NA	NA	P0A574	NA	NA
11-MERCAPTOUNDECANOIC ACID	NA	Experimental; Small Molecule	NA	NA	P0A574	NA	NA
Dodecyl-Coa	NA	Experimental; Small Molecule	NA	NA	P94548; P0A574	NA	NA
Pterin-6-Yl-Methyl-Monophosphate	NA	Experimental; Small Molecule	NA	NA	Q81VW8; P0A578	NA	NA
3'-Phosphate-Adenosine-5'-Diphosphate	NA	Experimental; Small Molecule	NA	NA	P0A5N0; P07998; P0A5N0	NA	NA
Didecyl-Dimethyl-Ammonium	NA	Experimental; Small Molecule	NA	NA	P0A5P0	NA	NA
Pantoyl Adenylate	NA	Experimental; Small Molecule	NA	NA	P0A5R0	NA	NA
2,4-Dihydroxy-3,3-Dimethyl-Butyrate	NA	Experimental; Small Molecule	NA	NA	P0A5R0	NA	NA
Beta-Alanine	NA	Experimental; Small Molecule	NA	NA	P0A5R0	NA	NA
N-(4-METHYLBENZOYL)-4-BENZYLPIPERIDINE	NA	Experimental; Small Molecule	NA	NA	P0A5Y6	NA	NA
(3S)-1-CYCLOHEXYL-5-OXO-N-PHENYLPYRROLIDINE-3-CARBOXAMIDE	NA	Experimental; Small Molecule	NA	NA	P0A5Y6	NA	NA
(3S)-1-CYCLOHEXYL-N-(3,5-DICHLOROPHENYL)-5-OXOPYRROLIDINE-3-CARBOXAMIDE	NA	Experimental; Small Molecule	NA	NA	P0A5Y6	NA	NA
5-PENTYL-2-PHENOXYPHENOL	NA	Experimental; Small Molecule	NA	NA	P0A5Y6	NA	NA
(3S)-N-(3-BROMOPHENYL)-1-CYCLOHEXYL-5-OXOPYRROLIDINE-3-CARBOXAMIDE	NA	Experimental; Small Molecule	NA	NA	P0A5Y6	NA	NA
C16-Fatty-Acyl-Substrate-Mimic	NA	Experimental; Small Molecule	NA	NA	P0A5Y6	NA	NA
(3S)-N-(5-CHLORO-2-METHYLPHENYL)-1-CYCLOHEXYL-5-OXOPYRROLIDINE-3-CARBOXAMIDE	NA	Experimental; Small Molecule	NA	NA	P0A5Y6	NA	NA
(3S)-N-(3-CHLORO-2-METHYLPHENYL)-1-CYCLOHEXYL-5-OXOPYRROLIDINE-3-CARBOXAMIDE	NA	Experimental; Small Molecule	NA	NA	P0A5Y6	NA	NA
2-(2,4-DICHLOROPHENOXY)-5-(PYRIDIN-2-YLMETHYL)PHENOL	NA	Experimental; Small Molecule	NA	NA	P0A5Y6	NA	NA
Genz-10850	NA	Experimental; Small Molecule	NA	NA	P0A5Y6	NA	NA
Glyoxalate, Glyoxylate	NA	Experimental; Small Molecule	NA	NA	P37330; P0A5H3; P0A5J4; P0A666	NA	NA
S-(2-{[N-(2-HYDROXY-4-{[HYDROXY(OXIDO)PHOSPHINO]OXY}-3,3-DIMETHYLBUTANOYL)-BETA-ALANYL]AMINO}ETHYL) HEPTANETHIOATE	NA	Experimental; Small Molecule	NA	NA	P0A6A8	NA	NA
S-(2-{[N-(2-HYDROXY-4-{[HYDROXY(OXIDO)PHOSPHINO]OXY}-3,3-DIMETHYLBUTANOYL)-BETA-ALANYL]AMINO}ETHYL) HEXANETHIOATE	NA	Experimental; Small Molecule	NA	NA	P0A6A8	NA	NA
Heptyl 1-Thiohexopyranoside	NA	Experimental; Small Molecule	NA	NA	P08100; Q9L6V3; P0A6A8; P53554	NA	NA
Phosphoaminophosphonic Acid-Adenylate Ester	NA	Experimental; Small Molecule	NA	NA	P49368; Q9WZ57; P78362; P53778; Q9RA63; P37093; P23837; P20083; P51570; P0A7G9; P0A6H7; Q06609; P03960; P49841; P23919; Q56310; P08069; P11309; P45510; P0A6I3; P19367; P29323; P33221; P06239; P68400; P29317; P59846; P53779; P0A820; P45066; P0AEJ4; P0AES6; Q04230; P23367; Q99661; P23677; Q02880; P48637; Q83LD8; Q16877; P0A3Y5; P53355; P08690; Q9LCZ4; P68133; P0A6C8; P13569; P55072; Q96QT4; Q6L8F0;…	NA	NA
Adenosine-5'-Diphosphate	NA	Experimental; Small Molecule	NA	NA	P27707; P15531; Q746L7; Q9BW19; Q48745; Q03518; Q97F65; Q04230; Q9WXM9; P13569; P09029; P40937; P24425; P0A5Y8; P49368; O94832; Q12756; P16099; P0A9J6; Q96QT4; P44492; P0A6Z3; O15066; P0A6W9; Q15119; Q7BK04; P06732; P08238; Q00266; Q9HTN2; Q13838; P30085; Q8N139; P0A1P6; Q16774; P75430; P52732; P68133; P00558; O00764; P08690; P10721; P0ABH9; P14625; Q56310; P00459; Q59560; O67198; P11142; O14727;…	NA	NA
Tetrafluoroaluminate Ion	NA	Experimental; Small Molecule	NA	NA	P0A6C8; P63096; O14983; P11488; P30085; P35749; Q7Z406; P62219; P0A9J6	NA	NA
N-Acetyl-L-Glutamate	NA	Experimental; Small Molecule	NA	NA	P0A6C8; Q9HTN2	NA	NA
5-(1-Carboxy-1-Phosphonooxy-Ethoxyl)-Shikimate-3-Phosphate	NA	Experimental; Small Molecule	NA	NA	P0A6D3	NA	NA
N~2~-[(BENZYLOXY)CARBONYL]-N-[(1S,2S)-2-HYDROXY-1-(4-HYDROXYBENZYL)PROPYL]-L-LEUCINAMIDE	NA	Experimental; Small Molecule	NA	NA	P0A6G7	NA	NA
2',3'-Dideoxycytidine-5'-Monophosphate	NA	Experimental; Small Molecule	NA	NA	P0A6I0	NA	NA
Cytosine Arabinose-5'-Phosphate	NA	Experimental; Small Molecule	NA	NA	P0A6I0	NA	NA
Cytidine-5'-Monophosphate	NA	Experimental; Small Molecule	NA	NA	Q9PM68; P30085; Q8RQP5; P0A6I0; Q9BZX2; P42216; P62619; Q9LAK3; P0ABQ0	NA	NA
N-[(2r)-2,4-Dihydroxy-3,3-Dimethylbutanoyl]-Beta-Alanine	NA	Experimental; Small Molecule	NA	NA	P0A6I3	NA	NA
Dephospho Coenzyme A	NA	Experimental; Small Molecule	NA	NA	P0A6I8	NA	NA
Bis(Adenosine)-5'-Triphosphate	NA	Experimental; Small Molecule	NA	NA	P0A6I9	NA	NA
(S)-2-(Phosphonoxy)Caproyl-L-Leucyl-P-Nitroanilide	NA	Experimental; Small Molecule	NA	NA	P0A6K3	NA	NA
[HYDROXY(3-PHENYLPROPYL)AMINO]METHANOL	NA	Experimental; Small Molecule	NA	NA	Q8DP79; P0A6K3	NA	NA
Open Form of 2'-Deoxy-Ribofuranose-5'-Phosphate	NA	Experimental; Small Molecule	NA	NA	Q5SJ28; P0A6L0	NA	NA
2-Decenoyl N-Acetyl Cysteamine	NA	Experimental; Small Molecule	NA	NA	P0A6Q5; P0A6Q3	NA	NA
Malonyl-Coenzyme A	NA	Experimental; Small Molecule	NA	NA	P0A6R0	NA	NA
1-(5-Carboxypentyl)-5-[(2,6-Dichlorobenzyl)Oxy]-1 H-Indole-2-Carboxylic Acid	NA	Experimental; Small Molecule	NA	NA	P0A6R0	NA	NA
1-Deoxy-Ribofuranose-5'-Phosphate	NA	Experimental; Small Molecule	NA	NA	P0A716	NA	NA
3-Fluoro-2-(Phosphonooxy)Propanoic Acid	NA	Experimental; Small Molecule	NA	NA	P0A716	NA	NA
{[(2,2-Dihydroxy-Ethyl)-(2,3,4,5-Tetrahydroxy-6-Phosphonooxy-Hexyl)-Amino]-Methyl}-Phosphonic Acid	NA	Experimental; Small Molecule	NA	NA	P0A716; O66496	NA	NA
Phosphoglycolohydroxamic Acid	NA	Experimental; Small Molecule	NA	NA	P60174; P0A733; P32169; P0AB87; P0AB74; P0AB71	NA	NA
D-Fructose-6-Phosphate (Open Form)	NA	Experimental; Small Molecule	NA	NA	P0A759	NA	NA
2-Deamino-6-Deoxy-6thiophosphite-5'-Phosphate Guanosine	NA	Experimental; Small Molecule	NA	NA	P0A7D4	NA	NA
(C8-R)-Hydantocidin 5'-Phosphate	(c8-s)-hydantocidin 5'-phosphate; [8,9-dihydroxy-3-(4-carboxy-hydroxy-hydroxymethyl-amino-butyl)-2,4-dioxo-6-oxa-1,3-diaza-spiro[4.4]non-7-ylmethyl] phosphate; (c8-r)-hydantocidin 5'-phosphate	Experimental; Small Molecule	NA	NA	P0A7D4	NA	NA
Hydantocidin-5'-Phosphate	NA	Experimental; Small Molecule	NA	NA	P0A7D4	NA	NA
2-Deazo-6-Thiophosphate Guanosine-5'-Monophosphate	NA	Experimental; Small Molecule	NA	NA	P0A7D4	NA	NA
Inosinic Acid	NA	Experimental; Small Molecule	NA	NA	P0C0H6; Q8N142; P0A9M2; Q83P33; Q27796; P11217; P0A7D4; P12268	NA	NA
Guanosine 5'-Diphosphate 2':3'-Cyclic Monophosphate	NA	Experimental; Small Molecule	NA	NA	P0A7D4; Q54089	NA	NA
(Carboxyhydroxyamino)Ethanoic Acid	NA	Experimental; Small Molecule	NA	NA	P0A7D4; Q83P33	NA	NA
GENTAMICIN C1A	NA	Experimental; Small Molecule	NA	NA	P0A7S3;	NA	NA
Beta-D-Arabinofuranose-5'-Phosphate	NA	Experimental; Small Molecule	NA	NA	P0A7Z3	NA	NA
Decyloxy-Methanol	NA	Experimental; Small Molecule	NA	NA	P0A808; P0A805	NA	NA
8-Bromoadenosine-5'-Diphosphate	NA	Experimental; Small Molecule	NA	NA	P0A820	NA	NA
(Diphosphono)Aminophosphonic Acid	NA	Experimental; Small Molecule	NA	NA	P0A820	NA	NA
Nz-(Dicarboxymethyl)Lysine	NA	Experimental; Small Molecule	NA	NA	P0A872	NA	NA
Ly231514 Tetra Glu	NA	Experimental; Small Molecule	NA	NA	P0A884	NA	NA
Sp-876	NA	Experimental; Small Molecule	NA	NA	P0A884	NA	NA
LY341770	NA	Experimental; Small Molecule	NA	NA	P0A884	NA	NA
Sp-722	NA	Experimental; Small Molecule	NA	NA	P0A884	NA	NA
2-bromophenol	2-Bromfenol; Bromophenol; o-bromo-phenol; o-bromophenol	Experimental; Small Molecule	NA	NA	P0A884	NA	NA
Tosyl-D-Proline	NA	Experimental; Small Molecule	NA	NA	P0A884	NA	NA
N-[Tosyl-D-Prolinyl]Amino-Ethanethiol	NA	Experimental; Small Molecule	NA	NA	P0A884	NA	NA
2-{4-[2-(2-AMINO-4-OXO-4,7-DIHYDRO-3H-PYRROLO[2,3-D]PYRIMIDIN-5-YL)-ETHYL]-BENZOYLAMINO}-3-METHYL-BUTYRIC ACID	NA	Experimental; Small Molecule	NA	NA	P0A884	NA	NA
2'-5'dideoxyuridine	NA	Experimental; Small Molecule	NA	NA	P0A884	NA	NA
4-CHLORO-3',3''-DIBROMOPHENOL-1,8-NAPHTHALEIN	NA	Experimental; Small Molecule	NA	NA	P0A884	NA	NA
N,O-Didansyl-L-Tyrosine	NA	Experimental; Small Molecule	NA	NA	P0A884	NA	NA
5,10-Methylene-6-Hydrofolic Acid	NA	Experimental; Small Molecule	NA	NA	P0A884; P15925; P00469	NA	NA
2'-Deoxyguanosine-5'-Monophosphate	NA	Experimental; Small Molecule	NA	NA	P04531; P0A884	NA	NA
2'-Deoxyuridine	NA	Experimental; Small Molecule	NA	NA	P12758; P0A884	NA	NA
10-Propargyl-5,8-Dideazafolic Acid	NA	Experimental; Small Molecule	NA	NA	P13100; P00469; P0A884; P16083; P04818; P0CG22	NA	NA
2'-deoxyuridylic acid	dUMP	Experimental; Small Molecule	NA	NA	P13100; P06968; P00469; P0A884; P04818; Q9WYT0; P16088; P0A552	NA	NA
S-Oxymethionine	NA	Experimental; Small Molecule	NA	NA	Q79G13; P20339; Q54331; P22364; P80561; P0A884	NA	NA
5-Fluoro-2'-Deoxyuridine-5'-Monophosphate	NA	Experimental; Small Molecule	NA	NA	P42326; P0A884; P00469; Q9WYT0	NA	NA
5'-O-(N-(L-Seryl)-Sulfamoyl)Adenosine	NA	Experimental; Small Molecule	NA	NA	P0A8M5	NA	NA
N'-L-Seryl-3'-Amino-(3'-Deoxy)-Adenosine	NA	Experimental; Small Molecule	NA	NA	P0A8M5	NA	NA
2-[1-(4-CHLORO-PHENYL)-ETHYL]-4,6-DINITRO-PHENOL	NA	Experimental; Small Molecule	NA	NA	P00363; P0AC47; P0A8Q0; P0A8Q3	NA	NA
2-[(2e,6e,10e,14e,18e,22e,26e)-3,7,11,15,19,23,27,31-Octamethyldotriaconta-2,6,10,14,18,22,26,30-Octaenyl]Phenol	NA	Experimental; Small Molecule	NA	NA	P0A8X2	NA	NA
1-Hexadecanosulfonyl-O-L-Serine	NA	Experimental; Small Molecule	NA	NA	P0A921	NA	NA
Uridine	NA	Experimental; Small Molecule	NA	NA	P62312; P0A927	NA	NA
2-PHENYLAMINO-4-METHYL-5-ACETYL THIAZOLE	NA	Experimental; Small Molecule	NA	NA	P0A953	NA	NA
(5R)-4-HYDROXY-3,5-DIMETHYL-5-[(1E,3E)-2-METHYLPENTA-1,3-DIENYL]THIOPHEN-2(5H)-ONE	NA	Experimental; Small Molecule	NA	NA	P0A953	NA	NA
(5R)-5-[(1E)-BUTA-1,3-DIENYL]-4-HYDROXY-3,5-DIMETHYLTHIOPHEN-2(5H)-ONE	NA	Experimental; Small Molecule	NA	NA	P0A953	NA	NA
Caprylic acid	Caprylsaeure; Enantic acid; Kaprylsaeure; Octic acid; Octylic acid; capryloate; n-Octoic acid; n-caprylic acid; n-octanoic acid; n-octylic acid; neo-fat 8; octanoate; octanoic acid; octoic acid	Experimental; Small Molecule	NA	NA	P0A953; P0ADA1	NA	NA
[(5R)-5-(2,3-dibromo-5-ethoxy-4-hydroxybenzyl)-4-oxo-2-thioxo-1,3-thiazolidin-3-yl]acetic acid	NA	Experimental; Small Molecule	NA	NA	P0A988	NA	NA
Ribose	NA	Experimental; Small Molecule	NA	NA	P0A9J6	NA	NA
Adenosine-5'-[Beta, Gamma-Methylene]Triphosphate	NA	Experimental; Small Molecule	NA	NA	P0A5S4; P0A9J6; Q8ZKR2; Q9X278; Q12756; P15925; Q56310; P45066; P46859; P33221; P06213; O14983; O00764; P00558	NA	NA
Cyclohexyl-Hexyl-Beta-D-Maltoside	NA	Experimental; Small Molecule	NA	NA	P0A9Z7; P0AD63	NA	NA
[truncated: 2,945 more rows]

## Sheet: Experimental TTD
These are the experimental drugs used in the study.
Please note that there are overlapping drugs between the three databases.
In these cases, only the targets of the specific database were used for the predictions,
for instance, when predicting the Rejection Score of Drugbank experimental drugs, only the targets reported by Drugbank were considered.
id	synonyms	status_db	status_ttd	status_chembl	targets_db	targets_ttd	targets_chembl
6-Oxo-8,9,10,11-Tetrahydro-7h-Cyclohepta[C][1]Benzopyran-3-O-Sulfamate	6-oxo-6,7,8,9,10,11-hexahydrocyclohepta[c]chromen-3-yl sulfamate; bn-83495; coumate; sulfamic acid 6-oxo-6,7,8,9,10,11-hexahydro-cyclohepta[c]chromen-3-yl ester; stx-64; (z)-6-oxo-6,7,8,9,10,11-hexahydrocyclohepta[c]chromen-3-yl sulfamate; 6-oxo-8,9,10,11-tetrahydro-7h-cyclohepta[c][1]benzopyran-3-o-sulfamate; stx 64; (6-oxo-8,9,10,11-tetrahydro-7h-cyclohepta[c]chromen-3-yl) sulfamate; chebi:4024…	Experimental; Small Molecule	Phase I	Non-Therapeutic	P00918	P08842	P00918; P11511; P08842
Dulanermin	NA	NA	Phase I	NA	NA	O14763; O14763; O00220; O00220	NA
PF-477736	NA	NA	Phase I	NA	NA	O14757	NA
AZD7762	NA	NA	Phase I	NA	NA	O14757	NA
Anti-NRP1	NA	NA	Phase I	NA	NA	O14786	NA
MLN8237	NA	NA	Phase I	NA	NA	O14965; O14965; O14965	NA
MEDI3617	NA	NA	Phase I	NA	NA	O15123	NA
MBI 1121	NA	NA	Phase I	NA	NA	O15392	NA
R4733	NA	NA	Phase I	NA	NA	O43174	NA
KOS-2187	NA	NA	Phase I	NA	NA	O43193	NA
S-265744 LAP	NA	NA	Phase I	NA	NA	O56072	NA
XL019	NA	NA	Phase I	NA	NA	O60674	NA
AZD7687	NA	NA	Phase I	NA	NA	O75907	NA
PF-04620110	NA	NA	Phase I	NA	NA	O75907	NA
VX-500	NA	NA	Phase I	NA	NA	O90777	NA
BIT225	NA	NA	Phase I	NA	NA	O90777	NA
ISIS-SOD1	NA	NA	Phase I	NA	NA	P00441	NA
Anti-HER3/EGFR DAF	NA	NA	Phase I	NA	NA	P00533; P21860	NA
Alphagen	NA	NA	Phase I	NA	NA	P01009	NA
MEDI-573	NA	NA	Phase I	NA	NA	P01343	NA
ISIS-APOCIII	NA	NA	Phase I	NA	NA	P02656	NA
ISIS-CRP	NA	NA	Phase I	NA	NA	P02741	NA
LJP-1082	NA	NA	Phase I	NA	NA	P02749	NA
AS1409	NA	NA	Phase I	NA	NA	P02751	NA
ISIS-TTR	NA	NA	Phase I	NA	NA	P02766	NA
ALN-TTR01	NA	NA	Phase I	NA	NA	P02766	NA
Arbidol	1-methyl-2-((phenylthio)methyl)-3-carbethoxy-4-((dimethylamino)methyl)-5-hydroxy-6-bromindole hydrochloride; SMR000413980; MC-101; 131707-25-0; CID131410; 1H-Indole-3-carboxylic acid, 6-bromo-4-((dimethylamino)methyl)-5-hydroxy-1-methyl-2-((phenylthio)methyl)-, ethyl ester, monohydrochloride, hydrate; A1957/0082320; MolPort-002-322-540; ethyl 6-bromo-4-[(dimethylamino)methyl]-5-hydroxy-1-methyl-2…	NA	Phase I	NA	NA	P03437	NA
ISIS-FXI	NA	NA	Phase I	NA	NA	P03951	NA
Simvistatin	NA	NA	Phase I	NA	NA	P04035; P04035	NA
PF-03882845	NA	NA	Phase I	NA	NA	P04035	NA
iCo-007	NA	NA	Phase I	NA	NA	P04049	NA
SPC4955	NA	NA	Phase I	NA	NA	P04114	NA
ALX-0081	NA	NA	Phase I	NA	NA	P04275	NA
TAK-285	NA	NA	Phase I	NA	NA	P04626	NA
R1450	NA	NA	Phase I	NA	NA	P05067	NA
AZD3241	NA	NA	Phase I	NA	NA	P05164	NA
IAP Antagonist	NA	NA	Phase I	NA	NA	P05186	NA
C326	NA	NA	Phase I	NA	NA	P05231	NA
T-5224	T5224; CID9647566; AKOS003047196; MolPort-001-803-184	NA	Phase I	NA	NA	P05412	NA
JSM 6427	NA	NA	Phase I	NA	NA	P08648; P05556	NA
GDC-0623	NA	NA	Phase I	NA	NA	P05771	NA
Anti-Mek	NA	NA	Phase I	NA	NA	P05771	NA
AZD8330	NA	NA	Phase I	NA	NA	P05771	NA
LY2275796	NA	NA	Phase I	NA	NA	P06730	NA
STA-9090	NA	NA	Phase I	NA	NA	P07900	NA
AT13387	CID11955716; AT-13387; CHEMBL1214827; CID 11955716	NA	Phase I	NA	NA	P07900	NA
SNX-5422	NA	NA	Phase I	NA	NA	P07900	NA
AEW-541	NA	NA	Phase I	NA	NA	P08069	NA
XL550	NA	NA	Phase I	NA	NA	P08235	NA
Debio 0827	NA	NA	Phase I	NA	NA	P08473	NA
Pfizer 4	NA	NA	Phase I	NA	NA	P08473	NA
TAK-701	NA	NA	Phase I	NA	NA	P08581	NA
EZN-4176	NA	NA	Phase I	NA	NA	P10275	NA
Clemizole	NA	NA	Phase I	NA	NA	P10415	NA
BMS-824383	NA	NA	Phase I	NA	NA	P10415	NA
PPI-461	NA	NA	Phase I	NA	NA	P10415	NA
E 7974	NA	NA	Phase I	NA	NA	P10721	NA
MP470	NA	NA	Phase I	NA	NA	Q03431; P10721; P08581	NA
EP-51216	(2S)-6-amino-2-[[(2S)-2-[[(2R)-2-[[(2R)-2-(4-aminobutanoylamino)-3-(2-methyl-1H-indol-3-yl)propanoyl]amino]-3-(2-methyl-1H-indol-3-yl)propanoyl]amino]-3-(2-methyl-1H-indol-3-yl)propanoyl]amino]hexanamide; CID6918424; EP-51216; AC1OCFEW; CHEMBL324218	NA	Phase I	NA	NA	P10912	NA
ATL-1103	NA	NA	Phase I	NA	NA	P10912	NA
ATL1103	NA	NA	Phase I	NA	NA	P10912	NA
EP-51389	NA	NA	Phase I	NA	NA	P10912	NA
P1446A-05	NA	NA	Phase I	NA	NA	P11802	NA
Iboctadekin & rituximab	NA	NA	Phase I	NA	NA	P11836; Q14116	NA
GSK1614235	NA	NA	Phase I	NA	NA	P13866	NA
Beta3-adrenoceptor agonist	NA	NA	Phase I	NA	NA	P13945	NA
COR100140	NA	NA	Phase I	NA	NA	P14174	NA
SSR-181507	NA	NA	Phase I	NA	NA	P14416; P08908	NA
INCB24360	NA	NA	Phase I	NA	NA	P14902	NA
BMS-908662	NA	NA	Phase I	NA	NA	P15056	NA
MEDI-551	NA	NA	Phase I	NA	NA	P15391	NA
SAR3419	NA	NA	Phase I	NA	NA	P15391	NA
Cenderitide	NA	NA	Phase I	NA	NA	P16066	NA
SelG1	NA	NA	Phase I	NA	NA	P16109	NA
LFA102	NA	NA	Phase I	NA	NA	P16471	NA
Anti-CD22	NA	NA	Phase I	NA	NA	P20273	NA
Moxetumomab Pasudotox	NA	NA	Phase I	NA	NA	P20273	NA
AM803	NA	NA	Phase I	NA	NA	P20292	NA
TM38837	NA	NA	Phase I	NA	NA	P21554	NA
ZY01	NA	NA	Phase I	NA	NA	P21554	NA
NGD 94-1	AR-1D7659; CID188942; 2-[4-[(2-phenyl-1H-imidazol-5-yl)methyl]piperazin-1-yl]pyrimidine; Ngd 94-1; PDSP2_001697; CHEBI:266379; Ngd-94-1; 2-{4-[(2-phenyl-1h-imidazol-4-yl)methyl]piperazin-1-yl}pyrimidine; AC1L4NQX; L000440; PDSP1_001714; AC1Q4X5G; CHEMBL103772; 2-Phenyl-4(5)-((4-(2-pyrimidinyl)-piperazin-1-yl)methyl)imidazole dimaleate	NA	Phase I	NA	NA	P21917	NA
Anti-FGFR3	NA	NA	Phase I	NA	NA	P22607	NA
SPI-1620	NA	NA	Phase I	NA	NA	P24530	NA
Benzylamine derivative	NA	NA	Phase I	NA	NA	P25929	NA
RhuMAb Beta7	NA	NA	Phase I	NA	NA	P26010	NA
PegCNTF	NA	NA	Phase I	NA	NA	P26992	NA
PF9601N	NA	NA	Phase I	NA	NA	P27338	NA
EZN-3042	NA	NA	Phase I	NA	NA	P27448	NA
Antisense TAR and RevM10	NA	NA	Phase I	NA	NA	P27448; P20071	NA
ABT-279	ABT-279; LS-193221; CHEMBL386369	NA	Phase I	NA	NA	P27487	NA
E2101	NA	NA	Phase I	NA	NA	P28221	NA
AZD8329	NA	NA	Phase I	NA	NA	P28845	NA
UCL-2000 and butabindide	NA	NA	Phase I	NA	NA	P32238; P29144	NA
GSK1144814	NA	NA	Phase I	NA	NA	P25103; P29371	NA
NXN-188	NA	NA	Phase I	NA	NA	P31358; P29475	NA
TAK-591	NA	NA	Phase I	NA	NA	P30556; P50052	NA
Pasireotide	NA	NA	Phase I	NA	NA	P30874; P30874; P30872; P30872; P35346; P35346; P32745; P32745	NA
MEDI-578	NA	NA	Phase I	NA	NA	P30894	NA
TAK-385	NA	NA	Phase I	NA	NA	P30968	NA
ISIS-SGLT2	NA	NA	Phase I	NA	NA	P31639	NA
ISIS-5GLT2rx	NA	NA	Phase I	NA	NA	P31639	NA
GDC-0068	NA	NA	Phase I	NA	NA	P31749	NA
VQD-002	NA	NA	Phase I	NA	NA	P31749	NA
AVE1701	NA	NA	Phase I	NA	NA	P32246	NA
SGN-75	NA	NA	Phase I	NA	NA	P32970	NA
SGN-70	NA	NA	Phase I	NA	NA	P32970	NA
SSR125543	PDSP1_000883; C14129; CHEMBL291657; AC1NQZWP; 4-(2-chloro-4-methoxy-5-methylphenyl)-N-[(1S)-2-cyclopropyl-1-(3-fluoro-4-methylphenyl)ethyl]-5-methyl-N-prop-2-ynyl-1,3-thiazol-2-amine; PDSP2_000869; CID5282340; CHEBI:202752; SSR 125543; 752253-39-7	NA	Phase I	NA	NA	P34998	NA
GSK1521498	GSK-1521498B; GSK-1521498	NA	Phase I	NA	NA	P35372	NA
Pfizer 10	NA	NA	Phase I	NA	NA	P35462	NA
AZD5658	NA	NA	Phase I	NA	NA	P35557	NA
PSN-101	NA	NA	Phase I	NA	NA	P35557	NA
XL999	NA	NA	Phase I	NA	NA	P35968	NA
E 7080	6-Quinolinecarboxamide, 4-(3-chloro-4- (((cyclopropylamino)carbonyl)amino)phenoxy)-7-methoxy-; E-7080, E7080; 942407-57-0; 417716-92-8; E7080; S1164_Selleck; 4-[3-chloro-4-(cyclopropylcarbamoylamino)phenoxy]-7-methoxy-quinoline-6-carboxamide; CID9823820	NA	Phase I	NA	NA	P35968	NA
OSI-930	3-(quinolin-4-ylmethylamino)-N-[4-(trifluoromethoxy)phenyl]thiophene-2-carboxamide; 728033-96-3; OSI 930; S1220_Selleck; CID9868037; OSI930; OSI-930; OSI-930 is a multi-targeted tyrosine kinase inhibitor	NA	Phase I	NA	NA	P35968; P10721	NA
Motesanib diphosphate	S1032_Selleck; Motesanib diphosphate; Motesanib diphosphate [USAN]; D08947; 857876-30-3; Motesanib diphosphate (USAN); UNII-T6Q3060U91; AMG-706. Motesanib Diphosphate; EC-000.2343	NA	Phase I	NA	NA	P35968; Q03431; P10721	NA
4SC-203	NA	NA	Phase I	NA	NA	P35968; P36888	NA
BAY-57-9352	2-Pyridinecarboxamide, 4-(((4-((4-chlorophenyl)amino)furo(2,3-d)pyridazin-7-yl)oxy)methyl)-N-methyl-; Bay 57-9352; UNII-18P7197Q7J; 332012-40-5; CID 9808844; CID9808844; Telatinib	NA	Phase I	NA	NA	P35968; Q03431	NA
ACE-041	NA	NA	Phase I	NA	NA	P37023	NA
Cand 5	NA	NA	Phase I	NA	NA	P37231	NA
AT001/r84	NA	NA	Phase I	NA	NA	P37231	NA
SAR153191	NA	NA	Phase I	NA	NA	P40189	NA
Divers drug	NA	NA	Phase I	NA	NA	P41143	NA
ADX-48621	NA	NA	Phase I	NA	NA	P41594	NA
CCX915	NA	NA	Phase I	NA	NA	P41597	NA
INCB8696	NA	NA	Phase I	NA	NA	P41597	NA
AVT-02 UE	NA	NA	Phase I	NA	NA	P42224	NA
INK128	NA	NA	Phase I	NA	NA	P42345	NA
OSI-027	NA	NA	Phase I	NA	NA	P42345	NA
GDC-0980	NA	NA	Phase I	NA	NA	P42345; P48736	NA
ZYOG1	NA	NA	Phase I	NA	NA	P43220	NA
R343	NA	NA	Phase I	NA	NA	P43405	NA
Anti-oxLDL	NA	NA	Phase I	NA	NA	P43489	NA
HuMAb OX40L	NA	NA	Phase I	NA	NA	P43489	NA
PRLX 93936	NA	NA	Phase I	NA	NA	P45880; Q9Y277	NA
DwLIP-GCGRrx	NA	NA	Phase I	NA	NA	P47871	NA
Alfa-interferon	NA	NA	Phase I	NA	NA	P48551	NA
GDC0941	GD9; 2-(1H-indazol-4-yl)-6-(4-methanesulfonylpiperazin-1-ylmethyl)-4-morpholin-4-ylthieno(3,2-d)pyrimidine; EC-000.2335; 4-(2-(1H-Indazol-4-yl)-6-((4-(methylsulfonyl)piperazin-1-yl)methyl)thieno[3,2-d]pyrimidin-4-yl)morpholine; GDC-0941, GDC0941; GDC-0941; nchembio.293-comp12; C53216200; Kinome_3719; GDC 0941; GDC0941; CHEMBL521851; S1065_Selleck	NA	Phase I	NA	NA	P48736	NA
SF1126	936487-67-1; CC-1126; SF1126; L-Serine, N2-(1,4-dioxo-4-((4-(4-oxo-8-phenyl-4H-1-benzopyran-2-yl)morpholinium-4-yl)methoxy)butyl)-L-arginylglycyl-L-alpha-aspartyl-, inner salt; SF-1126	NA	Phase I	NA	NA	P48736	NA
PX-866	CHEMBL411907; CID9849735; PX-866; DJM-2-166; NSC-722134; DJM-166	NA	Phase I	NA	NA	P48736	NA
CAL-101	NA	NA	Phase I	NA	NA	P48736	NA
R7334	86311-67-3; CID55489; CHEMBL7261; R 7334; 2-Nitro-6,7,8,9-tetrahydronaphtho(1,2-b)furan; 2-nitro-6,7,8,9-tetrahydrobenzo[g][1]benzofuran; BRN 5040167; NAPHTHO(1,2-b)FURAN, 6,7,8,9-TETRAHYDRO-2-NITRO-; LS-95336; 6,7,8,9-Tetrahydro-2-nitronaphtho(1,2-b)furan; AC1L1J6Y	NA	Phase I	NA	NA	P49763	NA
AMG 761	NA	NA	Phase I	NA	NA	P51679	NA
XL652/XL014	NA	NA	Phase I	NA	NA	P52209	NA
R348	NA	NA	Phase I	NA	NA	P52333	NA
ARRY-520	NA	NA	Phase I	NA	NA	P52732	NA
4SC-205	NA	NA	Phase I	NA	NA	P52732	NA
ALN-VSP	NA	NA	Phase I	NA	NA	P52732	NA
HMN-214	Acetamide, N-((4-methoxyphenyl)sulfonyl)-N-(2-((1E)-2-(1-oxido-4-pyridinyl)ethenyl)phenyl)-; CID9888590; Acetamide, N-((4-methoxyphenyl)sulfonyl)-N-(2-(2-(1-oxido-4-pyridinyl)ethenyl)phenyl)-, (E)-; (E)-4-(2-(2-(N-Acetyl-N-((p-methoxyphenyl)sulfonyl)amino)phenyl)ethenyl)pyridine 1-oxide; HMN-214; 173529-46-9; N-(4-methoxyphenyl)sulfonyl-N-[2-[(E)-2-(1-oxidopyridin-4-yl)ethenyl]phenyl]acetamide	NA	Phase I	NA	NA	P53350	NA
GMX1777	NA	NA	Phase I	NA	NA	Q00653	NA
PG-490-88	195883-09-1; Omtriptolide sodium (USAN); Omtriptolide sodium; TriptoSar; CID6918521; D06625; YM-274; PG490-88Na; F-60008; PG-490-88	NA	Phase I	NA	NA	Q00653	NA
R7112	NA	NA	Phase I	NA	NA	Q00987	NA
ELB-139	NA	NA	Phase I	NA	NA	Q01959; Q01959	NA
KAI-1455	NA	NA	Phase I	NA	NA	Q02156	NA
GSK945237	NA	NA	Phase I	NA	NA	Q02880	NA
TOP-53	(5R,5aR,8aR,9S)-9-[2-[2-dimethylaminoethyl(methyl)amino]ethyl]-5-(4-hydroxy-3,5-dimethoxyphenyl)-5a,8,8a,9-tetrahydro-5H-[2]benzofuro[6,5-f][1,3]benzodioxol-6-one dihydrochloride; CID6918225; TOP-53; AC1OCF6H; Top 53	NA	Phase I	NA	NA	Q02880	NA
KD3010	NA	NA	Phase I	NA	NA	Q03181	NA
GPI-16072	NA	NA	Phase I	NA	NA	Q04609	NA
SAR351034	NA	NA	Phase I	NA	NA	Q07869	NA
AVE0897	NA	NA	Phase I	NA	NA	Q07869	NA
AVE0118	NA	NA	Phase I	NA	NA	Q12791	NA
GSK 659032	NA	NA	Phase I	NA	NA	Q13093	NA
EVT-101	NA	NA	Phase I	NA	NA	Q13224; Q13224	NA
Urocortin 2	NA	NA	Phase I	NA	NA	Q13324	NA
CRF-R2 antagonists	NA	NA	Phase I	NA	NA	Q13324	NA
SAR407899	NA	NA	Phase I	NA	NA	Q13464	NA
ACE-011	NA	NA	Phase I	NA	NA	Q13464	NA
Pyroxamide	CHEMBL353581; AR-1K7219; NSC-696085; pyroxamide; I14-11725; AC1L1JDR; S2190_Selleck; n-hydroxy-n'-(pyridin-3-yl)octanediamide; nchembio.313-comp13; POLAR HYBRID COMPOUND; CHEBI:373911; AC1Q5NR5; Octanediamide, N-hydroxy-N'-3-pyridinyl-; NCI60_034337; N-Hydroxy-N'-(3-pyridyl)-1,8-octanediamide; N-Hydroxy-N'-3-pyridinyloctanediamide; CID4996; N'-hydroxy-N-pyridin-3-yloctanediamide; NSC696085; suber…	NA	Phase I	NA	NA	Q13547	NA
IL-18BP	NA	NA	Phase I	NA	NA	Q14116	NA
Iboctadekin + Doxil	NA	NA	Phase I	NA	NA	Q02880; Q14116	NA
A-837093	1(lambda) 6-benzo[1,2,4]thiadiazin-3-yl)-4-methyl-4-(3-methyl-butyl)-3-oxo-; (S)-2-(7-Methanesulfonylamino-1,1-dioxo-1,4-dihydro-; 3,4-dihydro-naphthalen-1-olate; CHEMBL469738; (R)-2-(7-Methanesulfonylamino-1,1-dioxo-1,4-dihydro-; A-837093	NA	Phase I	NA	NA	Q14654	NA
Axovan-3	NA	NA	Phase I	NA	NA	Q15761	NA
S-234462	NA	NA	Phase I	NA	NA	Q15761	NA
Dilmapimod	NA	NA	Phase I	NA	NA	Q16539	NA
GSK610677	NA	NA	Phase I	NA	NA	Q16539	NA
PX-478	NA	NA	Phase I	NA	NA	Q16665	NA
HIF-1alpha	NA	NA	Phase I	NA	NA	Q16665	NA
GRN163	NA	NA	Phase I	NA	NA	Q37967	NA
Ceftobiprole	(6R,7R)-7-[[(2Z)-2-(5-amino-1,2,4-thiadiazol-3-ylidene)-2-nitrosoacetyl]amino]-8-oxo-3-[(E)-[2-oxo-1-[(3R)-pyrrolidin-3-yl]pyrrolidin-3-ylidene]methyl]-5-thia-1-azabicyclo[4.2.0]oct-2-ene-2-carboxylic acid; CHEMBL407727; 5-Thia-1-azabicyclo(4.2.0)oct-2-ene-2-carboxylic acid, 7-(((2Z)-(5-amino-1,2,4-thiadiazol-3-yl)(hydroxyimino)acetyl)amino)-8-oxo-3-((E)-((3'R)-2-oxo(1,3'-bipyrrolidin)-3-ylidene)…	NA	Phase I	NA	NA	Q47746	NA
ASG-5ME	NA	NA	Phase I	NA	NA	Q53GD3	NA
IDX-189	NA	NA	Phase I	NA	NA	Q68929	NA
ABT-333	NA	NA	Phase I	NA	NA	Q68929	NA
ABT-072	NA	NA	Phase I	NA	NA	Q68929	NA
PSI-938	NA	NA	Phase I	NA	NA	Q68929	NA
VX-916	NA	NA	Phase I	NA	NA	Q68929	NA
TMC649128	NA	NA	Phase I	NA	NA	Q68929	NA
CB1954/EP-0152R, NQO2 prodrug therapy	NA	NA	Phase I	NA	NA	Q6LFA2	NA
Terameprocol	4-[(2S,3R)-4-(3,4-dimethoxyphenyl)-2,3-dimethylbutyl]-1,2-dimethoxybenzene; meso-Tetra-O-methylnordihydroguaiaretic acid; Butane, 1,4-bis(3,4-dimethoxyphenyl)-2,3-dimethyl-, meso-; AC1L9VRA; terameprocol; Terameprocol (INN/USAN); ZINC16953163; CHEMBL90983; CID476861; 24150-24-1; meso-1,4-Bis-(3,4-dimethoxyphenyl)-2,3-dimethylbutane; D09014; meso-Tetramethoxy-4,4'-(2,3-dimethyltetramethylene)dipyr…	NA	Phase I	NA	NA	Q6LFL1; O15392	NA
ZK 304709	NA	NA	Phase I	NA	NA	P24941; P50613; P50750; P11802; Q6LFL1	NA
Debio 0932	NA	NA	Phase I	NA	NA	Q8III6	NA
SPC5001	NA	NA	Phase I	NA	NA	Q8NBP7	NA
ZGN-433	NA	NA	Phase I	NA	NA	Q8SR45	NA
MLN4924	NA	NA	Phase I	NA	NA	Q8TBC4	NA
E2012	NA	NA	Phase I	NA	NA	Q8WW43	NA
TAK-448	NA	NA	Phase I	NA	NA	Q969F8	NA
RG3039	NA	NA	Phase I	NA	NA	Q96C86	NA
CM2489	NA	NA	Phase I	NA	NA	Q96D31	NA
GSK2245840	NA	NA	Phase I	NA	NA	Q96EB6	NA
TAK-901	NA	NA	Phase I	NA	NA	Q96GD4	NA
R763	NA	NA	Phase I	NA	NA	O14965; Q96GD4	NA
PF-03814735	NA	NA	Phase I	NA	NA	O14965; Q96GD4	NA
VX-689	NA	NA	Phase I	NA	NA	O14965; Q96GD4	NA
MK-5108	NA	NA	Phase I	NA	NA	O14965; Q96GD4	NA
AT9283	NA	NA	Phase I	NA	NA	O14965; Q96GD4	NA
ASG-22ME	NA	NA	Phase I	NA	NA	Q96NY8	NA
ARI-3037MO	NA	NA	Phase I	NA	NA	Q96PD7; P10415	NA
BMS-830216	NA	NA	Phase I	NA	NA	Q99705	NA
ALB-127158(a)	NA	NA	Phase I	NA	NA	Q99705	NA
SSR-125047	NA	NA	Phase I	NA	NA	Q99720	NA
ANAVEX 2-73	NA	NA	Phase I	NA	NA	Q99720	NA
EZN-2968	NA	NA	Phase I	NA	NA	Q99814	NA
TLR9 agonist	NA	NA	Phase I	NA	NA	Q9NR96	NA
AVE0675	NA	NA	Phase I	NA	NA	Q9NR96	NA
IMO-2125	NA	NA	Phase I	NA	NA	Q9NR96	NA
ND1251	NA	NA	Phase I	NA	NA	Q9NXE4	NA
Isatoribine	5-Amino-3-.beta.-D-ribofuranosylthiazolo[4,5]pyrimidine-2,7(3H,6H)-dione; 7-TOG; Isatoribine monohydrate; Immusine; NARI-10146; TOG; AC1L2HO7; Immusine (TN); Immunosine; 5-amino-3-[(2R,3R,4S,5R)-3,4-dihydroxy-5-(hydroxymethyl)oxolan-2-yl]-4H-[1,3]thiazolo[4,5-d]pyrimidine-2,7-dione hydrate; 5-Amino-3-ribofuranosylthiazolo(4,5-d)pyrimidine-2,7(3H,6H)-dione; 5-amino-3-[(2R,3R,4S,5R)-3,4-dihydroxy-5…	NA	Phase I	NA	NA	Q9NYK1	NA
IMO-3100	NA	NA	Phase I	NA	NA	Q9NYK1; Q9NR96	NA
CPG 52364	NA	NA	Phase I	NA	NA	Q9NYK1; Q9NR97; Q9NR96	NA
ACV-1	NA	NA	Phase I	NA	NA	Q9UGM1; Q9GZZ6	NA
Anti-EGFL7	NA	NA	Phase I	NA	NA	Q9UHF1	NA
HPP404	NA	NA	Phase I	NA	NA	Q9Y5N1	NA
SAR110894	NA	NA	Phase I	NA	NA	Q9Y5N1	NA
SPI-860	NA	NA	Phase I	NA	NA	Q9Y5Y9	NA
NVP-AUY922	ver-52296; nvp-auy922; 5-(2,4-dihydroxy-5-isopropylphenyl)-n-ethyl-4-(4-(morpholinomethyl)phenyl)isoxazole-3-carboxamide; s1069_selleck; ver-52296/nvp-auy922; 2gj; chembl252164; cid10096043; auy922, ver-52296, nvp-auy922; cid 10096043	NA	Phase I	Non-Therapeutic	NA	Q8III6	Q12931; P07900; P14625; P08238
GSK1070916	gsk-1070916; 3-(4-(4-(2-(3-((dimethylamino)methyl)phenyl)-1h-pyrrolo[2,3-b]pyridin-4-yl)-1-ethyl-1h-pyrazol-3-yl)phenyl)-1,1-dimethylurea; 4-[3-(4-n,n-dimethylcarbamylaminophenyl)-1-ethyl-1h-pyrazol-4-yl]-2-[3-(dimethylaminomethyl)phenyl]-1h-pyrrolo[2,3-b]-pyridine; gsk1070916; chebi:722556; akos005145558; chembl1090479	NA	Phase I	Non-Therapeutic	NA	Q9UQB9; Q96GD4	P11362; O14965; P57059; Q02763; P17948; Q96GD4; P10635; Q9NQS7; Q9ULW0; P35916; Q9UQB9; P08684
TAK-100	[5-(aminomethyl)-6-(2,2-dimethylpropyl)-2-ethyl-4-(4-methylphenyl)pyridin-3-yl]acetic acid hydrate; tak-100	NA	Phase I	Non-Therapeutic	NA	P27487	P27487
KRN633	krn-633; n-(2-chloro-4-((6,7-dimethoxy-4-quinazolinyl)oxy)phenyl)-n-propylurea; krn633; s1557_selleck; krn633, krn-633, krn 633; vegf receptor tyrosine kinase inhibitor iii, krn633; chembl406381; n-(2-chloro-4-((6,7-dimethoxy-4-quinazolinyl)oxy)phenyl)-n&prime;-propylurea; k00589a; cid9549295	NA	Phase I	Non-Therapeutic	NA	P35968	P16234; P35968; P10721; P17948; P35916
ALX-5407	(r)-2-((3-(biphenyl-4-yloxy)-3-(4-fluorophenyl)propyl)(methyl)amino)acetic acid; (r)-nfps (alx 5407); {[(r)-3-(biphenyl-4-yloxy)-3-(4-fluoro-phenyl)-propyl]-methyl-amino}-acetic acid; alx-5407; nfps; 2-[[(3r)-3-(4-fluorophenyl)-3-(4-phenylphenoxy)propyl]-methylamino]acetic acid; ac1o7h1e; ac1nskcw; chebi:131521; tocris-1757; alx5407; ncgc00025278-01; cid6604909; chembl26512; chembl180966; brd-k53…	NA	Phase I	Non-Therapeutic	NA	P48067	P48067
Tak-220	1-acetyl-n-{3-[4-(4-carbamoylbenzyl)piperidin-1-yl]propyl}-n-(3-chloro-4-methylphenyl)piperidine-4-carboxamide; tak-220; chebi:446202; cid5275766; tak220; l000798; ac1nqnho; aids228341; chembl207004; tbr220; 4-piperidinecarboxamide, 1-acetyl-n-[3-[4-[[4-(aminocarbonyl)phenyl]methyl]-1-piperidinyl]propyl]-n-(3-chloro-4-methylphenyl)-; tbr-220; 1-acetyl-n-[3-[4-[(4-carbamoylphenyl)methyl]piperidin-…	NA	Phase I	Non-Therapeutic	NA	P51681	P51681
MK-3281	(7r)-14-cyclohexyl-7-{[2-(dimethylamino)ethyl](methyl)amino}-7,8-dihydro-6h-indolo[1,2-e][1,5]benzoxazocine-11-carboxylic acid; mk-3281	NA	Phase I	Non-Therapeutic	NA	Q68929	P39900
ABT-102	abt-102; n-[(1r)-5-tert-butyl-2,3-dihydro-1h-inden-1-yl]-n'-1h-indazol-4-ylurea; (r)-1-(5-tert-butyl-2,3-dihydro-1h-inden-1-yl)-3-(1h-indazol-4-yl)urea; cid11256560; 3-(1h-indazol-4-yl)-1-(5-tert-butyl-2,3-dihydro-1h-inden-1-yl)urea; chembl398338; chebi:518623	NA	Phase I	Non-Therapeutic	NA	Q8NER1	Q8NER1
Besonprodil	6-{2-[4-(4-fluoro-benzyl)-piperidin-1-yl]-ethanesulfinyl}-3h-benzooxazol-2-one; ci-1041; besonprodil; pd 0196860; cid156328; 6-(2-(4-(4-fluorobenzyl)-piperidin-1-yl)-ethanesulfinyl)-3h-benzoxazol-2-one; 253450-09-8; unii-5k3n2d15ww; co 200461; chembl219631; besonprodil (usan); 2(3h)-benzoxazolone, 6-((2-(4-((4-fluorophenyl)methyl)-1-piperidinyl)ethyl)sulfinyl); pd196860; chebi:469810; d03100; ac1…	NA	Phase I	Non-Therapeutic	NA	Q13224	Q8TCU5; O15399; Q7Z429; Q05586; Q13224; Q14957; O60391; Q12879
MK-4827	(s)-2-(4-(piperidin-3-yl)phenyl)-2h-indazole-7-carboxamide; mk-4827; chebi:724225; chembl1094636	NA	Phase I	Non-Therapeutic	NA	P09874	Q9UKK3; Q9UGN5; O95271; Q9Y6F1; P09874
Anti-CD4	NA	NA	Phase I completed	NA	NA	P01730	NA
MK-8033	NA	NA	Phase I completed	NA	NA	P08581	NA
GSK1034702	NA	NA	Phase I completed	NA	NA	P11229	NA
PS-938285	NA	NA	Phase I completed	NA	NA	P25025	NA
ISIS 325568	NA	NA	Phase I completed	NA	NA	P27448	NA
AZD4017	NA	NA	Phase I completed	NA	NA	P28845	NA
CGX-1160	NA	NA	Phase I completed	NA	NA	P30989	NA
GSK586529	NA	NA	Phase I completed	NA	NA	P34998	NA
GSK618334	NA	NA	Phase I completed	NA	NA	P35462	NA
AZD6370	NA	NA	Phase I completed	NA	NA	P35557	NA
VEGF Trap	NA	NA	Phase I completed	NA	NA	P37231	NA
V85546	NA	NA	Phase I completed	NA	NA	P39900	NA
AD-337	NA	NA	Phase I completed	NA	NA	P40189	NA
AZD8566	NA	NA	Phase I completed	NA	NA	P51681	NA
GSK1014802	NA	NA	Phase I completed	NA	NA	P55011	NA
CTS-21166	NA	NA	Phase I completed	NA	NA	P56817	NA
RTI-336	CHEBI:177830; RTI-336; CHEMBL432878	NA	Phase I completed	NA	NA	Q01959	NA
AZD6280	NA	NA	Phase I completed	NA	NA	Q01959	NA
GC-1008	NA	NA	Phase I completed	NA	NA	Q13464	NA
R547	LS-193675; ZINC13983251; R547; DB08094; R-547; CHEMBL384304; [4-amino-2-[(1-methylsulfonylpiperidin-4-yl)amino]pyrimidin-5-yl]-(2,3-difluoro-6-methoxyphenyl)methanone; 2fvd; LIA; CID6918852; AC1OCFYV	NA	Phase I completed	NA	NA	P24941; P50613; P11802; Q6LFL1	NA
GSK1278863	NA	NA	Phase I completed	NA	NA	Q96KS0	NA
AZD5985	NA	NA	Phase I completed	NA	NA	Q9Y5Y4	NA
SNS-314	sns-314; 1-(3-chlorophenyl)-3-(5-(2-(thieno[3,2-d]pyrimidin-4-ylamino)ethyl)thiazol-2-yl)urea; sn-314; db07361; chembl518051; kinome_3712; ak2	NA	Phase I completed	Non-Therapeutic	NA	O14965; Q9UQB9; Q96GD4	P04049; Q16832; O14965; P30530; P04629; Q96GD4; P07333; Q16620; P35916
4-[4-(2,4,6-TRIMETHYL-PHENYLAMINO)-PYRIMIDIN-2-YLAMINO]-BENZONITRILE	dapivirine; tmc120-r147681; 4-[4-(2,4,6-trimethyl-phenylamino)-pyrimidin-2-ylamino]-benzonitrile; chembl70663; tmc-120; tmc120; 4-((4-((2,4,6-trimethylphenyl)amino)pyrimidin-2-yl)amino)benzonitrile; cid214347; chebi:46180; sbb062853; zinc00007761; unii-tcn4mg2vxs; 4-[[4-(2,4,6-trimethylanilino)pyrimidin-2-yl]amino]benzonitrile; tmc-120/r-147681; r-147681; ac1q4rf3; r147681; ac1l4wo4; molport-000-…	Experimental; Small Molecule	Phase I/II	NA	P03366	Q69617	NA
CVX-060	NA	NA	Phase I/II	NA	NA	O15123	NA
HGTV43	NA	NA	Phase I/II	NA	NA	O15392	NA
DPX-Survivac	NA	NA	Phase I/II	NA	NA	O15392	NA
MK-0752	NA	NA	Phase I/II	NA	NA	O43174	NA
Anti-Factor D	NA	NA	Phase I/II	NA	NA	P00746	NA
AVI4126	NA	NA	Phase I/II	NA	NA	P01106	NA
TgAAC-94	NA	NA	Phase I/II	NA	NA	P01375	NA
ART621	NA	NA	Phase I/II	NA	NA	P01375	NA
Statins	NA	NA	Phase I/II	NA	NA	P04035	NA
Medusa IL-2	NA	NA	Phase I/II	NA	NA	P14784	NA
GSK2118436	NA	NA	Phase I/II	NA	NA	P15056	NA
CYT 99007	NA	NA	Phase I/II	NA	NA	P16871	NA
AM103	NA	NA	Phase I/II	NA	NA	P20292	NA
Nepadutant	Nepadutant; Cyclo(N-(2-acetamido-2-deoxy-beta-D-glucopyranosyl)-L-asparaginyl-L-alpha-aspartyl-L-tryptophyl-L-phenylalanyl-L-2,3-diaminopropionyl-L-leucyl),cyclic(2-5)-peptide; LS-55819; MEN 11420; MEN-11,420; cyclo(Asn(2-deoxy-2-AcNH-beta-D-Glc)-Asp-Trp-Phe-Dap-Leu)cyclo(2beta,5beta); C107754; (2S)-2-[[(3S,6S,9S,12S)-12-[[(2S)-4-[[(2R,3R,4R,5S,6R)-3-acetamido-4,5-dihydroxy-6-(hydroxymethyl)oxan-…	NA	Phase I/II	NA	NA	P21452	NA
TKI258	CID 9977819; 4-Amino-5-fluoro-3-(5-(4-methylpiperazin-1-yl)-1H-benzimidazol-2-yl)quinolin-2(1H)-one; S1018_Selleck; CID9886808; EC-000.2257; 405169-16-6; CID9977819; UNII-I35H55G906; Chir 258; 804551-71-1; AKOS005146311; TKI-258; CHEMBL522892; CHEBI:594834; TKI-258, Dovitinib, CHIR258, TKI258; CHIR-258	NA	Phase I/II	NA	NA	Q03431; P22607	NA
AT7519	CHEMBL445813; 4-[(2,6-dichlorobenzoyl)amino]-N-(4-piperidyl)-2H-pyrazole-3-carboxamide; DB08142; CID11338033; AT 7519, AT7519; CHEMBL497478; S1524_Selleck; LZE; AT7519; AT-7519	NA	Phase I/II	NA	NA	P24941; P24941	NA
MK-1775	NA	NA	Phase I/II	NA	NA	P30291	NA
CF102	NA	NA	Phase I/II	NA	NA	P33765	NA
AZD2516	NA	NA	Phase I/II	NA	NA	P41594	NA
AZD8055	NA	NA	Phase I/II	NA	NA	P42345	NA
BEZ235	BEZ235; NVP-BEZ235, BEZ235; CID11977753; EC-000.2325; BEZ-235; 2-(4-(2,3-dihydro-3-methyl-2-oxo-8-(quinolin-3-yl)imidazo[4,5-c]quinolin-1-yl)phenyl)-2-methylpropanenitrile; Kinome_2911; ZINC24760115; S14-0511; CID 11977753; NVP-BEZ-235; S1009_Selleck; nchembio.117-comp24; ST51056474; MolPort-005-737-784	NA	Phase I/II	NA	NA	P42345; P48736	NA
XL765	NA	NA	Phase I/II	NA	NA	P42345; P48736	NA
BGT226	NA	NA	Phase I/II	NA	NA	P42345; P48736	NA
TC-5619	TC-5619	NA	Phase I/II	NA	NA	P43681	NA
BKM120	NA	NA	Phase I/II	NA	NA	P48736	NA
TG100-115	EN003068; TG100115, TG100-115; S1352_Selleck; 3,3'-(2,4-diaminopteridine-6,7-diyl)diphenol; CID10427712; TG-100115; CHEMBL230011; C539252; TG-100-115; 3-(2,4-diamino-6-(3-hydroxyphenyl)pteridin-7-yl)phenol; TG100-115; 3-[2,4-diamino-7-(3-hydroxyphenyl)pteridin-6-yl]phenol	NA	Phase I/II	NA	NA	P48736	NA
TM30339	NA	NA	Phase I/II	NA	NA	P50391	NA
SB-743921	N-[1-(3-benzyl-7-chloro-4-oxo-quinazolin-2-yl)propyl]-4-bromo-N-(3-dimethylaminopropyl)benzamide; 336115-72-1; CID11261882; CHEMBL1164552; EN002661; SB-743921	NA	Phase I/II	NA	NA	P52732	NA
AEG35156	NA	NA	Phase I/II	NA	NA	P98170	NA
Ziconotide	L-Cysteinyl-L-lysylglycyl-L-lysylglycyl-L-alanyl-L-lysyl-L-cysteinyl-L-seryl-L-arginyl-L-leucyl-L-methionyl-L-tyrosyl-L-alpha-aspartyl-L-cysteinyl-L-cysteinyl-L-threonylglycyl-L-seryl-L-cysteinyl-L-arginyl-L-serylglycyl-L-lysyl-L-cysteinamide cyclic (1-16),(8-20),(15-25)-tris(disulfide); Prialt; omega-Conotoxin mviia, conus magus; omega-Conopeptide MVIIA (Conus); omega-Conotoxin M VIIA (reduced),…	NA	Phase I/II	NA	NA	Q00975; Q00975	NA
Ipamorelin	NA	NA	Phase I/II	NA	NA	Q02643	NA
KAI-9803	NA	NA	Phase I/II	NA	NA	Q05655	NA
SB-623	AC1OCG07; SB-623; CHEMBL491491; CID6918876; (E)-3-[1-(2-diethylaminoethyl)-2-phenethylbenzimidazol-5-yl]-N-hydroxyprop-2-enamide; CHEBI:557920	NA	Phase I/II	NA	NA	Q13547	NA
LY354740	CID213056; (1S,2S,5R,6S)-2-Aminobicyclo(3.1.0)hexane-2,6-dicarboxylic acid monohydrate; LS-43724; MolPort-004-797-148; I14-10174; AC1L4GL9; 2-Aminobicyclo(3.1.0)hexane-2,6-dicarboxylic acid; 176199-48-7; LY-354740; LY354740; UNII-ONU5A67T2S; LS-43725; Eglumegad; MolPort-004-797-150; C8H11NO4; LS-173689; AR-1A1554; (1S,2S,5R,6S)-2-aminobicyclo[3.1.0]hexane-2,6-dicarboxylic acid; 4-aminobicyclo[3.1…	NA	Phase I/II	NA	NA	Q14832	NA
AIN457	NA	NA	Phase I/II	NA	NA	Q16552; Q16552	NA
P276-00	NA	NA	Phase I/II	NA	NA	P50750; P11802; Q6LFL1	NA
GRN163L	NA	NA	Phase I/II	NA	NA	Q99973; Q99973	NA
Agatolimod	NA	NA	Phase I/II	NA	NA	Q9NR96	NA
Bosutinib	4-(2,4-dichloro-5-methoxyphenylamino)-6-methoxy-7-(3-(4-methylpiperazin-1-yl)propoxy)quinoline-3-carbonitrile; ski-606; bosutinib; 4-(2,4-dichloro-5-methoxy-phenylamino)-6-methoxy-7-[3-(4-methyl-piperazin-1-yl)-propoxy]-quinoline-3-carbonitrile; xy]-3-quinolinecarbonitrile; k00615a; ski606; 3-quinolinecarbonitrile, 4-[(2,4-dichloro-5-methoxyphenyl)amino]-6-methoxy-7-[3-(4-methyl-1-piperazinyl)pro…	NA	Phase I/II	Non-Therapeutic	NA	P12931; P42684	P11274; P10721; P06239; Q13555; O94804; P42680; Q9Y6E0; P00519; P51813; P07947; Q8IU85; P08631; Q05397; Q8N4C8; P09769; P00533; Q02763; P29323; Q13043; P43405; P41240; Q9UHD2; Q14289; P30530; Q9UM73; P04629; P06748; P12931; P42681; Q06187; P06241; Q12851; P04626; P42685; Q9NWZ3; Q16620; P07332; Q07912; P42684; Q9Y4K4; P54760; P16591; P07948
SU5614	su-5614; (z)-4-chloro-3-((3,5-dimethyl-1h-pyrrol-2-yl)methylene)indolin-2-one; su5614; molport-006-389-303; cid6536806; (3z)-5-chloro-3-[(3,5-dimethyl-1h-pyrrol-2-yl)methylidene]-1h-indol-2-one; c416849; 5-chloro-3-[(3,5-dimethylpyrrol-2-yl)methylene]-2-indolinone; su 5614; ac1o6w2q	NA	Phase I/II	Non-Therapeutic	NA	P36888	P07949
PD-0332991	6-acetyl-8-cyclopentyl-5-methyl-2-(5-(piperazin-1-yl)pyridin-2-ylamino)pyrido[2,3-d]pyrimidin-7(8h)-one; 6-acetyl-8-cyclopentyl-5-methyl-2-(5-piperazin-1-yl-pyridin-2-ylamino)-8h-pyrido[2,3-d]pyrimidin-7-one; pd-0332991; pd-332991; ec-000.2350; 6-acetyl-8-cyclopentyl-5-methyl-2-[(5-piperazin-1-ylpyridin-2-yl)amino]pyrido[2,3-d]pyrimidin-7(8h)-one; chembl189963; s1116_selleck; cid5330286; pyrido(2…	NA	Phase I/II	Non-Therapeutic	NA	P11802; Q00534	Q00534; P30279; P11802; P24385; P30281
AT-9283	1-cyclopropyl-3-[3-(5-morpholin-4-ylmethyl-1h-benzoimidazol-2-yl)-1h-pyrazol-4-yl]urea; 1-cyclopropyl-3-(3-(6-(morpholinomethyl)-1h-benzo[d]imidazol-2-yl)-1h-pyrazol-4-yl)urea; at-9283; cid 11496629; pyrazole-benzimidazole urea analogue, 16; chembl495727; cid11496629	NA	Phase I/II	Non-Therapeutic	NA	O14965; Q96GD4	P35968; O60674; P11362; P52333; O14965; P00519; P07947; Q9UEE5; O75676; Q12866; P17948; P36888; P51812; Q96GD4; P22607; Q15118; P35916; P29597; Q15139; P21802; P07949; Q15349; P49841
TG101348	n-tert-butyl-3-(5-methyl-2-(4-(2-(pyrrolidin-1-yl)ethoxy)phenylamino)pyrimidin-4-ylamino)benzenesulfonamide; tg101348	NA	Phase I/II	Non-Therapeutic	NA	O60674	O60674; P52333; P23458; P29597
Forodesine	6-((2s,3s,4r,5r)-3,4-dihydroxy-5-(hydroxymethyl)pyrrolidin-2-yl)-3h-pyrrolo[3,2-d]pyrimidin-4(5h)-one; 7-((2s,3s,4r,5r)-3,4-dihydroxy-5-(hydroxymethyl)pyrrolidin-2-yl)-3h-pyrrolo[3,2-d]pyrimidin-4(5h)-one; forodesine; immucillin-h; 4h-pyrrolo(3,2-d)pyrimidin-4-one, 7-((2s,3s,4r,5r)-3,4-dihydroxy-5-(hydroxymethyl)-2-pyrrolidinyl)-1,5-dihydro-; 1g2o; forodesine (usan/inn); 1-(9-deazahypoxanthin-9-y…	NA	Phase I/II	Non-Therapeutic	NA	Q9BMI9	P00491
Sirolimus	sirolimus; rapamycin; rapamune; ay-22989; wy-090217; 1,18-dihydroxy-12-{2-[4-hydroxy-3-methoxy-(4r)-cyclohexyl]-1-methylethyl}-19,30-dimethoxy-15,17,21,23,29,35-hexamethyl-11,36-dioxa-4-azatricyclo[30.3.1.04,9]hexatriaconta-16,24,26,28-tetraene-2,3,10,14,20-pentaone; rapamycin immunosuppressant drug; cid5924240; perceiva; heptadecahydro-9,27-dihydroxy-3-[(1r)-2-[(1s,3r,4r)-4-hydroxy; 3h-pyrido(2,…	Approved; Investigational; Small Molecule	Phase I/II	Therapeutic	P20815; P08684; P24462; P42345; P62942; P09038	P42345; P20071	P62942; P42345; P33261; P11712; P08684
Sirna-027	NA	NA	Phase I/II completed	NA	NA	P17948; P17948	NA
Atiprimod	123018-47-3; SKF-106615; 130065-61-1 (2HCl); SKF 106615; AC1L2WDB; UNII-MG7D3QD743; N,N-Diethyl-8,8-dipropyl-2-azaspiro(4.5)decane-2-propanamine; CHEMBL103735; CID129869; Atiprimod; 3-(8,8-dipropyl-3-azaspiro[4.5]decan-3-yl)-N,N-diethylpropan-1-amine; Atiprimod [INN]; 2-Azaspiro(4.5)decane-2-propanamine, N,N-diethyl-8,8-dipropyl-	NA	Phase I/II completed	NA	NA	P40763	NA
AM-111	NA	NA	Phase I/II completed	NA	NA	P45983	NA
APC-100	NA	NA	Phase I/IIa	NA	NA	P10275	NA
Cethrin	NA	NA	Phase I/IIa completed	NA	NA	Q13464	NA
CD-NP	NA	NA	Phase Ia	NA	NA	P20594	NA
PTC299	NA	NA	Phase Ia	NA	NA	P37231	NA
Biomed 101	NA	NA	Phase Ia completed	NA	NA	Q15722	NA
S-222611	NA	NA	Phase Ib	NA	NA	P04626; P00533	NA
GDC-0973	NA	NA	Phase Ib	NA	NA	P05771	NA
Cabozantinib	NA	NA	Phase Ib	NA	NA	P35968; P35968; P35968; P35968; P08581; P08581; P08581; P08581	NA
BMS-833923	NA	NA	Phase Ib	NA	NA	Q99835	NA
Flavopiridol	2-(2-chlorophenyl)-5,7-dihydroxy-8-(3-hydroxy-1-methylpiperidin-4-yl)-4h-chromen-4-one; hmr-1275; 2-(2-chloro-phenyl)-5,7-dihydroxy-8-((3r,4s)-3-hydroxy-1-methyl-piperidin-4-yl)-chromen-4-one; 2-(2-chloro-phenyl)-5,7-dihydroxy-8-(3-hydroxy-1-methyl-piperidin-4-yl)-chromen-4-one(flavopiridol); 2-(2-chloro-phenyl)-5,7-dihydroxy-8-(3-hydroxy-1-methyl-piperidin-4-yl)-chromen-4-one; flavopiridol; 2-(2…	Experimental; Investigational; Small Molecule	Phase II	Non-Therapeutic	P50613; P11217; P24941; Q00535; P50750; P06493; Q00534; P00533; O75100; P11802; P49336	P24941; O56072	P50750; P24864; P06493; P05129; P06239; Q04759; Q05655; P08069; P05771; P17252; P41743; P51946; O96020; P14635; Q05513; P30279; P00533; P78396; O95067; Q02156; P11802; P24385; P11717; P24941; Q8WWL7; P04626; P30281; O94806; P28482; P50613; P11217; P20248; P24723; Q15139
Gamma-Phenyl-Butyric Acid	phenylbutyrate; spectrum4_000092; 4-phenylbutyrate; spectrum5_001003; cid20354; cpd000059104; ac1l2g3a; spectrum2_001798; brd-k67102207-236-01-0; i01-3326; db02000; sam002264634; nsc 295; .gamma.-phenylbutyric acid; kbio1_001854; gamma-phenyl-butyric acid; ft-0082934; zinc02037928; bspbio_002484; ac-3254; benzenebutanoic acid; ai3-12065; spbio_001755; gamma-phenylbutyric acid; tl8001458; ai3-1176…	Experimental; Small Molecule	Phase II	NA	P95468; P00800	Q01959; Q13547; P55011	NA
7-Hydroxystaurosporine	18-hydroxy-3-methoxy-2-methyl-4-methylamino-(2r,3s,4s,6s)-29-oxa-1,7,17-triazaoctacyclo[12.12.2.12,6.07,28.08,13.015,19.020,27.021,26]nonacosa-8(13),9,11,14(28),15(19),20(27),21(26),22,24-nonaen-16-one; ucn-02; ucn-01; (2s,3r,4r,6r,18s)-18-hydroxy-3-methoxy-2-methyl-4-(methylamino)-29-oxa-1,7,17-triazaoctacyclo[12.12.2.1^{2,6}.0^{7,28}.0^{8,13}.0^{15,19}.0^{20,27}.0^{21,26}]nonacosa-8(13),9,11,14…	Experimental; Small Molecule	Phase II	Non-Therapeutic	O15530	O14757; P27448	P05129; Q04759; O14757; Q05655; P05771; P17252; P22612; P41743; O96017; Q05513; P22694; Q02156; O94806; P17612; P24723; Q15139
Genistein	5,7-dihydroxy-3-(4-hydroxy-phenyl)-chromen-4-one; genestein; 5-hydroxy-3-(4-hydroxyphenyl)-4h-chromen-4-one; 5,7-dihydroxy-3-(4-hydroxyphenyl)-4h-chromen-4-one; genistein; 3-(3-bromo-4-hydroxy-phenyl)-5,7-dihydroxy-chromen-4-one; nsc-36586; kbio2_007700; kbio2_005132; lmpk12050218; ncgc00025005-04; hsdb 7475; ncgc00025005-05; ncgc00025005-01; nsc36586; ncgc00025005-06; 4',5, 7-trihydroxyisoflavon…	Experimental; Small Molecule	Phase II	Non-Therapeutic	P05177; Q92731; P11388; Q14289; Q15788; P03372; Q15596	P37231	O43451; P11388; P05129; Q05655; P00519; P05771; P15121; P17252; P24557; P41743; Q92731; P29274; P11474; P14061; Q01959; O95718; P11926; P00533; P28335; P55055; P21397; P03372; Q02156; P37059; Q9UNQ0; P30542; P27338; P28223; P24723; Q06278
Geldanamycin	geldanamycin; carbamic acid (4e,6z,10e)-(8s,9s,12s,13r,14s,16r)-13-hydroxy-8,14,19-trimethoxy-4,10,12,16-tetramethyl-3,20,22-trioxo-2-aza-bicyclo[16.3.1]docosa-1(21),4,6,10,18-pentaen-9-yl ester; (s)-carbamic acid (9s,13s,15s,17r)-13-hydroxy-8,14,19-trimethoxy-4,10,16-trimethyl-12-(r)-methyl-3,20,22-trioxo-2-aza-bicyclo[16.3.1]docosa-1(21),4,6,10,18-pentaen-9-yl ester; 2-azabicyclo[16.3.1]docosan…	Experimental; Small Molecule	Phase II	Non-Therapeutic	P08238; P07900	Q8III6	Q92731; P03372; P04626; P07900; P08238
RhApo2L/TRAIL	NA	NA	Phase II	NA	NA	O14763; O00220	NA
TTP435	NA	NA	Phase II	NA	NA	O00253	NA
SSR411298	NA	NA	Phase II	NA	NA	O00519	NA
Conatumumab	NA	NA	Phase II	NA	NA	O14763; O14763	NA
Apomab	NA	NA	Phase II	NA	NA	O14763; O14763	NA
ENMD-2076	NA	NA	Phase II	NA	NA	O14965	NA
AMG 386	NA	NA	Phase II	NA	NA	O15123; Q15389	NA
Merck drug	NA	NA	Phase II	NA	NA	O15392	NA
TPI ASM8	NA	NA	Phase II	NA	NA	O15392	NA
Pro 542	NA	NA	Phase II	NA	NA	O40473	NA
ICA-105665	NA	NA	Phase II	NA	NA	O43525	NA
Orexin-1 antagonist	NA	NA	Phase II	NA	NA	O43613	NA
SB-649868	NA	NA	Phase II	NA	NA	O43613	NA
GSK1265744	NA	NA	Phase II	NA	NA	O56072	NA
GSK1349572	GSK-1349572; CHEMBL1213165	NA	Phase II	NA	NA	O56072	NA
INCB28050	NA	NA	Phase II	NA	NA	O60674; Q08497	NA
ABT-450	NA	NA	Phase II	NA	NA	O90777	NA
MK-5172	NA	NA	Phase II	NA	NA	O90777	NA
ACH-1625	NA	NA	Phase II	NA	NA	O90777	NA
TMC435	NA	NA	Phase II	NA	NA	O90777	NA
GS-9256	NA	NA	Phase II	NA	NA	O90777	NA
R7227	NA	NA	Phase II	NA	NA	O90777	NA
Vaniprevir	NA	NA	Phase II	NA	NA	O90777	NA
Danoprevir	NA	NA	Phase II	NA	NA	O90777	NA
BMS 650032	NA	NA	Phase II	NA	NA	O90777	NA
PF-299804	NA	NA	Phase II	NA	NA	P00533	NA
Bevacizumab+Erlotinib	NA	NA	Phase II	NA	NA	P37231; P00533	NA
Otamixaban	CID5496659; 2-(3-Carbamimidoylbenzyl)-3-(4-(1-oxypyridin-4-yl)benzoylamino)butyric acid methyl ester; Methyl 2-[(3-carbamimidoylphenyl)methyl]-3-[[4-(1-oxidopyridin-4-yl)benzoyl]amino]butanoate; CHEBI:167105; 193153-04-7; methyl (2R,3R)-2-[(3-carbamimidoylphenyl)methyl]-3-[[4-(1-oxidopyridin-1-ium-4-yl)benzoyl]amino]butanoate; 1ksn; AC1NUYXM; CHEMBL46618; Otamixaban	NA	Phase II	NA	NA	P00742	NA
Anti-LT alpha	NA	NA	Phase II	NA	NA	P01374	NA
CytoFab	NA	NA	Phase II	NA	NA	P01375	NA
Talactoferrin Alfa	Talactoferrin alfa (USAN/INN); Talactoferrin Alfa; D05991; 308240-58-6	NA	Phase II	NA	NA	P01375	NA
IP-751	CT-3; LS-191444; CHEBI:40660; (6aR,10aR)-1-hydroxy-6,6-dimethyl-3-(2-methyloctan-2-yl)-6a,7,10,10a-tetrahydrobenzo[c]chromene-9-carboxylic acid; IP-751; DMH-THC-11-OIC; 6H-Dibenzo(b,d)pyran-9-carboxylic acid, 3-(1,1-dimethylheptyl)-6a,7,10,10a-tetrahydro-1-hydroxy-6,6-dimethyl-, (6aR,10aR); AJA; CID3083542; 137945-48-3; AC1MJ0SY; CPL-7075; CHEMBL456341; Ajulemic acid	NA	Phase II	NA	NA	P01375	NA
TNX-355	NA	NA	Phase II	NA	NA	P01730	NA
Isofagomine tartrate	NN-42-1007; Plicera; HGT-3410; Isofagomine tartrate; Afegostat tartrate; AT-2101	NA	Phase II	NA	NA	P04062	NA
GW870086X	NA	NA	Phase II	NA	NA	P04150	NA
AZD8931	NA	NA	Phase II	NA	NA	P04626	NA
OGX-427	NA	NA	Phase II	NA	NA	P04792	NA
Anti-Abeta	NA	NA	Phase II	NA	NA	P05067	NA
AEB07	NA	NA	Phase II	NA	NA	P05067	NA
OPI-1002	NA	NA	Phase II	NA	NA	P05107	NA
Alicaforsen	Intercellular adhesion molecule-1 antisense oligodeoxynucleotide; 185229-68-9; DNA, d((R)-P-thio)(G-C-C-A-A-G-C-T-G-G-C-A-T-C-C-G-T-C-A); Deoxyribonucleic acid, d((R)-P-thio)(G-C-C-C-A-A-G-C-T-G-G-C-A-T-C-C-G-T-C-A); ISIS 2302; LS-63362; ISIS-2302; Alicaforsen; Alicaforsen [INN]	NA	Phase II	NA	NA	P05362	NA
AZD6244	1H-Benzimidazole-6-carboxamide, 5-((4-bromo-2-chlorophenyl)amino)-4-fluoro-N-(2-hydroxyethoxy)-1-methyl-; S1008_Selleck; 606143-52-6; AZD6244; ARRY 142886; ARRY-142886; AZD-6244; Selumetinib; ARRY142886; 865610-79-3; C517975; AZD 6244; ARRY-142886, Selumetinib, AZD-6244, ARRY142886, AZD6244; ZINC31773258; ARRY-886; NSC741078; CID10127622	NA	Phase II	NA	NA	P05771	NA
GSK1120212	NA	NA	Phase II	NA	NA	P05771	NA
Cizolirtine	CID132412; CHEMBL90544; CHEMBL92357; AC1L30XJ; 142155-43-9; Cizolirtine [INN]; MolPort-005-942-571; Cizolirtine; AC1MI3GX; UNII-SMP167WV5D; CID3037765; N,N-dimethyl-2-[(R)-(2-methylpyrazol-3-yl)-phenylmethoxy]ethanamine; CHEMBL92501; N,N-dimethyl-2-[(2-methylpyrazol-3-yl)-phenylmethoxy]ethanamine; CID10220803	NA	Phase II	NA	NA	P06881	NA
2-Methoxyestradiol	ESM; NSC-659853; PulmoLAR; C05302; 2-Hydroxyestradol 2-methyl ether; MolPort-003-927-295; CHEMBL299613; estra-1(10),2,4-triene-3,17-diol, 2-methoxy-, (17beta)-; Estra-1,3,5(10)-triene-3,17-diol, 2-methoxy-, (17beta)-; 2-Hydroxyestradiol 2-methyl ether; Lopac0_000739; Panzem NCD; ZINC03818826; M6383_SIGMA; Estra-1,3,5(10)-triene-3,17beta-diol, 2-methoxy-; 2,3,17beta-Trihydroxy-1,3,5(10)-estratrien…	NA	Phase II	NA	NA	P07437	NA
DOV-21947	NA	NA	Phase II	NA	NA	P21918; P07550; P21802	NA
DOV 21947	NA	NA	Phase II	NA	NA	P21918; P07550; P21802	NA
IPI-504	UNII-928Q33Q049; 857402-63-2; 17-Allylamino-17-demethoxygeldanamycin hydroquinone hydrochloride; IPI 504; IPI-504; 17-allyl-aminogeldanamycin	NA	Phase II	NA	NA	P07900; P07900; P07900; P07900	NA
MK-0646	NA	NA	Phase II	NA	NA	P08069	NA
AMG 479	NA	NA	Phase II	NA	NA	P08069	NA
SAR164877	NA	NA	Phase II	NA	NA	P08138	NA
AZD9668	NA	NA	Phase II	NA	NA	P08246	NA
SLV 306	NA	NA	Phase II	NA	NA	P08473	NA
MetMAb	NA	NA	Phase II	NA	NA	P08581	NA
ARQ 197	NA	NA	Phase II	NA	NA	P08581	NA
Anti-cMet	NA	NA	Phase II	NA	NA	P08581	NA
MN-305	MolPort-005-943-180; AC1L55Z0; MCI-242; MN-305; 3-(1,3-benzodioxol-5-yloxy)-N-[[(3S)-2,3-dihydro-1,4-benzodioxin-3-yl]methyl]propan-1-amine hydrochloride; 137275-80-0; 1,4-Benzodioxin-2-methanamine, 2,3-dihydro-N-(3-(1,3-benzodioxol-5-yloxy)propyl)-, hydrochloride, (S)-; MKC-242; Mkc 242; Osemozotan hydrochloride; 5-(3-((2S)-(1,4-Benzodioxan-2-ylmethyl)amino)propoxy)-1,3-benzodioxol hydrochloride…	NA	Phase II	NA	NA	P08908	NA
GSK163090	NA	NA	Phase II	NA	NA	P08908	NA
OPC-14523	NA	NA	Phase II	NA	NA	P08908; P08908; Q99720; Q99720; P21802; P21802	NA
Romiplostim	NA	NA	Phase II	NA	NA	P09871	NA
AG-14699	AG-014699; AG-14699; AG-014447; PF-01367338; EC-000.2323; S1098_Selleck; CID9931953; CID 9931953; AG-14447	NA	Phase II	NA	NA	P09874	NA
BSI-201	SAR-240550; NSC-746045; INO2BA; IND-71677; EN002691; S1087_Selleck; 4-iodo-3-nitro-benzamide; Iniparib, NSC-746045, IND-71677, BSI201, BSI-201; BSI-201; CID9796068; CHEMBL1170047; 160003-66-7; Iniparib; NIBA; EC-000.2329; 4-Iodo-3-nitrobenzamide	NA	Phase II	NA	NA	P09874	NA
INO-1001	KBio2_002444; KBioSS_002450; AC1O8FMH; KBio2_007580; BSPBio_002719; Hypoxanthine arabinoside; SPECTRUM3100024; AC-3200; DivK1c_006781; Spectrum5_000469; KBio3_002219; SPBio_001977; 9-[(3R,4S,5R)-3,4-dihydroxy-5-(hydroxymethyl)oxolan-2-yl]-3H-purin-6-one; CHEMBL462399; Spectrum_001910; Spectrum3_001160; CID6708742; KBioGR_002372; KBio2_005012; LT00454797; KBio1_001725; INO-1001; Spectrum2_001939; …	NA	Phase II	NA	NA	P09874; P09874	NA
AG140699	NA	NA	Phase II	NA	NA	P09874	NA
Leukotriene antagonist	NA	NA	Phase II	NA	NA	P09917	NA
LR3001	NA	NA	Phase II	NA	NA	P10242	NA
Celgosivir	MDL-28574; MX-3253; VIR-222; 6-O-Butanoylcastanospermine; BuCast; AC1L1TTH; Butanoic acid, (1S,6S,7S,8R,8aR)-octahydro-1,7,8-trihydroxy-6-indolizinyl ester; Celgosivir; MBI-3253; CID60734; MDL 28,574A; Butanoic acid, octahydro-1,7,8-trihydroxy-6-indolizinyl ester, (1S-(1alpha,6beta,7alpha,8beta,8abeta))-; [(1S,6S,7S,8R,8aR)-1,7,8-trihydroxy-1,2,3,5,6,7,8,8a-octahydroindolizin-6-yl] butanoate; MDL…	NA	Phase II	NA	NA	P10253	NA
Miravirsen	NA	NA	Phase II	NA	NA	P10415	NA
Anti-M1 prime	NA	NA	Phase II	NA	NA	P10415	NA
BMS 790052	NA	NA	Phase II	NA	NA	P10415	NA
PX-12	AC1Q7EBH; PX 12; 2-((1-Methylpropyl)dithio)-1H-imidazole; PX-12; 1H-Imidazole, 2-((1-methylpropyl)dithio)-; 2-(butan-2-yldisulfanyl)-1H-imidazole; AC1L5624; 2-(sec-butyldisulfanyl)-1h-imidazole; AR-1C9880; CHEMBL406050; Iv 2 Compound; CID219104	NA	Phase II	NA	NA	P10599; P10599	NA
Indibulin	NA	NA	Phase II	NA	NA	P10721	NA
BNC105	NA	NA	Phase II	NA	NA	P10721	NA
GSK573719	NA	NA	Phase II	NA	NA	P11229	NA
FGF-1	NA	NA	Phase II	NA	NA	P11362; P11362	NA
Ofatumumab	NA	NA	Phase II	NA	NA	P11836; P11836; P11836	NA
Bevacizumab+Rituximab	NA	NA	Phase II	NA	NA	P11836; P37231	NA
Firategrast	sb-683699; sb 683699; (1,1'-biphenyl)-4-propanoic acid, alpha-((2,6-difluorobenzoyl)amino)-4'-(ethoxymethyl)-2',6'-dimethoxy-, (alphas)-; 2-[(2,6-difluorobenzoyl)amino]-3-[4-[4-(ethoxymethyl)-2,6-dimethoxy-phenyl]phenyl]propanoic acid; (1,1'-biphenyl)-4-propanoic acid, alpha-((2,6-difluorobenzoyl)amino)-4'-(ethoxymethyl)- 2',6'-dimethoxy-, (alphas)-; 402567-16-2; unii-ojy3sk9h5f; firategrast (usa…	NA	Phase II	NA	NA	P13612	NA
CDP323	NA	NA	Phase II	NA	NA	P13612	NA
ATL/TV1102	NA	NA	Phase II	NA	NA	P13612	NA
Plevitrexed	(2s)-2-[(2-fluoro-4-{[(4-hydroxy-2,7-dimethylquinazolin-6-yl)methyl](prop-2-yn-1-yl)amino}benzoyl)amino]-4-(2h-tetrazol-5-yl)butanoic acid; UNII-L9P2881C3H; ZD 9331; 1H-Tetrazole-5-butanoic acid, alpha-((4-(((1,4-dihydro-2,7-dimethyl-4-oxo-6-quinazolinyl)methyl)-2-propynylamino)-2-fluorobenzoyl)amino)-, (S)-; (2S)-2-((4-(((2,7-Dimethyl-4-oxo-1,4-dihydroquinazolin-6-yl)methyl)(prop-2-ynyl)amino)-2…	NA	Phase II	NA	NA	P13922	NA
AZ-40140	NA	NA	Phase II	NA	NA	P13945	NA
N-5984	NA	NA	Phase II	NA	NA	P13945	NA
LY-362884	NA	NA	Phase II	NA	NA	P13945	NA
Rilotumumab	NA	NA	Phase II	NA	NA	P14210	NA
Pardoprunox	L001636; 7-(4-methylpiperazin-1-yl)-3H-1,3-benzoxazol-2-one; 269718-84-5; CID6918525; D09397; UNII-5R72CHP32S; 7-(4-methylpiperazin-1-yl)-3H-benzooxazol-2-one; Pardoprunox; Pardoprunox (USAN/INN); AC1OCFJE	NA	Phase II	NA	NA	P14416	NA
Neramexane	1,3,3,5,5-Pentamethylcyclohexanamine; Cyclohexanamine, 1,3,3,5,5-pentamethyl-; AC1O5FL0; 219810-59-0; Neramexane; Mrz 2579; CID6433106; 1,3,3,5,5-pentamethylcyclohexan-1-amine; Neramexane [INN]; MRZ 2-579; UNII-856DX0KJ84	NA	Phase II	NA	NA	P14735	NA
CNS-5161	AC1L4UT0; CNS5161; CHEMBL41306; MolPort-005-942-556; Guanidine, N'-(2-chloro-5-(methylthio)phenyl)-N-methyl-N-(3-(methylthio)phenyl)-; 2-(2-chloro-5-methylsulfanylphenyl)-1-methyl-1-(3-methylsulfanylphenyl)guanidine; AR-1D6726; CID192711; 2-[2-chloro-5-(methylsulfanyl)phenyl]-1-methyl-1-[3-(methylsulfanyl)phenyl]guanidine; CNS-5161; AC1Q3RIA; CHEBI:160106	NA	Phase II	NA	NA	P14735	NA
AZD6765	NA	NA	Phase II	NA	NA	P14735	NA
CHF-3381	NA	NA	Phase II	NA	NA	P14735; P21397; P27338	NA
MEDI-528	NA	NA	Phase II	NA	NA	P15248	NA
Mavrilimumab	NA	NA	Phase II	NA	NA	P15509	NA
MEDI-575	NA	NA	Phase II	NA	NA	P16234	NA
CP-675206	NA	NA	Phase II	NA	NA	P16410	NA
Sotrastaurin acetate	NA	NA	Phase II	NA	NA	P05771; Q04759; P17252	NA
ISIS 113715	NA	NA	Phase II	NA	NA	P18031	NA
AGN-199981	NA	NA	Phase II	NA	NA	P18089	NA
Exherin	NSC729477; CID9916058; Exherin; CID 9916058; ADH-10001; 229971-81-7; ADH-1; L-Cysteinamide, N-Acetyl-L-cysteinyl-L-hisitidyl-L-alanyl-L-valyl-, cyclic (1 5)-disulfide, trifluoroacetate (salt) hydrate	NA	Phase II	NA	NA	P19022; P19022	NA
BF-Derm1	NA	NA	Phase II	NA	NA	P19113	NA
Hematide	NA	NA	Phase II	NA	NA	P19235	NA
GSK2190915	NA	NA	Phase II	NA	NA	P20292	NA
Tebipenem	CID9800194; Tebipenem [INN]; Tebipenem; 161715-24-8; CID 9800194; CHEMBL576981; UNII-95AK1A52I8	NA	Phase II	NA	NA	P21554	NA
NERI IV	NA	NA	Phase II	NA	NA	P23975	NA
Rontalizumab	NA	NA	Phase II	NA	NA	P24224	NA
AMG 317	NA	NA	Phase II	NA	NA	P24394	NA
PRX-321	NA	NA	Phase II	NA	NA	P24394; P24394	NA
SB-656933	SB-656933; SB-656933	NA	Phase II	NA	NA	P25025; P25025	NA
ADX415	NA	NA	Phase II	NA	NA	P25100	NA
Orvepitant	NA	NA	Phase II	NA	NA	P25103	NA
Dacetuzumab	NA	NA	Phase II	NA	NA	P25942; P25942	NA
LY2181308	NA	NA	Phase II	NA	NA	P27448	NA
TV-1102	NA	NA	Phase II	NA	NA	P27448	NA
Melogliptin	NA	NA	Phase II	NA	NA	P27487	NA
SYR-472	NA	NA	Phase II	NA	NA	P27487	NA
AMG 108	NA	NA	Phase II	NA	NA	P27930	NA
TGBA01AD	NA	NA	Phase II	NA	NA	P08908; P28223; P21802	NA
Ocaperidone	Ocaperidona; 3-[2-[4-(6-fluoro-1,2-benzoxazol-3-yl)piperidin-1-yl]ethyl]-2,9-dimethylpyrido[1,2-a]pyrimidin-4-one; Ocaperidona [INN-Spanish]; PDSP2_000787; 8-[2-[4-(6-fluorobenzo[d]isoxazol-3-yl)-1-piperidyl]ethyl]-2,9-dimethyl-6,10-diazabicyclo[4.4.0]deca-2,4,8,10-tetraen-7-one; AC1L2FZW; Ocaperidonum [INN-Latin]; Ocaperidone (USAN); UNII-26HUS7139V; PDSP1_000799; AC1Q6AQQ; AR-1E5960; Ocaperidon…	NA	Phase II	NA	NA	P14416; P28223	NA
PRX00933	NA	NA	Phase II	NA	NA	P28335	NA
BIIB014	V2006	NA	Phase II	NA	NA	P29274	NA
BG-9928	AC1L50QI; CHEMBL414157; Bicyclo(2.2.2)octane-1-propanoic acid, 4-(2,3,6,7-tetrahydro-2,6-dioxo-1,3-dipropyl-1H-purin-8-yl)-; 4-(2,3,6,7-Tetrahydro-2,6-dioxo-1,3-dipropyl-1H-purin-8-yl)bicyclo(2.2.2)octane-1-propanoic acid; CID216466; BG-9928; CHEBI:461768; BG9928; AR-1H9820; AC1Q5VXX; 3-[4-(2,6-dioxo-1,3-dipropyl-7H-purin-8-yl)-1-bicyclo[2.2.2]octanyl]propanoic acid; Bg 9928; CHEBI:461763; CHEMBL…	NA	Phase II	NA	NA	P29274	NA
ATL-146e	NA	NA	Phase II	NA	NA	P29274	NA
EXC 001	NA	NA	Phase II	NA	NA	P29279	NA
FG-3019	NA	NA	Phase II	NA	NA	P29279; P29279	NA
Anatibant	UNII-CLO4JRD21F; (2S)-N-(3-(4-Carbamimidoylbenzamido)propyl)-1-(2,4-dichloro-3-((2,4-dimethyl-8-quinolyloxy)methyl)phenylsulfonyl)pyrrolidine-2-carboxamide; Anatibant; 209733-45-9; MolPort-005-943-155; CID9831652; Anatibant [INN]	NA	Phase II	NA	NA	P30411	NA
Dextofisopam	R-Tofisopam; AC1L4BXA; UNII-EZ15I5D6C1; Dextofisopam; D03737; Dextofisopam (USAN/INN); CID204105; 82059-50-5; (5R)-1-(3,4-dimethoxyphenyl)-5-ethyl-7,8-dimethoxy-4-methyl-5H-2,3-benzodiazepine	NA	Phase II	NA	NA	Q01959; P30536	NA
SLV320	SLV320; CHEBI:697839; CID9953065; 251945-92-3; SLV-320; 4-[(4-phenyl-3,5,7-triazabicyclo[4.3.0]nona-2,4,8,10-tetraen-2-yl)amino]cyclohexan-1-ol; Cyclohexanol, 4-((2-phenyl-1H-pyrrolo(2,3-d)pyrimidin-4-yl)amino)-, trans-; CHEMBL592435	NA	Phase II	NA	NA	P30542	NA
GSK1292263	NA	NA	Phase II	NA	NA	P30550	NA
GSK221149	NA	NA	Phase II	NA	NA	P30559	NA
Canagliflozin	NA	NA	Phase II	NA	NA	P31639	NA
RX-0201	NA	NA	Phase II	NA	NA	P31749	NA
MK-2206	NA	NA	Phase II	NA	NA	P31749	NA
MK2206	NA	NA	Phase II	NA	NA	P31749	NA
Perifosine	CHEMBL372764; C105905; FT-0083490; ST51054138; (1,1-dimethylpiperidin-1-ium-4-yl) octadecyl phosphate; KRX-0401, NSC 639966; Perifosine; octadecyl-(1,1-dimethyl-4-piperidylio)phosphate; Piperidinium, 4-((hydroxy(octadecyloxy)phosphinyl)oxy)-1,1-dimethyl-, inner salt; CID148177; UNII-2GWV496552; AKOS005146344; I14-1991; NSC 639966; KRX-0401; D-21266; NKA17; Piperidinium, 4-[[hydroxy(octadecyloxy)p…	NA	Phase II	NA	NA	P31749; P31749	NA
S-777469	NA	NA	Phase II	NA	NA	P34972	NA
GSK561679	NA	NA	Phase II	NA	NA	P34998	NA
CAT-354	NA	NA	Phase II	NA	NA	P35225	NA
Anti-IL13	NA	NA	Phase II	NA	NA	P35225	NA
PF-217830	PF-00217830; CID11697676; 7-[4-(4-naphthalen-1-ylpiperazin-1-yl)butoxy]-3,4-dihydro-1H-1,8-naphthyridin-2-one; PF-217830	NA	Phase II	NA	NA	P35462	NA
AZD1656	NA	NA	Phase II	NA	NA	P35557	NA
R7201	NA	NA	Phase II	NA	NA	P35557	NA
Aflibercept	NA	NA	Phase II	NA	NA	P35968	NA
SU-14813	CID 10225366; SU-14813; 1H-Pyrrole-3-carboxamide, 5-((5-fluoro-1,2-dihydro-2-oxo-3H-indol-3-ylidene)methyl)-N-((2S)-2-hydroxy-3-(4-morpholinyl)propyl)-2,4-dimethyl-; 627908-92-3; SU 14813; SU14813; CID10138259; 5-((5-Fluoro-2-oxo-1,2-dihydro-3H-indol-3-ylidene)methyl)-N-(2-hydroxy-3-morpholin-4-ylpropyl)-2,4-dimethyl-1H-pyrrole-3-carboxamide	NA	Phase II	NA	NA	P35968; P35968	NA
XL880	CHEMBL1230609; S1111_Selleck; XL880; GSK1363089; 88Z; GSK 1363089; EC-000.2326; 937176-80-2; XL 880; GSK 089; GSK1363089, GSK089, foretinib, EXEL-2880, XL880	NA	Phase II	NA	NA	P35968; P35968; P08581; P08581	NA
BIM23A760	NA	NA	Phase II	NA	NA	P35968; P30874	NA
MEM-3454	NA	NA	Phase II	NA	NA	P36544	NA
R3487	NA	NA	Phase II	NA	NA	P36544	NA
AdPEDR	NA	NA	Phase II	NA	NA	P36955	NA
AKR-501	NA	NA	Phase II	NA	NA	P40238	NA
RTA 402	NA	NA	Phase II	NA	NA	P40763	NA
AMG 714	NA	NA	Phase II	NA	NA	P40933	NA
AZD2066	NA	NA	Phase II	NA	NA	P41594	NA
MLN1202	NA	NA	Phase II	NA	NA	P41597; P41597	NA
Farampator	D04131; Farampator (USAN/INN); Oprea1_823716; 211735-76-1; Piperidine, 1-(2,1,3-benzoxadiazol-5-ylcarbonyl)-; 1-(Benzofurazan-5-ylcarbonyl)piperidine; Farampator; Org-24448; CID4118151; CX 691; 2,1,3-benzoxadiazol-5-yl(piperidin-1-yl)methanone; CX-691; 224047-75-0; UNII-7X6P5N8K2L; AC1N3TWK; Org 24448	NA	Phase II	NA	NA	P42261	NA
Deforolimus	ridaforolimus; ap-23573; ap 23573; deforolimus; s1022_selleck; mk 8669; mk-8669; 572924-54-0; ap23573, mk-8669, ridaforolimus, deforolimus; ap23573; deforolimus (usan); d08900; 42-(dimethylphosphinate)rapamycin; cid10191580; cid11520894	NA	Phase II	NA	NA	P42345	NA
CP-533536	CP-533536; 2-[3-[[pyridin-3-ylsulfonyl-[(4-tert-butylphenyl)methyl]amino]methyl]phenoxy]acetic Acid; CHEBI:659503; CHEMBL563646; UNII-L266R6E31E; Acetic acid, 2-(3-((((4-(1,1-dimethylethyl)phenyl)methyl)(3-pyridinylsulfonyl)amino)methyl)phenoxy)-; CID9890801; 2-(3-((((4-(1,1-dimethylethyl)phenyl)methyl)(pyridin-3-ylsulfonyl)amino)methyl)phenoxy)acetic acid; 223488-57-1; MolPort-005-942-744; Evata…	NA	Phase II	NA	NA	P43116	NA
GTP-010	NA	NA	Phase II	NA	NA	P43220	NA
R-788	945745-48-2; 2H-Pyrido(3,2-b)-1,4-oxazin-3(4H)-one, 6-((5-fluoro-2-((3,4,5-trimethoxyphenyl)amino)-4-pyrimidinyl)amino)-2,2-dimethyl-4-((phosphonooxy)methyl)-; R 788	NA	Phase II	NA	NA	P43405	NA
R4930	NA	NA	Phase II	NA	NA	P43489	NA
Elsamitrucin	C33H35NO13; Benzo[g][2]benzopyrano[5,4,3-cde][2]benzopyran-5,12-dione, 10-[[2-O-(2-amino-2,6-dideoxy-3-O-methylhexopyranosyl)-6-deoxy-3-C-methylhexopyranosyl]oxy]-6-hydroxy-1-methyl-; NSC369327; CID5362259; BBM-2478A; Elsamitrucina; BMS-181171; E-87/025; Elsamitrucinum [INN-Latin]; SPI 28090; ELSAMITRUCIN; Elsamitrucinum; Elsamicin; UNII-ZTV0FOB6NU; Antibiotic BBM 2478A; BMY 28090; BBM 2478A; Els…	NA	Phase II	NA	NA	P45059	NA
Sulopenem IV	NA	NA	Phase II	NA	NA	P45059	NA
KB-6806	NA	NA	Phase II	NA	NA	P46098	NA
DDP-225	AA-10021; AC1OCF4Z; AA-10025; 4-(2-fluorophenyl)-6-methyl-2-piperazin-1-ylthieno[2,3-d]pyrimidine hydrate hydrochloride; AA-10026; CID6918194; DDP-225	NA	Phase II	NA	NA	P46098; P46098	NA
R1678	CHEMBL1171829; CHEBI:749450; R-1678; RG-1678	NA	Phase II	NA	NA	P48067	NA
Sifalimumab	NA	NA	Phase II	NA	NA	P48551	NA
RhuMAb IFN alpha	NA	NA	Phase II	NA	NA	P48551	NA
Anti-IFN alfa	NA	NA	Phase II	NA	NA	P48551	NA
XL147	AC1Q2LO8; Oprea1_361507; ZINC02267166; S1118_Selleck; CID1893730; EC-000.2364; SAR245408, XL-147, XL147; N-[3-(2,1,3-benzothiadiazol-5-ylamino)quinoxalin-2-yl]-4-methylbenzenesulfonamide; N-[3-(2; STOCK1S-43211; XL147; MolPort-001-844-503; AC1LZ6F0	NA	Phase II	NA	NA	P48736	NA
AZD6482	NA	NA	Phase II	NA	NA	P48736	NA
Ostabolin-C	NA	NA	Phase II	NA	NA	P49190	NA
ATL1102	NA	NA	Phase II	NA	NA	P50993	NA
Bertilimumab??	iCo-008; CAT-213	NA	Phase II	NA	NA	P51677	NA
HP-184	nerispirdine; 1h-indol-1-amine, n-(3-fluoro-4-pyridinyl)-3-methyl-n-propyl-, monohydrochloride; 119229-64-0; n-(3-fluoropyridin-4-yl)-3-methyl-n-propylindol-1-amine; en002124; hp-184; n-(3-fluoro-4-pyridinyl)-3-methyl-n-propyl-1h-indol-1-amine; 119229-65-1; 1h-indol-1-amine, n-(3-fluoro-4-pyridinyl)-3-methyl-n-propyl-; cid3081185; unii-g7m7ywo6cg; nerispirdine hydrochloride; ac1miwgx; hp 184; n-(…	NA	Phase II	NA	NA	Q12809; Q8NDX3; P51787	NA
BI 6727	NA	NA	Phase II	NA	NA	P53350	NA
SB681323	NA	NA	Phase II	NA	NA	P53778; P53778	NA
GSK-681323	NA	NA	Phase II	NA	NA	P53778	NA
CHR-2797	CHR-2797; Tosedostat, CHR2797, CHR-2797; BB-76163; 238750-77-1; S1522_Selleck; Tosedostat; Benzeneacetic acid, alpha-(((2R)-2-((1S)-1-hydroxy-2-(hydroxyamino)-2-oxoethyl)-4-methyl-1-oxopentyl)amino)-, cyclopentyl ester, (alphaS)-	NA	Phase II	NA	NA	P55786; P55786	NA
T-705	AC1Q2G5G; 2-Pyrazinecarboxamide, 6-fluoro-3-hydroxy-; CHEMBL221722; Favipiravir; Favipiravir (JAN/INN); 259793-96-9; T-705; AIDS121660; 5-fluoro-2-oxo-1H-pyrazine-3-carboxamide; MolPort-004-768-381; 3-bromo-5-hydroxy-4-methyl-2,6-dinitro-benzoic Acid; CID492405; CID4424075; 3-bromo-5-hydroxy-4-methyl-2,6-dinitrobenzoic acid; T705; UNII-EW5GL2X7E0; D09537; MolPort-001-801-281; AKOS005166863; AC1NA…	NA	Phase II	NA	NA	P87764	NA
Curaxin CBLC102	NA	NA	Phase II	NA	NA	Q00653; P04637	NA
SNS-595	vosaroxin; CID 9952884; AG 7352; SPC-595; CHEMBL68117; SNS 595; CID9952884; 175414-77-4; Voreloxin (USAN); D08024; Voreloxin; SNS-595; 1,4-Dihydro-7-(3-methoxy-4-methylamino-1-pyrrolidinyl)-4-oxo-1-(2-thiazolyl)-1,8-naphthyridine-3-carboxylic acid; AG-7352; SPC 595; 1,8-Naphthyridine-3-carboxylic acid, 1,4-dihydro-7-(3-methoxy-4-(methylamino)-1-pyrrolidinyl)-4-oxo-1-(2-thiazolyl)-, (3S-trans)-; (…	NA	Phase II	NA	NA	Q02880	NA
ABT-263	Navitoclax; ABT 263; 1000696-69-4; 923564-51-6; Benzamide, 4-(4-((2-(4-chlorophenyl)-5,5-dimethyl-1-cyclohexen-1-yl)methyl)-1-piperazinyl)-N-((4-(((1R)-3-(4-morpholinyl)-1-((phenylthio)methyl)propyl)amino)-3-((trifluoromethyl)sulfonyl)phenyl)sulfonyl)-; CHEMBL443684; CHEBI:608147; ABT263, Navitoclax; I06-2050; S1001_Selleck; BRD-K82746043-001-03-7; BRD-K82746043-001-02-9; MolPort-006-391-499; 4-(…	NA	Phase II	NA	NA	Q07817; Q92843; P10415	NA
Netoglitazone	Netoglitazone (USAN/INN); CID204109; Netoglitazone; Netoglitazone [USAN]; D05150; UNII-QOV2JZ647A; 5-[[6-[(2-fluorophenyl)methoxy]naphthalen-2-yl]methyl]-1,3-thiazolidine-2,4-dione; RWJ-241947; CHEMBL93747; MolPort-005-942-719; MCC 555; AC1L4BXM; 5-({6-[(2-fluorobenzyl)oxy]naphthalen-2-yl}methyl)-1,3-thiazolidine-2,4-dione; C115174; Isaglitazone; 161600-01-7; 2,4-Thiazolidinedione, 5-((6-((2-fluo…	NA	Phase II	NA	NA	P37231; Q07869; Q03181	NA
ICA-17043	AR-1D1152; Benzeneacetamide, 4-fluoro-alpha-(4-fluorophenyl)-alpha-phenyl-; UNII-TS6G201A6Q; I14-1293; 2,2-bis(4-fluorophenyl)-2-phenylacetamide; ICA 17043; AC1Q4NLN; CID216327; Bis(4-fluorophenyl)phenylacetamide; AC1L50IL; ICA-17043; Senicapoc; Senicapoc (USAN); CHEMBL405821; 4-Fluoro-alpha-(4-fluorophenyl)-alpha-phenylbenzeneacetamide; LS-191067; D06640	NA	Phase II	NA	NA	Q12791; Q12791	NA
S-297995	NA	NA	Phase II	NA	NA	Q12879	NA
Rilapladib	CID9918381; Rilapladib; CID 9918381; 412950-08-4; D05728; SB 659032; Rilapladib (USAN); UNII-O14CWE893Z	NA	Phase II	NA	NA	Q13093	NA
AMG108	NA	NA	Phase II	NA	NA	Q13224	NA
K-832	NA	NA	Phase II	NA	NA	Q13224	NA
RGH-896	NA	NA	Phase II	NA	NA	Q13224	NA
AZD8529	NA	NA	Phase II	NA	NA	Q13255	NA
S-555739	NA	NA	Phase II	NA	NA	Q13258	NA
PF-00547659	NA	NA	Phase II	NA	NA	Q13477	NA
ISIS-EIF4E	NA	NA	Phase II	NA	NA	Q13542	NA
PXD101	(2E)-N-hydroxy-3-[3-(phenylsulfamoyl)phenyl]acrylamide; ZINC03818726; CHEMBL408513; EC-000.2286; 414864-00-9; S1085_Selleck; NSC726630; PXD 101; CHEBI:61076; 2-Propenamide, N-hydroxy-3-(3-((phenylamino)sulfonyl)phenyl)-; D08870; N-hydroxy-3-(3-(phenylsulfamoyl)phenyl)prop-2-enamide; (E)-N-hydroxy-3-[3-(phenylsulfamoyl)phenyl]prop-2-enamide; PX-105684; PXD101; C487081; nchembio.313-comp10; PXD101,…	NA	Phase II	NA	NA	Q13547; Q13547; Q13547; Q13547	NA
Resminostat	NA	NA	Phase II	NA	NA	Q13547	NA
PDX-101	NA	NA	Phase II	NA	NA	Q13547	NA
Panobinostat	2-Propenamide, N-hydroxy-3-(4-(((2-(2-methyl-1H-indol-3-yl)ethyl)amino)methyl)phenyl)-, (2E)-; (E)-N-HYDROXY-3-(4-{[2-(2-METHYL-1H-INDOL-3-YL)-ETHYLAMINO]-METHYL}-PHENYL)-ACRYLAMIDE; FT-0083488; LBH 589; AC1OCFY8; Panobinostat, NVP-LBH589, LBH589; NVP-LBH589; ZINC22010649; LBH589; AKOS005146046; Faridak; NVP-LBH-589; 404950-80-7; LBH-589B; nchembio.313-comp11; C496932; MolPort-005-933-338; EC-000…	NA	Phase II	NA	NA	Q13547	NA
ITF2357	Carbamic acid, N-(4-((hydroxyamino)carbonyl)phenyl)-, (6-((diethylamino)methyl)-2-naphthalenyl)methyl ester, hydrochloride (1:1); ITF2357; EC-000.2471; 383198-22-9; 199657-29-9; Givinostat	NA	Phase II	NA	NA	Q13547; O60674	NA
Pumosetrag	Pumosetrag; DDP-733; N-((3R)-1-Azabicyclo(2.2.2)oct-3-yl)-7-oxo-4,7-dihydrothieno(3,2-b)pyridine-6-carboxamide; Thieno(3,2-b)pyridine-6-carboxamide, N-1-azabicyclo(2.2.2)oct-3-yl-4,7-dihydro-7-oxo-, (R)-; N-[(3R)-1-azabicyclo[2.2.2]octan-3-yl]-7-oxo-4H-thieno[3,2-b]pyridine-6-carboxamide; CID154104; MKC-733; N-(1-azabicyclo[2.2.2]oct-8-yl)-2-oxo-9-thia-5-azabicyclo[4.3.0]nona-3,7,10-triene-3-carb…	NA	Phase II	NA	NA	Q13639; Q13639	NA
TRIDMAC	NA	NA	Phase II	NA	NA	Q14534	NA
Mepolizumab	CID177399; SB 240563; Mepolizumab; 196078-29-2; 195971-48-3; (2S,3S,4S,5R,6R)-6-[[(3S,4aR,6aR,6bS,8aS,14aR,14bR)-8a-carboxy-4,4,6a,6b,11,11,14b-heptamethyl-1,2,3,4a,5,6,7,8,9,10,12,13,14,14a-tetradecahydropicen-3-yl]oxy]-3,5-dihydroxy-4-[(2S,3R,4S,5R)-3,4,5-trihydroxyoxan-2-yl]oxyoxane-2-carboxylic acid; Bosatria; AC1L42Q2; beta-D-Glucopyranosiduronic acid, (3beta)-17-carboxy-28-norolean-13(18)-e…	NA	Phase II	NA	NA	Q14633	NA
MEDI-563	NA	NA	Phase II	NA	NA	Q14633	NA
LY404039	LY-404039; S6001_Selleck; CHEBI:466096; CID9834591; 635318-11-5; 4-amino-2-thiabicyclo(3.1.0)hexane-4,6-dicarboxylic acid; CHEMBL375611; LY 404039; (1R,2S,5R,6R)-2-amino-4,4-dioxo-4$l^{6}-thiabicyclo[3.1.0]hexane-2,6-dicarboxylic Acid; LY404039	NA	Phase II	NA	NA	Q14832	NA
Velneperit	NA	NA	Phase II	NA	NA	Q15761	NA
Losmapimod	NA	NA	Phase II	NA	NA	Q16539	NA
Vidofludimus	NA	NA	Phase II	NA	NA	Q12610; Q16552	NA
Setrobuvir	NA	NA	Phase II	NA	NA	Q68929	NA
Tegobuvir	NA	NA	Phase II	NA	NA	Q68929	NA
Filibuvir	NA	NA	Phase II	NA	NA	Q68929	NA
PSI-7977	NA	NA	Phase II	NA	NA	Q68929	NA
VX-759	NA	NA	Phase II	NA	NA	Q68929	NA
VX-222	NA	NA	Phase II	NA	NA	Q68929	NA
BI 207127	NA	NA	Phase II	NA	NA	Q68929	NA
BMS 791325	NA	NA	Phase II	NA	NA	Q68929	NA
RG7128	NA	NA	Phase II	NA	NA	Q68929	NA
R7128	R-4048; CHEMBL562967; RG-7128; RO-5024048; R-7128	NA	Phase II	NA	NA	Q68929	NA
IDX899	NA	NA	Phase II	NA	NA	Q69617	NA
Ro 31-7453	AC1NS2UU; CID5327686; Bisindolylmaleimide deriv. 44; Ro-31-7453; 3-(1-methylindol-3-yl)-4-(1-methyl-6-nitroindol-3-yl)pyrrole-2,5-dione; MKC-1; CHEMBL52885	NA	Phase II	NA	NA	P24941; P11802; Q6LFL1	NA
SCH 727965	Dinaciclib; SCH-727965	NA	Phase II	NA	NA	P24941; P24941; P50750; P50750; Q6LFL1; Q6LFL1	NA
MIV-210	NA	NA	Phase II	NA	NA	Q81099	NA
ONO-6126	NA	NA	Phase II	NA	NA	Q86V67	NA
IC-485	NA	NA	Phase II	NA	NA	Q86V67	NA
Resiniferatoxin	CID104826; Benzeneacetic acid, 4-hydroxy-3-methoxy-, ((2S,3aR,3bS,6aR,9aR,9bR,10R,11aR)-3a,3b,6,6a,9a,10,11,11a-octahydro-6a-hydroxy-8,10-dimethyl-11a-(1-methylethenyl)-7-oxo-2-(phenylmethyl)-7H-2,9b-epoxyazuleno(5,4-e)-1,3-benzodioxol-5-yl)methyl ester; NCGC00162396-01; CID2733497; CID6324660; CID5148108; CHEBI:556371; MolPort-005-940-882; ZINC04262463; RTX; AC1L2XKN; CHEMBL448382; Reciniferatox…	NA	Phase II	NA	NA	Q8NER1	NA
AZD1386	NA	NA	Phase II	NA	NA	Q8NER1; Q8NER1	NA
GSK256073	NA	NA	Phase II	NA	NA	Q8TDS4	NA
PSN821	NA	NA	Phase II	NA	NA	Q8TDV5	NA
Anamorelin	NA	NA	Phase II	NA	NA	Q92847	NA
SUN-11031	NA	NA	Phase II	NA	NA	Q92847	NA
GSK184072	NA	NA	Phase II	NA	NA	Q96EB6	NA
AZD1152	NA	NA	Phase II	NA	NA	O14965; O14965; Q96GD4; Q96GD4	NA
FG-4592	NA	NA	Phase II	NA	NA	Q96KS0	NA
RDEA 594	NA	NA	Phase II	NA	NA	Q96S37	NA
BCX-4208	NA	NA	Phase II	NA	NA	Q9BMI9	NA
TRO-19622	NA	NA	Phase II	NA	NA	Q9GQW8	NA
CX717	NA	NA	Phase II	NA	NA	Q9GQW8	NA
S-18986	NA	NA	Phase II	NA	NA	Q9GQW8	NA
IMO-2055	NA	NA	Phase II	NA	NA	Q9NR96	NA
PF-4523655	NA	NA	Phase II	NA	NA	Q9NX09	NA
Gabapentin enacarbil	Cyclohexaneacetic acid, 1-((((1-(2-methyl-1-oxopropoxy)ethoxy)carbonyl)amino)methyl)-; XP-13512; GSK-1838262; Solzira; UNII-75OCL1SPBQ; Gabapentin enacarbil; XP 13512; D09539; XP13512; 478296-72-9; XP-053; 791632-57-0; ASP-8825; CID9883933; Horizant; Gabapentin enacarbil (JAN/USAN/INN)	NA	Phase II	NA	NA	Q9P0X4	NA
GSK239512	NA	NA	Phase II	NA	NA	Q9Y5N1	NA
GSK962040	gsk-962040; n-(3-fluorophenyl)-1-[(4-([(3s)-3-methyl-1-piperazinyl]methyl)phenyl)acetyl]-4-piperidinamine; gsk962040; chebi:554842; chembl489095	NA	Phase II	Non-Therapeutic	NA	O43193	P08684
Xanomeline tartrate	n-(5-((5-tert-butyloxazol-2-yl)methylthio)thiazol-2-yl)piperidine-4-carboxamide; bms-387032; piperidine-4-carboxylic acid [5-(5-tert-butyl-oxazol-2-ylmethylsulfanyl)-thiazol-2-yl]-amide; sns-032; xanomeline tartrate; cid3025986; s1145_selleck; kinome_3820; ac-5242; i09-1579; cid6918586; ls-186036; bms-387032, sns-032; n-(5-(((5-(1,1-dimethylethyl)-2-oxazolyl)methyl)thio)-2-thiazolyl)-4-piperidine…	NA	Phase II	Non-Therapeutic	NA	P11229; P00363; P24941; P50613; P50750	P50750; P24864; P06493; O96020; P14635; P30279; O95067; P11802; P24385; P24941; Q8WWL7; P30281; P50613
TAK-442	1-(1-{(2s)-3-[(6-chloronaphthalen-2-yl)sulfonyl]-2-hydroxypropanoyl}piperidin-4-yl)tetrahydropyrimidin-2(1h)-one; tak-442; (s)-1-(1-(3-(6-chloronaphthalen-2-ylsulfonyl)-2-hydroxypropanoyl)piperidin-4-yl)tetrahydropyrimidin-2(1h)-one; cid 11641515; chebi:728723; chembl1095032; cid11641515	NA	Phase II	Non-Therapeutic	NA	P00742	P00742; P00740; P00734
PD-348292	pd-0348292; eribaxaban; pd-348292; n-(4-chlorophenyl)-n-(2-fluoro-4-(2-oxopyridin-1(2h)-yl)phenyl)-4-methoxypyrrolidiine-1,2-dicarboxamide; unii-5fch6ydy7z; db06920; cid 11634458; 2phb; 536748-46-6; chembl476186; pd 348292; eribaxaban (usan); pd0348292; d08913; cid11634458; chebi:597500; pd 0348292	NA	Phase II	Non-Therapeutic	NA	P00742	P00742
Miltefosine	miltefosine; miltex; hexadecylphosphocholine; 1-hexadecylphosphorylcholine; hms2089j15; n-hexadecylphosphorylcholine; d18506; spectrum1505329; d 18506; unii-53ey29w7ec; ac1l1gah; ls-65132; molport-003-665-519; c15h32.c7h17no4p; 4-04-00-01460 (beilstein handbook reference); hepc; d-18506; st51055612; hexadecyl 2-(trimethyl-.lambda.~5~-azanyl)ethyl hydrogen phosphate; brn 3690495; miltefosinum; h-1…	NA	Phase II	Non-Therapeutic	NA	P04054	P30304
Midostaurin	n-{5-methoxy-6-methyl-18-oxo-29-oxa-1,7,17-triazaoctacyclo[12.12.2.1^{2,6}.0^{7,28}.0^{8,13}.0^{15,19}.0^{20,27}.0^{21,26}]nonacosa-8,10,12,14(28),15(19),20(27),21(26),22,24-nonaen-4-yl}-n-methylbenzamide; pkc-412; n-{3-methoxy-2-methyl-18-oxo-29-oxa-1,7,17-triazaoctacyclo[12.12.2.1^{2,6}.0^{7,28}.0^{8,13}.0^{15,19}.0^{20,27}.0^{21,26}]nonacosa-8(13),9,11,14(28),15(19),20(27),21(26),22,24-nonaen-…	NA	Phase II	Non-Therapeutic	NA	P36888; P36888; P05129; P05129	P36888; P07333
SCH-527123	sch-527123; 2-hydroxy-n,n-dimethyl-3-{2-[[(r)-1-(5-methylfuran-2-yl)propyl]amino]-3,4-dioxocyclobut-1-enylamino}benzamide; cid9865554; chebi:464875; chembl216981	NA	Phase II	Non-Therapeutic	NA	P25025; P25024	P25024; P25025
SCY-635	scy-635; (3s,6s,9s,12r,15s,18s,21s,24s,27s,30s,33s)-27-(2-(dimethylamino)ethylthio)-30-ethyl-33-((1r,2r,e)-1-hydroxy-2-methylhex-4-enyl)-24-(2-hydroxy-2-methylpropyl)-6,9,18-triisobutyl-3,21-diisopropyl-1,4,7,10,12,15,19,25,28-nonamethyl-1,4,7,10,13,16,19,22,25,28,31-undecaazacyclotritriacontan-2,5,8,11,14,17,20,23,26,29,32-undecaone; (3s,6s,9s,12r,15s,18s,21s,24s,27r,30s,33s)-27-(2-(dimethylamin…	NA	Phase II	Non-Therapeutic	NA	O43612	P62937; P33261; P23284; P11712
PHA-739358	(r)-n-(5-(2-methoxy-2-phenylacetyl)-1,4,5,6-tetrahydropyrrolo[3,4-c]pyrazol-3-yl)-4-(4-methylpiperazin-1-yl)benzamide; pha-739358; danusertib; 5-amido-pyrrolopyrazole 9d; cid11442891; unii-m3x659d0fy; s1107_selleck; danusertib, pha-739358; cid 11994441; chembl402548; i06-2258; pha 739358; benzamide, 4-(4-methyl-1-piperazinyl)-n-(1,4,5,6-tetrahydro-5-((2r)- methoxyphenylacetyl)pyrrolo(3,4-c)pyrazo…	NA	Phase II	Non-Therapeutic	NA	O14965; Q96GD4	P35968; P10721; P06239; P11362; O14965; P00519; P53350; Q9H2G2; P36888; P04629; Q96GD4; P24941; P35916; Q9UQB9; P07949
Tandutinib	n-(4-isopropoxyphenyl)-4-(6-methoxy-7-(3-(piperidin-1-yl)propoxy)quinazolin-4-yl)piperazine-1-carboxamide; 4-[6-methoxy-7-(3-piperidin-1-yl-propoxy)-quinazolin-4-yl]-piperazine-1-carboxylic acid (4-isopropoxy-phenyl)-amide; tandutinib; mln-518; mln-0518; ct53518; ct-53518; nsc726292; ct 53518; 387867-13-2; (4-(6-methoxy-7-(3-piperidylpropoxy)quinazolin-4-yl)piperazinyl)-n-(4-(methylethoxy)phenyl)…	NA	Phase II	Non-Therapeutic	NA	P36888; P36888	P35968; P10721; P09619; P36888; P12931; P07333
AZD0530	saracatinib; azd-0530; n-(5-chlorobenzo[d][1,3]dioxol-4-yl)-7-(2-(4-methylpiperazin-1-yl)ethoxy)-5-(tetrahydro-2h-pyran-4-yloxy)quinazolin-4-amine; n-(5-chloro-1,3-benzodioxol-4-yl)-7-[2-(4-methylpiperazin-1-yl)ethoxy]-5-(tetrahydro-2h-pyran-4-yloxy)quinazolin-4-amine; n-(5-chloro-1,3-benzodioxol-4-yl)-7-[2-(4-methylpipe-razin-1-yl)ethoxy]-5-(tetrahydro-2h-pyran-4-yloxy)qui-nazolin-4-amine; azd05…	NA	Phase II	Non-Therapeutic	NA	P12931; P42684	P16234; P35968; Q02750; P10721; P06239; P00519; P07947; P36507; P00533; P41240; P12931; P24941
CP-547632	cp-547632; 1-(3-(4-bromo-2,6-difluorobenzyloxy)-4-carbamoylisothiazol-5-yl)-3-(4-(pyrrolidin-1-yl)butyl)urea; cp 547632; cp-547,632; bff; chembl253969; kinome_3755; 252003-65-9; cid9811611; 4-isothiazolecarboxamide, 3-((4-bromo-2,6-difluorophenyl)methoxy)-5-((((4-(1-pyrrolidinyl)butyl)amino)carbonyl)amino)-; molport-006-827-159; 3-(4-bromo-2,6-difluorobenzyloxy)-5-(3-(4-pyrrolidin-1-ylbutyl)ureid…	NA	Phase II	Non-Therapeutic	NA	P35968	P35968; Q02763
Lestaurtinib	lestaurtinib; 16-hydroxy-16-(hydroxymethyl)-15-methyl-28-oxa-4,14,19-triazaoctacyclo[12.11.2.1^{15,18}.0^{2,6}.0^{7,27}.0^{8,13}.0^{19,26}.0^{20,25}]octacosa-1(26),2(6),7(27),8(13),9,11,20(25),21,23-nonaen-3-one; cep-701; 156256-78-9; cep 701; zinc03781738; kt-5555; ncgc00168772-01; lestaurtinib (usan/inn); 111358-88-4; unii-do989gc5d1; chebi:697145; chembl603469; a 1544750; kt 5555; 9,12-epoxy-1…	NA	Phase II	Non-Therapeutic	NA	P04629; P04629; P04629	P36888; P07333
Varespladib	varespladib; ly-315920; 2-(3-(2-amino-2-oxoacetyl)-1-benzyl-2-ethyl-1h-indol-4-yloxy)acetic acid; (3-aminooxalyl-1-benzyl-2-ethyl-1h-indol-4-yloxy)-acetic acid; varespladib sodium; (3-aminooxalyl-1-benzyl-2-ethyl-2,3-dihydro-1h-indol-4-yloxy)-acetic acid; d08107; 2-(1-benzyl-2-ethyl-3-oxamoylindol-4-yl)oxyacetic acid; varespladib [inn]; ly315920; ac1l4f10; cid155815; chebi:348537; chembl148674; e…	NA	Phase II	Non-Therapeutic	NA	P14555	Q9BZM2; Q9NZK7; O15496; P39877; P14555; P04054; Q9UNK4
DG041	3-(1-(2,4-dichlorobenzyl)-5-fluoro-3-methyl-1h-indol-7-yl)-n-(4,5-dichlorothiophen-2-ylsulfonyl)acrylamide; dg-041; dg041; chembl565591; chebi:683423; cid 11296282; d-000151746; dtsi; cid11296282	NA	Phase II	Non-Therapeutic	NA	P43115	P35408; P43116; P43119; P43115; P33261; P11712; P08684
ONO-5046	2,2-dimethyl-propionic acid 4-[2-(carboxymethyl-carbamoyl)-phenylsulfamoyl]-phenyl ester; ono-5046; 2,2-dimethyl-propionic acid 4-[2-(carboxymethyl-carbamoyl)-phenylsulfamoyl]-phenyl ester(ono-5046); sivelestat; sivelestat sodium hydrate; sodium 2-[[2-[[4-(2,2-dimethylpropanoyloxy)phenyl]sulfonylamino]benzoyl]amino]acetate tetrahydrate; 201677-61-4; sivelestat sodium hydrate (jan); molport-005-93…	NA	Phase II	Non-Therapeutic	NA	Q14654; P08246	P08246
ARRY-797	arry-797; 5-(2,4-difluorophenoxy)-n-(2-(dimethylamino)ethyl)-1-isobutyl-1h-indazole-6-carboxamide	NA	Phase II	Non-Therapeutic	NA	P53778; P53778	Q16539
SB-705498	sb-705498; cid9910486; chembl207433	NA	Phase II	Non-Therapeutic	NA	Q8NER1; Q8NER1	Q8NER1
SNDX-275	entinostat; ms-275; n-(2-aminophenyl)-4-((3-(thiophen-2-yl)benzylthio)methyl)benzamide; pyridin-3-ylmethyl 4-(2-aminophenylcarbamoyl)benzylcarbamate; sndx-275; etinostat; [4-(2-amino-phenylcarbamoyl)-benzyl]-carbamic acid pyridin-3-ylmethyl ester; pyridin-3-ylmethyl 4-((2-aminophenyl)carbamoyl)benzylcarbamate; nci60_038022; entinostat, sndx-275, ms-27-275, ms-275; cid4261; n-(2-aminophenyl)-4-(n-…	NA	Phase II	Non-Therapeutic	NA	Q13547	O15379; Q8WUI4; P13726; Q9UQL6; Q96DB2; Q9UKV0; Q9BY41; Q9UBN7; Q969S8; P56524; Q92769; P08684; Q13547
KU-0059436	4-[[3-[4-(cyclopropanecarbonyl)piperazine-1-carbonyl]-4-fluorophenyl]methyl]-2h-phthalazin-1-one; azd-2281; ku-0059436; olaparib; 4-[(3-{[4-cyclopropylcarbonyl)piperazin-4-yl]carbonyl}-4-fluorophenyl)methyl]phtalazin-1(2h)-one; 937799-91-2; azd2281; akos005145764; olaparib, ku-0059436, azd2281, ku0059436, azd2281; s1060_selleck; azd 2281; ec-000.2324; chembl521686; en002690; ku-59436; 4-[3-(4-cyc…	NA	Phase II	Non-Therapeutic	NA	P09874	Q9UGN5; O95271; P09874
Sunitinib	n-(2-(diethylamino)ethyl)-5-((5-fluoro-2-oxoindolin-3-ylidene)methyl)-2,4-dimethyl-1h-pyrrole-3-carboxamide; sutent; sunitinib; 5-(5-fluoro-2-oxo-1,2-dihydro-indol-3-ylidenemethyl)-2,4-dimethyl-1h-pyrrole-3-carboxylic acid (2-diethylamino-ethyl)-amide; (z)-n-(2-(diethylamino)ethyl)-5-((5-fluoro-2-oxoindolin-3-ylidene)methyl)-2,4-dimethyl-1h-pyrrole-3-carboxamide; 5-[5-fluoro-2-oxo-1,2-dihydro-ind…	Approved; Investigational; Small Molecule	Phase II	Non-Therapeutic	P20815; P08684; P24462; P09619; P17948; P10721; P35968; P35916; P36888; P07333; P16234	P35968; P36888; Q03431; P10721	Q9UM73; P36888; P07949; P07333; P35968; P10721; P06239; P11362; O14757; P42336; O14965; P00519; P08631; O96017; P09619; P48729; P00533; P51812; P12931; O00329; Q15418; P48736; P35916; P08581; P06213
Ibudilast	ibudilast; av-411; 1-(2-isopropylpyrazolo[1,5-a]pyridin-3-yl)-2-methylpropan-1-one; mn-166; 1-(2-isopropylh-pyrazolo[1,5-a]pyridin-3-yl)-2-methylpropan-1-one; eu-0100599; i 0157; ncgc00025261-03; 1-propanone, 2-methyl-1-(2-(1-methylethyl)pyrazolo(1,5-a)pyridin-3-yl)-; 2-isopropyl-3-isobutyrylpyrazolo(1,5-a)pyridine; bio-0127; ibudilast (jan/inn); eyevinal; 1-(2-isopropylpyrazolo(1,5-a)pyridin-3-y…	Approved; Investigational; Small Molecule	Phase II	Non-Therapeutic	P27815; Q07343; Q08493; Q08499; Q14432	P01584; P05231	Q08493; Q08499; Q07343; P27815
Nilotinib	4-methyl-n-(3-(4-methyl-1h-imidazol-1-yl)-5-(trifluoromethyl)phenyl)-3-(4-(pyridin-3-yl)pyrimidin-2-ylamino)benzamide; tasigna; nilotinib; 4-methyl-3-[[4-(3-pyridinyl)-2-pyrimidinyl]amino]-n-[5-(4-methyl-1h-imidazo; benzamide, 4-methyl-n-(3-(4-methyl-1h-imidazol-1-yl)-5-(trifluoromethyl)phenyl)-3-(4-(3-pyridinyl)-2-pyrimidinyl)amino)-; akos005063561; 641571-10-0; 4-methyl-n-[3-(4-methylimidazol-1…	Approved; Investigational; Small Molecule	Phase II	Therapeutic	P10635; P08684; P11712; P10632; P20813; P00519; P10721	Q03431; Q03431; P10721; P10721; P42684; P42684	P16234; P11274; P04049; P10721; Q16832; P00519; P09619; P07333; Q08345
Gefitinib	n-(3-chloro-4-fluorophenyl)-7-methoxy-6-(3-morpholinopropoxy)quinazolin-4-amine; gefitinib; (3-chloro-4-fluoro-phenyl)-[7-methoxy-6-(3-morpholin-4-yl-propoxy)-quinazolin-4-yl]-amine; (3-chloro-4-fluoro-phenyl)-[7-methoxy-6-(2-morpholin-4-yl-ethoxy)-quinazolin-4-yl]-amine; gefitnib; zd-1839; iressa; c419708; en002708; chembl939; ncgc00159455-03; ac-1556; chebi:49668; unii-s65743jhbs; kbioss_002241…	Approved; Investigational; Small Molecule	Phase II	Therapeutic	P10635; P08684; P00533	P00533; P00533; P00533	P35968; P00519; P08631; P00533; P12931; P04626; Q9UNQ0; P54760; P07949
Erlotinib	imatinib mesylate; gleevec; erlotinib; imatinib; 4-(4-methyl-piperazin-1-ylmethyl)-n-[4-methyl-3-(4-pyridin-2-yl-pyrimidin-2-ylamino)-phenyl]-benzamide(sti571); 4-(4-methyl-piperazin-1-yl)-n-[4-methyl-3-(4-pyridin-3-yl-pyrimidin-2-ylamino)-phenyl]-benzamide; n-(4-methyl-3-(4-(pyridin-3-yl)pyrimidin-2-ylamino)phenyl)-4-((4-methylpiperazin-1-yl)methyl)benzamide; 4-(4-methyl-piperazin-1-ylmethyl)-n-…	Approved; Investigational; Small Molecule	Phase II	Therapeutic	Q16678; P20815; P10635; P05177; P08684; P10632; P04798; P00533; O75469	P00533; P00533; P00533	P04626; P00533; P35968; Q15303; Q16539; P11274; P16234; P10721; P06239; Q16832; A1Z199; P00519; P24557; P09619; P31645; P43405; Q9UNQ0; P07333; Q08345; P42684; P28223; P25021; P07948
Sorafenib	1-(4-chloro-3-(trifluoromethyl)phenyl)-3-(4-(2-(methylcarbamoyl)pyridin-4-yloxy)phenyl)urea; 4-(4-(3-(4-chloro-3-(trifluoromethyl)phenyl)ureido)phenoxy)-n-methylpicolinamide; sorafenib; bay-43-9006; 4-{4-[3-(4-chloro-3-trifluoromethyl-phenyl)-ureido]-phenoxy}-pyridine-2-carboxylic acid methylamide; nexavar; bay-54-9085; 4-[4-[[4-chloro-3-(trifluoromethyl)phenyl]carbamoylamino]phenoxy]-n-methyl-py…	Approved; Investigational; Small Molecule	Phase II	Therapeutic	P24462; P20815; P10635; P05177; P08684; P11712; P10632; P33261; O60656; P20813; P15056; P04049; P35968; P35916; P36888; P09619; P10721	P17948; P17948; P17948; P15056; P15056; P15056; P07949; P07949; P07949	Q16539; P35968; Q02750; P04049; P10721; P06239; P11362; O14965; P00519; P15056; P08631; P09619; P48729; P17948; P36888; P12931; O43353; P07333; P35916; P54760; P06213; P07949
Dasatinib	n-(2-chloro-6-methylphenyl)-2-(6-(4-(2-hydroxyethyl)piperazin-1-yl)-2-methylpyrimidin-4-ylamino)thiazole-5-carboxamide; n-(2-chloro-6-methylphenyl)-2-[[6-[4-(2-hydroxyethyl)-1-piperazinyl)]-2-methyl-4-pyrimidinyl]amino)]-1,3-thiazole-5-carboxamide; sprycel; dasatinib; 302962-49-8; ls-186641; molport-003-846-143; ec-000.2122; ls-187773; bcb03_000715; chebi:49375; 1n1; unii-x78ug0a0rn; bms-354825, …	Approved; Investigational; Small Molecule	Phase II	Therapeutic	Q16678; P20815; P05177; P08684; P04798; P31513; P06241; P00519; P12931; P29317; P06239; P07947; P10721; P09619; P51692; P42684	P12931; P12931; P42684; P42684; P06241; P06241; P06239; P06239	Q16539; P16234; P35968; P11274; P04049; Q02750; P10721; P53667; P06239; P11362; Q13882; P42680; O14965; O15264; P00519; P07947; P36507; P08631; P29317; P09619; P48729; P00533; P29323; Q96GD4; P12931; O00329; P42681; Q06187; P06241; P04626; O43353; Q15759; P53778; P07333; P54760; P07949
L-Serine	d-serine; d-ser; s4250_sigma; nchem.554-comp9; nsc77689; ncgc00094363-05; s0033; ac1q5r15; ar-1i7048; bpbio1_001226; dd977692-169b-4266-88c3-e07f0b21a5bf; d-2-amino-3-hydroxypropionic acid; ambotzhaa1051; chembl285123; ncgc00094363-03; h-d-ser-oh; ncgc00094363-04; s-2590; s 4250; (2r)-2-amino-3-hydroxypropanoic acid; eu-0101088; (r)-2-amino-3-hydroxypropionic acid; einecs 206-229-4; ai3-18476; se…	Approved; Nutraceutical; Small Molecule	Phase II	NA	P35520; P20132; Q9GZT4; O15270; O15269; P49591; P21549	P14735	NA
Imatinib	imatinib; ac-524; 4-[(4-methylpiperazin-1-yl)methyl]-n-(4-methyl-3-{[4-(pyridin-3-yl)pyrimidin-2-yl]amino}phenyl)benzamide; cgp 57148; 152459-95-5; chembl941; sti-571; i01-1232; nchembio.282-comp6; alpha-(4-methyl-1-piperazinyl)-3'-((4-(3-pyridyl)-2-pyrimidinyl)amino)-p-tolu-p-toluidide; imatinib (inn); glamox; 4-(4-methyl-piperazin-1-ylmethyl)-n-[4-methyl-3-(4-pyridin-3-yl-pyrimidin-2-ylamino)-p…	Approved; Small Molecule	Phase II	NA	P23219; P20815; P10635; P05177; P08684; P11712; P33261; P24462; A9UF02; P10721; O43519; P04629; P07333; P16234; Q08345; P00519; P09619	Q03431; Q03431; Q03431; P10721; P10721; P10721; P42684; P42684; P42684	NA
Cabazitaxel	cabazitaxel; cid 9897396; chembl1201748; cid9854073; taxoid xrp6258; db06772; jevtana	Approved; Small Molecule	Phase II	NA	P20815; P08684; P10632; P68366; Q9H4B7	P10721; P10721	NA
Cycloserine	tetracycline; ninds_000827; tetrazyklin; mls000069728; kbio2_004082; achromycin, naphthacene derivative; t-125; cid5289435; bristaciclina; bspbio_000220; tetrachel; c06570; cid5497101; spbio_001457; 64-75-5 (mono-hydrochloride); amycin; kbio1_000827; 6-methyl-1,11-dioxy-2-naphthacenecarboxamide; purocyclina; ambramicina; criseociclina; tetraverine; vetacyclinum; micycline; molport-003-983-460; db…	Approved; Small Molecule	Phase II	NA	P20711; P0A6J8; Q9L888	P14735; P0A6J8; P45059	NA
Isosorbide Dinitrate	at-101; isosorbide (jp15/usp/inn); 1,4:3,6-dianhydrohexitol; sorbid; chembl1200660; bio-0643; 50974-60-2; ncgc00160508-01; 1,4:3,6-dianhydro-d-sorbitol; isosorbida [inn-spanish]; einecs 211-492-3; vascardin dinitrate; brn 0080510; 652-67-5; glucitol, 1,4:3,6-dianhydro-, d-; oprea1_439690; ismotic (tn); 2,3,3a,5,6,6a-hexahydrofuro[3,2-b]furan-3,6-diol; ac1q79sl; 42750-75-4; isosorbide [usan:inn:ba…	Approved; Small Molecule	Phase II	NA	P08684; P05181; P16066	Q07820; Q07817; P10415	NA
Ondansetron	desmethylondansetron; zuplenz; zofran odt; gr-38032f; zofran; 9-methyl-3-(2-methyl-imidazol-1-ylmethyl)-1,2,3,9-tetrahydro-carbazol-4-one; ondansetron; ondansetrone; prestwick3_001058; stock4s-10990; bspbio_001016; bpbio1_001118; brn 3622981; db00904; zofran in plastic container; c07325; molport-001-944-253; brd-a19736161-003-03-0; i06-0687; c18h19n3o; cpd001307702; l000456; cid4595; cbdive_00899…	Approved; Small Molecule	Phase II	Therapeutic	P20815; P10635; P05177; P08684; P11712; P05181; P24462; P46098; Q13639; P35372; P08908; P28222	P46098; P46098	O15245; P41595; P08684; Q12809
Tiagabine	tiagabine; abbott-70569; a-70569-1; (r)-1-[4,4-bis-(3-methyl-thiophen-2-yl)-but-3-enyl]-piperidine-3-carboxylic acid; gabitril; no-05-0328; abt-569; nnc-05-0328; abbott-70569-1; (3r)-1-[4,4-bis(3-methylthiophen-2-yl)but-3-enyl]piperidine-3-carboxylic acid; no-328; cid60648; tiagabinum; 3-piperidinecarboxylic acid, 1-(4,4-bis(3-methyl-2-thienyl)-3-butenyl)-, (r)-; ncgc00164626-01; ac-7048; n-(4,4-…	Approved; Small Molecule	Phase II	Therapeutic	P08684; P30531	Q01959; Q01959	P30531
Nelfinavir	nelfinavir; viracept; (3s,4as,8as)-2-[(r)-2-hydroxy-3-((r)-3-hydroxy-2-methyl-benzoylamino)-4-phenylsulfanyl-butyl]-decahydro-isoquinoline-3-carboxylic acid tert-butylamide; mls001195634; db00220; nsc722664; ac-20032; 1ohr; ag1343 (*mesylate salt*); 3-isoquinolinecarboxamide, n-(1,1-dimethyl ethyl)decahydro-2-[(2r,3r)-2-hydroxy-3-[(3-hydroxy-2-methylbenzoyl)amino]-4-(phenylthio)butyl]-, (3s,4as,8…	Approved; Small Molecule	Phase II	Therapeutic	P20815; P10635; P05177; P08684; P11712; P33261; P20813; P24462; O90777	P27448; O90777	Q16539; P21728; P24557; P23975; Q01959; Q6P2N6; P21452; P06241; P08183; P35372; P27361; P08684
Panitumumab	panitumumab; panitumumab (usan/inn); panitumumab (genetical recombination) (jan); panitumumab (genetical recombination); d05350; 339177-26-3; vectibix (tn); vectibix; vectibix (amgen); abx-egf	Approved; Biotech; Investigational	Phase II	NA	P01859; P00533	P00533; P00533	NA
Canakinumab	canakinumab; ilaris; acz-885; acz885	Approved; Biotech; Investigational	Phase II	NA	P01584	P01584; P01584	NA
Efalizumab	efalizumab; raptiva; efalizumab (usan/inn); raptiva (tn); 214745-43-4; d03959; raptiva (genentech inc); anti alphal integrin; anticd11 alpha; hu1124	Approved; Biotech; Investigational	Phase II	NA	P31994; P31995; P20701; O75015; P00736; P02745; P02746; P02747; P08637; P12314; P12318	Q9UBC8; Q9UBC8	NA
Bevacizumab	bevacizumab; bevacizumab (genetical recombination) (jan); avastin (tn); avastin; bevacizumab (genetical recombination); d06409; 216974-75-3; avastin (genentech inc); r-435; antivegf	Approved; Biotech; Investigational	Phase II	NA	P31994; P31995; P15692; O75015; P00736; P02745; P02746; P02747; P08637; P12314; P12318	P37231; P37231; P37231	NA
Aldesleukin	aldesleukin; proleukin; proleukin (chiron corp); il-2; interleukin-2 precursor; t-cell growth factor; tcgf	Approved; Biotech	Phase II	NA	P60569; P14784; P01589; P31785	P14784; P14784	NA
AZD0837	NA	NA	Phase II completed	NA	NA	P00734	NA
TTP889	NA	NA	Phase II completed	NA	NA	P00740	NA
ORG 34517/34850	NA	NA	Phase II completed	NA	NA	P04150	NA
GW685698X	Fluticasone furoate; GW-685698; Androsta-1,4-diene-17-carbothioic acid, 6,9-difluoro-17-((2- furanylcarbonyl)oxy)-11-hydroxy-16-methyl-3-oxo-, S-(fluoromethyl) ester, (6alpha,11beta,16alpha,17alpha)-; (6alpha,11beta,16alpha,17alpha)-6,9-Difluoro-17-(((fluoromethyl)thio)carbonyl)-11-hydroxy-16-methyl-3-oxoandrosta-1,4-dien-17-yl-2-furancarboxylate; GW6; LS-186596; 6alpha,9-Difluoro-17-(((fluoromet…	NA	Phase II completed	NA	NA	P04150	NA
Carmoterol	NA	NA	Phase II completed	NA	NA	P07550	NA
TA-2005	CID63951; CHF-4226; 8-hydroxy-5-[(1R)-1-hydroxy-2-[[(2R)-1-(4-methoxyphenyl)propan-2-yl]amino]ethyl]-1H-quinolin-2-one hydrochloride; 8-Hydroxy-5-(1-hydroxy-2-(N-(2-(4-methoxyphenyl)-1-methylethyl)amino)ethyl)carbostyril hydrochloride; AC1L204L; AC1Q3ER2; 100429-08-1; 8-Hydroxy-5-((1R)-1-hydroxy-2-(N-(1R)-2-(p-methoxyphenyl)isopropylamino)ethyl)carbostyril HCl; 8-hydroxy-5-[(1r)-1-hydroxy-2-{[(2r…	NA	Phase II completed	NA	NA	P07550	NA
GSK961081	NA	NA	Phase II completed	NA	NA	P11229; P07550	NA
DX-890	NA	NA	Phase II completed	NA	NA	P08246	NA
GSK683699	NA	NA	Phase II completed	NA	NA	P13612	NA
Plevitrexed (R)-isomer	NA	NA	Phase II completed	NA	NA	P13922	NA
ALN-RSV01	NA	NA	Phase II completed	NA	NA	P15130	NA
Ataciguat	UNII-QP166M390Q; 5-Chloro-2-((5-chloro-2-thienyl)sulfonylamino)-N-(4-(morpholin-4-ylsulfonyl)phenyl)benzamide; AR-1G7683; HMR-1766; Ataciguat [INN]; MolPort-006-392-391; 5-Chloro-2-(5-chlorothiophene-2-sulfonylamino)-N-(4-(morpholine-4-sulfonyl)phenyl)benzamide; HMR 1766; AC1Q6UV8; 5-chloro-2-[(5-chlorothiophen-2-yl)sulfonylamino]-N-(4-morpholin-4-ylsulfonylphenyl)benzamide; AC1L4U4P; CID213037; …	NA	Phase II completed	NA	NA	P16066	NA
RPSGL-Ig	NA	NA	Phase II completed	NA	NA	P16109	NA
GPI-1485	NA	NA	Phase II completed	NA	NA	P20071	NA
Ortataxel	CHEMBL382300; IDN 5109; Bay-59-8862; 186348-23-2; SB-T 101131; 13-(N-tert-butoxycarbonyl-beta-isobutyisoserinyl)-14-hydroxybaccatin-1,14-carbonate; SB-T-101131; BAY59-8862; 13-(N-tert-butoxycarbonyl-beta-isobutyisoserinyl)-14-hydroxy-baccatin-1,14-carbonate; BAY 59-8862; IDN-5109; IND5109; Hexanoic acid, 3-(((1,1-dimethylethoxy)carbonyl)amino)-2-hydroxy-5-methyl-, (3aS,4R,7R,8aS,9S,10aR,12aS,12bR…	NA	Phase II completed	NA	NA	P22888	NA
CC-10004	capridine-beta; 666854-78-0; cc-10004; unii-up7qbp99pn; cc 10004; apremilast; d08860; cid11561674; apremilast (usan); chembl514800; chebi:558773; n-[2-[1-(3-ethoxy-4-methoxy-phenyl)-2-methylsulfonyl-ethyl]-1,3-dioxo-isoindol-4-yl]acetamide	NA	Phase II completed	NA	NA	Q86V67; P24941; P11802; Q00534	NA
Reparixin	C490707; Reparixin (INN/USAN); reparixin; 2-(4-isobutylphenyl)propionylmethanesulfonamide; UNII-U604E1NB3K; D08984; Benzeneacetamide, alpha-methyl-4-(2-methylpropyl)-N-(methylsulfonyl)-, (alphaR)-; CID9838712; CHEMBL191413; Reparixin [INN]; repertaxin; 266359-83-5; CHEBI:416774; (R)-2-(4-isobutylphenyl)propionylmethanesulfonamide	NA	Phase II completed	NA	NA	P25025; P25024	NA
MD-1100	Linaclotide acetate (USAN); MM-416775; MD-1100; Linaclotide acetate; UNII-NSF067KU1M; D06612; 851199-60-5	NA	Phase II completed	NA	NA	P25092	NA
AGN211745	NA	NA	Phase II completed	NA	NA	P27448	NA
GSK256066	CID 9827968; CHEMBL570015; CID9827968; GSK-256066	NA	Phase II completed	NA	NA	P27815	NA
SCH 420814	Preladenant; L021041; CID 10117987; SCH-420814; CHEBI:510123; CHEMBL240624; UNII-950O97NUPO; Sch 420814; 377727-87-2; CID10117987; 7H-Pyrazolo(4,3-e)(1,2,4)triazolo(1,5-c)pyrimidin-5-amine, 2-(2-furanyl)-7-(2-(4-(4-(2-methoxyethoxy)phenyl)-1-piperazinyl)ethyl)-	NA	Phase II completed	NA	NA	P29274	NA
MRE-0094	NA	NA	Phase II completed	NA	NA	P29274	NA
SUN13834	NA	NA	Phase II completed	NA	NA	P30536	NA
CRF-1 antagonist	NA	NA	Phase II completed	NA	NA	P34998; P34998	NA
XL647	NA	NA	Phase II completed	NA	NA	P35968; P35968; P04626; P04626; P00533; P00533; P54760; P54760	NA
BL-1020	955400-87-0; BL 1020; Perphenazine 4-aminobutyrate; Butanoic acid, 4-amino-, 2-(4-(3-(2-chloro-10H-phenothiazin-10-yl)propyl)-1-piperazinyl)ethyl ester; BL-1020; 751477-01-7	NA	Phase II completed	NA	NA	P35968; Q01959	NA
LY293558	Decahydro-6-(2-(1H-tetrazol-5-yl)ethyl)-3-isoquinolinecarboxylic acid; UNII-GA36S2O9C2; CID127894; CHEBI:114665; LY293558; (3S,4aR,6R,8aR)-6-[2-(2H-tetrazol-5-yl)ethyl]-1,2,3,4,4a,5,6,7,8,8a-decahydroisoquinoline-3-carboxylic acid; Ted-isoquinoline-3-cooh; Tezampanel, anhydrous; 3-Isoquinolinecarboxylic acid, decahydro-6-(2-(1H-tetrazol-5-yl)ethyl)-, (3S-(3alpha,4aalpha,6beta,8aalpha))-; LY 29355…	NA	Phase II completed	NA	NA	P39086	NA
LGD-4665	NA	NA	Phase II completed	NA	NA	P40238	NA
INS-37217	INS-37217; Uridine 5'-(pentahydrogen tetraphosphate), P'''-5'-ester with 2'-deoxycytidine, tetrasodium salt; Denufosol tetrasodium; INS 37217; AR-1L6614; AC1Q1UNF; CID192707; tetrasodium[[[[(3s,5r)-5-(4-amino-2-oxo-pyrimidin-1-yl)-3-hydroxy-tetrahydrofuran-2-yl]methoxy-hydroxy-phosphoryl]oxy-hydroxy-phosphoryl]oxy-hydroxy-phosphoryl][(2r,3s,4r,5r)-5-(2,4-dioxopyrimidin-1-yl)-3,4-dihydroxy-tetrahy…	NA	Phase II completed	NA	NA	P41231	NA
PRX-08066	NA	NA	Phase II completed	NA	NA	P41595	NA
R788	NA	NA	Phase II completed	NA	NA	P43405	NA
AZD1446	NA	NA	Phase II completed	NA	NA	P43681	NA
Ispronicline	RJR-1734; 482299-54-7; CID9881145; 4-Penten-2-amine, N-methyl-5-(5-(1-methylethoxy)-3-pyridinyl)-, (2S,4E)-; CHEMBL188462; (E)-N-methyl-5-(5-propan-2-yloxypyridin-3-yl)pent-4-en-2-amine; D08935; CID9824145; Ispronicline (INN/USAN); 252870-53-4; TC 01734; AZD-3480; UNII-3E05NBH9V5; RJR 1734; Ispronicline; CHEBI:416483	NA	Phase II completed	NA	NA	P43681; P43681	NA
Sulopenem	Sulopenem; KST-1A0914; CID71341; (5r,6s)-6-[(1r)-1-hydroxyethyl]-3-[(1-oxidotetrahydrothiophen-3-yl)sulfanyl]-7-oxo-4-thia-1-azabicyclo[3.2.0]hept-2-ene-2-carboxylic acid; CID6918095; AR-1A6480; AC1L2FZB; Sulopenem (USAN/INN); (5R,6S)-6-[(1R)-1-hydroxyethyl]-7-oxo-3-[(3S)-1-oxothiolan-3-yl]sulfanyl-4-thia-1-azabicyclo[3.2.0]hept-2-ene-2-carboxylic acid; CID9798461; (5R,6S)-6-[(1R)-1-hydroxyethyl]…	NA	Phase II completed	NA	NA	P45059	NA
Arverapamil	NA	NA	Phase II completed	NA	NA	P46098	NA
SSR149415	SSR149415; CHEMBL582857; CHEBI:672209; Nelivaptan; CID9895468; C456029; SR-149415; 1-(5-chloro-1-((2,4-dimethoxyphenyl)sulfonyl)-3-(2-methoxyphenyl)-2-oxo-2,3-dihydro-1H-indol-3-yl)-4-hydroxy-N,N-dimethyl-2-pyrrolidinecarboxamide; SSR 149415; SSR-149415	NA	Phase II completed	NA	NA	P47901	NA
LY-156735	Acetamide, N-(2-(6-chloro-5-methoxy-1H-indol-3-yl)propyl)-, (R)-; CID219018; AC1L55WJ; LY 156735; MolPort-005-943-156; 1551-16-2; n-[(2r)-2-(6-chloro-5-methoxy-1h-indol-3-yl)propyl]acetamide; ZINC00021620; AR-1K2942; LY-156735; Acetamide, N-((2R)-2-(6-chloro-5-methoxy-1H-indol-3-yl)propyl)-	NA	Phase II completed	NA	NA	P48039	NA
SB-742457	607742-69-8; CID11256720; SB 742457; GSK-742457; CHEBI:730553; 3-(benzenesulfonyl)-8-piperazin-1-yl-quinoline; SB-742457; GSK 742457; CHEMBL1083390	NA	Phase II completed	NA	NA	P50406	NA
PRO 140	PRO 140 (Anti-CCR5 monoclonal antibody); PRO 140; PRO-140; PA 14; PA14	NA	Phase II completed	NA	NA	P51681	NA
Ispinesib	CHEMBL228814; 336113-53-2; Ispinesib (SB-715992 /CK0238273); Benzamide, N-(3-aminopropyl)-N-((1R)-1-(7-chloro-3,4-dihydro-4-oxo-3-(phenylmethyl)-2-quinazolinyl)-2-methylpropyl)-4-methyl-; UNII-BKT5F9C2NI; CID6851740; nchembio.2007.34-comp1; SB-715992, CK0238273, Ispinesib; EN002662; N-(3-aminopropyl)-N-[(1R)-1-(3-benzyl-7-chloro-4-oxoquinazolin-2-yl)-2-methylpropyl]-4-methylbenzamide; MolPort-006…	NA	Phase II completed	NA	NA	P52732; P52732; P52732	NA
KC706	NA	NA	Phase II completed	NA	NA	P53778	NA
AZD3355	NA	NA	Phase II completed	NA	NA	Q01959	NA
Ganaxolone	CID11537287; GANAXOLONE; Pregnan-20-one, 3-hydroxy-3-methyl-, (3alpha,5alpha)-; AC1OCF9O; 38398-32-2; Ganaxolone (USAN/INN); D04300; NCGC00165802-02; CID6918305; CHEBI:370090; NCGC00165802-03; CCD 1042; CID38022; UNII-98WI44OHIQ; 3alpha-Hydroxy-3-methyl-5alpha-pregnan-20-one; CHEMBL161915; G7795_SIGMA; 1-[(3R,5S,10S,13S,17S)-3-hydroxy-3,10,13-trimethyl-1,2,4,5,6,7,8,9,11,12,14,15,16,17-tetradecah…	NA	Phase II completed	NA	NA	Q01959	NA
SGS-742	145537-81-1; DVD-742; SGS-742; LS-173250; Cgp-36742; PDSP2_001463; CID130021; AC1L2WMW; (3-Aminopropyl)(n-butyl)phosphinic acid; 3-aminopropyl(butyl)phosphinic acid; CHEMBL112797; L000169; PDSP1_001479; CHEBI:285141; Cgp 36742; SGS 742; 123690-78-8; (3-Aminopropyl)butylphosphinic acid; Phosphinic acid, (3-aminopropyl)butyl-; LS-183981; C7H18NO2P	NA	Phase II completed	NA	NA	Q01959	NA
AZD7325	NA	NA	Phase II completed	NA	NA	Q01959	NA
MBX-8025	NA	NA	Phase II completed	NA	NA	Q03181	NA
FG-2216	NA	NA	Phase II completed	NA	NA	Q96KS0	NA
Talampanel	Talampanel; C13670; AC1L4UWP; (8R)-7-acetyl-5-(4-aminophenyl)-8,9-dihydro-8-methyl-7H-1,3-dioxolo[4,5-h][2,3]benzodiazepine; (R)-(-)-1-(4-Aminophenyl)-3-acetyl-4-methyl-7,8-methylenedioxy-3,4-dihydro-5H-2,3-benzodiazepine; KST-1A2491; LS-62670; AR-1A7825; NSC729898; CHEMBL61872; IDR-53773; CID164509; GYKI 53773; D02696; (R)-7-Acetyl-5-(p-aminophenyl)-8,9-dihydro-8-methyl-7H-1,3-dioxolo(4,5-h)(2,3…	NA	Phase II completed	NA	NA	Q9GQW8	NA
NS 1209	CHEMBL387049; CID6918411; NS-1209; 2-[[5-[4-(dimethylsulfamoyl)phenyl]-8-methyl-2-oxo-7,9-dihydro-6H-pyrrolo[3,2-h]isoquinolin-3-yl]amino]oxy-4-hydroxybutanoic acid; MolPort-005-943-190; CHEBI:460191; SPD-502; AC1OCFEG	NA	Phase II completed	NA	NA	Q9GQW8; Q9GQW8	NA
AZD1981	NA	NA	Phase II completed	NA	NA	Q9Y5Y4	NA
Rambazole	n-(4-(2-ethyl-1-(1h-1,2,4-triazol-1-yl)butyl)phenyl)benzo[d]thiazol-2-amine; r-115866; rambazole; talarozole (usan/inn); 851811-31-9; n-(4-(2-ethyl-1-(1h-1,2,4-triazol-1-yl)butyl)phenyl)-2-benzothiazolamine; c406527; r115866; chembl459505; d09385; 201410-53-9; r 115866; cid9799888; rambazole (tn); talarozole; chebi:570953; akos005067289	NA	Phase II completed	Non-Therapeutic	NA	O43174	O43174
Tariquidar	tariquidar; xr-9576; n-(2-((4-(2-(6,7-dimethoxy-3,4-dihydroisoquinolin-2(1h)-yl)ethyl)phenyl)carbamoyl)-4,5-dimethoxyphenyl)quinoline-3-carboxamide; ac1l3wn5; xr9576; cid148201; d06008; xr 9576; 3-quinolinecarboxamide, n-(2-(((4-(2-(3,4-dihydro-6,7-dimethoxy-2(1h)-isoquinolinyl)ethyl)phenyl)amino)carbonyl)-4,5-dimethoxyphenyl)-; 206873-63-4; tariquidarth; n-[2-[[4-[2-(6,7-dimethoxy-3,4-dihydro-1h…	NA	Phase II completed	Non-Therapeutic	NA	P22888	P05177; Q9UNQ0; P08183; P11712
Talnetant	sb-223412; sb-2234; talnetant; 174636-32-9; ac1l325x; pdsp1_001725; l001526; pdsp2_001708; unii-cz3t9t146k; ls-185659; chebi:106596; n-((s)-alpha-ethylbenzyl)-3-hydroxy-2-phenylcinchoninamide; sb 223412; cid133090; chembl275544; n-(alpha-ethylbenzyl)-3-hydroxy-2-phenylquinoline-4-carboxamide; 4-quinolinecarboxamide, 3-hydroxy-2-phenyl-n-(1-phenylpropyl)-, (s)-; 4-quinolinecaeboxamide, 3-hydroxy-2…	NA	Phase II completed	Non-Therapeutic	NA	P29371; P29371	P05177; P10635; P33261; P11712; P08684; P29371
Capsaicin	qutenza; capsaicin; 8 methyl n vanillyl 6 nonenamide; prestwick3_000879; nonenamide, n-((4-hydroxy-3-methoxyphenyl)methyl)-8 -methyl-, (e)-; antiphlogistine rub a-535 capsaicin; zacin; chebi:3374; upcmld-dp092; elan brand of capsaicin; carter horner brand of capsaicin; hms1791n10; ac1q46b3; nci-c56564; ft-0082538; capsaicin [usan]; c-1700; ngx 4010; depletes substance p; zinc01530575; capsicum fa…	NA	Phase II completed	Therapeutic	NA	Q8NER1	P23219; P05177
Valproic Acid	valproic acid; nchembio.79-comp4; deproic; myproic acid; mls001076682; acide valproique [inn-french]; vupral; kbio2_007413; g2m-777; i04-0211; novo-valproic; acido valproico; acido valproico [inn-spanish]; ncgc00091149-01; valproic acid usp; di-n-propylacetic acid; ergenyl; med valproic; cid3121; kbiogr_002277; kyselina 2-propylvalerova [czech]; molport-001-791-895; 2-propylvaleric acid; valproat…	Approved; Investigational; Small Molecule	Phase II completed	NA	P20813; P33260; P23219; P20815; P05177; P08684; P11712; P10632; P11509; P33261; O60656; P80404; Q9UKV0; P45954	P14735; P16233	NA
Omeprazole	h-168/68; losec; omeprazole; 5-methoxy-2-(4-methoxy-3,5-dimethyl-pyridin-2-ylmethanesulfinyl)-1h-benzoimidazole(omeprazole); antra; 5-methoxy-2-(4-methoxy-3,5-dimethyl-pyridin-2-ylmethanesulfinyl)-1h-benzoimidazole; prilosec; esomeprazole; o0359; inhibitron; chebi:50275; smr000058847; gibancer; ortanol; omeprazole magnesium; cid4594; cid9579578; elgam; exter; i06-0705; prestwick2_000493; 193469-7…	Approved; Investigational; Small Molecule	Phase II completed	Therapeutic	P33260; Q16678; P10635; P05177; P08684; P11712; P10632; P33261; P05108; P04798; P20648	P20648	P51164; P20648
Rotigotine	n-0923; c19h25nos; rotigotine cds; chebi:358371; (6s)-6-[propyl(2-thiophen-2-ylethyl)amino]-5,6,7,8-tetrahydronaphthalen-1-ol; (-)-(s)-5,6,7,8-tetrahydro-6-(propyl(2-(2-thienyl)ethyl)amino)-1-naphthol; l001423; ac1q7als; 1-naphthalenol, 5,6,7,8-tetrahydro-6-(propyl (2-(2-thienyl)ethyl)amino-(6s)-; chebi:268876; spm-962; ac-3547; 1-naphthalenol, 5,6,7,8-tetrahydro-6-(propyl(2-(2-thienyl)ethyl)amin…	Approved; Small Molecule	Phase II completed	NA	P10635; P05177; P08684; P35462; P21917; P14416; P21918; P21728; P08908	P14416	NA
Liraglutide	liraglutide; nn2211; nn 2211; liraglutida [inn-spanish]; victoza; nn-2211; n26-(hexadecanoyl-gamma-glutamyle)-(34-arginine)glp-1-(7-37)-peptide; 204656-20-2; liraglutidum; liraglutide [usan:inn]; unii-839i73s42a; liraglutidum [inn-latin]; c439759; n26-(hexadecanoyl-gamma-glutamyle)-(34-arginine)glucagon-like-peptide-1-(7-37)-peptide; liraglutida; glycine, l-histidyl-l-alanyl-l-alpha-glutamylglycy…	Approved; Biotech	Phase II completed	NA	P43220	P43220; P43220	NA
Benzydamine	3-[(1-benzyl-1H-indazol-3-yl)oxy]-N,N-dimethylpropan-1-amine; 1-Propanamine, N,N-dimethyl-3-[[1-(phenylmethyl)-1H-indazol-3-yl]oxy]-; 132-69-4 (mono-hydrochloride); MolPort-001-684-202; CHEBI:109913; NCGC00016397-02; BPBio1_000258; Apo-Benzydamine (TN); C19H23N3O; Benzydaminum [INN-Latin]; 3-(1-benzylindazol-3-yl)oxy-N,N-dimethylpropan-1-amine; HMS2090P22; CID12555; EINECS 211-388-8; AC-15604; Be…	NA	Phase II terminated	NA	NA	P07550	NA
Golimumab	D04358; 476181-74-5; Golimumab; Golimumab (USAN/INN)	NA	Phase II/III	NA	NA	P01375; P01375	NA
Vasoactive intestinal peptide	NA	NA	Phase II/III	NA	NA	P32241	NA
LymphoStat B	belimumab; lymphostat-b; lymphostat-b (tn); belimumab (usan); d03068; 356547-88-1; lymphostat b	NA	Phase II/III	NA	NA	Q9Y275	NA
BMS-488043	1-(4-benzoylpiperazin-1-yl)-2-(4,7-dimethoxy-1h-pyrrolo[2,3-c]pyridin-3-yl)ethane-1,2-dione; bms-488043; bms-043; bms043; cid507806; piperazine, 1-benzoyl-4-[2-(4,7-dimethoxy-1h-pyrrolo[2,3-c]pyridin-3-yl)-1,2-dioxoethyl]-; chembl238103; bms488043; chebi:501787; ac1la5x7; aids171276	NA	Phase II/III	Non-Therapeutic	NA	O40473	P11712
L-NAME	methyl (2s)-2-amino-5-{[(e)-imino(nitroamino)methyl]amino}pentanoate; methyl (2s)-2-amino-5-{[(z)-imino(nitroamino)methyl]amino}pentanoate; methyl 2-amino-5-{[(e)-imino(nitroamino)methyl]amino}pentanoate; l-name; n-.omega.-nitro-o-arginine methyl ester; kbio2_000561; ncgc00024717-05; kbio3_001002; 50903-99-6; kbio2_005697; n-nitro-l-arginine methylester; ng-nitroarginine methyl ester; idi1_002196…	NA	Phase II/III	Non-Therapeutic	NA	P29474	P29474; P35228; P29475
CX-516	1-(6-Quinoxalinylcarbonyl)piperidine; ST51054897; Ampalex; LS-113469; C13675; AC1L3WLW; CX516; 1-(6-quinoxalinylcarbonyl)-Piperidine; C097396; CHEMBL136800; Piperidine, 1-(6-quinoxalinylcarbonyl)-; 1-(quinoxalin-6-ylcarbonyl)piperidine; CX-516; I14-13059; I14-3265; 173047-75-1; ZINC00006489; VU0430675-1; MolPort-005-942-523; SPD-420; Jsp003008; EN003057; CID148184; BDP 12; 154235-83-3; CHEBI:3266…	NA	Phase II/III completed	NA	NA	Q9GQW8	NA
MB07803	NA	NA	Phase IIa	NA	NA	P09467	NA
DG051	NA	NA	Phase IIa	NA	NA	P09960	NA
Sabcomeline hydrochloride	Sabcomeline hydrochloride; 1-Azabicyclo(2.2.2)octane-3-acetonitrile, alpha-(methoxyimino)-, monohydrochloride, (R-(Z))-; 159912-58-0; CEB-2424; Memric; Sabcomeline HCl; BRL-55473; CID9577994; SB-202026A; SB 202026A	NA	Phase IIa	NA	NA	P11229	NA
Aerovant	NA	NA	Phase IIa	NA	NA	P24394	NA
INCB13739	NA	NA	Phase IIa	NA	NA	P28845; P28845	NA
RhuDex	NA	NA	Phase IIa	NA	NA	P33681	NA
PTH 1-34	NA	NA	Phase IIa	NA	NA	P49190	NA
GHRH analog	NA	NA	Phase IIa	NA	NA	Q02643	NA
ANA773	NA	NA	Phase IIa	NA	NA	Q9NYK1	NA
Sodium stibogluconate	sodium stibogluconate; chebi:28148; trisodium 1-{[3-carboxylato-5-(1,2-dihydroxyethyl)-1-hydroxy-2,6,7-trioxa-1lambda(5)-stibabicyclo[2.2.1]hept-1-yl]oxy}-5-(1,2-dihydroxyethyl)-1-oxido-2,6,7-trioxa-1lambda(5)-stibabicyclo[2.2.1]heptane-3-carboxylate--water (1/9); d00582; lenocta; pentostam (tn); sodium stibogluconate (inn); db05630; trisodium 1-{[3-carboxylato-5-(1,2-dihydroxyethyl)-1-hydroxy-2,…	Approved; Investigational; Small Molecule	Phase IIa	NA	P11387	P29350; P29350	NA
RB-006	NA	NA	Phase IIa completed	NA	NA	P00740	NA
CRx-191	NA	NA	Phase IIa completed	NA	NA	P01375; P01579	NA
Bimosiamose	TBC-1269; Bimosiamose; CHEBI:787792; 187269-40-5; UNII-97B5KCW80W; CID 9811353; (1,1'-Biphenyl)-3-acetic acid, 3',3'''-(1,6-hexanediyl)bis(6'-(alpha-D-mannopyranosyloxy)-; CID9811353; TBC 1269; CHEMBL1215923	NA	Phase IIa completed	NA	NA	P16581; P16581; P16581; P16581	NA
STA-5326	STA5326; STA 5326; STA-5326; Apilimod; CID10173277; N-[(3-methylphenyl)methylideneamino]-6-morpholin-4-yl-2-(2-pyridin-2-ylethoxy)pyrimidin-4-amine; 541550-19-0	NA	Phase IIa completed	NA	NA	P29459; P29459	NA
CAP-232	CID6918265; TLN-232; AC1OCF7X; CAP-232; (4R,7S,10R,13S,16R)-7-(4-aminobutyl)-N-[(2S,3R)-1-amino-3-hydroxy-1-oxobutan-2-yl]-16-[[(2R)-2-amino-3-phenylpropanoyl]amino]-13-[(4-hydroxyphenyl)methyl]-10-(1H-indol-3-ylmethyl)-6,9,12,15-tetraoxo-1,2-dithia-5,8,11,14-tetrazacycloheptadecane-4-carboxamide; CHEMBL539934	NA	Phase IIa completed	NA	NA	P31391; P31391; P30872; P30872	NA
INCB9471	NA	NA	Phase IIa completed	NA	NA	P51681	NA
VX-702	VX-702; Kinome_3176; EC-000.2363; S6005_Selleck; 6-[carbamoyl-(2,6-difluorophenyl)amino]-2-(2,4-difluorophenyl)pyridine-3-carboxamide; ST51054128; CHEMBL1090090; I14-1965; CHEBI:719385; CID10341154	NA	Phase IIa completed	NA	NA	P53778; P53778	NA
SCIO-469	NA	NA	Phase IIa completed	NA	NA	P53778; P53778	NA
MEM-1003	NA	NA	Phase IIa completed	NA	NA	Q9P0X4	NA
Mitemcinal	NA	NA	Phase IIb	NA	NA	O43193; O43193	NA
AN0128	CID11704019; 872044-70-7; CHEMBL219629; 3-Hydroxypyridine-2-carbonyloxy-bis(3-chloro-4-methylphenyl)borane; AN0128; 2-Pyridinecarboxylic acid, 3-hydroxy-, anhydride with bis(3-chloro-4-methylphenyl)borinic acid; Bis(3-chloro-4-methyl-phenyl)boranyl 3-hydroxypyridine-2-carboxylate	NA	Phase IIb	NA	NA	P01375; P01375; P01375	NA
Bremelanotide	Bremelanotide (USAN/INN); D06569	NA	Phase IIb	NA	NA	P32245; P32245	NA
PS433540	NA	NA	Phase IIb	NA	NA	P50052	NA
AP12009	NA	NA	Phase IIb	NA	NA	P61812	NA
LB80380	NA	NA	Phase IIb	NA	NA	Q81099	NA
TZP-101	NA	NA	Phase IIb	NA	NA	Q92847	NA
Fibrostat	NA	NA	Phase IIb completed	NA	NA	P21980	NA
NM-702	NM-702; NM 702; 4-bromo-6-[3-(4-chlorophenyl)propoxy]-5-(pyridin-3-ylmethylamino)-2H-pyridazin-3-one Hydrochloride; MolPort-005-942-721; CID9848253; Parogrelil hydrochloride; 4-bromo-6-(3-(4-chlorophenyl)propoxy)-5-(3-pyridylmethylamino)-3(2H)-pyridazinone hydrochloride; NM702; 878796-94-2	NA	Phase IIb completed	NA	NA	P24557; Q08497	NA
CF101	MolPort-003-941-777; I-146; CID123683; AC1O7G3W; CID6604809; SI-615; (2S,3S,4S,5S)-3,4-dihydroxy-5-[6-[(3-iodophenyl)methylamino]purin-9-yl]-N-methyloxolane-2-carboxamide; CID3668; NCGC00024978-02; CID6603878; NCGC00024978-03; (2S,3S,4R,5R)-3,4-dihydroxy-5-[6-[(3-iodophenyl)methylamino]purin-9-yl]-N-methyloxolane-2-carboxamide; MLS002153391; C084956; 1-Deoxy-1-[6-[((3-Iodophenyl)methyl)amino]-9H-…	NA	Phase IIb completed	NA	NA	P33765; P33765	NA
Bcx-1812	peramivir; cyclopentanecarboxylic acid, 3-((1s)-1-(acetylamino)-2-ethylbutyl)-4-((aminoiminomethyl)amino)-2-hydroxy-, (1s,2s,3r,4r)-; s-021812; ac1l4bwx; cid151164; cid154234; bcx1812; rwj270201; 3-(1-acetylamino-2-ethyl-butyl)-4-guanidino-2-hydroxy-cyclopentanecarboxylic acid; (1s,2s,3s,4r)-3-(1-acetamido-2-ethylbutyl)-4-(diaminomethylideneamino)-2-hydroxycyclopentane-1-carboxylic acid; unii-qw7…	Experimental; Small Molecule	Phase III	NA	P03472	P29768	NA
Magnesium	magnesium; 37426_riedel; magnesio; 14147-08-1; ltbb002624; 63043_fluka; 465666_sial; 63040_aldrich; einecs 231-104-6; ac1nuw87; 37506_fluka; aquanal-plus magnesium (mg) 100-1500 mg/l; magnesium or magnesium alloys with >50% magnesium in pellets, turnings or ribbons [un1869] [flammable solid]; 499579_aldrich; 253987_sial; un1418; magnesio [italian]; 63035_fluka; 12mg; 7439-95-4; cid5462224; 67208-…	Experimental; Small Molecule	Phase III	NA	P05023	P14735	NA
Fidarestat	fidarestat; 6-fluoro-2'',5''-dioxo-(2s,4''r)-spiro[3,4-dihydro-2h-chromene-4,4''-(1''h,2''h-imidazole)]-2-carboxamide; 6-fluoro-2'',5''-dioxo-(2s,4''s)-spiro[3,4-dihydro-2h-chromene-4,4''-(1''h,2''h-imidazole)]-2-carboxamide; 6-fluoro-2',5'-dioxo-(2s,4's)-spiro[3,4-dihydro-2h-chromene-4,4'-(1'h,2'h-imidazole)]-2-carboxamide(fidarestat); (2s,4s)-6-fluoro-2',5'-dioxo-2,3-dihydrospiro[chromene-4,4'-…	Experimental; Small Molecule	Phase III	Non-Therapeutic	P15121	P15121	P15121; P14550
Fumarate	fumaric acid; fumarate; talsaclidine fumarate; (e)-but-2-enedioic acid; 3-prop-2-ynoxy-1-azabicyclo[2.2.2]octane; 1-azabicyclo(2.2.2)octane, 3-(2-propynyloxy)-, (r)-, (e)-2-butenedioate (1:1); cid6439491; d06000; 147025-54-5; ac1o5rrz; 3-(2-propynyloxy)-1-azabicyclo(2.2.2)octane 2-butenedioate; talsaclidine fumarate (usan); wal 2014 fu; (e)-2-butenedioic acid; ls-500; fumaric acid (nf); f8509_sig…	Experimental; Small Molecule	Phase III	Non-Therapeutic	P80040; P0C278; P83223; P23368; P16930	P01579; P11229	Q9GZT9
N-[(1R)-1-(DIHYDROXYBORYL)-3-METHYLBUTYL]-N-(PYRAZIN-2-YLCARBONYL)-L-PHENYLALANINAMIDE	ps-341; bortezomib; ldp-341; (r)-3-methyl-1-((s)-3-phenyl-2-(pyrazine-6-carboxamido)propanamido)butylboronic acid; velcade; n-[(1r)-1-(dihydroxyboryl)-3-methylbutyl]-n-(pyrazin-2-ylcarbonyl)-l-phenylalaninamide; cid387447; molport-003-845-298; boronic acid, [(1(r)-3-methyl-1-[[(2s)-1-oxo-3-phenyl-2-[(pyrazinylcarbonyl)amino]propyl]amino]butyl]-; nci60_029010; proscript boronic acid; chebi:287372;…	Experimental; Small Molecule	Phase III	Therapeutic	P49720; P28070; P28074; P28072; Q99436; P25786; P25787; P25788; P25789; P28066; P60900; O14818; P20618; P49721	P30536; P30536	P23946; P08311; P28062
Denosumab	Denosumab (USAN); Denosumab (genetical recombination); Denosumab; 615258-40-7; D03684; Denosumab (genetical recombination) (JAN)	NA	Phase III	NA	NA	O14788; O14788; O14788	NA
Debio 025	NA	NA	Phase III	NA	NA	O43612	NA
S-349572	NA	NA	Phase III	NA	NA	O56072	NA
HKI-272	NA	NA	Phase III	NA	NA	P04626; P04626; P00533; P00533	NA
Tyverb/Tykerb	NA	NA	Phase III	NA	NA	P04626; P04626; P04626; P00533; P00533; P00533	NA
Pazopanib + Tyverb/Tykerb	NA	NA	Phase III	NA	NA	P04626; P00533	NA
Erlotinib+Bevacizumab	NA	NA	Phase III	NA	NA	P37231; P00533	NA
AVE5026	NA	NA	Phase III	NA	NA	P00742	NA
Apixaban	S1593_Selleck; 503612-47-3; BMS 562247-01; 1H-Pyrazolo(3,4-c)pyridine-3-carboxamide, 4,5,6,7-tetrahydro-1-(4-methoxyphenyl)-7-oxo-6-(4-(2-oxo-1-piperidinyl)phenyl)-; 1H-Pyrazolo[3,4-c]pyridine-3-carboxamide, 4,5,6,7-tetrahydro-1-(4-methoxyphenyl)-7-oxo-6-[4-(2-oxo-1-piperidinyl)phenyl]-; DB07828; CHEMBL231779; ro-1H-pyrazolo[3,4-c]pyridine-3-carboxylic acid amide; D03213; GG2; Apixaban; AKOS00514…	NA	Phase III	NA	NA	P00742	NA
Amediplase	trans,trans-3,4:12,13-Tetrahydroxy-3,4,12,13-tetrahydro-dibenz(a,h)anthracene; 151910-75-7; CCRIS 8205; AC1L4CPU; LS-189263; 151912-11-7; Amediplase; CID154656; (3S,4S,12S,13S)-3,4,12,13-tetrahydronaphtho[1,2-b]phenanthrene-3,4,12,13-tetrol; Amediplase [INN]	NA	Phase III	NA	NA	P00749	NA
Certolizumab pegol	Certolizumab pegol (genetical recombination); Certolizumab pegol (USAN/INN); Certolizumab pegol; Certolizumab pegol (genetical recombination) (JAN); D03441; 428863-50-7	NA	Phase III	NA	NA	P01375; P01375	NA
Certolizumab	NA	NA	Phase III	NA	NA	P01375	NA
MK-0524B	NA	NA	Phase III	NA	NA	P04035	NA
Trastuzumab-DM1	NA	NA	Phase III	NA	NA	P04626	NA
Pertuzumab	380610-27-5; Pertuzumab (USAN/INN); D05446; Pertuzumab (genetical recombination) (JAN); Pertuzumab (genetical recombination); Pertuzumab	NA	Phase III	NA	NA	P04626; P04626	NA
Bevacizumab+Trastuzumab	NA	NA	Phase III	NA	NA	P04626; P37231	NA
Migalastat	UNII-C4XNY919FW; 108147-54-2; AC1L41WN; 1,5-Dideoxy-1,5-iminogalactitol; NSC658776; CHEMBL110458; Migalastat; CHEBI:278290; LS-186039; (2R,3S,4R,5S)-2-(hydroxymethyl)piperidine-3,4,5-triol; DDIG; Tocris-1258; D-Galactitol, 1,5-dideoxy-1,5-imino-; 2-(Hydroxymethyl)-3,4,5-piperidinetriol hydrochloride; D-Galactitol, 1,5-dideoxy-1,5-imino; NCGC00025085-01; CID176077	NA	Phase III	NA	NA	P06280	NA
QVA-149	NA	NA	Phase III	NA	NA	P07550	NA
GSK642444	NA	NA	Phase III	NA	NA	P07550	NA
Budesonide & formoterol fumarate dihydrate	NA	NA	Phase III	NA	NA	P07550	NA
GW642444	NA	NA	Phase III	NA	NA	P07550	NA
Desvenlafaxine SR	NA	NA	Phase III	NA	NA	P07550; P21802	NA
Otelixizumab	NA	NA	Phase III	NA	NA	P07766	NA
TRX4	NA	NA	Phase III	NA	NA	P07766	NA
Figitumumab	NA	NA	Phase III	NA	NA	P08069; P08069	NA
PF-4383119	NA	NA	Phase III	NA	NA	P08138; P08138	NA
Stannsoporfin	C055421; D05922; Stanate (TN); Stanate; SNMPP; Stannsoporfin; Tin mesoporphyrin; Stannsoporfin (USAN/INN); 106344-20-1; Sn Mesoporphyrin	NA	Phase III	NA	NA	P09601	NA
Linetastine	linazolast; [4-[(1e,3e)-5-[2-(4-benzhydryloxypiperidin-1-yl)ethylamino]-5-oxopenta-1,3-dienyl]-2-methoxyphenyl] ethyl carbonate; 110501-66-1; linetastine; cid6439232; carbonic acid, 4-(5-((2-(4-(diphenylmethoxy)-1-piperidinyl)ethyl)amino)-5-oxo-1,3-pentadienyl)-2-methoxyphenyl ethyl ester; tmk688; ccris 6902; unii-7u248z56la; ac1o5r98; ym-257; chembl314338; tmk-688; tmk 688; chebi:236100; linetas…	NA	Phase III	NA	NA	P09917	NA
Oblimersen	NA	NA	Phase III	NA	NA	P10415	NA
Larotaxel	CID6918260; CID 9832607; Larotaxel; XRP9881; XRP 9881; PNU 100940; Benzenepropanoic acid, beta-(((1,1-dimethylethoxy)carbonyl)amino)-alpha-hydroxy-, (1S,2S,4S,7R,8aR,9aS,10aR,12aS,12bR)-7,12a-bis(acetyloxy)-1-(benzoyloxy)-1,3,4,7,8,9,9a,10,10a,12,12a,12b-dodecahydro-2-hydroxy-5,13,13-trimethyl-8-oxo-2,6-methano-2H-cyclodeca(3,4)cyclopropa(4,5)benz(1,2-b)oxet-4-yl ester, (alphaR,betaS)-; 156294-36…	NA	Phase III	NA	NA	P10721	NA
OGX-011	NA	NA	Phase III	NA	NA	P10909	NA
Darotropium + 642444	NA	NA	Phase III	NA	NA	P11229	NA
Anacetrapib	D08855; 875446-37-0; Anacetrapib; CID 11556427; Anacetrapib (USAN); UNII-P7T269PR6S; MK0859; MK-0859; CID11556427	NA	Phase III	NA	NA	P11597; P11597	NA
Dalcetrapib	RG-1658; UNII-3D050LIQ3H; RO-4607381; CHEBI:240637; S-[2-[[1-(2-ethylbutyl)cyclohexanecarbonyl]amino]phenyl] 2-methylpropanethioate; JTT 705; CID6918540; Dalcetrapib; CHEMBL313006; JTT-705; AC1OCFK8; R-1658	NA	Phase III	NA	NA	P11597	NA
Ocrelizumab	Ocrelizumab (USAN); 637334-45-3; D05218; Ocrelizumab; Ocrelizumab (genetical recombination) (JAN); Ocrelizumab (genetical recombination)	NA	Phase III	NA	NA	P11836; P11836	NA
Rituxan Hemotalogy/oncology	NA	NA	Phase III	NA	NA	P11836	NA
GA101	NA	NA	Phase III	NA	NA	P11836; P11836	NA
R7159	NA	NA	Phase III	NA	NA	P11836	NA
Rituxan Immunology	NA	NA	Phase III	NA	NA	P11836	NA
Cetilistat	D09208; Cametor; MolPort-005-943-563; 2-(Hexadecyloxy)-6-methyl-4H-3,1-benzoxazin-4-one; Cetilistat; 282526-98-1 (Parent); ATL-962; I14-6098; Cetilistat [INN]; 335149-24-1; ATL 962; Cetilistat (JAN/USAN/INN); AC-219; 282526-98-1; UNII-LC5G1JUA39; ATL962; C520092; CID9952916	NA	Phase III	NA	NA	P12268	NA
Dexanabinol	PRS 211007-000; 7-Hydroxy-delta-6-tetrahydrocannabinoldimethylheptyl; 5'(1,1-Dimethylheptyl)-7-hydroxyhexahydrocannabinol; 1,1-Dimethylheptyl-11-hydroxytetrahydrocannabinol; LS-186902; CHEBI:321361; MolPort-005-940-875; Sinnabidiol; 1,1-Dimethylheptyl-7-hydroxy-delta(6)-tetrahydrocannabinol; CHEMBL334533; AC1L32QF; HU-211; ZINC03799010; 11-Hydroxy-delta(8)-tetrahydrocannabinol-dimethylheptyl; 11-…	NA	Phase III	NA	NA	P14735	NA
Amitriptyline+ketamine	NA	NA	Phase III	NA	NA	P14735	NA
Inolimomab	NA	NA	Phase III	NA	NA	P14784	NA
R7204	NA	NA	Phase III	NA	NA	P15056	NA
Apaziquone	AC1NXQZI; E-85/053; EOquin; EO9; Apaziquone; CHEMBL73822; 5-(aziridin-1-yl)-3-(hydroxymethyl)-2-[(E)-3-hydroxyprop-1-enyl]-1-methylindole-4,7-dione; LS-83017; NOR-701; EO-9; E-09; 1H-Indole-4,7-dione, 5-(1-aziridinyl)-3-(hydroxymethyl)-2-(3-hydroxy-1-propenyl)-1-methyl-,(E)-; C15H16N2O4; NSC 382,459; E-85/050; D02965; C060817; Apaziquonum [INN-Latin]; E 09; NSC 382459; Apaziquone (USAN/INN); 1H-I…	NA	Phase III	NA	NA	P15559	NA
Dalbavancin	D03640; Zeven; Zeven (TN); Dalbavancin (USAN/INN)	NA	Phase III	NA	NA	P16233	NA
Laquinamod	NA	NA	Phase III	NA	NA	P19875	NA
Epratuzumab	205923-57-5; Epratuzumab (USAN/INN); Lymphocide (TN); D04036; LymphoCide; Epratuzumab	NA	Phase III	NA	NA	P20273	NA
Esomeprazole magnesium+Aspirin	NA	NA	Phase III	NA	NA	P20648	NA
CBT-1	NA	NA	Phase III	NA	NA	P22888	NA
Zibotentan	LS-194046; trans,trans-2(4-methoxyphenyl)-4-(1-3-benzodiazol-5-yl)-1-(dibutylaminocarbonylmethyl)pyrrolidine-3-carboxylic acid; Zibotentan (JAN/INN); CID9910224; ZINC01491485; ZD4054; C511404; ZD4054, Zibotentan; N-(3-methoxy-5-methyl-pyrazin-2-yl)-2-[4-(1,3,4-oxadiazol-2-yl)phenyl]pyridine-3-sulfonamide; 186497-07-4; MolPort-005-943-325; S1456_Selleck; Zibotentan; L001670; D07741; 3-Pyridinesulf…	NA	Phase III	NA	NA	P25101	NA
Avosentan	L001646; 5-methylpyridine-2-sulfonic acid (6-methoxy-5-(2-methoxyphenoxy)-2-(pyridin-4-yl)pyrimidin-4-yl)amide; UNII-L94KSX715K; Ro 67-0565; CID9912992; C484919; 2-Pyridinesulfonamide, N-(6-methoxy-5-(2-methoxyphenoxy)-2-(4-pyridinyl)-4-pyrimidinyl)-5-methyl-; N-[6-methoxy-5-(2-methoxyphenoxy)-2-pyridin-4-yl-pyrimidin-4-yl]-5-methyl-pyridine-2-sulfonamide; SPP301; 290815-26-8; Avosentan; SPP 301	NA	Phase III	NA	NA	P25101	NA
Vedolizmab	NA	NA	Phase III	NA	NA	P13612; P26010	NA
IDDBCP161883	NA	NA	Phase III	NA	NA	P27487	NA
Mipomersen	NA	NA	Phase III	NA	NA	P27930	NA
ISIS 301012	NA	NA	Phase III	NA	NA	P27930	NA
Pimavanserin	CID10071196; I14-1981; Pimavanserin; 1-[(4-fluorophenyl)methyl]-1-(1-methyl-4-piperidyl)-3-[[4-(2-methylpropoxy)phenyl]methyl]urea; ST51054136; AC-5273	NA	Phase III	NA	NA	P28223	NA
Flibanserin	1-(2-(4-alpha,alpha,alpha-Trifluoro-m-tolyl)-1-piperazinyl)ethyl)-2-benzimidazolinone; PDSP1_001329; 3-[2-[4-[4-(trifluoromethyl)phenyl]piperazin-1-yl]ethyl]-1H-benzimidazol-2-one; UNII-37JK4STR6Z; 1,3-Dihydro-1-(2-(4-(3-(trifluoromethyl)phenyl)-1-piperazinyl)ethyl)-2H-benzimidazol-2-one; 1-(2-(4-(alpha,alpha,alpha-Trifluoro-m-tolyl)-1-piperazinyl)ethyl)-2-benzimidazolinone; MolPort-006-666-415; …	NA	Phase III	NA	NA	P08908; P28223	NA
Blonanserin	AD-5423; D01176; 132810-10-7; CHEBI:400585; 2-(4-ethylpiperazin-1-yl)-4-(4-fluorophenyl)-5,6,7,8,9,10-hexahydrocycloocta[b]pyridine; MolPort-005-942-422; I14-8575; 2-(4-Ethyl-1-piperazinyl)-4-(p-fluorophenyl)-5,6,7,8,9,10-hexahydrocycloocta(b)pyridine; CHEMBL178803; Cycloocta(b)pyridine, 2-(4-ethyl-1-piperazinyl)-4-(4-fluorophenyl)-5,6,7,8,9,10-hexahydro-; AC-1599; 2-(4-Ethyl-1-piperazinyl)-4-(4-…	NA	Phase III	NA	NA	P14416; P28223	NA
ABT-874	NA	NA	Phase III	NA	NA	P29459; P29459; P29459	NA
ACCLAIM	Oprea1_475947; Ethyl-2-((4-(6-chloro-2-benzoxazolyloxy))-phenoxy)propionate; (+/-)-2-(4-((6-Chloro-2-benzoxazolyl)oxy)phenoxy)propanoic acid ethyl ester; Fenoxaprop ethyl; PUMA; 87714-45-2; EINECS 266-362-9; Ethyl (+-)-2-(4-(6-chloro-2-benzoxazolyloxy)phenoxy)propanoate; LS-121247; AC1L2J1X; Depon; Caswell No. 431C; Oprea1_660788; FENOXAPROP-ETHYL; Propanoic acid, 2-(4-((6-chloro-2-benzoxazolyl)o…	NA	Phase III	NA	NA	P29474	NA
CS-8958	Inavir; CID9847629; CID 9847629; CS-8958; CHEMBL467058; R-118958; Laninamivir octanoate	NA	Phase III	NA	NA	P29768	NA
Tolvaptan	OPC 41061; PDSP2_001721; CHEBI:327437; CHEMBL344159; CID216237; Samsca; AC1L50C9; UNII-21G72T1950; C116664; benzazepine derivative, 32; 150683-30-0; 7-Chloro-5-hydroxy-1-(2-methyl-4-(2-methylbenzoylamino)benzoyl)2,3,4,5-tetrahydro-1H-1-benzazepine; OPC-41061; PDSP1_001738; Tolvaptan; ( -)-4'-((7-Chloro-2,3,4,5-tetrahydro-5-hydroxy-1H-1-benzazepin-1-yl)carbonyl)-o-tolu-m-toluidide; L001628; N-[4-(…	NA	Phase III	NA	NA	P30518; P30518	NA
Doripenem	CHEMBL491571; Doripenem; FT-0081127; CID73303; NCGC00167510-01; S 4661; 1-Azabicyclo(3.2.0)hept-2-ene-2-carboxylic acid, 3-((5-(((aminosulfonyl)amino)methyl)-3-pyrrolidinyl)thio)-6-(1-hydroxyethyl)-4-methyl-7-oxo-, (4R-(3(3S*,5S*),4alpha,5beta,6beta(R*)))-; 148016-81-3; S-4661; (4R,5S,6S)-6-[(1R)-1-hydroxyethyl]-4-methyl-7-oxo-3-[(3S,5S)-5-[(sulfamoylamino)methyl]pyrrolidin-3-yl]sulfanyl-1-azabic…	NA	Phase III	NA	NA	P30536	NA
Tecadenoson	CVT-510; Tecadenoson (USAN/INN); CHEBI:502091; Tecadenoson; D06019; N-(3-Tetrahydrofuranyl)-6-aminopurine riboside; UNII-GZ1X96601Z; AC1L4KMO; (2R,3S,4R,5R)-2-(hydroxymethyl)-5-[6-[[(3R)-oxolan-3-yl]amino]purin-9-yl]oxolane-3,4-diol; CID158795; 204512-90-3; LS-190860; CHEMBL392149	NA	Phase III	NA	NA	P30542	NA
S-474474	NA	NA	Phase III	NA	NA	P30556	NA
Lu AA21004	NA	NA	Phase III	NA	NA	P31358	NA
Enzastaurin	3-(1-methylindol-3-yl)-4-[1-[1-(pyridin-2-ylmethyl)piperidin-4-yl]indol-3-yl]pyrrole-2,5-dione; CHEMBL300138; UNII-UC96G28EQF; 1H-Pyrrole-2,5-dione, 3-(1-methyl-1H-indol-3-yl)-4-(1-(1-(2-pyridinylmethyl)-4-piperidinyl)-1H-indol-3-yl)-; 170364-57-5; LY317615; 3-(1-methyl-1H-indol-3-yl)-4-{1-[1-(pyridin-2-ylmethyl)piperidin-4-yl]-1H-indol-3-yl}-1H-pyrrole-2,5-dione; AC-5900; CID176167; AC1L41YQ; LY…	NA	Phase III	NA	NA	P31749; P31749; P31749; P49841; P49841; P49841; P05771; P05771; P05771	NA
Carebastine	AC1L2412; C058251; Carebastine [INN]; Carebastina; CHEMBL67654; CID65820; 90729-42-3; Benzeneacetic acid, 4-(4-(4-(diphenylmethoxy)-1-piperidinyl)-1-oxobutyl)-alpha,alpha-dimethyl-; Carebastinum [Latin]; UNII-75DLN707DO; Carebastina [Spanish]; MolPort-006-391-972; 2-[4-[4-(4-benzhydryloxypiperidin-1-yl)butanoyl]phenyl]-2-methylpropanoic acid; Carebastine; 2-(4-(4-(4-Benzhydryloxypiperidino)butyry…	NA	Phase III	NA	NA	P35367	NA
Entacapone+levodopa+carbidopa	NA	NA	Phase III	NA	NA	P35968; P21964	NA
Pinaverium bromide	LS-93532; PINAVERIUM BROMIDE; Bromuro de pinaverio; Dicetel; EINECS 258-450-0; C26H41BrNO4.HBr; AC1L24AM; D07094; Pinaverii bromidum; CID40703; MolPort-003-849-935; Bromuro de pinaverio [INN-Spanish]; Pinaverium bromide (INN); 53251-94-8; LAT 1717; Morpholinium, 4-(2-bromo-4,5-dimethoxy)benzyl-4-(2-(2-(6,6-dimethyl-2-norpinyl)ethoxy)ethyl)-, bromide; Pinaverii bromidum [INN-Latin]; Bromure de pin…	NA	Phase III	NA	NA	P37088	NA
Avastin+/-Tarceva	NA	NA	Phase III	NA	NA	P37231	NA
Eraxis/Vfend	NA	NA	Phase III	NA	NA	P38678	NA
Tocilizumab	D02596; Tocilizumab (genetical recombination); Actemra (TN); 375823-41-9; Tocilizumab; Tocilizumab (genetical recombination) (JAN); Tocilizumab (USAN/INN); Actemra	NA	Phase III	NA	NA	P40189; P40189	NA
Bupropion+naltrexone	NA	NA	Phase III	NA	NA	P21918; Q12879; P40189	NA
Revolade/Promacta	NA	NA	Phase III	NA	NA	P40238; P40238; P40238	NA
Eltrombopag	SB-497115; CHEBI:591033; Eltrombopag; Promacta; thylphenyl)-1,5-dihydro-3-methyl-5-oxo-4H-pyrazol-4-ylidene]hydrazino]-2'-hydroxy- (9CI); SB497115; UNII-S56D65XJ9G; [1,1'-Biphenyl]-3-carboxylic acid, 3'-[2-[(2Z)-1-(3,4-dimethylphenyl)-1,5-dihydro-3-methyl-5-oxo-4H-pyrazol-4-ylidene]hydrazinyl]-2'-hydroxy-; (1,1'-Biphenyl)-3-carboxylic acid, 3'-((2Z)-(1-(3,4-dimethylphenyl)-1,5-dihydro-3-methyl-5-…	NA	Phase III	NA	NA	P40238	NA
Asimadoline	Benzeneacetamide, N-(2-(3-hydroxy-1-pyrrolidinyl)-1-phenylethyl)-N-methyl-alpha-phenyl-, (S-(R*,R*))-; AC1L452B; EMD 61753; Benzeneacetamide, N-((1S)-2-((3S)-3-hydroxy-1-pyrrolidinyl)-1-phenylethyl)-N-methyl-alpha-phenyl-; 153205-46-0; UNII-D0VK52NV5M; CID179340; Asimadoline [INN]; Asimadoline; N-[(1S)-2-[(3S)-3-hydroxypyrrolidin-1-yl]-1-phenylethyl]-N-methyl-2,2-diphenylacetamide	NA	Phase III	NA	NA	P41145	NA
Diquafosol	KPY 998; Diquafosol; CHEMBL221326; Diquafosol [INN:BAN]; 59985-21-6; [[(2R,3S,4R,5R)-5-(2,4-dioxopyrimidin-1-yl)-3,4-dihydroxyoxolan-2-yl]methoxy-hydroxyphosphoryl] [[[(2R,3S,4R,5R)-5-(2,4-dioxopyrimidin-1-yl)-3,4-dihydroxyoxolan-2-yl]methoxy-hydroxyphosphoryl]oxy-hydroxyphosphoryl] hydrogen phosphate; INS-365; UppppU; P1,P4-Bis(5'-uridyl) tetrahydrogen tetraphosphate; Diquafosol [INN]; AC1L3WMW;…	NA	Phase III	NA	NA	P41231	NA
Farletuzumab	NA	NA	Phase III	NA	NA	P41439	NA
Albiglutide	NA	NA	Phase III	NA	NA	P41521	NA
AVE0010	NA	NA	Phase III	NA	NA	P41521	NA
Azithromycin/chloroquine	NA	NA	Phase III	NA	NA	P45059	NA
Cethromycin	CHEMBL365528; CID447451; (1R,2R,4R,6R,7R,8R,10R,13R,14S)-7-[(2S,3R,4S,6R)-4-(dimethylamino)-3-hydroxy-6-methyloxan-2-yl]oxy-13-ethyl-2,4,6,8,10,14-hexamethyl-6-[(E)-3-quinolin-3-ylprop-2-enoxy]-12,15-dioxa-17-azabicyclo[12.3.0]heptadecane-3,9,11,16-tetrone; CHEMBL133924; ABT-773; C12020; 205110-48-1; (1S,2R,5R,7R,8R,9R,11R,13R,14R)-2-Ethyl-1,5,7,9,11,13-Hexamethyl-9-[3-(3-quinolyl)-2(E)-propenylo…	NA	Phase III	NA	NA	P45059	NA
Lerisetron	AC1Q4Y93; CID65997; Lerisetron; 1-benzyl-2-piperazin-1-ylbenzimidazole; UNII-Q36R82SXRG; CHEBI:188791; CHEMBL56900; AC1L24E5; 143257-98-1; lerisetron[inn]	NA	Phase III	NA	NA	P46098	NA
Leptin	NA	NA	Phase III	NA	NA	P47989	NA
Azilsartan medoxomil	NA	NA	Phase III	NA	NA	P50052	NA
TAK-491	CID11238823; 863031-21-4; UNII-LL0G25K7I2; CID 11238823; TAK 491	NA	Phase III	NA	NA	P50052	NA
Carisbamate	1,2-Ethanediol, 1-(2-chlorophenyl)-, 2-carbamate, (1S)-; 1,2-Ethanediol, 1-(2-chlorophenyl)-, 2-carbamate, (S)-; AC1OCFHA; D06573; RWJ 333369; JNJ 10234094; S-2-O-Carbamoyl-1-o-chlorophenyl-ethanol; RWJ-333369; CID6918474; Carisbamate; 194085-75-1; Comfyde; JNJ-10234094; YKP-509; YKP 509; UNII-P7725I9V3Z; [(2S)-2-(2-chlorophenyl)-2-hydroxyethyl] carbamate; Carisbamate (USAN)	NA	Phase III	NA	NA	P55011	NA
Eslicarbazepine acetate	ZINC00007295; CHEBI:239940; CHEMBL87992; NCGC00165752-02; [(5S)-11-carbamoyl-5,6-dihydrobenzo[b][1]benzazepin-5-yl] acetate; Erelib; 10-Acetoxy-10,11-dihydro-5H-dibenz(b,f)azepine-5-carboxamide; Zebinix; BIA-2-093; NCGC00165752-01; 5H-Dibenz9b,f)azepine-5-carboxamide, 10-(acetyloxy)-10,11-dihydro-, (10S)-; Exalief; B5435_SIGMA; CID179344; 236395-14-5; Pazzul; MolPort-005-942-413; AC1L452K; SEP-00…	NA	Phase III	NA	NA	P55011	NA
Ralfinamide	C475054; Ralfinamide; NW-1029; (2S)-2-[[4-[(2-fluorophenyl)methoxy]phenyl]methylamino]propanamide; CID5745207; 133865-88-0; Ralfinamide [INN]; Ralfinamida [INN-Spanish]; UNII-3LPF0S0GVV; (2S)-2-(4-(2-Fluorobenzyloxy)benzylamino)propanamide; AC1NX6LN; NW 1029; Ralfinamida	NA	Phase III	NA	NA	P55011; Q00975	NA
Sulfasalizine	NA	NA	Phase III	NA	NA	Q00653	NA
Phentermine+topiramate	NA	NA	Phase III	NA	NA	Q01959; Q14534	NA
Aleglitazar	CID10274777; UNII-41T4OAG59U; CHEBI:620672; Aleglitazar (USAN); D08845; 475479-34-6; Aleglitazar; RO7; CHEMBL519504; 2-methoxy-3-[4-[2-(5-methyl-2-phenyl-1,3-oxazol-4-yl)ethoxy]benzothiophen-7-yl]propanoic Acid; DB08483	NA	Phase III	NA	NA	Q07869	NA
Oravescent fentanyl	NA	NA	Phase III	NA	NA	Q12879	NA
Darapladib	D03650; SB 480848; Darapladib (USAN); 356057-34-6; CHEBI:100154; CHEMBL204021; UNII-UI1U1MYH09; CID9939609; Darapladib	NA	Phase III	NA	NA	Q13093	NA
Rilonacept	Rilonacept; 501081-76-1; Rilonacept (USAN/INN); D06635	NA	Phase III	NA	NA	Q13224	NA
PF-1913539	NA	NA	Phase III	NA	NA	Q13255; Q13255	NA
Ospemifene	NA	NA	Phase III	NA	NA	Q13262	NA
LY-544344	NA	NA	Phase III	NA	NA	Q14832; Q14416	NA
Buproprion+zonisamide	NA	NA	Phase III	NA	NA	Q4U2R8	NA
Clevudine	NA	NA	Phase III	NA	NA	Q81099	NA
Arofylline	ZINC13658656; AR-1E6861; Arofyllin; UNII-87L38AY71R; AC1L4YAX; SMR000459612; CID166553; D02985; Arofylline; 3-(4-chlorophenyl)-1-propyl-3,7-dihydro-1H-purine-2,6-dione; MLS000860828; KM09088; MolPort-002-908-644; Arofylline (USAN/INN); AC1Q3SIW; 3-(4-chlorophenyl)-1-propyl-7H-purine-2,6-dione	NA	Phase III	NA	NA	Q86V67	NA
Dutasteride & tamsulosin	NA	NA	Phase III	NA	NA	Q9BIX9; P35348	NA
AR-C69931 MX	D03361; 163706-36-3; CID5310955; AC1NSJQ8; CHEBI:726138; Cangrelor tetrasodium (USAN); CID10260031; AR-C69931; ARC-69931MX; CHEMBL1097279; Cangrelor tetrasodium; [(2R,3S,4R,5R)-3,4-dihydroxy-5-[6-(2-methylsulfanylethylamino)-2-(3,3,3-trifluoropropylsulfanyl)purin-9-yl]oxolan-2-yl]methyl dihydrogen phosphate; AR-C69931MX	NA	Phase III	NA	NA	Q9H244	NA
Ustekinumab	NA	NA	Phase III	NA	NA	Q9NPF7; Q9NPF7; Q9NPF7; P29459; P29459; P29459	NA
Phenoxodiol	Idronoxil; 2H-1-Benzopyran-7-ol, 3-(4-hydroxyphenyl)-; C471183; 2H-1-benzopyran-7-0,1,3-(4-hydroxyphenyl); 7-hydroxy-3-hydroxyphenyl-1H-benzopyran; Idronoxil (USAN/INN); Ambap81267-65-4; 3-(4-Hydroxyphenyl)-2H-chromen-7-ol; MolPort-003-824-273; D04498; Dehydroequol; I14-8946; CID219100; NV-06; CCRIS 8949; 3-(4-Hydroxyphenyl)-2H-1-benzopyran-7-ol; Haginin E; Phenoxodiol; NV 06; LS-182407; ZINC0149…	NA	Phase III	NA	NA	Q9NYA1; Q9NYA1	NA
Atacicept	NA	NA	Phase III	NA	NA	Q9Y275; Q9Y275	NA
BIBW 2992	(s)-n-(4-(3-chloro-4-fluorophenylamino)-7-(tetrahydrofuran-3-yloxy)quinolin-6-yl)-4-(dimethylamino)but-2-enamide; afatinib; bibw-2992; (s)-n-(4-(3-chloro-4-fluorophenylamino)-7-(tetrahydrofuran-3-yloxy)quinazolin-6-yl)-4-(dimethylamino)but-2-enamide; bibw 2992; tovok; ft-0083487; cid 10184653; 915958-11-1; cid10184653; tovok, bibw2992; 2-butenamide, n-(4-((3-chloro-4-fluorophenyl)amino)-7-(((3s)-…	NA	Phase III	Non-Therapeutic	NA	P04626; P00533	P00533; P04626
Ruboxistaurin	18-dimethylaminomethyl-17-oxa-4,14,21-triazahexacyclo[19.6.1.17,14.02,6.08,13.022,27]nonacosa-1(28),2(6),7(29),8(13),9,11,22(27),23,25-nonaene-3,5-dione; 19-dimethylaminomethyl-(19s)-17-oxa-4,14,22-triazahexacyclo[20.6.1.17,14.02,6.08,13.023,28]triaconta-1(29),2(6),7(30),8,10,12,23,25,27-nonaene-3,5-dione; ly-333531; ruboxistaurin; 18-dimethylaminomethyl-(18s)-17-oxa-4,14,21-triazahexacyclo[19.6.…	NA	Phase III	Non-Therapeutic	NA	P05771	P05129; Q13555; Q9UQM7; Q05655; P05771; P17252; Q13554; Q14012; P11309; Q02156; Q13557; Q16566; P24723
CP-690,550	3-((3r,4r)-4-methyl-3-(methyl(7hpyrrolo[2,3-d]pyrimidin-4-yl)amino)piperidin-1-yl)-3-oxopropanenitrile; 3-((3r,4r)-4-methyl-3-(methyl(7h-pyrrolo[2,3-d]pyrimidin-4-yl)amino)piperidin-1-yl)-3-oxopropanenitrile; cp-690550; cis-3-(4-methyl-3-(methyl(7h-pyrrolo[2,3-d]pyrimidin-4-yl)-amino)piperidin-1-yl)-3-oxopropanenitrile; 3-(4-methyl-3-(methyl(7h-pyrrolo[2,3-d]pyrimidin-4-yl)amino)piperidin-1-yl)-3…	NA	Phase III	Non-Therapeutic	NA	P52333; P52333	P52333; O60674; P06239; P23458; P29597; O75116
MK-0822	odanacatib; mk-0822; (s)-4-fluoro-4-methyl-2-[(s)-2,2,2-trifluoro-1-(4'-methanesulfonyl-biphenyl-4-yl)-ethylamino]-pentanoic acid (cyano-dicyclopropyl-methyl)-amide; mk-0822a; d08955; mk0822; 603139-19-1; cid10152654; chembl481611; odanacatib (usan); mk 0822; unii-n673f6w2vh; chebi:574601; cid 10152654	NA	Phase III	Non-Therapeutic	NA	P43235	Q9UBX1; P07858; P07711; P25774; O60911; P43235
BI 201335	bi 201335; (1r,2s)-1-((2s,4r)-4-(8-bromo-2-(2-isobutyramidothiazol-4-yl)-7-methoxyquinolin-4-yloxy)-1-((s)-2-(cyclopentyloxycarbonylamino)-3,3-dimethylbutanoyl)pyrrolidine-2-carboxamido)-2-vinylcyclopropanecarboxylic acid	NA	Phase III	Non-Therapeutic	NA	O90777	P07858; P16298
KW-6002	istradefylline; kw-6002; 155270-99-8; ls-126708; istradefylline [usan:inn]; 8-(2-(3,4-dimethoxyphenyl)ethenyl)-1,3-diethyl-3,7-dihydro-7-methyl-1h-purine-2,6-dione; unii-2gz0lik7t4; chembl431770; (e)-8-(3,4-dimethoxystyryl)-1,3-diethyl-7-methyl-3,7-dihydro-1h-purine-2,6-dione; istradefylline (jan/usan/inn); (e)-8-(3,4-dimethoxystyryl)-1,3-diethyl-7-methylxanthine; 8-[(e)-2-(3,4-dimethoxyphenyl)et…	NA	Phase III	Non-Therapeutic	NA	P29274	P11712
Dapagliflozin	(2s,3r,4r,5s,6r)-2-(4-chloro-3-(4-ethoxybenzyl)phenyl)-6-(hydroxymethyl)tetrahydro-2h-pyran-3,4,5-triol; bms-512148; dapagliflozin; akos005145763; 2-(3-(4-ethoxybenzyl)-4-chlorophenyl)-6-hydroxymethyltetrahydro-2h-pyran-3,4,5-triol; dapagliflozin (inn/usan); d-glucitol, 1,5-anhydro-1-c-[4-chloro-3-[(4-ethoxyphenyl)methyl]phenyl]-, (1s)-; d08897; cid9887712; bms-512148, dapagliflozin; 461432-26-8;…	NA	Phase III	Non-Therapeutic	NA	P31639	Q9NY91; P13866; P31639; Q8WWX8
Ramatroban	3-[(r)-3-(4-fluoro-benzenesulfonylamino)-1,2,3,4-tetrahydro-carbazol-9-yl]-propionic acid; (r)-3-(3-(4-fluorophenylsulfonamido)-1,2,3,4-tetrahydrocarbazol-9-yl)propanoic acid; ramatroban; 9h-carbazole-9-propanoic acid, 3-(((4-fluorophenyl)sulfonyl)amino)-1,2,3,4-tetrahydro-, (r)-; chebi:402297; d01128; molport-005-943-701; 3-(4-fluorophenylsulfonamido)-1,2,3,4-tetrahydro-9-carbazole propanoic aci…	NA	Phase III	Non-Therapeutic	NA	P21731	Q9Y5Y4; P21731; P11712
BMS-582664	(s)-((r)-1-(4-(4-fluoro-2-methyl-1h-indol-5-yloxy)-5-methylpyrrolo[2,1-f][1,2,4]triazin-6-yloxy)propan-2-yl) 2-aminopropanoate; bms-582664; chembl270995; brivanib alaninate (inn/usan); bms-582664, brivanib alaninate; cid 11154925; 649735-63-7; s1138_selleck; d08878; l-alanine, (1r)-2-((4-((4-fluoro-2-methyl-1h-indol-5-yl)oxy)-5-methylpyrrolo(2,1-f)(1,2,4)triazin-6-yl)oxy)-1-methylethyl ester; uni…	NA	Phase III	Non-Therapeutic	NA	P22607	P10635; P33261; P11712; P08684
SCH-530348	sch-530348; ethyl [(3ar,4ar,8ar,9as)-9(s)-[(e)-2-[5-(3-fluorophenyl)-2-pyridinyl]ethenyl]dodecahydro-1(r)-methyl-3-oxonaphtho[2,3-c]furan-6(r)-yl]carbamate; vorapaxar; cid10077130; cid 10028615; chebi:586977; chembl493982	NA	Phase III	Non-Therapeutic	NA	P25116	P25116
CGP71683A	cgp-71683a; naphthalene-1-sulfonic acid {4-[(4-amino-quinazolin-2-ylamino)-methyl]-cyclohexylmethyl}-amide; cgp71683a; chebi:119320; l000175; chembl17645; ac1nsm13; chembl195380; chebi:424351; cid5312114; ncgc00165960-01; n-[[4-[[(4-aminoquinazolin-2-yl)amino]methyl]cyclohexyl]methyl]naphthalene-1-sulfonamide; ncgc00159542-01	NA	Phase III	Non-Therapeutic	NA	Q15761	P25929; P50391; P49146; Q15761
Lixivaptan	lixivaptan; 3-chloro-4-(10,11-dihydro-5h-benzo[e]pyrrolo[1,2-a][1,4]diazepin-10-ylcarbonyl)-1-(5-fluoro-2-methylphenylcarboxamido)benzene; n-[4-(5h,11h-benzo[e]pyrrolo[1,2-a][1,4]diazepine-10-carbonyl)-3-chloro-phenyl]-5-fluoro-2-methyl-benzamide; d04752; l001508; cid172997; ac1l59lm; n-[3-chloro-4-(6,11-dihydropyrrolo[2,1-c][1,4]benzodiazepine-5-carbonyl)phenyl]-5-fluoro-2-methylbenzamide; chemb…	NA	Phase III	Non-Therapeutic	NA	P30518; P30518	P30559; P30518; P37288
Alogliptin	2-{6-[3(r)-aminopiperidin-1-yl]-3-methyl-2,4-dioxo-3,4-dihydro-2h-pyrimidin-1-ylmethyl}benzonitrile; alogliptin; 2-({6-[(3r)-3-aminopiperidin-1-yl]-3-methyl-2,4-dioxo-3,4-dihydropyrimidin-1(2h)-yl}methyl)benzonitrile; molport-005-933-065; chembl376359; 850649-61-5; cid11450633; unii-jhc049lo86	NA	Phase III	Non-Therapeutic	NA	P27487	P05177; P10635; P33261; P27487; P11712; P08684
Licofelone	licofelone; [2-(4-chloro-phenyl)-6,6-dimethyl-1-phenyl-6,7-dihydro-5h-pyrrolizin-3-yl]-acetic acid; ml-3000; brn 6823674; 2,3-dihydro-6-(4-chlorophenyl)-2,2-dimethyl-7-phenyl-1h-pyrrolizine-5-acetic acid; ml 3000; ac1l320x; (2,2-dimethyl-6-(4-chlorophenyl)-7-phenyl-2,3-dihydro-1h-pyrrolizine-5-yl)acetic acid; 1h-pyrrolizine-5-acetic acid, 2,3-dihydro-6-(4-chlorophenyl)-2,2-dimethyl-7-phenyl-; c23…	NA	Phase III	Non-Therapeutic	NA	P09917	P23219; O14684; P09917; P35354
Cediranib	cediranib; zd-2171; d08881; ec-000.2328; azd2171, recentin, cediranib; 288383-20-0; 790713-41-6; azd2171; unii-nqu9ipy4k9; nsc-732208; azd-2171; akos005145767; 4-[(4-fluoro-2-methyl-1h-indol-5-yl)oxy]-6-methoxy-7-(3-pyrrolidin-1-ylpropoxy)quinazoline; quinazoline, 4-((4-fluoro-2-methyl-1h-indol-5-yl)oxy)-6-methoxy-7-(3-(1-pyrrolidinyl)propoxy)-; azd 2171; cid9933475; recentin; cediranib (usan/inn…	NA	Phase III	Non-Therapeutic	NA	P35968; P35968; P35968	P35968
Motesanib	amg-706; n-(3,3-dimethylindolin-6-yl)-2-(pyridin-4-ylmethylamino)nicotinamide; motesanib; 453562-69-1; unii-u1jk633ayi; zinc18710082; cid11667893; amg706; akos005146333; n-(3,3-dimethyl-2,3-dihydro-1h-indol-6-yl)-2-[(pyridin-4-ylmethyl)amino]pyridine-3-carboxamide; n-(2,3-dihydro-3,3-dimethyl-1h-indol-6-yl)-2-((4-pyridinylmethyl)amino)-3-pyridinecarboxamide; d06678; chembl572881; amg 706; chebi:5…	NA	Phase III	Non-Therapeutic	NA	P35968; P35968; Q03431; Q03431; P10721; P10721	P35968
ABT-869	1-(4-(3-amino-1h-indazol-4-yl)phenyl)-3-(2-fluoro-5-methylphenyl)urea; abt-869; n-[4-(3-amino-1h-indazol-4-yl)phenyl]-n'-(2-fluoro-5-methylphenyl)urea; abt 869; abt869, linifanib, al-39324, rg3635; n-(4-(3-amino-1h-indazol-4-yl)phenyl)-n1-(2-fluoro-5-methylphenyl)urea; chembl223360; urea, n-(4-(3-amino-1h-indazol-4-yl)phenyl)-n'-(2-fluoro-5-methylphenyl)-; cid11485656; linifanib; ec-000.2119; s10…	NA	Phase III	Non-Therapeutic	NA	P09603; P09603	P35968; P06493; P10721; P11362; O14965; P09619; Q02763; P17948; P22455; P36888; P22607; P07333; P35916; P21802; P07949
Azilsartan	tak-536; 2-ethoxy-3-[2'-(5-oxo-4,5-dihydro-[1,2,4]oxadiazol-3-yl)-biphenyl-4-ylmethyl]-3h-benzoimidazole-4-carboxylic acid; azilsartan; chebi:187493; cid 9825285; 147403-03-0; l001451; chembl57242; unii-f9nux55p23; tak 536; azilsartan (inn/usan); d08864; cid9825285	NA	Phase III	Non-Therapeutic	NA	P50052	P50052
Vicriviroc	1-[(4,6-dimethyl-5-pyrimidinyl)carbonyl]-4-[4-{2-methoxy-1(r)-4-(trifluoromethyl)-phenyl}ethyl-3(s)-methyl-1-piperazinyl]-4-methylpiperidine; vicriviroc; sch-d; chembl82301; ac1mhpzn; sch 417690; 1-((4,6-dimethyl-5-pyrimidinyl)carbonyl)-4-(4-(2-methoxy-4-(trifluoromethyl)phenyl)ethyl-3-methyl-1-piperazinyl)-4-methylpiperidine; pro 140 (anti-ccr5 monoclonal antibody) & 1-[(4,6-dimethyl-5-pyrimidin…	NA	Phase III	Non-Therapeutic	NA	P51681	P51681
BMS-201038	9-(4-{4-[(4''-trifluoromethyl-biphenyl-2-carbonyl)-amino]-piperidin-1-yl}-butyl)-9h-fluorene-9-carboxylic acid (2,2,2-trifluoro-ethyl)-amide; 9-(4-{4-[(4'-trifluoromethyl-biphenyl-2-carbonyl)-amino]-piperidin-1-yl}-butyl)-9h-fluorene-9-carboxylic acid (2,2,2-trifluoro-ethyl)-amide; bms-201038; bms 201038-01; 210823-48-6; aegr-733; aegr 733; chebi:382991; chembl354541; cid9853053; aegr733; 202833-…	NA	Phase III	Non-Therapeutic	NA	P55157	P55157
Tacedinaline	ci-994; 4-acetamido-n-(2-aminophenyl)benzamide; tacedinaline; tacedinalina [inn-spanish]; c15h15n3o2; pd-123654; chembl235191; tacedinalina; ar-1g0333; unii-umf554n5fg; ac1l1ede; 4-(acetylamino)-n-(2-aminophenyl)benzamide; 4-acetamido-n-(2-aminophenyl)benzamid; st51052145; ac1q5noj; 4-acetylamino-n-(2'-aminophenyl)benzamide; ec-000.2116; cid2746; benzamide, 4-(acetylamino)-n-(2-aminophenyl)-; ci …	NA	Phase III	Non-Therapeutic	NA	Q13547	O15379; Q92769; Q13547
Telcagepant	mk-0974; n-[(3r,6s)-6-(2,3-difluorophenyl)-2-oxo-1-(2,2,2-trifluoroethyl)azepan-3-yl]-4-(2-oxo-2,3-dihydro-1h-imidazo[4,5-b]pyridin-1-yl)piperidine-1-carboxamide; telcagepant; mk0974; n-(6-(2,3-difluorophenyl)-2-oxo-1-(2,2,2-trifluoroethyl)azepan-3-yl)-4-(2-oxo-2,3-dihydro-1h-imidazo(4,5-b)pyridin-1-yl)piperidine-1-carboxamide; cid11319053; chembl236593; mk 0974; cid 11169048; telcagepant (usan);…	NA	Phase III	Non-Therapeutic	NA	Q16602	Q16602; P06881
Iclaprim	ar-100; 5-(2-cyclopropyl-7,8-dimethoxy-2h-chromen-5-ylmethyl)-pyrimidine-2,4-diamine; ro-482622; iclaprim; 5-[(2-cyclopropyl-7,8-dimethoxy-2h-chromen-5-yl)methyl]pyrimidine-2,4-diamine; cid213043; mersarex; 192314-93-5; ar-102; d08337; ac1l4u54; unii-42445huu0o; ar-101; 220629-90-3; ar-100.001; molport-006-823-580; 2,4-pyrimidinediamine, 5-[(2-cyclopropyl-7,8-dimethoxy-2h-1-benzopyran-5-yl)methyl…	NA	Phase III	Non-Therapeutic	NA	Q9HBH1	P00374
Linagliptin	(r)-8-(3-aminopiperidin-1-yl)-7-(but-2-ynyl)-3-methyl-1-((4-methylquinazolin-2-yl)methyl)-1h-purine-2,6(3h,7h)-dione; bi-1356; linagliptin; tradjenta; chebi:49403; bi-1356-bs; ondero; chebi:499873; chembl237500; (r)-8-(3-amino-piperidin-1-yl)-7-but-2-ynyl-3-methyl-1-(4-methyl-quinazolin-2-ylmethyl)-3,7-dihydro-purine-2,6-dione; cid10096344; cid 10096344; 668270-12-0; bi 1356; 1h-purine-2,6-dione,…	NA	Phase III	Therapeutic	NA	P27487	P11229; P27487
Vandetanib	n-(4-bromo-2-fluorophenyl)-6-methoxy-7-((1-methylpiperidin-4-yl)methoxy)quinazolin-4-amine; zd-64; zd-6474; gnf-pf-2188; vandetanib; zactima; db08764; unii-yo460oq37k; 338992-00-0; chembl24828; ac1miwru; zactima, zd6474; ||zactima; ch 331; zd 6474|; quinazolin-4-amine, n-(4-bromo-2-fluorophenyl)-6-mthoxy-7-[(1-methyl-4-piperidinyl)methoxy]-; c452423; kinome_3316; ls-184394; n-(4-bromo-2-fluorophe…	NA	Phase III	Therapeutic	NA	P35968; P35968; P07949; P07949; P00533; P00533	P35968; P11362; P00533; P17948; P22607; P35916; P21802; P07949
Axitinib	ag-13736; inlyta; axitinib; st51054130; zinc03816287; benzamide, n-methyl-2-((3-((1e)-2-(2-pyridinyl)ethenyl)-1h-indazo)-6-yl)thio)-; 319460-85-0; ac1o51x3; i14-1971; n-methyl-2-((3-((1e)-2-(pyridin-2-yl)ethenyl)-1h-indazol-6-yl)sulfanyl)benzamide; n-methyl-2-[[3-[(e)-2-pyridin-2-ylethenyl]-1h-indazol-6-yl]sulfanyl]benzamide; ag 013736; c503983; molport-006-392-413; ac-1539; ag013736; unii-c9lvq0…	NA	Phase III	Therapeutic	NA	P35968; P35968; Q03431; Q03431; P09603; P09603	P35968
Pazopanib	votrient; pazopanib; 5-({4-[(2,3-dimethyl-2h-indazol-6-yl)(methyl)amino]pyrimidin-2-yl}amino)-2-methylbenzenesulfonamide; gw-786034; cid10113978; i09-0358; 790713-33-6; 5-[[4-[(2,3-dimethyl-2h-indazol-6-yl)(methyl)amino]pyrimidin-2-yl]amino]-2-methylbenzenesulfonami; gw786034; 444731-52-6; 5-[[4-[(2,3-dimethylindazol-6-yl)-methyl-amino]pyrimidin-2-yl]amino]-2-methyl-benzenesulfonamide; akos005145…	NA	Phase III	Therapeutic	NA	P35968; P35968; Q03431; Q03431; P10721; P10721	P35968; P10721; P11362; P09619; P17948; P07333; P35916
INCB018424	ruxolitinib; incb-018424; (s)-3-(4-(7h-pyrrolo[2,3-d]pyrimidin-4-yl)-1h-pyrazol-1-yl)-3-cyclopentylpropanenitrile; incb018424; incb18424; inc-424; ruxolitinib phosphate; incb-18424	NA	Phase III	Therapeutic	NA	O60674; Q08497	O60674; P52333; P23458; P29597
Teriflunomide	2-cyano-3-hydroxy-n-(4-(trifluoromethyl)phenyl)but-2-enamide; teriflunomide; (z)-2-cyano-3-hydroxy-but-2-enoic acid (4-trifluoromethyl-phenyl)-amide; chembl973; hmr-1726; (2z)-2-[hydroxy-[4-(trifluoromethyl)anilino]methylidene]-3-oxobutanenitrile; 108605-62-5; (z)-2-cyano-alpha'alpha'alpha-trifluoro-3-hydroxy-p-crotonotoluidide; a 771726; 2-butenamide, 2-cyano-3-hydroxy-n-[4-(trifluoromethyl)phen…	NA	Phase III	Therapeutic	NA	Q12610	Q02127
Romidepsin	(1s,10s,21r)-7-ethylidene-4-((s)-isopropyl)-21-isopropyl-2-oxa-12,13-dithia-5,8,20,23-tetraaza-bicyclo[8.7.6]tricos-16-ene-3,6,9,19,22-pentaone; (10s,18s,21r)-4-ethylidene-7,20-diisopropyl-15,16-dithia-3,6,18,21-tetraaza-bicyclo[8.7.6]tricos-11-ene-2,5,8,19,22-pentaone; (3s,14s,15s)-6-ethylidene-12-((r)-isopropyl)-3-isopropyl-16-(4-methylsulfanyl-but-1-enyl)-9-methylsulfanylmethyl-1-oxa-4,7,10,13…	NA	Phase III	Therapeutic	NA	Q13547; P56524	O15379; Q9Y618; Q9UBN7; P56524; Q92769; Q13547
Dutasteride	dutasteride; ac1l49em; nsc740477; gg-745; ft-0080365; gi-198745; c27h30f6n2o2; chembl283245; db01126; avolve; cid9914880; avodart; gi 198745; ac1ocf98; molport-003-847-041; cid152945; gi-198745x; n-[2,5-bis(trifluoromethyl)phenyl]-3-oxo-4-aza-5alpha-androst-1-ene-17beta-carboxamide; 1h-indeno(5,4-f)quinoline-7-carboxamide, n-(2,5-bis(trifluoromethyl)phenyl)-2,4a,4b,5,6,6a,7,8,9,9a,9b,10,11,11a-te…	Approved; Investigational; Small Molecule	Phase III	NA	P20815; P08684; P31213; P18405	Q9BIX9; Q9BIX9	NA
Mycophenolate mofetil	mycophenolate mofetil; chembl1456; tm-mmf; ncgc00159459-02; c23h31no7; mmf cellcept(tm); munoloc; mycophenolate mofetil (jan/usan); o-5-isobenzofuranyl)-4-methyl-, 2-(4-morpholinyl)ethyl ester, (e)-; me-mpa; ncgc00159459-03; 2-morpholin-4-ylethyl (e)-6-(4-hydroxy-6-methoxy-7-methyl-3-oxo-1h-2-benzofuran-5-yl)-4-methylhex-4-enoate; s1501_selleck; 4-hexenoic acid, 6-(1,3-dihydro-4-hydroxy-6-methoxy…	Approved; Investigational; Small Molecule	Phase III	NA	O60656; P22309; Q9HAW8; P16662; Q9HAW9; P19224; Q9HAW7; P20839; P12268	P12268; P12268	NA
Capecitabine	capecitabine; xabine; zinc03806413; ambap154361-50-9; ro-09-1978/000; rg-340; carbamic acid, (1-(5-deoxy-beta-d-ribofuranosyl)-5-fluoro-1,2-dihydro-2-oxo-4-pyrimidinyl)-, pentyl ester; ro 09-1978; c15h22fn3o6; xeloda, captabin, capecitabine; hsdb 7656; r340; 158798-73-3; capecitabinum; cid60953; s1156_selleck; chembl1773; db01101; pentyl n-[1-[(2r,3r,4s,5r)-3,4-dihydroxy-5-methyloxolan-2-yl]-5-fl…	Approved; Investigational; Small Molecule	Phase III	NA	Q12882; P19971; P32320; P23141; P11712; P04818;	P13922; P13922	NA
Bepotastine	bepotastine; cid2350; tau-284ds; ar-1h9724; betotastine; 1-piperidinebutanoic acid, 4-((4-chlorophenyl)-2-pyridinylmethoxy)-; ac1l1dhf; unii-hyd2u48ias; 4-[4-[(4-chlorophenyl)-pyridin-2-ylmethoxy]piperidin-1-yl]butanoic acid; (s)-4-(4-((4-chlorophenyl)(2-pyridil)methoxy)piperidino)butylic acid; 4-((4-chlorophenyl)-2-pyridinylmethoxy)-1-piperidinebutanoic acid; tau 284; db04890; ac1q3nh9; bepotast…	Approved; Investigational; Small Molecule	Phase III	NA	P35367	P35367	NA
Everolimus	everolimus; db01590; certican; 159351-69-6; unii-9hw64q8g6g; ncgc00167512-01; zortress; nvp-rad-001; certican(r); rad-001c; rapamycin, 42-o-(2-hydroxyethyl)-; (3s,6r,7e,9r,10r,12r,14s,15e,17e,19e,21s,23s,26r,27r,34as)-9,27-dihydroxy-3-{(2r)-1-[(1s,3r,4r)-4-(2-hydroxyethoxy)-3-methoxycyclohexyl]propan-2-yl}-10,21-dimethoxy-6,8,12,14,20,26-hexamethyl-9,10,12,13,14,21,22,23,24,25,26,27,32,33,34,34a-…	Approved; Investigational; Small Molecule	Phase III	NA	P08684; P42345	P42345; P42345	NA
Emtricitabine	emtricitabine; drg-0208; 524w91; unii-g70b4etf4s; (-)-2',3'-dideoxy-5-fluoro-3'-thiacytidine; 2'-deoxy-5-fluoro-3'-thiacytidine; 2-ftc; hms2089i05; (-)-cis-4-amino-5-fluoro-1-(2-hydroxymethyl-1,3-oxathiolan-5-yl)-(1h)-pyrimidin-2-one; (2r-cis)-4-amino-5-fluoro-1-(2-(hydroxymethyl)-1,3-oxathiolan-5-yl)-2(1h)-pyrimidinone; 4-amino-5-fluoro-1-[(2r,5s)-2-(hydroxymethyl)-1,3-oxathiolan-5-yl]pyrimidin-…	Approved; Investigational; Small Molecule	Phase III	NA	P27707; Q5DNL9	Q69617; Q81099	NA
Pemetrexed	2-(4-(2-(2-amino-4-oxo-4,7-dihydro-3h-pyrrolo[2,3-d]pyrimidin-5-yl)ethyl)benzamido)pentanedioic acid; pemetrexed; (s)-2-(4-(2-(2-amino-4-oxo-4,7-dihydro-3h-pyrrolo[2,3-d]pyrimidin-5-yl)ethyl)benzamido)pentanedioic acid; ly-231514; 2-{4-[2-(2-amino-4-oxo-4,7-dihydro-3h-pyrrolo[2,3-d]pyrimidin-5-yl)-ethyl]-benzoylamino}-pentanedioic acid; (s)-2-{4-[2-(2-amino-4-oxo-4,7-dihydro-3h-pyrrolo[2,3-d]pyri…	Approved; Investigational; Small Molecule	Phase III	Non-Therapeutic	Q99808; P27707; P04818; P31939; P00374; P22102	P13922	P00374; P22102; P04818
Sitaxentan	thelin; 2-[2-(6-methyl-benzo[1,3]dioxol-5-yl)-acetyl]-thiophene-3-sulfonic acid (4-chloro-3-methyl-isoxazol-5-yl)-amide; 2-[2-(6-methyl-benzo[1,3]dioxol-5-yl)-acetyl]-thiophene-3-sulfonic acid (4-chloro-3-methyl-isoxazol-5-yl)-amide (sitaxsentan); sitaxentan; 2-{[3-(4-chloro-3-methyl-isoxazol-5-ylsulfamoyl)-thiophene-2-carbonyl]-amino}-5-methyl-benzoic acid isopropyl ester; sitaxsentan; 3-thiophe…	Approved; Investigational; Small Molecule	Phase III	Non-Therapeutic	P08684; P11712; P33261; P25101; P24530	P25101	P24530; P25101
Tacrolimus	fk-506; fr-900506; (z)-(1r,9s,12s,13r,14s,17r,21r,23s,25s,27r)-17-allyl-1,14-dihydroxy-12-[(e)-2-((1r,3r,4r)-4-hydroxy-3-methoxy-cyclohexyl)-1-methyl-vinyl]-23,25-dimethoxy-13,19,21,27-tetramethyl-11,28-dioxa-4-aza-tricyclo[22.3.1.0*4,9*]octacos-18-ene-2,3,10,16-tetraone; macrolide derivative; tacrolimus hydrate; prograf; tacrolimus; (fk506)17-allyl-1,14-dihydroxy-12-[2-(4-hydroxy-3-methoxy-cyclo…	Approved; Investigational; Small Molecule	Phase III	Non-Therapeutic	P20815; P08684; P24462; P62942	P21964; P21964	P62942; P31785; P42345; Q08209; Q96LZ3; P14784; P01589; P16298; Q15393; P63098; P48454; P08684
Celecoxib	sc-58635; 4-(5-p-tolyl-3-trifluoromethyl-pyrazol-1-yl)-benzenesulfonamide (celecoxib); 4-(5-p-tolyl-3-trifluoromethyl-pyrazol-1-yl)-benzenesulfonamide; 4-(5-p-tolyl-3-trifluoromethyl-pyrazol-1-yl)-benzenesulfonamide(celecoxib); celebrex; 5-(4-methanesulfonyl-phenyl)-4-phenyl-furan-3-one; 4-(5-p-tolyl-3-(trifluoromethyl)-1h-pyrazol-1-yl)benzenesulfonamide; 4-(2-p-tolyl-5-trifluoromethyl-2h-pyrazol…	Approved; Investigational; Small Molecule	Phase III	Non-Therapeutic	P10635; P08684; P11712; P10632; P35354; O15530	P35354; P35354	P11712; Q16539; P00918; P21728; P23219; P23975; Q16790; P31645; Q01959; Q6P2N6; P18089; P10635; P13945; P35354
Lapatinib	lapatinib ditosylate; lapatinib; lapatinib tosylate; tykerb; n-(4-(3-fluorobenzyloxy)-3-chlorophenyl)-6-(5-((2-(methylsulfonyl)ethylamino)methyl)furan-2-yl)quinazolin-4-amine; [3-chloro-4-(3-fluoro-benzyloxy)-phenyl]-(6-{5-[(2-methanesulfonyl-ethylamino)-methyl]-furan-2-yl}-quinazolin-4-yl)-amine; fmm; i01-1247; ls-187029; tycerb; ac1l4ll4; tl80090051; chembl554; en002712; 4-quinazolinamine, n-[3…	Approved; Investigational; Small Molecule	Phase III	Therapeutic	P20815; P08684; P10632; P33261; P00533; P04626	P04626; P00533	P00519; P09619; P00533; P24941; P04626; P06213
Rosiglitazone	rosiglitazone; avandaryl; 5-{4-[2-(methyl-pyridin-2-yl-amino)-ethoxy]-benzyl}-thiazolidine-2,4-dione; 5-(4-(2-(methyl(pyridin-2-yl)amino)ethoxy)benzyl)thiazolidine-2,4-dione; brl-49653; avandia; avandamet; spectrum_001703; gaudil; unii-05v02f2kdg; 5-(4-{2-[methyl(pyridin-2-yl)amino]ethoxy}benzyl)-1,3-thiazolidine-2,4-dione; s00306; stock6s-23924; molport-002-508-212; 2,4-thiazolidinedione, 5-004-…	Approved; Investigational; Small Molecule	Phase III	Therapeutic	P23219; P10635; P05177; P11712; P10632; P11509; P33261; P37231; O60488	P37231	Q07869; P00918; P24557; P37231; P27338
Topiramate	sulfamic acid (3as,5ar,8ar,8bs)-2,2,7,7-tetramethyl-tetrahydro-bis[1,3]dioxolo[4,5-b;4'',5''-d]pyran-3a-ylmethyl ester; sulfamic acid (3as,5ar,8ar,8bs)-2,2,7,7-tetramethyl-tetrahydro-bis[1,3]dioxolo[4,5-b;4',5'-d]pyran-3a-ylmethyl ester; topiramate; topamax; topamax sprinkle; mcn-4853; rwj-17021; 2,3:4,5-bis-o-(1-methylethylidene)-36-d-fructo-pyranose sulfamate; beta.-d-fructopyranose, 2,3:4,5-bi…	Approved; Investigational; Small Molecule	Phase III	Therapeutic	P08684; P33261; P14867; P35498; P39086; P00918; P22748	P39086; P39086	P23280; P00918; P00915
Temsirolimus	temsirolimus; torisel; db06287; way-130,779; cci-779; molport-003-850-408; cci 779; 42-(3-hydroxy-2-(hydroxymethyl)-2-methylpropanoate)rapamycin; torisel (tn); d06068; temsirolimus [usan]; way-cci 779; ncgc00167518-01; rapamycin 42-[3-hydroxy-2(hydroxymethyl)-2-methylpropanoate]; temserolimus; chembl1201182; temsirolimus (jan/usan/inn); 42-[3-hydroxy-2-(hydroxymethyl)-2-methylpropanoate]rapamycin…	Approved; Investigational; Small Molecule	Phase III	Therapeutic	P20815; P10635; P08684; P24462; P42345	P42345; P42345	P42345
Memantine	3,5-dimethyl-adamantan-1-ylamine; memantine; namenda titration pak; namenda; memantine [inn]; biomol-nt_000209; hsdb 7327; spectrum_000607; memantine [inn:ban]; bpbio1_001270; stk520682; oprea1_480562; chebi:152523; prestwick2_000978; eu-0053634; 1,3-dimethyl-5-adamantanamine; cbmicro_020348; kbioss_001087; bpbio1_001117; 41100-52-1 (hydrochloride); memantinum [inn-latin]; ab00053600; 3,5-dimethy…	Approved; Investigational; Small Molecule	Phase III	Therapeutic	P11509; P33261; P20813; Q8TCU5; Q12879; Q13224; P46098; Q693P7	P14735; P14735; P14735	Q05586; O15245
Maraviroc	4,4-difluoro-n-((1s)-3-(3-(3-isopropyl-5-methyl-4h-1,2,4-triazol-4-yl)-8-azabicyclo[3.2.1]octan-8-yl)-1-phenylpropyl)cyclohexanecarboxamide; selzentry; uk-427857; maraviroc; celsentri(tm); 4,4-difluoro-n-((1s)-3-(exo-3-(3-isopropyl-5-methyl-4h-1,2,4-triazol-4-yl)-8-azabicyclo(3.2.1)oct-8-yl)-1-phenylpropyl)cyclohexanecarboxamide; isopropyl, 4,4-difluoro-n-((1s)-3-{(1r,3s,5s)-3-(3-methyl-5-(propan…	Approved; Investigational; Small Molecule	Phase III	Therapeutic	P08684; P51681	P51681; P51681	P51681
Lansoprazole	prevacid iv; lansoprazole; prevacid solutab; prevacid; prevacid delayed release; ab00052388; abt-006; ulpax; ncgc00015615-03; prezal; lansoprazolum; ninds_000920; spectrum2_000444; 1h-benzimidazole, 2-[[[3-methyl-4-(2,2,2-trifluoroethoxy)-2-pyridinyl]methyl]sulfinyl]-; smr000058469; lanproton; lederle brand of lansoprazole; tap brand of lansoprazole; 2-(((3-methyl-4-(2,2,2-trifluoroethoxy)-2-pyri…	Approved; Investigational; Small Molecule	Phase III	Therapeutic	P33260; Q02928; Q16678; P10635; P05177; P08684; P11712; P10632; P33261; P04798; P20648	P20648; P20648	P10635; P33261
Olopatadine	olopatadine; dibenz(b,e)oxepin-2-acetic acid, 11-(3-dimethylamino)propylidene)-6,11-dihydro-, hydrochloride, (z)-; allelock; patanol; smr000469220; pataday; ac1nr00d; molport-003-986-254; cid5281071; 11-((z)-3-(dimethylamino)propylidene)-6,11-dihydrodibenz(b,e)oxepin-2-acetic acid, hydrochloride; olopatadine hcl; mls001401465; 11-((z)-3-(dimethylamino)propylidene)-6,11-dihydrodibenz(b,e)oxepin-2-…	Approved; Small Molecule	Phase III	NA	P08684; P35367; P23297; P80511; P04271; Q99584; P29034	P35367; P35367	NA
Indacaterol	indacaterol; qab-149; cid6918554; indacaterol (usan/inn); 5-(2-(5,6-diethylindan-2-ylamino)-1-hydroxyethyl)-8-hydroxy-1h-quinolin-2-one; 312753-06-3; unii-8or09251mq; chebi:725589; d09318; chembl1095777; 5-[(1r)-2-[(5,6-diethyl-2,3-dihydro-1h-inden-2-yl)amino]-1-hydroxyethyl]-8-hydroxy-1h-quinolin-2-one; ac1ocfkw; arcapta; onbrez	Approved; Small Molecule	Phase III	NA	P08684; P22309; P07550	P07550	NA
Desvenlafaxine	desvenlafaxine; phenol, 4-(2-(dimethylamino)-1-(1-hydroxycyclohexyl)ethyl)-; st51051296; molport-003-846-411; cid125017; wy-45,233; o-desmethylvenlafaxine; ls-178212; chebi:261281; desvenlafaxine [inn:ban]; i06-2078; pdsp1_001804; pdsp2_001787; chembl1118; db06700; norvenlafaxine; ac1l2nuv; 93413-62-8; o-desmethylvenlafaxine (odv); d07793; 4-[2-(dimethylamino)-1-(1-hydroxycyclohexyl)ethyl]phenol;…	Approved; Small Molecule	Phase III	NA	P08684; P31645; P23975	P07550	NA
Cinacalcet	cinacalcet; unii-uaz6v7728s; (r)-alpha-methyl-n-[3-[3-(trifluoromethyl)phenyl]propyl]-1-naphthalenemethane amine; n-[(1r)-1-(1-naphthyl)ethyl]-3-[3-(trifluoromethyl)phenyl]propan-1-amine; amg073; molport-003-845-954; cinacalcet [inn]; n-[(1r)-1-naphthalen-1-ylethyl]-3-[3-(trifluoromethyl)phenyl]propan-1-amine; n-((1r)-1-(naphthalen-1-yl)ethyl)-3-(3-(trifluoromethyl)phenyl)propan-1-amine; n-((1r)-…	Approved; Small Molecule	Phase III	NA	P10635; P05177; P08684; P41180	P41180; P41180	NA
Rosuvastatin	rosuvastatin; (e)-(3r,5s)-7-[4-(4-fluoro-phenyl)-6-isopropyl-2-(methanesulfonyl-methyl-amino)-pyrimidin-5-yl]-3,5-dihydroxy-hept-6-enoic acid anion; (3r,5r)-7-(4-(4-fluorophenyl)-6-isopropyl-2-(n-methylmethan-3-ylsulfonamido)pyrimidin-5-yl)-3,5-dihydroxyhept-6-enoic acid; chembl1496; akos000280777; azd-4522; rosuvastatin [inn]; 147098-20-2 (calcium); ac1nr03s; spectrum5_001695; cid446157; rosumed…	Approved; Small Molecule	Phase III	Non-Therapeutic	P20815; P08684; P11712; P33261; P04035	P04035; P04035	P04035
Ranibizumab	ranibizumab; ranibizumab (genetical recombination) (jan); ranibizumab (usan/inn); d05697; lucentis; 347396-82-1; ranibizumab (genetical recombination); lucentis (tn); rhufab v2	Approved; Biotech; Investigational	Phase III	NA	P15692	P17948; P17948	NA
Cyclosporine	cyclosporin a; 30-ethyl-33-(1-hydroxy-2-methyl-hex-4-enyl)-6,9,18,24-tetraisobutyl-3,21-diisopropyl-1,4,7,10,12,15,19,25,28-nonamethyl-1,4,7,10,13,16,19,22,25,28,31undecaaza-cyclotritriacontan-2,5,8,11,14,17,20,23,26,29,32-undecaone; cyclosporine; cyclosporine a; 30-ethyl-33-((e)-1-hydroxy-2-methyl-hex-4-enyl)-6,9,18,24-tetraisobutyl-3,21-diisopropyl-1,4,7,10,12,15,19,28-octamethyl-1,4,7,10,13,16…	Approved; Biotech; Investigational	Phase III	Therapeutic	P20815; P10635; P08684; P11712; P10632; P33261; P24462; P49069; Q96LZ3; P62937	P21964	Q92887; P62937; Q02790; P21452; P08183; P33261; P33527; P25090; P23284; P08684; P21462
Infliximab	tositumomab; infliximab; daclizumab; trastuzumab; trastuzumab (genetical recombination) (jan); herceptin (tn); 180288-69-1; herceptin; d03257; trastuzumab (inn); trastuzumab (genetical recombination); adalimumab; 331731-18-1; humira; d02597; humira (tn); adalimumab (genetical recombination); adalimumab (usan/inn); adalimumab (genetical recombination) (jan); basiliximab; omalizumab; omalizumab (ge…	Approved; Biotech	Phase III	NA	P01857; P01375; P12318; P31994; P31995; P11836; O75015; P00736; P02745; P02746; P02747; P08637; P09871; P12314; P12319; Q01362; P01589; P14784; P11511; P04626; P00533	P01375; P11836; P14784; P04626	NA
Idraparinux	SR 34006; LS-191667; alpha-D-Glucopyranoside, methyl O-2,3,4-tri-O-methyl-6-O-sulfo-alpha-D-glucopyranosyl-(1-4)-O-2,3-di-O-methyl-beta-D-glucopyranuronosyl-(1-4)-O-2,3,6-tri-O-sulfo-alpha-D-lucopyranosyl-(1-4)-O-2,3-di-O-methyl-alpha-L-idopyranuronosyl-(1-4)-, tris(hydrogen sulfate); CID3083445; AC1MJ0N7; CID 9942027; C479958; 162610-17-5; SR-34006; (2S,3S,4S,5R,6R)-6-[(2R,3R,4S,5R,6R)-6-[(2R,3S…	NA	Phase III completed	NA	NA	P00742	NA
Xaliproden	NCGC00167574-02; 1,2,3,6-tetrahydro-1-(2-(2-naphthalenyl)ethyl)-4-(3-(trifluoromethyl)phenyl)-pyridine; D06327; PDSP2_000054; NCGC00167574-01; AC1L2UOT; CHEBI:48520; 1-(2-naphthalen-2-ylethyl)-4-[3-(trifluoromethyl)phenyl]-3,6-dihydro-2H-pyridine; L001401; Xaliproden (USAN); Xaliproden; PDSP1_000054; 135354-02-8; 1,2,3,6-tetrahydro-1-(2-(2-naphthyl)ethyl)-4-(alpha,alpha,alpha-trifluoro-m-tolyl)py…	NA	Phase III completed	NA	NA	P08908	NA
C1-INH	NA	NA	Phase III completed	NA	NA	P09871	NA
MCI-186	MLS001146878; KBioGR_000575; D01552; DivK1c_001018; CI Developer 1; 1-Phenyl-3-methyl-5-oxo-2-pyrazoline; Bio2_000448; KBioSS_000747; 3-Methyl-1-phenyl-5-pyrazolone; LS-1892; KBio2_003315; 1-Phenyl-3-methylpyrazolone-5; Spectrum5_001217; EINECS 201-891-0; KBioGR_001502; HMS1990M17; C.I. Developer 1; 206195-95-1; HMS503K17; NCGC00022665-02; 68740_FLUKA; Radicut (TN); KBio2_000575; KBio2_005711; 5-…	NA	Phase III completed	NA	NA	P10415	NA
Epothilon	NA	NA	Phase III completed	NA	NA	P10721	NA
Sumanirole	4H-Imidazo(4,5,1-ij)quinolin-2(1H)-one, 5,6-Dihydro-5-(methylamino)-, (R)-; 2-Naphthalenesulfonic acid, compd with rel-(alphaS)-alpha-((1R)-1-(methylamino)ethyl)benzenemethanol (1:1); PNU-95666; Sumanirole; CID177343; 2-Naphthalenesulfonic acid, compd with (R*,S*)-alpha-(1-(methylamino)ethyl)benzenemethanol (1:1); 179386-43-7; AC1L42OU; PNU 95666; [2-[(1R)-1-(methylamino)ethyl]phenyl]methanol; na…	NA	Phase III completed	NA	NA	P14416	NA
Rotigotine patch	NA	NA	Phase III completed	NA	NA	P14416	NA
Dextromethorphan+quinidine	NA	NA	Phase III completed	NA	NA	P14735; P11511	NA
LY335979	CHEMBL80117; D06387; S1481_Selleck; LY 335979; Zosuquidar Trihydrochloride; Zosuquidar trihydrochloride, RS-33295-198, LY335979; RS-33295-198; (R)-4-((1aR,6R,10bS)-1,2-Difluoro-1,1a,6,10b-tetrahydrodibenzo(a,e)cyclopropa(c)cycloheptan-6-yl)-alpha-((5-quinoloyloxy)methyl)-1-piperazineethanol, trihydrochloride; AC1L8RC8; CID153997; Ly335979; Zosuquidar trihydrochloride (USAN); Zosuquidar HCl; 16746…	NA	Phase III completed	NA	NA	P21439	NA
Trafermin	Fiblast; Fiblast (TN); D03362; Trafermin (genetical recombination); 131094-16-1; Trafermin (genetical recombination) (JAN); Trafermin; Trafermin (USAN/INN)	NA	Phase III completed	NA	NA	P21802	NA
Voclosporin	368455-04-3; LX-211; Voclosporin [USAN]; AC1OCFHS; Voclosporin (USAN/INN); R-1524; CID6918486; 515814-00-3; Cyclosporin A, 6-((2S,3R,4R)-3-hydroxy-4-methyl-2-(methylamino)-6,8-nonadienoic acid)-; ISA247; ISA 247; trans-ISA 247; Voclosporin; ISA-247; LX-214; R 1524; ISATX247; (3S,6S,9S,12R,15S,18S,21S,24S,30S,33S)-30-ethyl-33-[(1R,2R,4E)-1-hydroxy-2-methylhepta-4,6-dienyl]-1,4,7,10,12,15,19,25,28-…	NA	Phase III completed	NA	NA	P21964; P21964	NA
Azimilide	149908-53-2; 2,4-Imidazolidinedione, 1-(((5-(4-chlorophenyl)-2-furanyl)methylene)amino)-3-(4-(4-methyl-1-piperazinyl)butyl)-; CHEMBL123558; MolPort-005-933-014; LS-173360; C23H28ClN5O3; AZIMILIDE; CID9571004; LS-187295; C13777; 1-({[5-(4-chlorophenyl)furan-2-yl]methylidene}amino)-3-[4-(4-methylpiperazin-1-yl)butyl]imidazolidine-2,4-dione; UNII-74QU6P2934; CHEBI:308679; Azimilide [INN:BAN]; AC1Q3T…	NA	Phase III completed	NA	NA	P22460	NA
Linaclotide	Linaclotide (USAN); D09355; 851199-59-2; UNII-N0TXR0XR5X; Linaclotide	NA	Phase III completed	NA	NA	P25092	NA
Safinamide	(2S)-2-[[4-[(3-Fluorophenyl)methoxy]phenyl]methylamino]propanamide; N2-{4-[(3-fluorobenzyl)oxy]benzyl}-L-alaninamide; Safinamide; (2R)-2-[[4-[(3-fluorophenyl)methoxy]phenyl]methylamino]propanamide; CID131682; 133865-89-1; AC1L2ZLK; CID5487407; MolPort-005-942-375; (S)-2-(((4-((3-Fluorophenyl)methoxy)phenyl)methyl)amino)propanamide; Fce 26743; AC1NUPG0; Fce-26743; CHEBI:235095; UNII-90ENL74SIG; 2-…	NA	Phase III completed	NA	NA	P27338; P27338	NA
Lurasidone hydrochloride	441351-20-8; SM 13496; Lurasidone hydrochloride; Lurasidone HCl; 367514-88-3; MK-3756; D04820; SMP-13496; N-(2-(4-(1,2-benzisothiazol-3-yl)-1-piperazinylmethyl)-1-cyclohexylmethyl)-2,3-bicyclo(2.2.1)heptanedicarboximide; SM-13496; Lurasidone hydrochloride (USAN)	NA	Phase III completed	NA	NA	P14416; P28223	NA
Lorcaserin	Lorcaserin; (R)-8-chloro-1-methyl-2,3,4,5-tetrahydro-1H-benzo[d]azepine; TL80074203; 10-chloro-2-methyl-4-azabicyclo[5.4.0]undeca-8,10,12-triene; LS-193332; APD356; 616202-92-7; AR-10A; AC-553; CHEBI:401194; MolPort-005-942-408; CID11658860; CHEMBL360328; UNII-637E494O0Z; APD 356	NA	Phase III completed	NA	NA	P28335; P28335	NA
Satavaptan	SR-121463A; CID9810773; SR-121463; 308145-17-7; Benzamide, N-(1,1-dimethylethyl)-4-((cis-5'-ethoxy-4-(2-(4-morpholinyl)ethoxy)-2'-oxospiro(cyclohexane-1,3'-(3H)indol)-1'(2'H)-yl)sulfonyl)-3-methoxy-, phosphate (1:1); Aquilda; SR-121463B; SR-121463F; Satavaptan	NA	Phase III completed	NA	NA	P30518	NA
Rolofylline	mk-7418; 8-(3-noradamantyl)-1,3-dipropylxanthine; ac1q6lcf; 8-(hexahydro-2,5-methanopentalen-3a(1h)-yl)-3,7-dihydro-1,3-dipropyl-1h-purine-2,6-dione; kw 3902; rolofylline (usan); cid64627; 8-(hexahydro-2,5-methanopentalen-3a(1h)-yl)-1,3-dipropyl-3,7-dihydro-1h-purine-2,6-dione; 1h-purine-2,6-dione, 8-(hexahydro-2,5-methanopentalen-3a(1h)-yl)-3,7-dihydro-1,3-dipropyl-; 1,3-dipropyl-8-(3-noradamant…	NA	Phase III completed	NA	NA	P30542; P29274	NA
ONO-2506	UNII-F2628ZD0FO; Cereact; ONO-2506; Acidum arundicum [INN-Latin]; MK-0724; Acido arundico [INN-Spanish]; CID208925; Proglia; AC1L4LMD; 185517-21-9; AC1Q5RZ6; D06296; Acide arundique; AR-1A2718; ONO-2506PO; Acide arundique [INN-French]; 186692-44-4; Arocyte; CID9815462; Arundic acid [INN]; KST-1A2706; Arundic acid (JAN/INN); Ono2506; Arundic acid; Acidum arundicum; 21447-39-2; AR-1E5222; (2R)-2-Pr…	NA	Phase III completed	NA	NA	P35354	NA
Tramadol ER	NA	NA	Phase III completed	NA	NA	P35372; P21802; P40189	NA
SLV-308	SLV 308; D09366; 7-(4-methylpiperazin-1-yl)-3H-1,3-benzoxazol-2-one hydrochloride; 2(3H)-Benzoxazolone, 7-(4-methyl-1-piperazinyl)-, monohydrochloride; AC1OCFJC; SLV-308; Pardoprunox hydrochloride (USAN); 269718-83-4; DU-126891; SME-308; CID6918524; MolPort-005-942-398; Pardoprunox hydrochloride; UNII-U40903X6V8	NA	Phase III completed	NA	NA	P35968	NA
Rosiglitazone & simvastatin	NA	NA	Phase III completed	NA	NA	P37231	NA
Rosiglitazone & metformin	NA	NA	Phase III completed	NA	NA	P37231	NA
Renzapride	4-amino-N-[(4S,5S)-1-azabicyclo[3.3.1]nonan-4-yl]-5-chloro-2-methoxybenzamide; Benzamide, 4-amino-N-1-azabicyclo(3.3.1)non-4-yl-5-chloro-2-methoxy-, endo-; CID3086547; (( -)-endo)-4-Amino-5-chloro-2-methoxy-N-(1-azabicyclo(3.3.1)non-4-yl)benzamide; AC1MJ6DN; 109828-31-1; 112727-80-7; Renzapridum [INN-Latin]; Renzaprida; 125636-29-5; LS-186857; Renzaprida [INN-Spanish]; Renzapridum; Renzapride; 4-…	NA	Phase III completed	NA	NA	Q13639; P46098	NA
VEC-162	NA	NA	Phase III completed	NA	NA	P48039	NA
Viramidine	ICN-3142; 1-beta-D-Ribofuranosyl-1,2,4-triazole-3-carboximidine; AC1L9PND; 119567-79-2; Ribamidine; 1H-1,2,4-Triazole-3-carboximidamide, 1-beta-D-ribofuranosyl-; 40372-00-7; CID451447; 1-[(2R,3R,4S,5R)-3,4-dihydroxy-5-(hydroxymethyl)oxolan-2-yl]-1,2,4-triazole-3-carboximidamide; AVS-206; D06651; Taribavirin hydrochloride (USAN); 1-.Beta.-D-Ribofuranosyl-1,2,4-triazole-3-carboximidine hydrochlorid…	NA	Phase III completed	NA	NA	P50097	NA
Brivaracetam	Rikelta; 357336-20-0; D08879; Brivaracetam; CHEMBL607400; UCB-34714; Brivaracetam (USAN/INN); CID9837243	NA	Phase III completed	NA	NA	Q7L0J3	NA
Lacosamide	AKOS005146274; SPM-929; Lacosamide; LS-185541; Propanamide, 2-(acetylamino)-3-methoxy-N-(phenylmethyl)-, (2R)-; AC1L560M; Erlosamide; Lacosamide [USAN]; D07299; SPM-927; 175481-36-4; ZINC00007673; S1253_Selleck; CHEBI:188739; SPM 927; Vimpat; Erlosamide, Vimpat, Lacosamide; CHEMBL58323; Erlosamide [INN]; I01-7424; (2R)-2-acetamido-N-benzyl-3-methoxypropanamide; ( )-(2R)-2-(acetylamino)-N-benzyl-3…	NA	Phase III completed	NA	NA	Q8NDX3; Q8NDX3	NA
Bicifadine	NA	NA	Phase III completed	NA	NA	Q9GQW8; P21802; P40189	NA
Gabapentin ER	NA	NA	Phase III completed	NA	NA	Q9NY47	NA
LAS-34273	(3r)-3-{[hydroxy(di-2-thienyl)acetyl]oxy}-1-(3-phenoxypropyl)-1-azoniabicyclo[2.2.2]octane bromide; aclidinium bromide; las-34273; unii-uqw7uf9n91; 320345-99-1; cid11519741; 1-azoniabicyclo(2.2.2)octane, 3-((hydroxydi-2-thienylacetyl)oxy)-1-(3-phenoxypropyl)-, bromide, (3r)-; bretaris; eklira; las-w-330; chembl551466; [1-(3-phenoxypropyl)-1-azoniabicyclo[2.2.2]oct-8-yl] 2-hydroxy-2,2-dithiophen-2…	NA	Phase III completed	Non-Therapeutic	NA	P20309	P08172; P20309; P11229
Cilnidipine	cilnidipine; 3-cinnamyl 5-(2-methoxyethyl) 2,6-dimethyl-4-(3-nitrophenyl)-1,4-dihydropyridine-3,5-dicarboxylate; 3-o-(2-methoxyethyl) 5-o-[(e)-3-phenylprop-2-enyl] 2,6-dimethyl-4-(3-nitrophenyl)-1,4-dihydropyridine-3,5-dicarboxylate; 132203-70-4; siscard; c1493_sigma; ac-270; c27h28n2o7; stk623341; bio-0164; ncgc00162150-01; frc-8653; chebi:31399; frc 8653; i06-0491; brd-a07875874-001-01-6; hms20…	NA	Phase III completed	Non-Therapeutic	NA	P37088; Q00975	Q00975
Vilazodone	vilazodone; viibryd; 5-{4-[4-(5-cyano-1h-indol-3-yl)-butyl]-piperazin-1-yl}-benzofuran-2-carboxylic acid amide; molport-005-933-319; l001518; chebi:412971; ac1ocfa2; 163521-12-8; cid6918314; 5-[4-[4-(5-cyano-1h-indol-3-yl)butyl]piperazin-1-yl]-1-benzofuran-2-carboxamide; vilazodone [inn]; 5-[4-[4-(5-cyano-1h-indol-3-yl)butyl]piperazin-1-yl]benzofuran-2-carboxamide; chembl439849; sb 659746a	Approved; Small Molecule	Phase III completed	Therapeutic	P10635; P08684; P33260; P31645; P08908	P08908; P31645	P18825; P35348; P08913; P18089; P25100; P35367; P35368
SR-123781A	NA	NA	Phase III completed, and Positive results in a large European Phase III trial	NA	NA	P00734; P00734; P00742; P00742	NA
Dexloxiglumide	(4R)-4-[(3,4-dichlorobenzoyl)amino]-5-[3-methoxypropyl(pentyl)amino]-5-oxopentanoic acid; 119817-90-2; AC1L24A8; Dexloxiglumida [INN-Spanish]; Dexloxiglumidum [INN-Latin]; Dexloxiglumide; CHEMBL550781; CID65937; Dexloxiglumidum; CR-2017; AKOS000279054; Dexloxiglumida; AC1Q3MXI; C103490; n2-(3,4-dichlorobenzoyl)-n1-(3-methoxypropyl)-n1-pentyl-d-a-glutamine	NA	Phase III completed, and Positive results in phase III	NA	NA	P32238	NA
Abetimus sodium	169147-32-4; D03204; Abetimus sodium (USAN); Abetimus sodium	NA	Phase III teminated	NA	NA	P45059	NA
PI-88	PI-88; CHEBI:703983; CHEMBL603733	NA	Phase III, PI-88 fast tracked by FDA	NA	NA	Q9Y251; Q9Y251	NA
Almorexant	S2160_Selleck; Almorexant [INN]; (2R)-2-((1S)-6,7-dimethoxy-1-{2-(4-(trifluoromethyl)phenyl)ethyl}-3,4-dihydroisoquinolin-2(1H)-yl)-N-methyl-2-phenylacetamide; CHEMBL455136; ACT-078573; CHEBI:555140; 871224-64-5; Almorexant	NA	Phase III, Positive phase III result	NA	NA	O43613	NA
Cilansetron	Cilansetron (USAN/INN); 120635-74-7; DU-123265; D03495; CID6918107; Cilansetron; Calmactin; KC-9946	NA	Phase III, Positive phase III results	NA	NA	O95264	NA
Icatibant	firazyr; icatibant; hoe-140; d-arg-arg-pro-hyp-gly-thi-ser-d-tic-oic-arg; win 65365; ac1q5qrx; 130308-48-4; hoe 140; (2s)-2-[[(3as,7as)-1-[2-[(2s)-2-[[(2s)-2-[[2-[[(4r)-1-[1-[2-[[(2r)-2-amino-5-(diaminomethylideneamino)pentanoyl]amino]-5-(diaminomethylideneamino)pentanoyl]pyrrolidine-2-carbonyl]-4-hydroxypyrrolidine-2-carbonyl]amino]acetyl]amino]-3-thiophen-2-ylpropanoyl]amino]-3-hydroxypropanoyl…	Approved; Investigational; Small Molecule	Phase III, Positive phase III results	Therapeutic	P30411; P15144	P30411; P30411	P30411
Doxercalciferol	1-alpha-Hydroxyvitamin D2; D01009; Doxcercalciferol; ZINC04641374; C08211; AKOS005146517; TSA 840; 1alpha-Hydroxyergocalciferol; LMST03010028; Doxercalciferol; Hectorol; BCI-101; (5Z,7E,22E)-9,10-Secoergosta-5,7,10(19),22-tetraene-1alpha,3beta-diol; CHEMBL1200810; Vitamin D2, 1alpha-Hydroxy-; HSCI1_000341; 1-Hydroxyergocalciferol; BRN 4716774; CID5281107; LS-144720; AC1NQY15; Hectorol (TN); (1R,3…	NA	Phase IV	NA	NA	P11473	NA
Quetiapine SR	NA	NA	Phase IV	NA	NA	P14416	NA
Risperidone Consta	NA	NA	Phase IV	NA	NA	P14416; P28223	NA
Curcumin I	diferuloylmethane; natural yellow 3; ci-75300; (1e,6e)-1,7-bis(4-hydroxy-3-methoxyphenyl)-1,6-heptadiene-3,5-dione; (1e,6e)-1,7-bis(4-hydroxy-3-methoxyphenyl)hepta-1,6-diene-3,5-dione; 1,7-bis(4-hydroxy-3-methoxyphenyl)-1,6-heptadiene-3,5-dione; 1,7-bis(4-hydroxy-3-methoxyphenyl)hepta-1,6-diene-3,5-dione; curcumin; (1e,4z,6e)-5-hydroxy-1,7-bis-(4-hydroxy-3-methoxy-phenyl)-hepta-1,4,6-trien-3-one;…	NA	Phase IV	Non-Therapeutic	NA	P22888	P45452; P23219; P14780; P35228; P09917; P20813; P11712; P08684; P35354; P05067
Benzbromarone	benzbromarone; (3,5-dibromo-4-hydroxyphenyl)(2-ethylbenzofuran-3-yl)methanone; benzbromaron-ratiopharm; uricovac; heumann brand of benzbromarone; bpbio1_000549; sam001246877; benzbromarone heumann brand; (3,5-dibromo-4-hydroxyphenyl)(2-ethyl-1-benzofuran-3-yl)methanone; ac-6162; ratiopharm brand of benzbromarone; ketone, 3,5-dibromo-4-hydroxyphenyl 2-ethyl-3-benzofuranyl; benzbromaronum [inn-lati…	NA	Phase IV	Non-Therapeutic	NA	P33527	Q16539; Q6P2N6; P41595; P28482; P33527; P11712; Q96S37; Q04828
Methylphenidate	methylphenidate; meridil; metadate cd; ritalin la; c07196; dea no. 1724; ritalin-sr; daytrana (tn); methylin; methyl phenidyl acetate; centredin; einecs 204-028-6; molport-001-779-620; methylfenidan; methylphenidate [inn:ban]; metilfenidato; alpha-phenyl-2-piperidineacetic acid methyl ester; plimasine; 4311/b ciba; methyl alpha-phenyl-alpha-2-piperidinylacetate; methylin er; metilfenidato [italia…	Approved; Investigational; Small Molecule	Phase IV	NA	P10635; Q01959; P23975; P31645	Q01959; Q01959	NA
Alfuzosin	alfuzosin; sl 77499; ls-70106; mls000759449; ncgc00095152-01; sl 77-499; 2-furancarboxamide, n-(3-((4-amino-6,7-dimethoxy-2-quinazolinyl)methylamino)propyl)tetrahydro-; ac1l1cwf; sam001246638; alfuzosine; kbiogr_001616; molport-003-666-623; alfuzosina; bio-0003; bspbio_000323; alfuzosina [spanish]; unii-90347ytw5f; alfuzosine [french]; prestwick3_000322; n-{3-[(4-amino-6,7-dimethoxyquinazolin-2-y…	Approved; Investigational; Small Molecule	Phase IV	NA	P08684; P35348; P35368; P25100	P35348; P25100	NA
Reboxetine	(+/-)-reboxetine; (r)-2-((r)-(2-ethoxyphenoxy)(phenyl)methyl)morpholine; reboxetine; esreboxetine; reboxetine [inn]; ac1l2442; 98819-76-2; ncgc00025335-01; (s,s)-( )-reboxetine; prolift; 2-((2-ethoxyphenoxy)benzyl)morpholine methanesulfonate; db00234; davedax; (2s)-2-[(s)-(2-ethoxyphenoxy)-phenylmethyl]morpholine; solvex; (+-)-(2r*)-2-((alphar*)-alpha-(o-ethoxyphenoxy)benzyl)morpholine; (s,s)-reb…	Approved; Investigational; Small Molecule	Phase IV	Non-Therapeutic	P10635; P08684; P23975	P07550; P23975	P23975; P31645
Acarbose	acarbose; (2r,3r,4r,5s,6r)-5-((2r,3r,4r,5s,6r)-5-((2r,3r,4s,5s,6r)-3,4-dihydroxy-6-methyl-5-((1s,4r,5s,6s)-4,5,6-trihydroxy-3-(hydroxymethyl)cyclohex-2-enylamino)-tetrahydro-2h-pyran-2-yloxy)-3,4-dihydroxy-6-(hydroxymethyl)-tetrahydro-2h-pyran-2-yloxy)-6-(hydroxymethyl)-tetrahydro-2h-pyran-2,3,4-triol; precose; bay-g 5421; glucobay; ac1l9hyx; cid444254; mls000759506; 1ukt; ac1l26gm; 1k1y; ac1nau1…	Approved; Investigational; Small Molecule	Phase IV	Therapeutic	O43451; P04746; P10253; P14410	P10253; O43451	P04745; P10253
Trazodone CR	NA	NA	Phase IV completed	NA	NA	P07550; P21802	NA
Methylnaltrexone	Naltrexone MB; methyl-naltrexone hydrobromide; C21H26NO4; CID5361918; 83387-25-1; MRZ 2663BR; LS-177749; Quaternary ammonium naltrexone; UNII-0RK7M7IABE; naltrexonium methiodide; N-Methylnaltrexone; 17-(Cyclopropylmethyl)-4,5alpha-epoxy-3,14-dihydroxy-17-methyl-6-oxomorphinanium; Mrz-2663; Methylnaltrexone; CID11639740; CID11992464; NALTREXONE METHYLBROMIDE; Methylnaltrexonium; 17-(Cyclopropylmet…	NA	Phase IV completed	NA	NA	P35372	NA
Pramlintide	pramlintide; l-tyrosinamide, l-lysyl-l-cysteinyl-l-asparaginyl-l-threonyl-l-alanyl-l-threonyl-l-cysteinyl-l-alanyl-l-threonyl-l-glutaminyl-l-arginyl-l-leucyl-l-alanyl-l-asparaginyl-l-phenylalanyl-l-leucyl-l-valyl-l-histidyl-l-seryl-l-seryl-l-asparaginyl-l-asparaginyl-l-phenylalanylglycyl-l-prolyl-l-isoleucyl-l-leucyl-l-prolyl-l-prolyl-l-threonyl-l-asparaginyl-l-valylglycyl-l-seryl-l-asparaginyl-l…	Approved; Biotech; Investigational	Phase IV completed	NA	P30988; O60894; O60895; O60896	P43220	NA
Gilenia	2-amino-2-(4-octylphenyl)ethylpropane-1,3-diol; gilenya; fingolimod; gilenia; fty720; fingolimod hydrochloride; ls-120139; 2-amino-2-[2-(4-octylphenyl)ethyl]propane-1,3-diol hydrochloride; ac1l332t; s5002_selleck; 1,3-propanediol, 2-amino-2-(2-(4-octylphenyl)ethyl)-, hydrochloride; cid107969; fingolimod hydrochloride (jan/usan); 2-amino-2-(2-(4-octylphenyl)ethyl)-1,3-propanediol hydrochloride; ft…	NA	Positive Phase III results (2008), FDA granted priority review (2010)	Therapeutic	NA	P21453	Q9H228; P21453
Xanthine	xanthine; chebi:17712; akos000498219; 3,9-dihydro-1h-purine-2,6-dione; 28522-58-9; x0004; 9h-purine-2,6-(1h,3h)-dione; pseudoxanthine; xanthine (van) (8ci); 33669-67-9; aronis008606; purine-2,6-diol; c00385; 1h-purine-2,6-diol; ac-11706; x7375_sigma; molport-003-984-175; x-0950; xanthin; ar-1l8237; 2,6(1,3)-purinedion; ac1l1awz; chebi:48517; xan; ls-162511; 9h-purine-2,6(1h,3h)-dione; lrfvtywoqmy…	Experimental; Small Molecule	Pre-clinical	NA	P45563; P0A9M5	P29275	NA
Tanaproget	tanaproget; 304853-42-7; t98; db04787; ac1na08o; 1h-pyrrole-2-carbonitrile, 5-(1,4-dihydro-4,4-dimethyl-2-thioxo-2h-3,1-benzoxazin-6-yl)-1-methyl-; tanaproget (usan/inn); 1zuc; nsp-989; nsp 989; d06003; unii-w9f9h8gxwr; cid4369524; chembl539163; 5-(4,4-dimethyl-2-sulfanylidene-1h-3,1-benzoxazin-6-yl)-1-methylpyrrole-2-carbonitrile; 5-(4,4-dimethyl-2-thioxo-1,4-dihydro-2h-3,1-benzoxazin-6-yl)-1-me…	Experimental; Small Molecule	Preclinical	NA	P06401	P09871	NA
6-[1-(3,5,5,8,8-Pentamethyl-5,6,7,8-Tetrahydronaphthalen-2-Yl)Cyclopropyl]Pyridine-3-Carboxylic Acid	lg100268; lg-100268; en002167; c095104; 6-(1-(3,5,5,8,8-pentamethyl-5,6,7,8-tetrahydronaphthalen-2-yl)cyclopropyl)nicotinic acid; cid3922; chebi:43621; db01941; 3-pyridinecarboxylic acid, 6-(1-(5,6,7,8-tetrahydro-3,5,5,8,8-pentamethyl-2-naphthalenyl)cyclopropyl)-; lg2; bidd:pxr0022; c15640; 6-[1-(3,5,5,8,8-pentamethyl-6,7-dihydronaphthalen-2-yl)cyclopropyl]pyridine-3-carboxylic acid; lg 100268; c…	Experimental; Small Molecule	Preclinical	NA	P28702	P10276	NA
5-(5-CHLORO-2,4-DIHYDROXYPHENYL)-N-ETHYL-4-(4-METHOXYPHENYL)-1H-PYRAZOLE-3-CARBOXAMIDE	5-(5-chloro-2,4-dihydroxy-phenyl)-4-(4-methoxy-phenyl)-2h-pyrazole-3-carboxylic acid ethylamide; 3-(5-chloro-2,4-dihydroxyphenyl)-n-ethyl-4-(4-methoxyphenyl)-1h-pyrazole-5-carboxamide; ver-49009; 5-(5-chloro-2,4-dihydroxyphenyl)-n-ethyl-4-(4-methoxyphenyl)-1h-pyrazole-3-carboxamide; ver 49009; chebi:47273; cid5327095; chembl365617; (5z)-5-(3-chloro-4-hydroxy-6-oxocyclohexa-2,4-dien-1-ylidene)-n-e…	Experimental; Small Molecule	Preclinical	Non-Therapeutic	P07900	Q8III6	P07900; P08238
GSK-326416	NA	NA	Preclinical	NA	NA	O43193	NA
IDDB-41331	NA	NA	Preclinical	NA	NA	O43612	NA
SCY-641	NA	NA	Preclinical	NA	NA	O43612	NA
Genz29155	NA	NA	Preclinical	NA	NA	P01375	NA
HMG-CoA reductase inhibitor	NA	NA	Preclinical	NA	NA	P04035	NA
ISIS-GCCR	NA	NA	Preclinical	NA	NA	P04150	NA
IDX136	NA	NA	Preclinical	NA	NA	P04293	NA
Rottlerin	(E)-1-[6-[(3-acetyl-2,4,6-trihydroxy-5-methylphenyl)methyl]-5,7-dihydroxy-2,2-dimethylchromen-8-yl]-3-phenylprop-2-en-1-one; BSPBio_001080; LS-13446; NCGC00025228-06; HMS1792F21; R5648_SIGMA; NCGC00025228-07; BiomolKI_000058; CHEBI:150547; 1-[6-[(3-Acetyl-2,4,6-trihydroxy-5-methylphenyl)methyl]-5,7-dihydroxy-2,2-dimethyl-2H-1-benzopyran-8-yl]-3-phenyl-2-propen-1-one; NSC 56346; NCGC00025228-04; H…	NA	Preclinical	NA	NA	P05067	NA
Chitin synthase inhibitor	NA	NA	Preclinical	NA	NA	P08004	NA
RO-26-2853	NA	NA	Preclinical	NA	NA	P08253	NA
Mteron-F1	NA	NA	Preclinical	NA	NA	P08581	NA
Rhucin	NA	NA	Preclinical	NA	NA	P09871	NA
Ostarine	NA	NA	Preclinical	NA	NA	P10275	NA
BVT-A	NA	NA	Preclinical	NA	NA	P10912	NA
Ozarelix	NA	NA	Preclinical	NA	NA	P11511; P11511	NA
Bisquaternary salt	NA	NA	Preclinical	NA	NA	P12268	NA
ALN-HTT	NA	NA	Preclinical	NA	NA	P13613	NA
Huntingtin gene antisense	NA	NA	Preclinical	NA	NA	P13613	NA
CL-314698	NA	NA	Preclinical	NA	NA	P13945	NA
L-742791	NA	NA	Preclinical	NA	NA	P13945	NA
GCR-1087	NA	NA	Preclinical	NA	NA	P13945	NA
Amibegron	CID 3035442; LS-187094; D08850; UNII-PDQ3ME68U3; 121524-08-1; amibegron; SR 58611; ethyl 2-[[(7S)-7-[[(2R)-2-(3-chlorophenyl)-2-hydroxyethyl]amino]-5,6,7,8-tetrahydronaphthalen-2-yl]oxy]acetate; AC1MHZDD; CID3035442; Amibegron (USAN/INN)	NA	Preclinical	NA	NA	P13945; P13945	NA
CP-114271	NA	NA	Preclinical	NA	NA	P13945	NA
L-751250	NA	NA	Preclinical	NA	NA	P13945	NA
PD-158771	2-Pyrimidinamine, N-(4-(2-(4-phenyl-1-piperazinyl)ethyl)cyclohexyl)-, trans-; 189152-50-9; CHEMBL165679; CHEBI:374449; LS-134503; CID3075615; CHEBI:375533; trans-N-(4-(2-(4-Phenyl-1-piperazinyl)ethyl)cyclohexyl)-2-pyrimidinamine; PD 158771; L015054; N-[4-[2-(4-phenylpiperazin-1-yl)ethyl]cyclohexyl]pyrimidin-2-amine; AC1MIP35; CHEMBL164984	NA	Preclinical	NA	NA	P14416; P35462; P08908	NA
PD-157695	NA	NA	Preclinical	NA	NA	P14416; P35462	NA
S32504	NA	NA	Preclinical	NA	NA	P14416; P35462	NA
ADX-2 series	NA	NA	Preclinical	NA	NA	P14735	NA
SGN-19A	NA	NA	Preclinical	NA	NA	P15391	NA
ISIS-PTP1B	NA	NA	Preclinical	NA	NA	P18031	NA
SLV-332	NA	NA	Preclinical	NA	NA	P21452	NA
CB1 antagonist	NA	NA	Preclinical	NA	NA	P21554	NA
JD-5037	NA	NA	Preclinical	NA	NA	P21554	NA
BSF-78438	NA	NA	Preclinical	NA	NA	P21728	NA
D1 agonist D2 antagonist	NA	NA	Preclinical	NA	NA	P21728; P14416	NA
SPI-376	NA	NA	Preclinical	NA	NA	P21917	NA
PD-165167	NA	NA	Preclinical	NA	NA	P21917	NA
U-99363E	U 99363E; CID133107; N-(1-benzylpiperidin-4-yl)-3-ethoxy-N-methylpyridin-2-amine; U 99363; U-99363E; 3-Ethoxy-N-methyl-N-(1-(phenylmethyl)-4-piperidinyl)-2-pyridinylamine; AC1L3270; 179556-82-2; U-99363	NA	Preclinical	NA	NA	P21917	NA
LE-300	Tocris-1674; LE 300; NCGC00015614-03; MLS002153328; MolPort-003-958-572; Lopac0_000699; CID4350931; NCGC00025255-02; L 8401; NCGC00015614-01; CHEMBL441618; EU-0100699; BRD-K01648091-001-01-8; NCGC00025255-03; AC1N8VWD; NCGC00015614-05; 7-Methyl-6,7,8,9,14,15-hexahydro-5H-benz[d]indolo[2,3-g]azecine; NCGC00025255-01; L8401_SIGMA; CHEBI:200867; SMR001230741; Lopac-L-8401	NA	Preclinical	NA	NA	P21918	NA
ISIS-FGFR4	NA	NA	Preclinical	NA	NA	P22455	NA
Guanilib	NA	NA	Preclinical	NA	NA	P25092	NA
PD-160170	5-nitro-6-(2-propan-2-ylphenyl)sulfonyl-quinolin-8-amine; BRD-K12079898-001-01-8; CHEMBL422942; PD-160170; MolPort-003-983-659; NCGC00092332-01; CID9820766; CHEBI:180003	NA	Preclinical	NA	NA	P25929	NA
GI-264879A	NA	NA	Preclinical	NA	NA	P25929	NA
ISIS-GCGR	NA	NA	Preclinical	NA	NA	P27448	NA
LY-2463665	NA	NA	Preclinical	NA	NA	P27487	NA
ER-319711-15	NA	NA	Preclinical	NA	NA	P27487	NA
ASP8497	NA	NA	Preclinical	NA	NA	P27487	NA
5-HT2C agonist	NA	NA	Preclinical	NA	NA	P28335	NA
Adenosine A(2A) receptor antagonist	NA	NA	Preclinical	NA	NA	P29274	NA
AR-R-1589	NA	NA	Preclinical	NA	NA	P32238	NA
FPL-14294	4-(Sulfoxy)phenylacetyl-methionyl-glycyl-trptophyl-methionyl-aspartyl-methylphenylalaninehydrazide; L-Phenylalaninamide, N-((4-(sulfooxy)phenyl)acetyl)-L-methionylglycyl-L-tryptophyl-L-methionyl-L-alpha-aspartyl-nalpha-methyl-; 154132-95-3; Hpa(SO3H)-met-gly-trp-met-asp-mephe-NH2NH3; (3S)-3-[[(2S)-2-[[(2S)-3-(1H-indol-3-yl)-2-[[2-[[(2S)-4-methylsulfanyl-2-[[2-(4-sulfooxyphenyl)acetyl]amino]butano…	NA	Preclinical	NA	NA	P32238	NA
A-71378	Desamino-tyr(SO3H)-nle-gly-trp-nle-(N-methyl)asp-phe-NH2; CHEMBL269016; AC1OCF35; A71378; CHEBI:262879; A 71378; CID6918156; (3S)-4-[[(2R)-1-[2-[[(2S)-2-[[1H-indol-3-ylmethyl-[2-[[(2S)-2-[3-(4-sulfooxyphenyl)propanoylamino]hexanoyl]amino]acetyl]carbamoyl]amino]hexanoyl]carbamoyl]phenyl]propan-2-yl]amino]-3-(methylamino)-4-oxobutanoic acid; A-71378; L-Phenylalaninamide, N-(1-oxo-3-(4-(sulfooxy)phe…	NA	Preclinical	NA	NA	P32238	NA
A-74498	NA	NA	Preclinical	NA	NA	P32238	NA
PD-170292	PD-170292; CHEMBL14153; CHEBI:112961	NA	Preclinical	NA	NA	P32239; P32238	NA
GG-8573	NA	NA	Preclinical	NA	NA	P32239; P32238	NA
Ro-27-3225	NA	NA	Preclinical	NA	NA	P32245	NA
CHIR-01020	NA	NA	Preclinical	NA	NA	P32245	NA
RM-493	NA	NA	Preclinical	NA	NA	P32245	NA
IDDBCP-150101	NA	NA	Preclinical	NA	NA	P32245	NA
PT-15	NA	NA	Preclinical	NA	NA	P32245	NA
MC-4 agonist	NA	NA	Preclinical	NA	NA	P32245	NA
Melanotetan II	NA	NA	Preclinical	NA	NA	P32245; P41968	NA
CF602	NA	NA	Preclinical	NA	NA	P33765	NA
CF502	NA	NA	Preclinical	NA	NA	P33765	NA
RPR 200765A	NA	NA	Preclinical	NA	NA	P35354	NA
LY-25582	NA	NA	Preclinical	NA	NA	P35372	NA
GNTI	G 3416; G3416_SIGMA; CID9853099; GNTI di-trifluoroacetate; SMR001338894; 5'-Guanidinonaltrindole di(trifluoroacetate) salt hydrate; Guanidinyl-naltrindole di-trifluoroacetate; NCGC00093944-01; 5'-Guanidinylnaltrindole dihydrochloride; EU-0100559; GNTI; MLS002320748	NA	Preclinical	NA	NA	P35372; P41145	NA
U-99194A	PNU-99194A; AC1L3OD5; 5,6-Dimethoxy-N,N-dipropyl-2,3-dihydro-1H-inden-2-amine hydrochloride; AR-1G6208; CHEMBL543760; AC1Q3DK0; 1H-Indan-2-amine, 2,3-dihydro-5,6-dimethoxy-N,N-dipropyl-, hydrochloride; U 99194; Pnu 99194A; C086335; u-99194a; U 99194A; LS-183373; CID119195; 5,6-Dimethoxy-2-(dipropylamino)indan hydrochloride; 5,6-dimethoxy-2-(di-n-propylamino)indan; (5,6-dimethoxyindan-2-yl)dipropy…	NA	Preclinical	NA	NA	P35462	NA
PD-157533	NA	NA	Preclinical	NA	NA	P35462	NA
CT-322	NA	NA	Preclinical	NA	NA	P35968; P35968	NA
RMG-40083	NA	NA	Preclinical	NA	NA	P36544	NA
TC-1698	NA	NA	Preclinical	NA	NA	P36544	NA
NOX-F37	NA	NA	Preclinical	NA	NA	P37288	NA
Cruentaren	NA	NA	Preclinical	NA	NA	P38606	NA
ISIS-STAT3	NA	NA	Preclinical	NA	NA	P40763	NA
BIO-306	NA	NA	Preclinical	NA	NA	P41143	NA
LY525327	NA	NA	Preclinical	NA	NA	P41594	NA
LY467711	NA	NA	Preclinical	NA	NA	P41594	NA
MGluRIII agonist and mGlu5 antagonist	NA	NA	Preclinical	NA	NA	P41594; Q14832	NA
RS-504393	NA	NA	Preclinical	NA	NA	P41597; P41597; P13500; P13500	NA
MCP-1	NA	NA	Preclinical	NA	NA	P41597; P13500	NA
ZP2929	NA	NA	Preclinical	NA	NA	P47871; P43220	NA
Indol-3-carbinol	NA	NA	Preclinical	NA	NA	P45059	NA
ATI-17000	NA	NA	Preclinical	NA	NA	P46098	NA
Org-24461	ORG-24461; CID10044846; CHEMBL59821	NA	Preclinical	NA	NA	P48067	NA
SSR-504734	CID9954539; SSR-504734; 2-chloro-N-[(R)-phenyl-(2-piperidyl)methyl]-3-(trifluoromethyl)benzamide Hydrochloride	NA	Preclinical	NA	NA	P48067	NA
SSR-103800	NA	NA	Preclinical	NA	NA	P48067	NA
Organon-3	NA	NA	Preclinical	NA	NA	P48067	NA
Organon-2	NA	NA	Preclinical	NA	NA	P48067	NA
BMS-192548	NA	NA	Preclinical	NA	NA	P49146	NA
BIBO-3304	NA	NA	Preclinical	NA	NA	P49146	NA
FAS1	NA	NA	Preclinical	NA	NA	P49327	NA
FSA2	NA	NA	Preclinical	NA	NA	P49327	NA
YM-344031	NA	NA	Preclinical	NA	NA	P51677	NA
YM-355179	NA	NA	Preclinical	NA	NA	P51677	NA
AT008	NA	NA	Preclinical	NA	NA	P51679	NA
ON 019190.Na	NA	NA	Preclinical	NA	NA	P53350	NA
NMS-1	NA	NA	Preclinical	NA	NA	P53350	NA
LC-445	NA	NA	Preclinical	NA	NA	P53350	NA
CYC-800	NA	NA	Preclinical	NA	NA	P53350	NA
ZK-thiazolidinone	NA	NA	Preclinical	NA	NA	P53350	NA
SMP-534	NA	NA	Preclinical	NA	NA	P53778	NA
KRH-2731	NA	NA	Preclinical	NA	NA	P61073	NA
TP-023	NA	NA	Preclinical	NA	NA	Q01959	NA
TPT-43	NA	NA	Preclinical	NA	NA	Q01959	NA
Salvicine	NA	NA	Preclinical	NA	NA	Q02880	NA
KD-3020	NA	NA	Preclinical	NA	NA	Q03181	NA
Estrogen and selective estrogen receptor modulators	NA	NA	Preclinical	NA	NA	Q13262	NA
4SC-202	NA	NA	Preclinical	NA	NA	Q13547	NA
FFF3	NA	NA	Preclinical	NA	NA	Q13547	NA
Depudecin	CID6438725; 139508-73-9; (1R)-1-[(2S,3S)-3-[(E)-2-[(3S)-3-[(1R)-1-hydroxyethyl]oxiran-2-yl]ethenyl]oxiran-2-yl]prop-2-en-1-ol; depudecin; CBChromo1_000044; Oxiranemethanol, alpha-ethenyl-3-(2-(3-(1-hydroxyethyl)oxiranyl)ethenyl)-, (2S-(2R*(E(2R*(S*),3R*)),3R*(S*)))-; AC1O5Q7V	NA	Preclinical	NA	NA	Q13547	NA
SB-6241	NA	NA	Preclinical	NA	NA	Q13547	NA
RG2833	NA	NA	Preclinical	NA	NA	Q13547	NA
FFF2	NA	NA	Preclinical	NA	NA	Q13547	NA
M-carboxycinnamic acid bishydroxamide	m-Carboxycinnamic Acid bis-Hydroxamide; N-hydroxy-3-[(E)-3-(hydroxyamino)-3-oxoprop-1-enyl]benzamide; HDInhib_000062; cbha; AC1NS49A; Histone Deacetylase Inhibitor II; EC-000.2467; I14-11719; MolPort-006-391-953; CID5353484	NA	Preclinical	NA	NA	Q13547	NA
CHAP-15	NA	NA	Preclinical	NA	NA	Q13547	NA
HDAC-42	NSC-D-731438; N-hydroxy-4-[(3-methyl-2-phenylbutanoyl)amino]benzamide; CHEBI:417828; HDAC-42; NSC-731438; CHEMBL191091; CID6918801; AC1OCFWJ	NA	Preclinical	NA	NA	Q13547	NA
FFF1	NA	NA	Preclinical	NA	NA	Q13547	NA
Oxamflatin	151720-43-3; NSC729360; oxamflatin; C100692; CID5353852; (2E)-5-[3-(Phenylsulfonylamino)phenyl]pent-2-en-4-ynohydroxamic Acid; CHEBI:258842; AC1NS4N2; 2-Penten-4-ynamide, N-hydroxy-5-[3-[(phenylsulfonyl)amino] phenyl]-, (2E)-; (2E)-5-(3-(phenylsulfonylamino)phenyl)pent-2-ene-4-ynohydroxamic acid; NCGC00165855-01; (E)-5-[3-(benzenesulfonamido)phenyl]-N-hydroxypent-2-en-4-ynamide; I14-11718	NA	Preclinical	NA	NA	Q13547	NA
[truncated: 42 more rows]

## Sheet: Experimental ChEMBL
These are the experimental drugs used in the study.
Please note that there are overlapping drugs between the three databases.
In these cases, only the targets of the specific database were used for the predictions,
[truncated: 2,361 more rows]
