# Supplementary material for: Identifying problematic drugs based on the characteristics of their targets
Source: Front Pharmacol. 2015 Sep 1;6:186. doi: 10.3389/fphar.2015.00186 (PMC4555035; doi:10.3389/fphar.2015.00186)
Supplement: Supplementary Table 3 — Criteria used for the drug categorization. [file Table3.XLS]

## Sheet: Drugs
Status in Drugbank	Status in TTD	Status in ChEMBL	Status in our study
Approved or NA	Approved, Launched, Marketed, MAA and NDA Filed, or NA	Therapeutic, Non-therapeutic, or NA	Approved
Approved; Biotech	Approved, Launched, Marketed, MAA and NDA Filed, or NA	Therapeutic, Non-therapeutic, or NA	Approved
Approved; Biotech; Investigational	Approved, Launched, Marketed, MAA and NDA Filed, or NA	Therapeutic, Non-therapeutic, or NA	Approved
Approved; Investigational; Nutraceutical; Small Molecule	Approved, Launched, Marketed, MAA and NDA Filed, or NA	Therapeutic, Non-therapeutic, or NA	Approved
Approved; Investigational; Small Molecule	Approved, Launched, Marketed, MAA and NDA Filed, or NA	Therapeutic, Non-therapeutic, or NA	Approved
Approved; Nutraceutical; Small Molecule	Approved, Launched, Marketed, MAA and NDA Filed, or NA	Therapeutic, Non-therapeutic, or NA	Approved
Approved; Small Molecule	Approved, Launched, Marketed, MAA and NDA Filed, or NA	Therapeutic, Non-therapeutic, or NA	Approved
Approved or NA	Approved Orphan drug	Therapeutic, Non-therapeutic, or NA	Approved
Approved or NA	Lead Compound	Therapeutic, Non-therapeutic, or NA	Approved
Nutraceutical; Small Molecule	Approved, Launched, Marketed, MAA and NDA Filed, or NA	Therapeutic, Non-therapeutic, or NA	Approved
Approved; Illicit; Investigational; Small Molecule	Approved, Launched, Marketed, MAA and NDA Filed, or NA	Therapeutic, Non-therapeutic, or NA	Approved
Approved; Illicit; Small Molecule	Approved, Launched, Marketed, MAA and NDA Filed, or NA	Therapeutic, Non-therapeutic, or NA	Approved
Experimental; Illicit; Small Molecule	Approved, Launched, Marketed, MAA and NDA Filed, or NA	Therapeutic, Non-therapeutic, or NA	Approved
Approved; Illicit; Investigational; Small Molecule; Withdrawn	Any status	Any status	Problematic
Approved; Illicit; Small Molecule; Withdrawn	Any status	Any status	Problematic
Approved; Investigational; Small Molecule; Withdrawn	Any status	Any status	Problematic
Approved; Nutraceutical; Small Molecule; Withdrawn	Any status	Any status	Problematic
Approved; Small Molecule; Withdrawn	Any status	Any status	Problematic
Experimental; Illicit; Small Molecule; Withdrawn	Any status	Any status	Problematic
Illicit; Small Molecule; Withdrawn	Any status	Any status	Problematic
Investigational; Small Molecule; Withdrawn	Any status	Any status	Problematic
Small Molecule; Withdrawn	Any status	Any status	Problematic
Any status	Withdrawn	Any status	Problematic
Any status	Discontinued	Any status	Problematic
Any status	Discontinued in phase I	Any status	Problematic
Any status	Discontinued in phase II	Any status	Problematic
Any status	Discontinued in phase III	Any status	Problematic
Any status	Discontinued in phase IV	Any status	Problematic
Any status	Discontinued after Phase I	Any status	Problematic
Any status	Discontinued in 2006 due to "poor test results" in Phase I	Any status	Problematic
Any status	Discontinued in 2009 in phase II	Any status	Problematic
Any status	Discontinued in Phase I/II	Any status	Problematic
Any status	Discontinued in Phase II completed	Any status	Problematic
Any status	Discontinued in Phase II/III	Any status	Problematic
Any status	Discontinued in Phase II/III	Any status	Problematic
Any status	Discontinued in Phase IIa	Any status	Problematic
Any status	Discontinued in Phase IIa	Any status	Problematic
Any status	Discontinued in Phase IIb	Any status	Problematic
Any status	Discontinued in Phase IIb	Any status	Problematic
Any status	Discontinued the regulatory filings	Any status	Problematic
Any status	Discotinued in Phase III	Any status	Problematic
Any status	FDA non-approvable letter	Any status	Problematic
Any status	Halted in Phase I	Any status	Problematic
Any status	Halted in Phase II	Any status	Problematic
Any status	Halted in Phase III	Any status	Problematic
Any status	No development reported	Any status	Problematic
Any status	Not approved by FDA	Any status	Problematic
Any status	Suspend in Phase I	Any status	Problematic
Any status	Suspend in Phase II	Any status	Problematic
Any status	Suspended in Phase III	Any status	Problematic
Any status	Teminated in Phase III	Any status	Problematic
Any status	Terminated	Any status	Problematic
Any status	Terminated in Phase I	Any status	Problematic
Any status	Terminated in Phase II	Any status	Problematic
Any status	Terminated in Phase IIa	Any status	Problematic
Any status	Terminated in Phase IV	Any status	Problematic
Any status	Trial halted	Any status	Problematic
Any status	Trial halted in Phase I	Any status	Problematic
Any status	Withdrawn in MAA	Any status	Problematic
Any status	Withdrawn in MAA	Any status	Problematic
Any status	Withdrawn in marketing authorisation application to European Medicines Agency	Any status	Problematic
Any status	Withdrawn in NDA	Any status	Problematic
Any status	Withdrawn in Phase I	Any status	Problematic
Any status	Withdrawn in Phase III	Any status	Problematic
Any status	Withdrawn in Phase III	Any status	Problematic
Any status	Withdrawn in Phase III	Any status	Problematic
Any status	Withdrawn by EMEA in 2009	Any status	Problematic
Experimental; Investigational; Small Molecule	Approved, Preclinical, Phase I, Phase I/II, Phase II/III, Phase III, Phase IV, or NA	Any status	Experimental
Experimental; Small Molecule	Approved, Preclinical, Phase I, Phase I/II, Phase II/III, Phase III, Phase IV, or NA	Any status	Experimental
Approved; Nutraceutical; Small Molecule	Preclinical, Phase I, Phase I/II, Phase II/III, Phase III, Phase IV, or NA	Any status	Experimental
Approved; Biotech; Investigational	Preclinical, Phase I, Phase I/II, Phase II/III, Phase III, Phase IV, or NA	Any status	Experimental
Approved; Biotech	Preclinical, Phase I, Phase I/II, Phase II/III, Phase III, Phase IV, or NA	Any status	Experimental
Approved; Small Molecule	Preclinical, Phase I, Phase I/II, Phase II/III, Phase III, Phase IV, or NA	Any status	Experimental
Approved; Small Molecule	Preclinical, Phase I, Phase I/II, Phase II/III, Phase III, Phase IV, or NA	Non-Therapeutic	Experimental
