# Supplementary material for: Identifying problematic drugs based on the characteristics of their targets
Source: Front Pharmacol. 2015 Sep 1;6:186. doi: 10.3389/fphar.2015.00186 (PMC4555035; doi:10.3389/fphar.2015.00186)
Supplement: Supplementary Table 4 — Computational classification of marketed drugs. [file Table4.XLS]

## Sheet: Sheet1
Drug	Status	Rejection_Score	KStar	NaiveBayes	MLP	IB1	Decorate	END	ThresholdSelector	JRip	PART	RandomTree	RandomForest	RotationForest	J48	SVM
(-)-3PPP, Maryland	Problematic	0.999251	1	0.999979	0.998159	1	0.971806	1	0.539353	1	1	1	1	0.999594	1	1
(S)-(+)-Dimethindene maleate	Approved	0.998917	1	0.999681	0.999135	1	0.993921	0.996948	0.630307	0.999192	0.99791	1	1	0.997614	0.996948	1
(S)-amisulpride	Problematic	0.99969	1	0.984451	0.999278	1	0.997904	0.997906	0.518811	0.994326	1	1	1	0.999791	0.997906	1
[3-(4-Bromo-2-Fluoro-Benzyl)-7-Chloro-2,4-Dioxo-3,4-Dihydro-2h-Quinazolin-1-Yl]-Acetic Acid	Problematic	0.866374	0.622809	0.002875	0.985096	1	1	1	0.458449	1	0.985294	1	1	0.991217	1	1
1-(2-Phenylethyl)-4-phenyl-4-acetoxypiperidine	Approved	0.000551	0.00012	0.006809	0	0	0.021701	0	0.069983	0	0	0	0	0.001532	0	0
1-(5-Tert-Butyl-2-P-Tolyl-2h-Pyrazol-3-Yl)-3-[4-(2-Morpholin-4-Yl-Ethoxy)-Naphthalen-1-Yl]-Urea	Problematic	0.933224	1	0.986649	0.999986	1	0.642407	1	0.692001	0.999254	1	1	1	0.799686	1	1
1192U90	Problematic	0.999094	1	0.999982	0.998322	1	0.963943	1	0.584907	0.99788	1	1	1	0.99896	1	1
17-Dmag	Problematic	0.978882	0.938198	0.325876	0.999468	1	1	1	0.119831	0.999188	1	1	1	0.99898	1	1
2-(4-Morpholinyl)-8-Phenyl-4h-1-Benzopyran-4-One	Problematic	0.008085	0.024165	0.999064	8.9e-05	0	0.093875	0	0.169478	0	0	0	0	0	0	0
3-(2,6-dichloro-3-fluorobenzyloxy)-5-(1-(piperidin-4-yl)-1h-pyrazol-4-yl)pyridin-2-amine	Approved	0.999592	0.999007	0.996108	0.999985	1	0.955339	1	0.790424	0.998479	1	1	1	0.999784	1	1
3-Methylfentanyl	Approved	0.999827	1	0.998408	0.999888	1	0.992968	1	0.716468	0.999242	1	1	1	0.999592	1	1
3-Methylthiofentanyl	Approved	0.999827	1	0.998408	0.999888	1	0.992968	1	0.716468	0.999242	1	1	1	0.999592	1	1
3,4-Methylenedioxyamphetamine	Approved	0.994156	0.985675	0.701116	0.99957	1	0.989224	1	0.170442	1	1	1	1	0.997222	1	1
3,4-Methylenedioxymethamphetamine	Approved	0.003277	0.00833	0.083365	3.2e-05	0	0.001828	0.003656	0.320662	0	0	0	0	0.00147	0.003656	0
4-(1-(4-(2-(dimethylamino)ethoxy)phenyl)-2-phenylbut-1-enyl)phenol	Approved	0.278171	0.731987	0.194312	0.001006	0	0.049783	0.002821	0.52477	0.002829	0.002821	0	0	0.101518	0.002821	0
4-[3-(4-butoxy-phenoxy)-propyl]-morpholine	Approved	0.999937	0.999997	0.999808	1	1	0.997023	1	0.921916	0.999351	1	1	1	0.999814	1	1
4-Androstenedione	Approved	0.00715	0.020315	0.322711	4.9e-05	0	0.303809	0	0.58233	0.001558	0	0	0	0.001087	0	0
4-Methoxyamphetamine	Approved	0.006397	0.013238	0.139509	0.00033	0	0.001116	0	0.376167	0	0	0	0	0.005622	0	0
5-HT4/D2 antagonists	Problematic	0.966254	1	0.9931	0.999832	1	0.971234	1	0.762355	0.997877	1	1	1	0.89893	1	1
6-Fluoro-2-(2'-Fluoro-1,1'-Biphenyl-4-Yl)-3-Methylquinoline-4-Carboxylic Acid	Problematic	0.901515	0.906836	0.024563	1	1	0.996241	1	0.965489	0.997741	1	1	0.8	0.79771	1	1
A-425619	Approved	0.029943	0.078095	0.861827	0.000318	0	0.084857	0.003322	0.787589	0	0.003322	0	0	0.011415	0.003322	0
A-993610	Approved	0.029943	0.078095	0.861827	0.000318	0	0.084857	0.003322	0.787589	0	0.003322	0	0	0.011415	0.003322	0
Abacavir	Approved	0.680021	0.349131	0.845743	0.993629	0	0.782207	0.989691	0.288922	0	0.985507	1	0.8	0.697304	0.989691	0
Abaperidone hydrochloride	Problematic	0.999371	1	0.997407	0.998586	1	1	1	0.593273	1	1	1	1	0.999528	1	1
Abarelix	Problematic	0.000409	3.1e-05	0.276761	0.000199	0	0.018985	0.002674	0.308882	0	0	0	0	0.000998	0.002674	0
Abatacept	Approved	0.575144	0.91918	0.880702	0.106987	0	0.06932	0	0.523131	0	0	0	0	0.699264	0	1
Abciximab	Approved	0.020425	0.060888	0.360354	0.000145	0	0.095422	0	0.47895	0	0	0	0	0.000241	0	0
ABT-239	Problematic	0.999871	1	0.951785	0.999731	1	0.964893	1	0.523495	0.999257	1	1	1	0.999883	1	1
ABT-761	Problematic	0.006787	0.02014	0	2e-06	0	0.033453	0	0	0	0	0	0	0.000218	0	0
ABT-894	Problematic	0.005012	0.014286	0.301157	3.2e-05	0	0.045035	0	0.419805	0	0	0	0	0.000718	0	0
AC-162352	Problematic	0.999587	1	0.96811	0.999979	1	0.99412	0.998947	0.596529	0.99855	0.998947	1	1	0.998782	0.998947	1
Acamprosate	Approved	0.326118	0.463974	0.279153	0.232513	1	0.548108	0	0.605375	0	0.995575	1	0.5	0.281868	0	0
Acebutolol	Approved	0.001043	0.000725	0.401723	2.4e-05	0	0.017463	0	0.428783	0	0	0	0	0.002381	0	0
Acenocoumarol	Approved	0.075543	0.106898	0.342689	0.051866	0	0.230654	0	0.236027	0	0	0	0.2	0.067866	0	0
Acepromazine	Approved	0.999905	1	0.999823	0.999997	1	0.954987	0.999169	0.639614	1	0.999169	1	1	0.99972	0.999169	1
Aceprometazine	Approved	0.998917	1	0.999681	0.999135	1	0.993921	0.996948	0.630307	0.999192	0.99791	1	1	0.997614	0.996948	1
Acetaminophen	Approved	0.000597	0.000185	0.056755	3.4e-05	0	0.439491	0	0.255773	0	0	0	0	0.001571	0	0
Acetazolamide	Approved	0.024193	0.070313	0.029432	0	0	0.231985	0.007042	0.032478	0	0.006579	0	0	0.002267	0.007042	0
Acetohexamide	Approved	0.0134	0.037575	0.103785	0.001555	0	0.008333	0	0.133318	0.015625	0	0	0	0.00107	0	0
Acetohydroxamic Acid	Approved	0.231593	0.132254	0.239131	0.562285	0	0.038263	0	0.18591	0.016949	0	0	0	0.000239	0	0
Acetophenazine	Approved	0.999528	1	0.975809	0.999645	1	1	1	0.589761	0.997627	1	1	1	0.998938	1	1
Acetyldigitoxin	Approved	0.995858	0.992249	0.461681	0.999994	1	0.997253	1	0.680301	0	0.007874	1	0.8	0.99533	1	1
Acetylsalicylic acid	Approved	0.000356	7.1e-05	0.091233	4.7e-05	0	0.398724	0.001466	0.42733	0	0.001466	0	0	0.00095	0.001466	0
Acitretin	Approved	0.000344	0.000126	0.06193	0.000466	0	0.38615	0.00135	0.236343	0.001311	0.00135	0	0	0.000442	0.00135	0
Aclarubicin	Approved	0.019463	0.052916	0.575286	0.003944	0	0.005042	0.006944	0.58445	0	0.004329	0	0	0.001528	0.006944	0
Acrivastine	Approved	0.999811	1	0.999728	0.999658	1	0.954509	1	0.569778	1	1	1	1	0.999774	1	1
Adapalene	Approved	0.000378	3e-05	0.067374	1.1e-05	0	0.415356	0.001332	0.27784	0.001304	0	0	0	0.001092	0.001332	0
Adatanserin	Problematic	0.999896	1	0.985814	1	1	0.96676	1	0.61868	0.999265	1	1	1	0.999689	1	1
Adenine	Approved	0.005139	0.013798	0.89471	0.000747	0	0.171474	0.009615	0.439127	0.999211	0.008621	1	0.5	0.00087	0.009615	0
Adenosine	Approved	0.000331	9.1e-05	0.385131	0.000123	0	0.441593	0.001328	0.678875	0	0.001328	0	0	0.000781	0.001328	0
Adenosine monophosphate	Approved	0.594077	0.273434	0.886438	0.99975	0	0.697971	1	0.359804	1	1	1	1	0.509048	1	1
Adenosine triphosphate	Approved	0.000678	8.4e-05	0.134154	1.8e-05	0	0.426016	0.001332	0.47555	0	0.001332	0	0	0.001932	0.001332	0
Adinazolam	Approved	0.000876	0.001585	0.028184	1.7e-05	0	0.193084	0	0.062357	0	0	0	0	0.001027	0	0
ADX10059	Problematic	0.257532	0.158876	0.979819	0.04881	0	0.145711	0.1	0.686225	0.020833	0	0	0.2	0.56491	0.1	0
AEE-788	Problematic	0.999691	0.999655	0.997142	0.999999	1	0.966673	1	0.777017	1	1	1	1	0.999418	1	1
Affinitak	Problematic	0.99946	1	0.995626	0.999054	1	0.974241	1	0.637226	0.997877	1	1	1	0.999325	1	1
AG-021541	Problematic	0.705725	0.698388	0.012761	0.818319	1	0.672164	1	0.018322	0	0.001214	0	0.5	0.600468	1	1
AG-024322	Problematic	0.977052	0.998977	0.986403	0.932384	1	0.811307	1	0.519026	1	1	1	1	0.999797	1	1
Agomelatine	Problematic	0.000577	0.000434	0.692302	0.000298	0	0.018985	0.002674	0.423196	0	0	0	0	0.000998	0.002674	0
Ajmaline	Approved	0.001004	1.7e-05	0.117098	0	0	0.00377	0.003958	0.373352	0.004335	0.003958	0	0	0.002996	0.003958	0
Albendazole	Approved	0.003356	0.009082	0	0	0	0.092491	0.004739	0	0.004878	0.004651	0	0	0.000986	0.004739	0
Alcaftadine	Approved	0.998917	1	0.999681	0.999135	1	0.993921	0.996948	0.630307	0.999192	0.99791	1	1	0.997614	0.996948	1
Alclometasone	Approved	0.000495	0.000552	0.075687	0	0	0.251466	0	0.302626	0	0.002857	0	0	0.000934	0	0
Alefacept	Approved	0.027322	0.08096	0.712004	7.7e-05	0	0.004432	0.007937	0.492084	0.001337	0.007937	0	0	0.00093	0.007937	0
Alemtuzumab	Approved	0.232456	0.652935	0.913779	0.039877	0	0.00637	0.005747	0.714841	0.995976	0.011364	0	0.6	0.004557	0.005747	1
Alendronate	Approved	0.002528	0.005218	0.66099	0.000222	0	0.374515	0.011494	0.561019	0.009524	0.006494	0	0	0.002142	0.011494	0
Alfacalcidol	Approved	0.029162	0.076827	0.714305	0.00625	0	0.025	0.05	0.074559	0	0.011765	0	0	0.004408	0.05	0
Alfentanil	Approved	0.000264	2e-06	0.064758	0	0	0.007152	0	0.291771	0.001299	0	0	0	0.000789	0	0
Alglucosidase alfa	Approved	0.990367	0.975316	1	0.999329	1	0.991964	0.996988	0.107131	0.999285	0.996988	1	1	0.996456	0.996988	1
Aliskiren	Approved	0.403429	0.574004	0.990205	0.432587	0	0.608456	1	0.397025	0.999292	1	1	0.9	0.203694	1	0
Alitretinoin	Approved	0.000415	0.000596	0.965827	6e-06	0	0.004047	0	0.336332	0	0	0	0	0.000643	0	0
Alizapride	Approved	0.99969	1	0.984451	0.999278	1	0.997904	0.997906	0.518811	0.994326	1	1	1	0.999791	0.997906	1
Allopurinol	Approved	0.0037	0.010143	0	3e-06	0	0.002439	0.004878	0	0.004975	0.004878	0	0	0.000954	0.004878	0
Almitrine	Approved	0.995858	0.992249	0.461681	0.999994	1	0.997253	1	0.680301	0	0.007874	1	0.8	0.99533	1	1
Almotriptan	Approved	0.000434	0.000544	0.097723	5.7e-05	0	0.223781	0.001422	0.363459	0	0.001422	0	0	0.000701	0.001422	0
Alosetron	Problematic	0.000398	5e-06	0.050679	0.000191	0	0.001933	0.002674	0.206037	0	0	0	0	0.000998	0.002674	0
Alpha-1-proteinase inhibitor	Approved	0.002292	0.000992	0.882206	0.000456	0	0.490133	0	0.39064	0	0	0	0	0.005428	0	0
Alpha1-proteinase inhibitor	Approved	0.006379	0.017391	0	2e-06	0	0.011683	0	0	0	0.005587	0	0	0.001744	0	0
Alprazolam	Approved	0.014091	0.037035	0.16714	0.001805	0	0.208714	0	0.215463	0	0	0	0	0.003433	0	0
Alprenolol	Approved	0.007789	0.022183	0.999556	0	0	0.072534	0	0.481103	0	0	0	0	0.001183	0	0
Alprostadil	Approved	0.999842	1	0.928954	0.99963	1	1	1	0.487905	0.998617	1	1	1	0.999895	1	1
Alseroxylon	Approved	0.041651	0.022505	0.231337	0.001295	0	0.00601	0.004161	0.736977	0.001445	0.004161	0	0	0.101153	0.004161	0
Altretamine	Approved	0.000857	7.2e-05	0.061904	1e-06	0	0.057761	0.00134	0.185649	0.002667	0	0	0	0.002498	0.00134	0
Aluminium	Approved	0.961011	0.887063	0.999995	0.997411	1	0.714653	1	0.695384	0.997912	1	1	1	0.998559	1	1
Alverine	Approved	0.999448	1	0.999809	0.99989	1	0.998171	0.998929	0.629348	0.999209	0.998929	1	1	0.998456	0.998929	1
Alvimopan	Approved	0.999827	1	0.998408	0.999888	1	0.992968	1	0.716468	0.999242	1	1	1	0.999592	1	1
Amantadine	Approved	0.005426	0.011207	0.418644	0.002435	0	0.2047	0.023256	0.484681	0	0	0	0	0.002637	0.023256	0
Ambenonium	Approved	0.996458	0.999268	0.977064	0.999905	1	0.95778	0.99635	0.607044	0.998541	0.99635	1	0.9	0.990201	0.99635	1
ambenonium chloride	Approved	0.998446	0.997674	0.318321	0.99918	1	0.993791	0.981982	0.518898	0.999229	1	1	1	0.998482	0.981982	1
Ambrisentan	Approved	0.999409	1	0.999982	0.998324	1	0.970166	1	0.95416	1	1	1	1	0.999903	1	1
Amcinonide	Approved	0.643481	0.629937	0.360757	0.999846	0	0.972513	1	0.355414	0.181818	1	1	0.7	0.300661	1	1
AMD-070	Problematic	0.999761	1	0.988	0.999943	1	0.988149	1	0.750443	0.999298	1	1	1	0.99934	1	1
Amelubant	Problematic	0.999834	1	0.999812	0.999932	1	1	1	0.514096	0.997753	1	1	1	0.999571	1	1
AMG 076	Problematic	0.999987	1	0.996314	0.999961	1	0.981595	1	0.684473	1	1	1	1	1	1	1
AMG 623	Problematic	0.998033	0.99938	0.992749	0.999957	1	1	1	0.576728	0.997141	1	1	1	0.994761	1	1
AMG-517	Problematic	0.029943	0.078095	0.861827	0.000318	0	0.084857	0.003322	0.787589	0	0.003322	0	0	0.011415	0.003322	0
AMG-8562	Approved	0.029943	0.078095	0.861827	0.000318	0	0.084857	0.003322	0.787589	0	0.003322	0	0	0.011415	0.003322	0
AMG-8563	Approved	0.027174	0.079383	0.882818	0.000308	0	0.113208	0	0.767221	0	0	0	0	0.001831	0	0
Amifostine	Approved	0.011663	0.027906	0.955513	0.000383	0	0.234224	0	0.605852	0.019608	0	0	0	0.006699	0	0
Amiloride	Approved	0.863015	0.589955	0.991056	0.999757	1	0.584296	1	0.373476	0.999312	1	1	1	0.999333	1	1
Amineptine	Problematic	6e-04	0.000612	0.050037	0.000192	0	0.001933	0.002674	0.228669	0	0	0	0	0.000998	0.002674	0
Aminocaproic Acid	Approved	0.066516	0.083981	0.391813	0.000254	0	0.229882	0	0.87408	0	0	0	0	0.115313	0	0
Aminoglutethimide	Approved	0.00072	9.2e-05	0.077814	0.000186	0	0.00363	0	0.227638	0	0	0	0	0.001883	0	0
Aminophenazone	Problematic	0.000415	5.4e-05	0.03703	0.000192	0	0.001933	0.002674	0.126662	0	0	0	0	0.000998	0.002674	0
Aminophylline	Approved	0.000613	0.000175	0.090541	0.00032	0	0.029239	0	0.389542	0	0	0	0	0.001342	0	0
Aminopterin	Approved	0.002932	0.008552	0	1.7e-05	0	0.128886	0	0	0	0	0	0	0.000227	0	0
Aminosalicylic Acid	Approved	0.031344	0.002063	0	1e-06	0	0.333483	0.002137	1e-06	0.002985	0	0	0	0.09197	0.002137	0
Amiodarone	Approved	0.001053	0.00094	0.955276	0.000196	0	0.002957	0	0.283525	0.001529	0	0	0	0.002022	0	0
Amisulpride	Approved	0.999562	1	0.991186	0.999901	1	0.965122	1	0.569838	0.998018	1	1	1	0.998785	1	1
Amitriptyline	Approved	0.003979	0.008643	0.588047	9e-06	0	0.069179	0	0.550827	0	0.004505	0	0	0.003285	0	0
Amlexanox	Approved	0.008306	0.02415	0.139508	5.6e-05	0	0.083854	0.001412	0.466455	0	0	0	0	0.000712	0.001412	0
Amlodipine	Approved	0.000344	0.000167	0.069366	1.6e-05	0	0.348811	0.00141	0.425629	0.00141	0	0	0	0.000851	0.00141	0
Amobarbital	Approved	0.000539	0.000749	0.069462	1.7e-05	0	0.00047	0.00141	0.210103	0.00141	0	0	0	0.000851	0.00141	0
Amodiaquine	Approved	0.000628	0.000301	0.082879	2.2e-05	0	0	0	0.24316	0	0	0	0	0.00156	0	0
Amoxapine	Approved	0.021625	0.062644	0.743282	0.001023	0	0.004965	0	0.488326	0	0	0	0	0.001209	0	0
Amoxicillin	Approved	0.000967	4.4e-05	0.037202	0.00012	0	0.091807	0	0.137402	0	0	0	0	0.002738	0	0
Amphetamine	Approved	0.001724	0.001253	0.078342	3e-06	0	0.05866	0	0.314464	0	0	0	0	0.003918	0	0
Amphotericin B	Approved	0.99789	0.996037	1	0.999922	1	0.992192	0.996656	0.570985	0.997874	0.996656	1	1	0.997711	0.996656	1
Amrinone	Approved	0.018151	0.052842	0.524923	6.1e-05	0	0.082737	0.001431	0.546265	0	0	0	0	0.00155	0.001431	0
Amsacrine	Approved	0.001132	0.001543	0.165564	0.000122	0	0.423525	0	0.429319	0	0	0	0	0.001731	0	0
Amyl Nitrite	Approved	0.168776	0.178128	0.245691	0.031535	0	0.037564	0	0.743284	0	0	0	0	0.296665	0	0
AN-9	Problematic	0.963033	0.896407	0.387183	0.999523	1	0.933333	1	0.112124	0.99759	1	1	1	0.993169	1	1
Anagrelide	Approved	0.191232	0.139892	0.361553	0.037859	0	0.5522	1	0.339151	0	1	1	1	0.395944	1	1
Anakinra	Approved	0.004483	0.005033	0.932889	0.000126	0	0.219637	0	0.670832	0	0	0	0	0.00829	0	0
Anastrozole	Approved	0.000657	0.000343	0.083936	1.2e-05	0	0	0	0.137703	0	0	0	0	0.001616	0	0
Androstanedione	Approved	0.614647	0.695095	0.312777	0.237734	1	0.326789	0	0.770359	0.999265	0	0	0.5	0.911111	0	1
Anidulafungin	Approved	0.001107	0.000328	0.07961	0.000227	0	0.002011	0	0.12983	0	0.002062	0	0	0.002766	0	0
Anileridine	Approved	0.99975	1	0.999878	1	1	0.967512	1	0.73198	0.998072	1	1	1	0.999252	1	1
Anisotropine Methylbromide	Approved	0.99997	1	0.999922	0.999909	1	0.982426	1	0.692629	1	1	1	1	1	1	1
Anistreplase	Approved	0.035689	0.105422	0.179035	0.000138	0	0.198703	0	0.664801	0	0	0	0	0.001506	0	0
Antazoline	Approved	0.999811	1	0.999728	0.999658	1	0.954509	1	0.569778	1	1	1	1	0.999774	1	1
Antazoline hydrochloride	Approved	0.998917	1	0.999681	0.999135	1	0.993921	0.996948	0.630307	0.999192	0.99791	1	1	0.997614	0.996948	1
Antihemophilic Factor	Approved	0.646135	0.345718	0.297234	0.986647	0	0.090164	0	0.826987	0.003145	0.977778	0	0	0.606041	0	0
Antipyrine	Approved	0.000507	0.000221	0.158384	1.2e-05	0	0.349335	0.001427	0.46951	0	0	0	0	0.001289	0.001427	0
Antithymocyte globulin	Approved	0.050169	0.14904	0.388526	0.000257	0	0.035254	0	0.492463	0	0	0	0	0.001209	0	0
Antrafenine	Approved	0.997618	0.997164	0.999986	0.999986	1	0.98282	0.988235	0.996421	1	0.988506	1	1	0.995703	0.988235	1
AOD-9604	Problematic	0.013799	0.039781	0.558154	0.000438	0	0.02653	0	0.538217	0	0	0	0	0.001179	0	0
Apafant	Problematic	0.999671	1	0.999634	0.999986	1	0.997998	0.998938	0.592336	0.999214	0.998938	1	1	0.999029	0.998938	1
APD668	Problematic	0.996829	0.997426	0.999515	0.997212	1	0.999356	1	0.511005	0.999205	1	1	1	0.995849	1	1
Apomorphine	Approved	0.035786	0.098224	0.785556	0.008635	0	0.364603	0.004121	0.63163	0	0.004121	0	0	0.000499	0.004121	0
Apraclonidine	Approved	0.999843	1	0.968811	0.999992	1	0.999158	1	0.648103	1	1	1	1	0.999538	1	1
Aprepitant	Approved	0.001524	0.00052	0.067443	2.9e-05	0	0.041517	0.001969	0.175331	0.004478	0.009585	0	0	0.004023	0.001969	0
Aprindine	Approved	0.011296	0.025939	0.321733	0.000204	0	0.019466	0.019048	0.537603	0.021277	0.01875	0	0	0.007747	0.019048	0
Aprobarbital	Approved	0.000998	0.000463	0.054349	4.1e-05	0	0.031079	0.001114	0.141212	0.001264	0	0	0	0.002489	0.001114	0
Aprotinin	Problematic	0.001562	0.003471	0.247295	0.000217	0	0.001933	0.002674	0.458994	0.007576	0	0	0	0.000998	0.002674	0
Arbutamine	Approved	0.998295	1	0.995266	0.996786	1	0.994925	0.997972	0.678638	0.998028	1	1	1	0.998099	0.997972	1
Arcitumomab	Approved	0.793221	0.593603	0.786537	0.983035	0	0.341866	0.019048	0.848229	0.018634	0.945652	1	0.2	0.803025	0.019048	1
Ardeparin	Problematic	0.05776	0.169885	0	0.000107	0	0	0	0	0.03125	0.027397	1	0.3	0.003289	0	0
Arformoterol	Approved	0.000517	8e-06	0.071087	3e-05	0	0.001474	0.001389	0.291611	0.001443	0.001389	0	0	0.001511	0.001389	0
Argatroban	Approved	0.003936	0.00436	0.099662	2.7e-05	0	0.035787	0.001961	0.322069	0.005952	0.00202	0	0	0.00742	0.001961	0
Aripiprazole	Approved	0.026115	0.073506	0.907092	5.7e-05	0	0.061012	0.023364	0.520313	0.005952	0	0	0	0.004782	0.023364	0
Arsenic trioxide	Approved	0.0745	0.218438	0.131876	1.7e-05	0	0.42476	0.001969	0.535251	0.007055	0.002024	0	0	0.005047	0.001969	0
Artemether	Approved	0.001845	0.000253	0.078724	3.2e-05	0	0.002417	0.001969	0.171254	0.005997	0.002114	0	0	0.005251	0.001969	0
Artemisinin	Approved	0.000857	7.2e-05	0.061904	1e-06	0	0.057761	0.00134	0.185649	0.002667	0	0	0	0.002498	0.00134	0
Asasantin	Approved	0.999823	1	0.999999	0.999866	1	0.960957	1	1	1	1	1	1	0.999603	1	1
Asenapine	Approved	0.999899	1	0.986469	0.999894	1	0.999077	1	0.626544	0.997317	1	1	1	0.999804	1	1
Asoprisnil	Problematic	0.999209	0.999454	0.993147	0.999994	1	0.837951	1	0.839198	0.995845	1	1	0.9	0.998179	1	1
Aspartame	Approved	0.135852	0.134526	0.540116	0.264696	0	0.246144	0.025	0.796404	0.047619	0.028455	0	0.1	0.008336	0.025	0
Astemizole	Problematic	0.02604	0.054323	0.952907	0.022918	0	0.068905	0.002674	0.492036	0.007576	0	0	0	0.000878	0.002674	0
Atazanavir	Approved	0.00193	0.000246	0.066475	3.3e-05	0	0.008757	0.005952	0.118546	0.005376	0.011673	0	0	0.005513	0.005952	0
Atenolol	Approved	0.999798	1	0.995672	0.999394	1	0.959843	1	0.607456	0.999343	1	1	1	1	1	1
Atomoxetine	Approved	0.000136	9e-06	0.012853	3.4e-05	0	0.066586	0	7.7e-05	0	0	0	0	0.000365	0	0
Atorvastatin	Approved	0.000432	0.000249	0.113563	0.000122	0	0.019463	0	0.284907	0	0	0	0	0.000924	0	0
Atovaquone	Approved	0.980478	0.943442	0.992944	0.999989	1	0.866972	1	0.17831	0.999303	1	1	1	0.998003	1	1
Atracurium	Approved	0.040074	0.115768	0.160425	0.000367	0	0.032578	0	0.508686	0	0	0	0	0.004087	0	0
Atrasentan	Problematic	0.999952	1	0.959121	0.99996	1	0.961823	1	0.543597	0.999261	1	1	1	0.999895	1	1
Atropine	Approved	0.024767	0.035396	0.777182	0.018253	0	0.130402	0.002801	0.544007	0	0.002801	0	0	0.020653	0.002801	0
Auranofin	Approved	0.008487	0.02308	0.452126	0.000242	0	0.424993	0.003067	0.642462	0.001529	0.003175	0	0	0.00214	0.003067	0
AVE-5997EF	Problematic	0.99903	1	0.999964	0.997881	1	0.98028	1	0.555478	0.997771	1	1	1	0.999211	1	1
AVE1625	Problematic	0.999679	1	0.984636	0.999475	1	0.964561	1	0.526369	0.998305	1	1	1	0.999562	1	1
AVI-4065	Problematic	0.97632	0.934108	0.721379	1	1	0.996479	1	0.9947	0.997915	1	1	1	0.99485	1	1
Azacitidine	Approved	0.999862	1	0.999398	0.999997	1	1	1	0.93254	1	1	1	1	0.999591	1	1
Azatadine	Approved	0.000588	2.7e-05	0.136966	3.4e-05	0	0.074431	0	0.367325	0	0	0	0	0.001702	0	0
Azathioprine	Approved	0.993842	0.986963	1	0.999946	1	0.997244	0.995935	0.462555	0.999356	0.995935	1	1	0.994617	0.995935	1
AZD-9272	Problematic	0.046482	0.039426	0.999962	2.1e-05	0	0.208523	0	0.011305	0	0	0	0	0.1	0	0
AZD-9684	Problematic	0.993181	0.987365	0.744111	0.998341	1	0.954362	1	0.533501	1	1	1	1	0.993837	1	1
AZD1175	Problematic	0.999679	1	0.984636	0.999475	1	0.964561	1	0.526369	0.998305	1	1	1	0.999562	1	1
AZD1236	Problematic	0.998791	0.999096	0.512141	0.997277	1	0.897432	0.993333	0.590041	0.997717	1	1	1	1	0.993333	1
AZD1704	Problematic	0.999712	1	0.973537	0.999468	1	0.989286	0.998906	0.536482	0.998539	0.998906	1	1	0.999669	0.998906	1
AZD1940	Problematic	0.999679	1	0.984636	0.999475	1	0.964561	1	0.526369	0.998305	1	1	1	0.999562	1	1
AZD2207	Problematic	0.999712	1	0.973537	0.999468	1	0.989286	0.998906	0.536482	0.998539	0.998906	1	1	0.999669	0.998906	1
AZD2624	Problematic	0.999768	1	0.99987	0.999304	1	0.986613	1	0.603375	0.999195	1	1	1	1	1	1
AZD4769	Problematic	0.999657	0.999983	0.975958	0.999995	1	0.997709	1	0.667693	0.997173	1	1	1	0.998992	1	1
AZD4818	Problematic	0.999674	1	0.95114	0.999999	1	0.974176	0.998932	0.642313	0.996434	0.998932	1	1	0.999023	0.998932	1
AZD5672	Problematic	0.999735	1	0.972965	0.999907	1	0.99435	1	0.609423	0.996421	1	1	1	0.999297	1	1
AZD5904	Problematic	0.014281	0.035894	0.177769	0.005544	0	0.022276	0	0.000914	0.008475	0.009615	0	0	0.001406	0	0
AZD6918	Problematic	0.9997	1	0.999983	0.99999	1	0.96834	1	0.841534	0.999279	1	1	1	0.999109	1	1
AZD8075	Problematic	0.999671	1	0.949556	0.999981	1	0.955961	1	0.506702	0.999296	1	1	1	0.999031	1	1
AZD9056	Problematic	0.992946	0.981574	0.998392	0.999885	1	0.957605	1	0.14054	0.997789	1	1	1	0.997379	1	1
Azelaic Acid	Approved	0.931792	0.89579	0.703511	0.999586	1	0.996097	1	0.098366	0.999225	1	1	1	0.9	1	1
Azelastine	Approved	0.001909	0.000233	0.0545	1e-05	0	0.024105	0.001931	0.137765	0.008418	0.001927	0	0	0.005485	0.001931	0
Azithromycin	Approved	0.001909	0.00023	0.058455	1.1e-05	0	0.004044	0.001931	0.115003	0.008418	0.001927	0	0	0.005485	0.001931	0
Bacitracin	Approved	0.03447	0.092215	0.172528	2e-06	0	0.363004	0.001931	0.526265	0.007813	0.001927	0	0	0.011194	0.001931	0
Baclofen	Approved	0.42001	0.728514	0.204696	0.031799	0	0.61548	0.011905	0.497695	0.006791	0.983871	0	0.1	0.499716	0.011905	0
Balicatib	Problematic	0.999566	0.999971	0.962891	0.999614	1	0.95418	1	0.631565	0.999318	1	1	1	0.999113	1	1
Balsalazide	Approved	0.002094	0.005871	0.089993	1.7e-05	0	0.001853	0.002837	0.371405	0.001555	0.002837	0	0	0.000395	0.002837	0
Bambuterol	Approved	5e-04	0.000276	0.099832	2.4e-05	0	0.033743	0.002736	0.469734	0	0.002736	0	0	0.001201	0.002736	0
Barbital	Approved	0.003186	0.007397	0.004347	0	0	0.000493	0	0.031991	0	0	0	0	0.002162	0	0
Barbiturate	Approved	0.54151	0.832263	0.517017	0.091675	1	0.950037	1	0.18706	1	1	1	1	0.70059	1	0
Barbituric acid derivative	Approved	0.00384	0.007315	0.854999	0.000126	0	0.007631	0	0.175456	0.001575	0	0	0	0.004081	0	0
Batimastat	Problematic	0.099231	0.296273	0.186536	4.8e-05	0	0.001288	0	0.501326	0.005974	0	0	0	0.001374	0	0
BB-3644	Problematic	0.891231	0.801422	0.942531	0.996908	0	1	1	0.426195	0.997713	0.982955	1	0.9	0.875363	1	1
BCTC	Approved	0.029943	0.078095	0.861827	0.000318	0	0.084857	0.003322	0.787589	0	0.003322	0	0	0.011415	0.003322	0
Becaplermin	Approved	0.001206	0.002621	0.095863	6.7e-05	0	0.001927	0.002732	0.393891	0.001408	0.002732	0	0	0.000931	0.002732	0
Beclometasone dipropionate	Approved	0.001183	0.000371	0	0	0	0.256272	0	0	0	0	0	0	0.003178	0	0
Belaperidone	Problematic	0.999872	1	1	1	1	0.819335	1	0.99692	0.998529	1	1	1	0.999617	1	1
Benazepril	Approved	0.996348	0.996049	1	0.997082	1	0.994792	1	0.867756	1	1	1	1	0.995913	1	1
Bendroflumethiazide	Approved	0.76594	0.797784	0.493153	0.999495	0	0.972895	1	0.335456	0.999302	1	1	1	0.500541	1	1
Benoxaprofen	Problematic	0.993494	0.980637	0.997417	0.999845	1	0.968267	1	0.080571	0.999295	1	1	1	1	1	1
Bentiromide	Approved	0.01014	0.028276	0.356195	0.000155	0	0.000921	0	0.700674	0	0	0	0	0.001989	0	0
Benzatropine	Approved	0.003608	0.006049	0.412458	0.003016	0	0.0027	0	0.490361	0	0	0	0	0.001759	0	0
Benzocaine	Approved	0.252967	0.451693	0.399359	0.210339	0	0.071429	0	0.431911	0	1	0	0	0.096868	0	0
Benzonatate	Approved	0.070143	0.091337	0.999351	0.005351	0	0.043959	0.003436	0.857665	0.008197	0.004115	0	0.1	0.11374	0.003436	0
Benzphetamine	Approved	0.000784	0.001297	0.113814	3e-05	0	0.274198	0	0.421272	0	0	0	0	0.001027	0	0
Benzquinamide	Approved	0.9999	1	0.997652	0.9998	1	0.978772	1	0.664355	0.999288	1	1	1	0.999899	1	1
Benzthiazide	Approved	0.717127	0.934779	0.065177	0.913681	1	0.921292	1	0.157241	0.999143	1	1	0.8	0.30292	1	1
Benzyl Benzoate	Approved	0.994237	0.987064	0.928712	1	1	0.993534	1	0.099972	0.999316	1	1	1	0.995646	1	1
Benzylpenicilloyl Polylysine	Approved	0.003384	0.004802	0.667676	8.1e-05	0	0.176354	0	0.655268	0	0	0	0	0.00527	0	0
Bepridil	Approved	0.275752	0.073908	0.999788	0.455447	0	0.797592	0.990338	0.930439	1	0.990338	0	0.3	0.297901	0.990338	0
Betahistine	Approved	0.999729	1	0.999871	0.999296	1	0.997859	1	0.52881	0.99628	1	1	1	0.999892	1	1
Betamethasone	Approved	0.000152	2.8e-05	0.519413	3e-06	0	0.055869	0	0.000448	0	0	0	0	0.000424	0	0
betamethasone phosphate	Approved	0.335068	0.473984	0.999138	0.448427	0	0.007071	0	0.608068	0.02381	0	0	0	0.082793	0	0
Betaxolol	Approved	0.000722	0.000138	0.986268	3.8e-05	0	0.004322	0	0.363505	0	0	0	0	0.001991	0	0
Betazole	Approved	0.999967	1	0.999999	1	1	0.98714	1	1	0.999171	1	1	1	0.9999	1	1
Bethanechol	Approved	0.999411	1	0.999401	0.999917	1	0.988314	0.998954	0.538314	0.998414	0.998954	1	1	0.998317	0.998954	1
Bethanidine	Approved	0.068774	0.204026	0.996816	3.8e-05	0	0.111379	0.008721	0.484053	0.018072	0	0	0	0.002256	0.008721	0
Bevantolol	Approved	0.003059	0.007144	0	4e-05	0	0.325269	0.008721	0	0	0	0	0	0.001992	0.008721	0
Bevasiranib	Problematic	0.99946	1	0.995626	0.999054	1	0.974241	1	0.637226	0.997877	1	1	1	0.999325	1	1
Bexarotene	Approved	0.021279	0.061216	0.423218	0.000238	0	0.002416	0	0.327661	0	0	0	0	0.002384	0	0
Bezafibrate	Approved	0.001743	0.003494	0.716211	1e-06	0	0.041757	0	0.191215	0	0	0	0	0.001734	0	0
BI 2536	Problematic	0.999551	0.999489	0.915616	0.999807	1	0.922696	0.998943	0.538656	0.998483	0.998943	1	1	0.999356	0.998943	1
BIBV 308	Problematic	0.996421	1	0.965336	0.989473	1	0.743583	1	0.465961	1	1	1	1	0.999791	1	1
Bicalutamide	Approved	0.000519	6e-06	0.079602	6.5e-05	0	0.034046	0	0.324933	0	0	0	0	0.001486	0	0
Bifeprunox	Problematic	0.999959	1	0.998408	0.99998	1	0.935248	1	0.677825	0.999278	1	1	1	0.999898	1	1
Bifonazole	Approved	0.000947	9e-05	0.080004	5.9e-05	0	0.038685	0.001357	0.228583	0.00134	0.001357	0	0	0.002693	0.001357	0
Bimatoprost	Approved	0.001285	0.002903	0.42769	0.000126	0	0.365508	0.001965	0.484038	0	0	0	0	0.000826	0.001965	0
Biotin	Approved	0.762646	0.287986	0.945349	0.999953	1	0.554512	0.996324	0.353817	0.999208	1	1	1	1	0.996324	1
Biperiden	Approved	0.05593	0.165918	0.341916	0.000201	0	0.000752	0.001456	0.496105	0.001339	0.001339	0	0	0.001671	0.001456	0
Biricodar	Approved	0.439687	0.905382	0.240916	0.033681	1	0.045405	0	0.644028	0.002628	0	0	0	0.38	0	0
bisacodyl	Approved	0.000902	0.001037	0.937017	7e-06	0	0.002029	0	0.230935	0	0	0	0	0.001663	0	0
Bismuth Subsalicylate	Approved	0.006372	0.017965	0	2e-06	0	0.048392	0.005155	0	0.005556	0.004902	0	0	0.001149	0.005155	0
Bisoprolol	Approved	0.001506	0.000612	0.042079	0.002424	0	0.348462	0	0.291957	0	0	0	0	0.001481	0	0
Bithionol	Problematic	0.126543	0.363519	0.937718	0.015234	0	0.060005	0.002674	0.493463	0.007576	0	0	0	0.000878	0.002674	0
Bitolterol	Problematic	0.999823	1	0.999999	0.999866	1	0.960957	1	1	1	1	1	1	0.999603	1	1
Bivalirudin	Approved	0.95026	0.952511	0.961821	0.999831	0	0.036689	0	0.687004	0.997694	0	0	0.4	0.898437	0	1
Bleomycin	Approved	0.981073	0.94981	0.991154	1	1	0.824402	1	0.89782	1	1	1	1	0.99341	1	1
BMS 275291	Problematic	0.891231	0.801422	0.942531	0.996908	0	1	1	0.426195	0.997713	0.982955	1	0.9	0.875363	1	1
BMS-599626	Problematic	0.001533	0.001409	0.997924	3e-06	0	0.026719	0.015625	0.526826	0	0	0	0	0.003185	0.015625	0
BMS214662	Problematic	0.981685	0.946099	0.999999	0.999957	1	0.849874	1	0.561425	0.999257	1	1	1	0.999	1	1
Boldenone	Approved	0.732811	0.796921	0.999958	0.602207	0	0.5	0	0.823634	0.999143	0.967742	0	0.2	0.799304	0	1
Bopindolol	Approved	0.609826	0.498573	0.999665	0.829593	1	0.303465	0.004132	0.492175	0.002976	0.005076	0	0.6	0.501312	0.004132	1
Bortezomib	Approved	0.001891	0.002197	0	3.6e-05	0	0.299923	0	0	0.00304	0	0	0	0.00344	0	0
Bosentan	Approved	0.001256	0.000285	0.99291	4.3e-05	0	0.005171	0.003289	0.320922	0.001764	0.0033	0	0	0.00344	0.003289	0
Botulinum Toxin Type A	Approved	0.941087	0.923354	0.99181	0.999992	1	0.837952	0.988372	0.852875	0.998492	0.0131	1	0.8	0.899914	0.988372	1
Botulinum Toxin Type B	Approved	0.292718	0.029588	0.419466	0.623175	0	0.029268	0	0.362588	0	0	0	0	0.225392	0	1
BP4.879a	Problematic	0.99827	1	0.999996	0.995006	1	0.985937	0.998018	0.976578	0.999157	0.998018	1	1	0.999805	0.998018	1
BR3-Fc	Problematic	0.998033	0.99938	0.992749	0.999957	1	1	1	0.576728	0.997141	1	1	1	0.994761	1	1
Brasofensine	Problematic	0.999446	1	0.999841	0.999981	1	0.98886	0.998934	0.736699	0.999209	0.998934	1	1	0.998357	0.998934	1
Bretylium	Approved	0.036326	0.007513	0.998602	0.000172	0	0.090655	0	0.716774	0.001553	0	0	0	0.101294	0	0
Brimonidine	Approved	0.00176	0.004249	0.347178	0.000406	0	0.415782	0.001295	0.586841	0.001325	0.001295	0	0	0.000623	0.001295	0
Brinzolamide	Approved	0.593687	0.894871	0.46162	0.248613	0	0.87778	1	0.132017	0.999256	1	1	1	0.637576	1	1
Bromazepam	Approved	0.001453	0.003616	0.088686	0.000402	0	0.008315	0	0.179873	0	0	0	0	0.000342	0	0
Bromfenac	Approved	0.997618	0.997164	0.999986	0.999986	1	0.98282	0.988235	0.996421	1	0.988506	1	1	0.995703	0.988235	1
Bromocriptine	Approved	0.999806	0.999463	0.999705	0.999957	1	0.982091	1	0.598214	0.999255	1	1	1	1	1	1
Bromodiphenhydramine	Approved	0.999811	1	0.999728	0.999658	1	0.954509	1	0.569778	1	1	1	1	0.999774	1	1
Brompheniramine	Approved	0.001421	0.001582	0.99274	6.9e-05	0	0.003364	0	0.430988	0	0	0	0	0.002611	0	0
BTS-79018	Problematic	0.999892	1	0.999794	0.999794	1	0.975832	1	0.565736	1	1	1	1	0.999883	1	1
Buclizine	Approved	0.999945	1	0.999872	0.999836	1	0.977453	1	0.675504	0.996983	1	1	1	1	1	1
Budesonide	Approved	0.089698	0.035302	0.97872	0.010285	0	0.027247	0	0.440984	0.001464	0	0	0	0.223507	0	0
Bufotenine	Approved	0.826263	0.48204	0.956835	1	1	0.874897	1	0.305953	0.999261	1	1	0.9	0.996748	1	1
Bumetanide	Approved	0.261588	0.349312	0.948481	0.239744	0	0.001604	0	0.420646	1	0	1	0.5	0.195708	0	0
Bupivacaine	Approved	0.000859	0.000694	0.858823	3.1e-05	0	0.079696	0	0.246628	0.00315	0.001748	0	0	0.001854	0	0
Bupranolol	Approved	0.99962	1	0.999581	0.999944	1	0.970221	1	0.603659	0.999216	1	1	1	0.998917	1	1
Buprenorphine	Approved	0.003369	0.0056	0	8.7e-05	0	0.368895	0.002114	0.00311	0.004532	0.002114	0	0	0.004418	0.002114	0
Bupropion	Approved	0.000587	0.000334	0.832458	2e-06	0	0.001918	0	0.186485	0	0	0	0	0.001427	0	0
Buserelin	Approved	0.001019	0.002942	0.523325	0.000114	0	0.005054	0	0.476053	0	0.001355	0	0	0	0	0
Buspirone	Approved	0.000948	0.00047	0.99538	0.000946	0	0.002688	0	0.40454	0.001475	0	0	0	0.001427	0	0
Busulfan	Approved	0.039493	0.106351	0.784941	0.002174	0	0.144298	0	0	0.003601	0	0	0.1	0.009955	0	0
Butabarbital	Approved	0.000882	0.002148	0.028401	0.00037	0	0.022575	0	0.089832	0	0	0	0	0.000129	0	0
Butalbital	Approved	0.003186	0.007397	0.004347	0	0	0.000493	0	0.031991	0	0	0	0	0.002162	0	0
Butenafine	Approved	0.002613	0.006373	0.954334	2.1e-05	0	0.054965	0.003257	0.305731	0	0.003268	0	0	0.001446	0.003257	0
Butethal	Approved	0.000882	0.002148	0.028401	0.00037	0	0.022575	0	0.089832	0	0	0	0	0.000129	0	0
Butorphanol	Approved	0.999827	1	0.998408	0.999888	1	0.992968	1	0.716468	0.999242	1	1	1	0.999592	1	1
Cabergoline	Approved	0.999939	1	0.999733	0.99992	1	0.977061	1	0.61749	0.999247	1	1	1	0.999896	1	1
Caffeine	Approved	0.000801	0.000275	0.915551	3.1e-05	0	0.001348	0	0.206609	0	0	0	0	0.002096	0	0
Calcidiol	Approved	0.001453	0.000782	0.708163	1e-06	0	0.004805	0.002105	0.121909	0.003003	0.002105	0	0	0.003576	0.002105	0
Calcipotriol	Approved	0.077652	0.230474	0.111911	0.00133	0	0.126833	0.001206	0.133713	0	0.001206	0	0	0.001151	0.001206	0
Calcitriol	Approved	0.000319	0.000279	0.06414	4.5e-05	0	0.023744	0.002564	0.176103	0	0	0	0	0.000635	0.002564	0
Calusterone	Approved	0.732811	0.796921	0.999958	0.602207	0	0.5	0	0.823634	0.999143	0.967742	0	0.2	0.799304	0	1
Candesartan	Approved	0.003556	0.008116	0.565892	0.000109	0	0.372517	0	0.390715	0.00159	0	0	0	0.002442	0	0
Candicidin	Approved	0.001849	0.001074	0	0.00021	0	0.058355	0	0	0.001667	0.012987	0	0	0.004263	0	0
Candoxatril	Approved	0.037	0.109799	0	0	0	0.036629	0.005076	0	0.004739	0.003704	0	0	0.001201	0.005076	0
Capromab	Approved	0.997148	0.993149	0.97156	1	1	0.960565	1	0.672848	0.999276	1	1	1	0.998296	1	1
Captopril	Approved	0.023193	0.062393	0	4e-06	0	0.26041	0	0	0	0.007937	0	0	0.007182	0	0
Carbachol	Approved	0.216378	0.330916	0.999528	0.01229	0	0.113843	0.016598	0.781958	0.042105	0.020305	0	0	0.305928	0.016598	0
Carbamazepine	Approved	0.004078	0.002408	0.933896	1.3e-05	0	0.012748	0.002128	0.297463	0.003017	0.002128	0	0	0.009813	0.002128	0
Carbenicillin	Approved	0.008272	0.011908	0.998184	0.002809	0	0.00664	0.003891	0.818879	0.010204	0.003891	0	0	0.0101	0.003891	0
Carbetocin	Approved	0.999445	1	0.999532	0.999432	1	0.937904	1	0.599143	1	1	1	1	0.998903	1	1
Carbidopa	Approved	0.005975	0.0154	0	1.8e-05	0	0.48708	0.024793	0	0.001647	0.008	0	0	0.002506	0.024793	0
Carbimazole	Approved	0.388351	0.064366	0.940251	0.998824	0	0.004576	0.002092	0.453066	0.003008	0.002092	0	0	0.101863	0.002092	1
Carbinoxamine	Approved	0.000719	0.000154	0.895206	1e-06	0	0.002714	0	0.189075	0.001522	0	0	0	0.002001	0	0
Carboplatin	Approved	0.998842	0.99659	1	0.999935	1	0.961584	1	0.444644	1	1	1	1	1	1	1
Carboprost Tromethamine	Approved	0.998651	1	0.999545	0.997804	1	0.996498	1	0.609093	0.997108	1	1	1	0.998148	1	1
Carfentanil	Approved	0.999827	1	0.998408	0.999888	1	0.992968	1	0.716468	0.999242	1	1	1	0.999592	1	1
Carglumic acid	Approved	0.999064	0.998926	0.954034	1	1	0.961461	1	0.536499	0.999231	1	1	1	0.998266	1	1
Carisoprodol	Approved	0.00022	6.4e-05	0.05995	4e-06	0	0.030712	0.001377	0.184413	0.002685	0.001377	0	0	0.000591	0.001377	0
Carmustine	Approved	0.767335	0.626381	0.604049	0.876131	0	0.994748	1	0.178271	0.99923	1	1	1	0.799493	1	1
Carphenazine	Approved	1	1	0.999914	0.999999	1	0.978469	1	0.657857	0.997829	1	1	1	1	1	1
Carprofen	Approved	0.997618	0.997164	0.999986	0.999986	1	0.98282	0.988235	0.996421	1	0.988506	1	1	0.995703	0.988235	1
Carteolol	Approved	0.050606	0.056205	0.999474	0.093977	0	0.16109	0	0.489056	0.001499	0.066667	0	0	0.001637	0	0
Carvedilol	Approved	0.007026	0.018644	0	2.7e-05	0	0.352098	0.002114	0.004773	0.003017	0.002114	0	0	0.002407	0.002114	0
Casopitant	Problematic	0.999768	1	0.99987	0.999304	1	0.986613	1	0.603375	0.999195	1	1	1	1	1	1
Caspofungin	Approved	0.000165	2.4e-05	0	0	0	0.090752	0	0	0	0	0	0	0.000469	0	0
CBD cannabis derivative	Problematic	0.999712	1	0.973537	0.999468	1	0.989286	0.998906	0.536482	0.998539	0.998906	1	1	0.999669	0.998906	1
CC-401	Problematic	0.682885	0.918014	0.913552	0.828007	1	0.25188	1	0.479268	1	1	1	0.8	0.302635	1	1
Cefaclor	Approved	0.014281	0.035894	0.177769	0.005544	0	0.022276	0	0.000914	0.008475	0.009615	0	0	0.001406	0	0
Cefazolin	Approved	0.007428	0.017763	0	6.6e-05	0	0.009927	0	0	0	0.007905	0	0	0.004456	0	0
Cefdinir	Approved	0.014281	0.035894	0.177769	0.005544	0	0.022276	0	0.000914	0.008475	0.009615	0	0	0.001406	0	0
Cefozopran	Approved	0.001849	0.001074	0	0.00021	0	0.058355	0	0	0.001667	0.012987	0	0	0.004263	0	0
Cefradine	Approved	0.000165	2.4e-05	0	0	0	0.090752	0	0	0	0	0	0	0.000469	0	0
CEP-7055	Problematic	0.999905	0.999821	0.999935	0.999999	1	0.758425	1	0.821053	1	1	1	1	0.999894	1	1
Cephalexin	Approved	0.000851	8.2e-05	0.330402	6e-06	0	0.009599	0.003241	0.059178	0	0	0	0	0.002464	0.003241	0
Cerivastatin	Problematic	0.000459	0.000233	0.092831	4.2e-05	0	0.002428	0	0.192425	0	0	0	0	0.001102	0	0
Cerulenin	Approved	0.612344	0.541185	0.998684	0.999935	1	0.232851	0	0.904712	0.994826	0	1	0.5	0.295913	0	1
Ceruletide	Approved	0.999758	1	0.999703	0.999468	1	0.983241	1	0.578656	0.999268	1	1	1	0.999805	1	1
Cetirizine	Approved	0.999525	0.999815	0.961919	0.999519	1	0.980219	1	0.636847	1	1	1	1	0.999241	1	1
Cetrorelix	Approved	0.999773	1	0.985714	0.999955	1	0.942599	1	0.681985	1	1	1	1	0.999363	1	1
Cetuximab	Approved	0.027903	0.076855	0.999269	0.000649	0	0.068249	0.014981	0.766278	0.024793	0.0181	0	0	0.006207	0.014981	0
Cevimeline	Approved	0.006134	0.015442	0	0	0	0.355054	0.002119	3e-06	0.003026	0.002119	0	0	0.002961	0.002119	0
Charybdotoxin	Approved	0.004688	0.012795	0.99435	5e-05	0	0.091557	0.002649	0.577626	0.014493	0.012658	0	0	0.001219	0.002649	0
Chenodeoxycholic acid	Approved	0.010195	0.029674	0	9e-06	0	0.185598	0.008696	0	0.007519	0.007576	0	0	0.000904	0.008696	0
Chlophedianol	Approved	0.999811	1	0.999728	0.999658	1	0.954509	1	0.569778	1	1	1	1	0.999774	1	1
Chlorambucil	Approved	0.928926	0.952099	0.967406	0.939843	1	1	1	0.413367	0.133333	0.916667	1	1	0.894835	1	1
Chloramphenicol	Approved	0.00042	2e-05	0.047924	4.6e-05	0	0.002458	0.001359	0.233068	0	0	0	0	0.001195	0.001359	0
Chlordiazepoxide	Approved	0.002464	0.004456	0.826133	0.000137	0	0.002504	0.002114	0.144649	0.016949	0.002114	0	0	0.002798	0.002114	0
Chlorhexidine	Approved	0.070318	0.208949	0	1e-05	0	0.18883	0	0	0	0.008065	0	0	0.001994	0	0
Chlormerodrin	Approved	0.934937	0.999435	0.988919	0.999926	1	0.5	1	0.691064	0.999245	1	1	1	0.805449	1	1
Chlormezanone	Problematic	0.99789	0.996037	1	0.999922	1	0.992192	0.996656	0.570985	0.997874	0.996656	1	1	0.997711	0.996656	1
Chloroprocaine	Approved	0.035897	0.099468	0.91126	0.004905	0	0.005731	0	0.337583	0.001592	0	0	0	0.003319	0	0
Chloropyramine	Approved	0.998917	1	0.999681	0.999135	1	0.993921	0.996948	0.630307	0.999192	0.99791	1	1	0.997614	0.996948	1
Chloroquine	Approved	0.001735	0.003633	0.07738	1e-05	0	0.134481	0.002699	0.329135	0.001393	0	0	0	0.001563	0.002699	0
Chlorothiazide	Approved	0.981023	0.955645	0.443184	0.987425	1	0.996138	1	0.132469	0.999261	1	1	1	1	1	1
Chlorotrianisene	Approved	0.000146	9.7e-05	0.14184	8.7e-05	0	0.00027	0.00135	0.426266	0	0.00135	0	0	0.000254	0.00135	0
Chloroxine	Approved	0.994005	0.984313	0.871621	0.998083	1	0.96696	1	0.134742	1	1	1	1	0.999618	1	1
Chlorphenesin	Approved	0.003172	0.007887	0	1e-05	0	0.357431	0.005263	1e-06	0.005618	0.004115	0	0	0.001617	0.005263	0
Chlorpheniramine	Approved	0.001821	0.003442	0.998741	0.000506	0	0.177194	0	0.586869	0.006024	0	0	0	0.001516	0	0
Chlorpromazine	Approved	0.066321	0.097015	4e-06	0.000454	0	0.265608	0	0.360057	0	0.004065	0	0	0.101494	0	0
Chlorpropamide	Approved	0.001718	0.003165	0.93104	0.000322	0	0.026213	0	0.338955	0	0	0	0	0.001667	0	0
Chlorprothixene	Approved	0.999362	0.99998	0.999748	0.998438	1	0.989042	1	0.744673	1	1	1	1	0.999667	1	1
Chlorthalidone	Approved	0.947936	0.95278	0.889078	0.999557	1	0.980635	1	0.387707	0.998553	1	1	1	0.89147	1	1
Chlorzoxazone	Approved	0.001354	0.000814	0.682594	7.3e-05	0	0.021426	0	0.427059	0	0	0	0	0.003174	0	0
Cholecalciferol	Approved	0.000995	0.000193	0.922981	5.4e-05	0	0.005714	0.00216	0.196937	0.003247	0.00216	0	0	0.002738	0.00216	0
Choline	Approved	0.003689	0.005477	0	1.7e-05	0	0	0	0	0.005882	0.005348	0	0	0.005575	0	0
Choriogonadotropin alfa	Approved	0.000862	0.001334	0.262943	4.7e-05	0	0.058285	0	0.55475	0	0	0	0	0.001203	0	0
CI-1033	Problematic	0.999761	1	0.999975	0.999487	1	0.999494	0.998989	0.823248	1	0.998989	1	1	0.999797	0.998989	1
Ciclesonide	Approved	0.002069	0.001293	0.122189	0.000238	0	0.06355	0.002101	0.29452	0.003091	0.002101	0	0	0.004677	0.002101	0
Ciclopirox	Approved	0.995858	0.992249	0.461681	0.999994	1	0.997253	1	0.680301	0	0.007874	1	0.8	0.99533	1	1
Cilastatin	Approved	0.998512	0.9959	1	0.999999	1	0.995553	0.996296	0.458031	1	0.996296	1	1	0.999635	0.996296	1
Cilazapril	Approved	0.996348	0.996049	1	0.997082	1	0.994792	1	0.867756	1	1	1	1	0.995913	1	1
Cilostazol	Approved	0.00192	0.002187	0.932159	8e-06	0	0.0068	0.002101	0.2228	0.001748	0.002101	0	0	0.003566	0.002101	0
Cimetidine	Approved	0.0018	0.001392	0.173966	3e-05	0	0.190042	0	0.314649	0.001351	0.008197	0	0	0.003977	0	0
Cinalukast	Approved	0.999832	1	0.999942	0.999918	1	0.989847	0.99898	0.749807	0.996411	0.99898	1	1	0.999579	0.99898	1
Cinitapride	Approved	0.999877	1	0.988183	0.999841	1	0.982761	1	0.668782	0.999274	1	1	1	0.999791	1	1
Cinnarizine	Approved	0.006983	0.018158	0.999353	6.2e-05	0	0.010031	0.005848	0.592819	0.008621	0.005848	0	0	0.002727	0.005848	0
Cinolazepam	Approved	0.009019	0.025269	0.133787	3e-05	0	0.10479	0	0.170997	0.016393	0	0	0	0.001758	0	0
Cinoxacin	Approved	0.999841	0.999999	1	0.999999	1	0.985654	1	0.969949	0.999171	1	1	1	0.999524	1	1
Cinryze	Approved	0.999842	0.999992	0.999981	1	1	0.999863	1	0.956641	0.9986	1	1	1	0.999534	1	1
Cipralisant	Problematic	0.965163	1	0.999995	0.995678	1	0.998465	1	0.59719	1	1	0	0.5	0.89981	1	1
Ciprofibrate	Approved	0.006087	0.011345	0.798022	6.6e-05	0	0.007185	0.003289	0.159484	0.00299	0.0033	0	0	0.006849	0.003289	0
Ciprofloxacin	Approved	0.000531	2.4e-05	0.127036	1.1e-05	0	0.023713	0	0.371301	0.001486	0	0	0	0.001559	0	0
Cis-4-Cyano-4-[3-(Cyclopentyloxy)-4-Methoxyphenyl]Cyclohexanecarboxylic Acid	Problematic	0.467431	0.538557	0.947444	0.740544	0	0.893816	1	0.400677	1	1	1	0.7	0.123192	1	1
Cisapride	Problematic	0.000471	0.000222	0.166027	0.000193	0	0.432945	0.002674	0.339888	0	0	0	0	0.000998	0.002674	0
Cisatracurium Besylate	Approved	0.002756	0.00787	0.063018	5.7e-05	0	0	0	0.155202	0.004667	0	0	0	0.000342	0	0
Cisplatin	Approved	0.000437	0.000623	0	0.000279	0	0.23483	0	0	0	0	0	0	0.00041	0	0
Citalopram	Approved	0.000919	0.001859	0.983103	1e-06	0	0.014202	0	0.35487	0	0	0	0	0.000897	0	0
CJ-13610	Problematic	0.006787	0.02014	0	2e-06	0	0.033453	0	0	0	0	0	0	0.000218	0	0
Cladribine	Approved	0.011256	0.030561	0	5e-06	0	0.032028	0	0	0	0	0	0	0.003201	0	0
Clarithromycin	Approved	0.001284	0.00116	0.957864	4e-05	0	0.062679	0.002174	0.280445	0.003091	0.002174	0	0	0.002651	0.002174	0
Clemastine	Approved	0.006004	0.007423	0.99848	0.005285	0	0.074178	0.008197	0.461278	0.001534	0.01	0	0	0.005305	0.008197	0
Clenbuterol	Approved	0.015575	0.042873	0	4.2e-05	0	0.270354	0	0.000224	0.003072	0	0	0	0.003808	0	0
Clidinium	Approved	0.997629	1	0.999877	0.999534	1	0.970429	0.99894	0.72252	0.999235	0.99894	1	1	0.993354	0.99894	1
Clindamycin	Approved	0.000379	7.9e-05	0.917214	5e-06	0	0.051309	0	0.26675	0.001321	0	0	0	0.001054	0	0
Clobazam	Approved	0.006489	0.018394	0.778459	7e-06	0	0.002687	0	0.143358	0.001582	0	0	0	0.001067	0	0
Clobetasol	Approved	0.002296	0.00534	0.299099	0.000345	0	0.123234	0.008403	0.360236	0	0	0	0	0.001204	0.008403	0
Clocortolone	Approved	0.007946	0.021529	0	5.4e-05	0	0.007947	0	0	0	0.008197	0	0	0.002254	0	0
Clodronate	Approved	0.000618	0.000187	0.073816	0.000103	0	0.003648	0	0.297363	0	0	0	0	0.001563	0	0
Clofarabine	Approved	0.949048	0.847222	0.999984	0.999922	1	0.806215	1	0.339651	1	1	1	1	1	1	1
Clofazimine	Approved	0.000165	2.4e-05	0	0	0	0.090752	0	0	0	0	0	0	0.000469	0	0
Clofibrate	Approved	0.002096	0.000477	0.841908	1.4e-05	0	0.038426	0.003356	0.194466	0.003082	0.003279	0	0	0.005795	0.003356	0
clofibric acid	Approved	0.946384	0.996529	0.983893	0.993574	1	0.917296	0.985714	0.64914	0.999269	0.976378	1	1	0.849048	0.985714	1
Clomifene	Approved	0.002808	0.001888	0.996259	0.00022	0	0.01419	0.012931	0.465432	0.003101	0.014286	0	0	0.006316	0.012931	0
Clomipramine	Approved	0.002103	0.003792	0.99717	0.000148	0	0.024431	0.011429	0.557625	0.007042	0.011429	0	0	0.002367	0.011429	0
Clonazepam	Approved	0.002291	0.002509	0.090281	0.001987	0	0.25152	0	0.1679	0	0	0	0	0.002375	0	0
Clonidine	Approved	0.000869	0.001695	0.989756	7.2e-05	0	0.007551	0.002169	0.346325	0.003135	0.002169	0	0	0.000841	0.002169	0
Clopidogrel	Approved	0.001196	0.000264	0.879534	0.000113	0	0.028292	0.003401	0.207746	0	0.002825	0	0	0.003212	0.003401	0
Clorazepate	Approved	0.003816	0.005145	0.103006	0.003926	0	0.253848	0	0.159903	0	0	0	0	0.002375	0	0
Clotiazepam	Approved	0.03196	0.093007	0.703752	4.8e-05	0	0.002447	0.002132	0.125474	0	0.002132	0	0	0.002826	0.002132	0
Clotrimazole	Approved	0.002224	0.002411	0.995316	0.000165	0	0.003932	0.002198	0.413001	0.00316	0.002899	0	0	0.004095	0.002198	0
Clozapine	Approved	0.003167	0.005635	0	3.8e-05	0	0.443295	0	0.021396	0.003086	0	0	0	0.003829	0	0
CNF1010	Problematic	0.978882	0.938198	0.325876	0.999468	1	1	1	0.119831	0.999188	1	1	1	0.99898	1	1
CNTF	Problematic	0.225306	0.669151	0.926514	0.000885	0	0.491443	0	0.445946	0.019108	0	0	0.1	0.005882	0	0
Coagulation Factor IX	Approved	0.999411	0.99955	0.999977	0.999943	1	0.956544	0.993902	0.999986	0.998321	0.993902	1	1	0.998742	0.993902	1
Coagulation factor VIIa	Approved	0.473145	0.336265	0.999882	0.88731	0	0.717415	0	0.943952	1	1	1	0.6	0.19586	0	1
Cocaine	Approved	0.002106	0.00223	0.998453	2.6e-05	0	0.060705	0.018405	0.483882	0.004658	0.018405	0	0	0.004063	0.018405	0
Codeine	Approved	0.00117	0.000602	0.455825	3e-06	0	0.08298	0	0.38598	0	0	0	0	0.002906	0	0
Colchicine	Approved	0.01499	0.001129	0.49662	0.002072	0	0.298767	0.002714	0.285359	0.00289	0.002714	0	0	0.041769	0.002714	0
Colistimethate	Approved	0.99789	0.996037	1	0.999922	1	0.992192	0.996656	0.570985	0.997874	0.996656	1	1	0.997711	0.996656	1
Colistin	Approved	0.021912	0.062268	0	3.6e-05	0	0.373191	0	8.6e-05	0.006116	0	0	0	0.003433	0	0
Collagenase	Approved	0.079274	0.227856	0.999702	0.003109	0	0.1703	0.017857	0.839306	0.996434	0.011976	1	0.8	0.006859	0.017857	1
combivir	Approved	0.00095	0.000738	0	0	0	0.280581	0	0	0.003021	0	0	0	0.002114	0	0
Conivaptan	Approved	0.001117	0.001166	0.998137	2e-05	0	0.081291	0.003367	0.388633	0.007645	0.003289	0	0	0.002166	0.003367	0
Conjugated Estrogens	Approved	0.012022	0.034161	0	1.1e-05	0	0.332734	0	1.1e-05	0.00311	0	0	0	0.001894	0	0
Corticotropin	Approved	0.002424	0.00383	0	8e-06	0	0.240289	0	0	0.007645	0	0	0	0.003433	0	0
Cortisone acetate	Approved	0.000503	0.000243	0.062245	1e-05	0	0.046739	0	0.249057	0	0	0	0	0.001255	0	0
Cosyntropin	Approved	0.999771	1	0.999827	0.999708	1	0.991614	1	0.594357	1	1	1	1	0.999604	1	1
CP-316,311	Problematic	0.000491	0.000497	0.992437	0.000132	0	0.106557	0.003448	0.467254	0	0	0	0	0.000845	0.003448	0
CP-724714	Problematic	0.999892	1	0.993634	1	1	0.971279	1	0.908039	0.998405	1	1	1	0.999675	1	1
CP-800569	Problematic	0.001352	0.003573	0	3e-05	0	0.119398	0	0	0	0	0	0	0.000452	0	0
CP-868596	Problematic	0.952233	0.962809	0.434109	0.999892	1	1	1	0.372703	0.998528	1	0	0.8	0.893998	1	1
CP-945598	Problematic	0.999712	1	0.973537	0.999468	1	0.989286	0.998906	0.536482	0.998539	0.998906	1	1	0.999669	0.998906	1
CRA-028129	Problematic	0.997918	0.999921	0.984739	0.999998	1	0.999145	1	0.580069	0.999288	1	1	1	0.993836	1	1
Creatine	Approved	0.023831	0.069811	0	0	0	0.023385	0.005405	0	0	0.005155	0	0	0.001681	0.005405	0
Crestor/TriLipix	Approved	0.990809	0.974283	0.827992	0.998143	1	0.988626	0.996241	0.126016	0.999273	0.996241	1	1	1	0.996241	1
Cromoglicic acid	Approved	0.148258	0.37817	0.607139	0.063845	0	0.068987	0	0.44418	0	0	0	0	0.002759	0	0
Cryptenamine	Approved	0.999542	1	0.972485	0.99995	1	0.965986	1	0.678341	0.999288	1	1	1	0.998675	1	1
CS-003	Problematic	0.999749	1	0.999973	0.999998	1	0.99893	0.998935	0.877066	0.998277	0.998935	1	1	0.999248	0.998935	1
CT-102	Approved	0.952233	0.962809	0.434109	0.999892	1	1	1	0.372703	0.998528	1	0	0.8	0.893998	1	1
CVT-124	Problematic	0.99968	1	0.99878	0.99971	1	0.999151	0.998302	0.608153	0	1	1	0.8	0.999331	0.998302	1
Cyanocobalamin	Approved	0.052484	0.156816	0	2e-06	0	0.040915	0.004717	0	0.004444	0.004717	0	0	0.000633	0.004717	0
CYC-116	Problematic	0.999917	1	0.999883	0.999986	1	0.993988	1	0.688332	0.999251	1	1	1	0.999765	1	1
CYC116	Problematic	0.999953	1	0.99976	0.999978	1	0.98567	1	0.632823	0.998429	1	1	1	0.999883	1	1
Cyclandelate	Approved	0.118268	0.274529	0.227163	0.077246	0	0.320963	0.001366	0.512344	0.002681	0.001366	0	0.2	0.00303	0.001366	0
Cyclizine	Approved	0.000927	0.002407	0.484121	0.000145	0	0.035475	0	0.489896	0.002545	0	0	0	0.000229	0	0
Cyclobenzaprine	Approved	0.000164	9e-06	0.108357	2.9e-05	0	0.03354	0	0.360911	0.003641	0	0	0	0.000454	0	0
Cyclopentolate	Approved	0.020862	0.059025	0.995911	0.00265	0	0.026961	0.002448	0.660774	0.005974	0	0	0	0.000911	0.002448	0
Cyclophosphamide	Approved	0.000148	5.7e-05	0.05556	3.8e-05	0	0.034614	0	0.219412	0	0	0	0	0.000349	0	0
Cyclothiazide	Approved	0.136674	0.409713	0	1e-06	0	0.047451	0.004425	0	0.004695	0.004367	0	0	0.000307	0.004425	0
Cycrimine	Approved	0.997629	1	0.999877	0.999534	1	0.970429	0.99894	0.72252	0.999235	0.99894	1	1	0.993354	0.99894	1
Cyproheptadine	Approved	0.451791	0.45756	0.91095	0.89628	0	0.462745	0	0.641852	0	0.125	0	0	0.001533	0	0
Cyproterone	Approved	0.001385	0.001748	0.999144	0.000495	0	0.08654	0	0.108989	0	0.010989	0	0	0.001914	0	0
Cysteamine	Approved	0.219594	0.032104	0.791374	0.523296	0	0.467253	0	0.341164	0.99929	0.013514	0	0.1	0.103382	0	0
CYT-009-GhrQb	Problematic	0.999118	1	0.999993	0.997554	1	0.965557	1	0.996992	1	1	1	1	0.999802	1	1
Cytarabine	Approved	0.99486	0.98495	1	0.999999	1	0.979646	1	0.48545	1	1	1	1	0.999632	1	1
DA-5018	Problematic	0.999768	1	0.99987	0.999304	1	0.986613	1	0.603375	0.999195	1	1	1	1	1	1
Dabigatran	Approved	0.032943	0.0432	0.857008	0.05355	0	0.091549	0	0.719376	0	0	0	0	0.00208	0	0
Dabigatran etexilate	Approved	0.998976	0.998285	0.98983	1	1	0.925309	0.992424	0.856037	0.998695	1	1	1	0.998642	0.992424	1
Dacarbazine	Approved	0.315063	0.264121	0.490405	0.678209	0	0.648024	0.992806	0.245582	0.052632	0.992806	0	0.6	0.002859	0.992806	0
Dactinomycin	Approved	0.999405	0.998312	0.999961	0.999996	1	0.60182	0.997194	0.970258	0.99929	1	1	1	0.999906	0.997194	1
Dalfampridine	Approved	0.221179	0.455331	0.210527	0.007098	0	0.036543	0.001443	0.633577	0.001443	0.001443	0	0	0.201107	0.001443	0
Dalfopristin	Approved	0.844362	0.827841	0.998624	0.999877	1	0.845026	1	0.22867	0.999253	1	1	1	0.705369	1	0
Dalteparin	Approved	0.003479	0.00713	0.649152	2.9e-05	0	0.14703	0.05	0.363635	0	0.012821	0	0	0.003278	0.05	0
Danaparoid	Approved	0.999477	0.999007	0.996307	1	1	0.842288	1	0.829167	0.994656	1	1	1	0.999423	1	1
Danazol	Approved	0.001422	0.002679	0.296698	0	0	0.034506	0	0.476091	0.001353	0	0	0	0.001589	0	0
Dantrolene	Approved	0.00438	0.003246	0.277407	0.00655	0	0.063607	0	0.538879	0.001567	0	0	0	0.003343	0	0
Dantron	Problematic	0.000857	7.2e-05	0.061904	1e-06	0	0.057761	0.00134	0.185649	0.002667	0	0	0	0.002498	0.00134	0
Dapiprazole	Approved	0.021688	0.064445	0	0.000117	0	0.418499	0	8e-06	0	0	0	0	0.000503	0	0
Dapsone	Approved	0.002182	0.002987	0.084627	0.000131	0	0.099276	0.022727	0.227581	0.007519	0	0	0	0.003429	0.022727	0
Daptomycin	Approved	0.99789	0.996037	1	0.999922	1	0.992192	0.996656	0.570985	0.997874	0.996656	1	1	0.997711	0.996656	1
Darbepoetin alfa	Approved	0.014312	0.040723	0.514179	0.000536	0	0.078049	0.00266	0.566544	0.002667	0.00266	0	0.1	0.001675	0.00266	0
Darifenacin	Approved	0.000735	0.001788	0.99752	7.7e-05	0	0.027551	0	0.484547	0	0	0	0	0.00034	0	0
Darotropium	Problematic	0.997629	1	0.999877	0.999534	1	0.970429	0.99894	0.72252	0.999235	0.99894	1	1	0.993354	0.99894	1
Darunavir	Approved	0.000165	2.4e-05	0	0	0	0.090752	0	0	0	0	0	0	0.000469	0	0
Daunorubicin	Approved	0.000973	0.001789	0.150375	0.000247	0	0.27646	0.003401	0.239253	0	0	0	0	0.000883	0.003401	0
Debrisoquin	Approved	0.000643	2e-05	0.067884	0.000288	0	0.023986	0	0.290926	0	0	0	0	0.001622	0	0
Decamethonium	Approved	0.013818	0.039539	0.11547	0.000294	0	0.023986	0	0.461036	0	0	0	0	0.001622	0	0
Decitabine	Approved	0.106822	0.316492	0.755095	4.6e-05	0	0.425482	0	0.76753	0	0	0	0	0.003928	0	0
Deferasirox	Approved	0.000379	7.9e-05	0.917214	5e-06	0	0.051309	0	0.26675	0.001321	0	0	0	0.001054	0	0
Deferoxamine	Approved	0.998842	0.99659	1	0.999935	1	0.961584	1	0.444644	1	1	1	1	1	1	1
Defibrotide	Approved	0.999464	1	0.948055	0.999935	1	0.975921	1	0.651162	0.995227	1	1	1	0.998459	1	1
Degarelix	Approved	0.99971	1	0.943508	0.999919	1	0.97007	1	0.543	0.99929	1	1	1	0.999211	1	1
Dehydroepiandrosterone	Approved	0.118326	0.192299	0.172872	0.000316	0	0.357143	0	0.44555	0	0	0	0	0.162364	0	0
Delavirdine	Approved	0.000876	6.6e-05	0.047614	4.4e-05	0	0.001963	0	0.128369	0	0	0	0	0.002518	0	0
Delorazepam	Approved	0.000921	0.000902	0.028143	0.000143	0	0	0	0.074642	0	0	0	0	0.001718	0	0
Delta1-dihydrotestosterone	Approved	0.732811	0.796921	0.999958	0.602207	0	0.5	0	0.823634	0.999143	0.967742	0	0.2	0.799304	0	1
Demecarium	Approved	0.998446	0.997674	0.318321	0.99918	1	0.993791	0.981982	0.518898	0.999229	1	1	1	0.998482	0.981982	1
Denagliptin	Problematic	0.99913	0.999929	0.9654	0.999943	1	0.945029	0.998049	0.862675	0.999328	0.998049	1	1	0.997517	0.998049	1
Dermolastin	Problematic	0.001666	0.003265	0.447109	2e-06	0	0.001103	0.001504	0.098402	0.001445	0.001504	0	0	0.00173	0.001504	0
Deserpidine	Approved	0.930262	0.997902	0.999996	0.993697	1	0.566344	1	1	0	1	1	0.7	0.799187	1	1
Desflurane	Approved	0.003166	0.008362	0.917571	0	0	0.002225	0.003571	0.327745	0	0.00625	0	0	0.001136	0.003571	0
Desipramine	Approved	0.015007	0.043382	0	0	0	0.444965	0	0.042365	0	0	0	0	0.00164	0	0
Deslanoside	Approved	0.995858	0.992249	0.461681	0.999994	1	0.997253	1	0.680301	0	0.007874	1	0.8	0.99533	1	1
Desloratadine	Approved	0.000861	0.000272	0.230866	4.7e-05	0	0.005188	0.001344	0.432713	0.001342	0.001344	0	0	0.002263	0.001344	0
Desmopressin	Approved	0.444024	0.849169	0.890268	0.075387	0	0.193554	0	0.583662	0.001279	0	0	0	0.407516	0	0
Desogestrel	Approved	0.999802	0.999999	0.999251	1	1	0.524773	1	0.818687	1	1	1	1	0.999408	1	1
Desonide	Approved	0.007827	0.021712	0	0	0	0.065478	0	0	0	0.008163	0	0	0.001768	0	0
Desoximetasone	Approved	0.007946	0.021529	0	5.4e-05	0	0.007947	0	0	0	0.008197	0	0	0.002254	0	0
Desvenalfaxine succinate	Approved	0.999968	1	0.999998	1	1	0.998266	0.99915	1	0.999201	0.99915	1	1	0.999903	0.99915	1
Dexamethasone	Approved	0.0015	0.000221	0.087023	0.00025	0	0.030404	0	0.202105	0	0	0	0	0.00403	0	0
Dexbrompheniramine	Approved	0.999811	1	0.999728	0.999658	1	0.954509	1	0.569778	1	1	1	1	0.999774	1	1
Dexefaroxan	Problematic	0.999994	1	0.999998	0.999983	1	0.978812	1	0.733144	0.998569	1	1	1	1	1	1
Dexfenfluramine	Problematic	0.000398	4e-06	0.054322	0.000191	0	0.001933	0.002674	0.210444	0	0	0	0	0.000998	0.002674	0
Dexlansoprazole	Approved	0.995889	0.989952	0.384748	0.999543	1	0.990651	0.990476	0.597186	0.999283	0.992806	1	0.6	0.998172	0.990476	1
Dexmedetomidine	Approved	0.000172	3.6e-05	0.251348	0.000171	0	0.069544	0	0.356932	0	0	0	0	0.000307	0	0
Dexmethylphenidate	Approved	0.001896	0.005127	0	4e-06	0	0.061188	0	0	0	0	0	0	0.000556	0	0
Dexrazoxane	Approved	0.999701	0.999103	0.999927	1	1	0.722302	1	0.967474	0.999261	1	1	1	1	1	1
Dextroamphetamine	Approved	6.6e-05	5.3e-05	0.089882	1.9e-05	0	0.416063	0	0.442968	0	0	0	0	0.000126	0	0
Dextromethorphan	Approved	0.000481	0.000119	0.073885	0.000607	0	0.01427	0	0.200014	0	0	0	0	0.000719	0	0
Dextrothyroxine	Approved	0.000585	0.000778	0.062173	5e-06	0	0.027815	0	0.24847	0	0	0	0	0.000972	0	0
Dezocine	Approved	0.999725	1	0.980426	0.99993	1	0.963014	1	0.671568	0.999275	1	1	1	0.999245	1	1
DG031	Problematic	0.805721	0.818728	0.886352	0.998208	0	0.95166	1	0.066807	0.998373	0.009174	1	1	0.600227	1	1
Dhaq diacetate	Approved	0.999841	0.999999	1	0.999999	1	0.985654	1	0.969949	0.999171	1	1	1	0.999524	1	1
Dianicline+rimonabant	Problematic	0.999712	1	0.973537	0.999468	1	0.989286	0.998906	0.536482	0.998539	0.998906	1	1	0.999669	0.998906	1
Diazepam	Approved	0.000577	0.001202	0	5e-06	0	0.296421	0	0	0	0	0	0	0.000525	0	0
Diazoxide	Approved	0.04552	0.13456	0.144948	0.000229	0	0.000626	0	0.223799	0.001522	0	0	0	0.001772	0	0
Dibucaine	Approved	0.004142	0.011702	0.576044	0.000385	0	0.120253	0	0.646656	0	0	0	0	0.000339	0	0
Dichlorphenamide	Approved	0.366798	0.686595	0.144183	0.0138	1	0.592911	0	0.153506	0.995434	0	1	0.4	0.4	0	0
Diclofenac	Approved	0.000378	0.00011	0.079375	3.8e-05	0	0.359004	0	0.347324	0	0	0	0	0.000985	0	0
Dicloxacillin	Approved	0.000165	2.4e-05	0	0	0	0.090752	0	0	0	0	0	0	0.000469	0	0
Dicumarol	Approved	0.518462	0.258116	0.975262	0.999619	0	0.724283	1	0.389736	1	1	1	1	0.297652	1	1
Dicyclomine	Approved	0.999563	0.999725	0.999995	0.999583	1	1	1	1	0	1	1	1	0.999381	1	1
Didanosine	Approved	0.997998	0.996081	1	0.998689	1	0.993438	1	0.306663	0.999258	1	1	1	0.999225	1	1
Dienestrol	Approved	0.999905	1	0.999328	1	1	0.82304	1	0.815564	1	1	1	1	0.999715	1	1
Diethylcarbamazine	Approved	0.137958	0.413243	0.149583	3.5e-05	0	0.101339	0	0.377564	0	0	0	0.1	0.000596	0	0
Diethylpropion	Approved	5e-04	0.000113	0.087095	3.6e-05	0	0.051823	0	0.388344	0	0	0	0	0.001352	0	0
Diethylstilbestrol	Approved	0.000821	0.000459	0.187117	1e-05	0	0.403918	0	0.453967	0.001353	0	0	0	0.001993	0	0
Diflorasone	Approved	0.007827	0.021712	0	0	0	0.065478	0	0	0	0.008163	0	0	0.001768	0	0
Diflunisal	Approved	0.00076	0.00061	0.072378	0.000154	0	0.282589	0	0.318553	0.001342	0	0	0	0.001515	0	0
Difluprednate	Approved	0.248928	0.744665	0.164612	0.000113	0	0.000627	0.003764	0.468492	0.002522	0.003764	1	0.2	0.002006	0.003764	0
Digitoxin	Approved	0.402532	0.110905	0.946507	0.995755	0	0.642759	1	0.461825	0	1	0	0.8	0.100937	1	1
Digoxin	Approved	0.433432	0.120164	0.890623	0.999192	0	0.639229	1	0.405038	1	1	1	1	0.180939	1	1
Dihydrocodeine	Approved	0.000243	0.000114	0.072133	4.9e-05	0	0.002917	0	0.205298	0	0	0	0	0.000566	0	0
Dihydroergotamine	Approved	0.006735	0.018701	0.511164	0.000183	0	0.429869	0.001342	0.529911	0	0.001342	0	0	0.001321	0.001342	0
Dihydroergotoxine	Approved	0.180453	0.54023	0.777343	7.5e-05	0	0.028417	0	0.525852	0	0	0	0	0.001055	0	0
Dihydromorphine	Approved	0.999705	0.999979	0.999983	0.999558	1	0.979064	1	0.979614	1	1	1	1	0.99958	1	1
Dihydrotachysterol	Approved	0.003158	0.008527	0.06197	4e-06	0	0.003153	0.001335	0.133867	0	0.001335	0	0	0.000944	0.001335	0
Dihydrotestosterone	Approved	0.000346	2.9e-05	0.076367	1.4e-05	0	0.038493	0	0.339965	0.002618	0	0	0	0.000994	0	0
Dihydroxyaluminium	Approved	0.991845	0.975939	1	0.999595	1	0.965002	1	0.546237	1	1	1	1	1	1	1
Diltiazem	Approved	0.000265	5e-06	0.088564	0.000218	0	0.000909	0	0.287899	0.001294	0	0	0	0.000573	0	0
Dimenhydrinate	Approved	0.004994	0.011929	0.594497	0.000101	0	0.057392	0.002732	0.498937	0	0.002732	0	0	0.002952	0.002732	0
Dimethindene	Approved	0.272414	0.721003	0.967113	0.096013	0	0.20727	0	0.561066	0	0	0	0	0.000226	0	0
Dimethyl sulfoxide	Approved	0.000658	5.3e-05	0.044728	0.00012	0	0.006478	0.001339	0.114858	0.002743	0.001339	0	0	0.001802	0.001339	0
Dimethylthiambutene	Approved	0.999703	1	0.956444	0.999985	1	0.992921	0.998952	0.679329	1	0.998952	1	1	0.999125	0.998952	1
Dimethyltryptamine	Approved	0.999807	1	0.979699	0.999842	1	0.973698	1	0.598559	1	1	1	1	0.999579	1	1
Dinoprost Tromethamine	Approved	0.999647	1	0.947489	0.999969	1	0.978225	1	0.489365	0.997799	1	1	1	0.998973	1	1
Dinoprostone	Approved	0.000889	0.000157	0.186004	1.4e-05	0	0.000868	0	0.371906	0	0	0	0	0.002494	0	0
Diphemanil Methylsulfate	Approved	0.999725	1	0.990071	0.999944	1	0.969503	1	0.707859	0.998577	1	1	1	0.999231	1	1
Diphenhydramine	Approved	0.001257	0.000974	0.346598	6.1e-05	0	0.088538	0.001348	0.479069	0.001353	0.001348	0	0	0.002735	0.001348	0
Diphenidol	Approved	0.345714	0.610085	0.892267	0.029305	1	0.001779	0	0.562116	1	0	0	0	0.397751	0	1
Diphenoxylate	Approved	0.999958	1	0.999999	0.999971	1	0.988704	1	0.99903	1	1	1	1	0.999903	1	1
Diphenylpyraline	Approved	0.000552	4.2e-05	0.075167	4e-06	0	0.01714	0	0.316848	0.001333	0	0	0	0.00161	0	0
Dipivefrin	Approved	0.068038	0.203838	0.752282	6.1e-05	0	0.062161	0.001067	0.551956	0.001083	0	0	0	0.000216	0.001067	0
Diprenorphine	Approved	0.999705	0.999979	0.999983	0.999558	1	0.979064	1	0.979614	1	1	1	1	0.99958	1	1
Dipyridamole	Approved	0.056881	0.066258	0.852621	0.000906	0	0.482178	0.996269	0.389241	0	0.996269	1	0.8	0.10348	0.996269	0
Dipyrone	Problematic	0.000598	1e-05	0.066879	3.9e-05	0	0.002771	0	0.3195	0	0	0	0	0.001744	0	0
Disopyramide	Approved	0.036782	0.107072	0.921945	0.000299	0	0.102851	0	0.65896	0	0	0	0.1	0.002973	0	0
Disulfiram	Approved	0.000319	0.000243	0.209612	0	0	0.052039	0.002778	0.448903	0	0.001359	0	0	0.000714	0.002778	0
DNK-333	Problematic	0.999854	1	0.999775	0.999932	1	0.941736	1	0.622571	0.999219	1	1	1	0.99963	1	1
Dobutamine	Approved	0.000789	0.000201	0.16645	9e-05	0	0.43873	0.002472	0.449489	0.002478	0	0	0	0.002075	0.002472	0
Docetaxel	Approved	0.002653	0.006297	0.082485	0.000123	0	0.338798	0	0.35809	0	0	0	0	0.001539	0	0
Docosanol	Approved	0.940281	0.994278	0.989682	0.911248	1	0.933645	0.985075	0.626996	0.999282	1	1	1	0.915318	0.985075	1
Dofetilide	Approved	0.000577	0.00015	0.070671	1.5e-05	0	0.082017	0	0.322188	0	0	0	0	0.001566	0	0
Dolasetron	Approved	0.000531	1.1e-05	0.057609	1.5e-05	0	0.082017	0	0.264342	0	0	0	0	0.001566	0	0
Domperidone	Approved	0.000528	4e-06	0.056707	1.5e-05	0	0.082017	0	0.251959	0	0	0	0	0.001566	0	0
Donepezil	Approved	0.001869	0.004021	0.103574	4.2e-05	0	0.010941	0	0.347753	0	0	0	0	0.001546	0	0
Dopamine	Approved	0.001148	0.001073	0.085549	0.000344	0	0.355476	0	0.363728	0.001314	0	0	0	0.002026	0	0
Dopamine antags	Problematic	0.99969	1	0.984451	0.999278	1	0.997904	0.997906	0.518811	0.994326	1	1	1	0.999791	0.997906	1
Dornase Alfa	Approved	0.011522	0.033523	0	0	0	0.023095	0.005025	0	0.005025	0.003953	0	0	0.001043	0.005025	0
Dorzolamide	Approved	0.152001	0.361477	0.617617	0.005829	0	0.035714	0	0.186772	0.105263	0	1	0.3	0.088698	0	0
DOV-216303	Problematic	0.999579	1	0.999811	0.999406	1	0.999604	1	0.743084	0.998658	1	1	1	0.99933	1	1
Doxacurium chloride	Approved	0.06029	0.175811	0.994113	8.9e-05	0	0.047957	0.013889	0.447219	0.022059	0.008696	0	0	0.00497	0.013889	0
Doxapram	Approved	0.003034	0.005958	0	0	0	0.1665	0.004975	0	0.005319	0.003861	0	0	0.003144	0.004975	0
Doxazosin	Approved	0.001386	0.001846	0.23358	0.000415	0	0.04278	0	0.461627	0.001307	0	0	0	0.001896	0	0
Doxepin	Approved	0.011011	0.030959	0.998792	0.000181	0	0.025625	0	0.492181	0	0	0	0	0.001892	0	0
Doxorubicin	Approved	0.000397	3e-06	0.056142	0.000121	0	0.037886	0	0.273331	0	0	0	0	0.001067	0	0
Doxycycline	Approved	0.008094	0.020492	0.908731	0.000723	0	0.002586	0	0.281311	0	0	0	0	0.003067	0	0
Doxylamine	Approved	0.999855	1	0.972666	0.999987	1	0.979252	1	0.650559	1	1	1	1	0.999578	1	1
DPC-333	Problematic	0.720918	0.990092	0.383411	0.479741	1	0.763446	1	0.607301	0.99927	1	0	0.3	0.69292	1	0
Dronabinol	Approved	0.000942	0.001237	0.966416	5e-06	0	0.001266	0	0.306657	0.001515	0	0	0	0.001585	0	0
Dronedarone	Problematic	0.997722	0.996051	0.991335	0.999228	1	0.988912	0.998037	0.813976	0.999295	1	1	1	0.997888	0.998037	1
Droperidol	Approved	0.151188	0.138851	0.806438	0.114102	0	0.460312	0	0.624277	0	0	0	0	0.20061	0	0
Drospirenone	Approved	0.005419	0.010086	0.646545	0.005345	0	0.011463	0	0.655417	0	0	0	0	0.000827	0	0
Drostanolone	Approved	0.000289	0.000105	0.350122	7.6e-05	0	0.073037	0	0.384823	0	0	0	0	0.000685	0	0
Drotaverine	Approved	0.162851	0.05408	0.998716	0.150084	0	0.207912	0.9375	0.860551	0.007634	0	0	0	0.28439	0.9375	0
Drotrecogin alfa	Approved	0.037016	0.110113	0	2e-06	0	0.322842	0	0	0	0	0	0	0.000933	0	0
Droxidopa	Approved	0.004312	0.012247	0.487217	8.8e-05	0	0.379231	0	0.633891	0	0	0	0	0.000602	0	0
Duloxetine	Approved	0.000721	0.001036	0.907199	0	0	0.001253	0	0.232998	0	0	0	0	0.001128	0	0
DWP-401	Approved	0.999657	0.999983	0.975958	0.999995	1	0.997709	1	0.667693	0.997173	1	1	1	0.998992	1	1
Dyclonine	Approved	0.003411	0.007583	0.47867	0.001322	0	0.068534	0	0.573969	0	0	0	0	0.001328	0	0
Dydrogesterone	Approved	0.999209	0.999454	0.993147	0.999994	1	0.837951	1	0.839198	0.995845	1	1	0.9	0.998179	1	1
Dyphylline	Approved	0.019274	0.046195	0.294014	0.009333	0	0	0	0.328391	0	0	0	0	0.002296	0	0
E-2007	Problematic	0.21665	0.624935	0.405342	4.5e-05	0	0.311236	0	0.091263	0	0	0	0.1	0.024971	0	0
EAA-090	Problematic	0.972102	0.918173	1	0.99929	1	0.937966	0.991379	0.486493	0.998681	1	1	1	0.998842	0.991379	1
Ebselen	Approved	0.02579	0.076092	0.228164	0	0	0.362082	0.006849	0.459384	0.006849	0.005917	0	0	0.001276	0.006849	0
Ecabet	Approved	0.445432	0.916417	0.999772	0.017491	1	0.952485	0.971429	0.927342	0	0.97561	1	0.2	0.402388	0.971429	1
Ecallantide	Approved	0.141735	0.417045	0.376847	0.001398	0	0.00302	0	0.426467	0.003442	0	0	0	0.006762	0	0
Ecgonine	Approved	0.994383	0.989331	0.900687	0.997787	1	0.946024	1	0.489925	0.965517	0.987421	1	1	0.996031	1	1
Echothiophate	Approved	0.998876	0.999657	0.506258	0.999011	1	1	1	0.673818	1	1	1	0.9	0.997958	1	1
Econazole	Approved	0.102463	0.051111	0.99943	0.045551	0	0.189777	0.012821	0	0.026667	0.032967	0	0	0.210726	0.012821	0
Eculizumab	Approved	0.994476	0.986917	0.075364	0.999976	1	0.99812	1	0.140315	0.998577	1	1	1	0.996537	1	1
Edetic Acid	Approved	0.000873	0.001075	0	9.9e-05	0	0.127008	0	0	0	0	0	0	0.001444	0	0
Edrophonium	Approved	0.998446	0.997674	0.318321	0.99918	1	0.993791	0.981982	0.518898	0.999229	1	1	1	0.998482	0.981982	1
Efavirenz	Approved	0.000132	7.8e-05	0.06057	7.4e-05	0	0.065818	0	0.182286	0	0	0	0	0.000244	0	0
Eletriptan	Approved	0.000202	0.000178	0.545353	8.7e-05	0	0.049782	0	0.388043	0	0.001259	0	0	0.000341	0	0
Elzasonan hydrochloride	Problematic	0.999195	1	0.99994	0.99769	1	0.999278	0.997459	0.630475	0.998509	1	1	1	0.999896	0.997459	1
Emapunil	Problematic	0.99789	0.996037	1	0.999922	1	0.992192	0.996656	0.570985	0.997874	0.996656	1	1	0.997711	0.996656	1
Emedastine	Approved	0.999811	1	0.999728	0.999658	1	0.954509	1	0.569778	1	1	1	1	0.999774	1	1
Enalapril	Approved	0.001126	0.00241	0	0.000275	0	0.09376	0	0	0	0	0	0	0.000692	0	0
Encainide	Problematic	0.001004	1.7e-05	0.117098	0	0	0.00377	0.003958	0.373352	0.004335	0.003958	0	0	0.002996	0.003958	0
Enflurane	Approved	0.000473	0.000611	0.058458	3e-06	0	0.031206	0	0.24311	0	0	0	0	0.000806	0	0
Enfuvirtide	Approved	0.000457	4.8e-05	0.033332	0.00048	0	0.022944	0	0.130031	0.001364	0	0	0	0.000845	0	0
Enoxacin	Approved	0.016668	0.048209	0.163094	0.00012	0	0.316185	0	0.473936	0	0	0	0	0.001674	0	0
Enoxaparin	Approved	0.001101	0.000223	0.047941	0.000479	0	0.134676	0	0.314497	0.001364	0	0	0	0.002602	0	0
Enoximone	Approved	0.004624	0.012285	0.138007	0.000623	0	0.003266	0	0.365617	0.001364	0	0	0	0.000963	0	0
Enprofylline	Approved	0.00481	0.012804	0.180676	0.000663	0	0.001811	0	0.447945	0.001364	0	0	0	0.000963	0	0
Enprofylline paradox	Approved	0.999613	1	0.983986	0.999981	1	0.968534	1	0.658639	1	1	1	1	0.998859	1	1
Entacapone	Approved	0.953641	0.862674	0.992712	0.998249	1	1	1	0.325965	0.997875	1	1	1	1	1	1
Epalrestat	Approved	0.64108	0.919448	1	0.004221	1	0.852172	1	0.723908	1	1	1	1	0.999571	1	1
Ephedra	Problematic	0.000481	0.000249	0.17647	0.000197	0	0.001933	0.002674	0.4052	0	0	0	0	0.000998	0.002674	0
Ephedrine	Approved	0.002668	0.007757	0	1.8e-05	0	0.179652	0	0	0	0	0	0	0.000229	0	0
Epinastine	Approved	0.001349	0.002762	0.839843	0.000126	0	0.002678	0.001252	0.472495	0.001287	0	0	0	0.00116	0.001252	0
Epinephrine	Approved	0.005749	0.015674	0.37633	8.3e-05	0	0.423133	0	0.538815	0.001433	0	0	0	0.001489	0	0
Epirubicin	Approved	0.027305	0.079981	0.733729	0.001129	0	0.447301	0	0.680724	0	0.045455	0	0	0.000807	0	0
Eplerenone	Approved	0.000309	4e-05	0.048952	2e-04	0	0.001823	0.002497	0.196022	0	0	0	0	0.000688	0.002497	0
Epoprostenol	Approved	0.000919	2.2e-05	0.172361	0.000116	0	0.06029	0	0.341952	0	0.001437	0	0	0.002618	0	0
Eprosartan	Approved	0.00055	7.3e-05	0.202616	1.2e-05	0	0.057972	0.002538	0.382654	0.002587	0.002538	0	0	0.001564	0.002538	0
Eptifibatide	Approved	0.003516	0.009345	0.170767	3e-06	0	0.034417	0.0013	0.434356	0.0013	0.0013	0	0	0.0012	0.0013	0
Ergocalciferol	Approved	0.000625	5.6e-05	0.065658	0.000434	0	0.001212	0	0.244819	0	0	0	0	0.001385	0	0
Ergoloid mesylate	Approved	0.000992	0.00286	0.999056	0	0	0.065682	0	0.541658	0	0	0	0	0.000115	0	0
Ergonovine	Approved	0.000463	0.000253	0.014054	2e-05	0	0.073697	0.002413	0.220803	0.001235	0	0	0	0.001115	0.002413	0
Ergotamine	Approved	0.007459	0.022377	0	0	0	0.439986	0	0.000122	0.001181	0	0	0	0	0	0
Eribulin	Approved	0.999878	1	0.999999	0.999926	1	0.994603	1	0.912865	0.998517	1	1	1	0.999709	1	1
Erythrityl Tetranitrate	Approved	0.038638	0.106025	0.927039	0.005442	0	0.084232	0	0.731221	0	0	0	0	0.004447	0	0
Erythromycin	Approved	0.000406	4e-06	0.040437	0.000287	0	0.00132	0	0.11605	0	0	0	0	0.000925	0	0
Escitalopram	Approved	0.000407	7e-06	0.087103	0.000288	0	0.024996	0	0.198988	0	0	0	0	0.000925	0	0
Esmolol	Approved	0.999742	1	0.991441	0.999636	1	0.961804	0.998964	0.595459	0.999278	0.998964	1	1	0.99959	0.998964	1
Esomeprazole	Approved	0.000743	0.00061	0.114769	6.2e-05	0	0.001751	0.001346	0.312936	0	0.001346	0	0	0.001558	0.001346	0
Estazolam	Approved	0.008452	0.018466	0.04233	0.000114	0	0.001688	0	0.087467	0.001333	0	0	0	0.006777	0	0
Estradiol	Approved	0.000737	0.000384	0.070417	0.000173	0	0.235064	0	0.277966	0.002667	0	0	0	0.001655	0	0
Estramustine	Approved	0.003144	0.007813	0.591586	3.8e-05	0	0.420043	0	0.501087	0	0	0	0	0.001582	0	0
estramustine phosphate	Approved	0.02647	0.032815	0.608446	0.043811	0	0.126943	0	0.620823	0	0	0	0	0.002783	0	0
Estriol	Approved	0.024715	0.056562	0.995065	0.014567	0	0.034407	0	0.692655	0	0	0	0	0.003017	0	0
Estrone	Approved	0.000835	0.000107	0.90971	1.1e-05	0	0.002535	0.005254	0.12597	0	0	0	0	0.002387	0.005254	0
Estropipate	Approved	0.004916	0.013687	0.992526	3.5e-05	0	0.000496	0	0.448086	0	0	0	0	0.001026	0	0
Eszopiclone	Approved	0.006421	0.017182	0	2.1e-05	0	0.242673	0	2e-05	0.006173	0	0	0	0.002061	0	0
Etanercept	Approved	0.965539	0.998358	0.999942	0.999996	0	0.99071	0.99837	1	0.999222	0.99837	1	1	0.898264	0.99837	1
Ethacrynic acid	Approved	0.997289	0.995542	0.332384	0.998741	1	0.74237	0.990099	0.602652	0.999209	0.99654	1	0.7	0.997583	0.990099	1
Ethambutol	Approved	0.00228	0.006839	0.670157	2e-06	0	0.070989	0	0.142126	0.001297	0	0	0	0	0	0
Ethanol	Approved	0.000559	0.001201	0.745818	9e-06	0	0.000559	0	0.207863	0.001314	0	0	0	0.000467	0	0
Ethanolamine Oleate	Approved	5.7e-05	6e-05	0.989634	2e-06	0	0.070964	0	0.429569	0.001297	0	0	0	0.000109	0	0
Ethchlorvynol	Approved	0.005034	0.008891	0.091805	7e-06	0	0	0	0.161325	0	0	0	0	0.006204	0	0
Ethinamate	Approved	0.987257	0.962755	0.83039	0.999829	1	0.988807	0.994444	0.161349	1	1	1	1	0.999187	0.994444	1
Ethinyl Estradiol	Approved	0.000142	5.4e-05	0.073941	8.2e-05	0	0.002206	0.004418	0.306141	0.001499	0.00299	0	0	0.00029	0.004418	0
Ethopropazine	Approved	0.072128	0.215141	0.550061	7.9e-05	0	0.003223	0	0.585901	0.001355	0	0	0	0.001164	0	0
Ethosuximide	Approved	0.000342	4e-06	0.93024	1e-06	0	0.005148	0.001259	0.317353	0	0.001259	0	0	0.001021	0.001259	0
Ethotoin	Approved	0.000364	3.3e-05	0.118148	0.000328	0	0.020546	0	0.414918	0.001389	0.001387	0	0	0.00073	0	0
Ethoxzolamide	Approved	0.986711	0.965417	0.796029	0.999993	1	0.976552	1	0.162077	0.999294	1	1	1	0.994723	1	1
Ethyl carbamate	Problematic	0.482633	0.066221	0.684367	0.999842	0	0.490392	1	0.391269	0.090909	0.125	1	1	0.381837	1	1
Ethylestrenol	Approved	0.000133	7.1e-05	0.118955	0	0	0.060553	0	2.4e-05	0	0	0	0	0.000329	0	0
Ethylmorphine	Approved	0.000215	4.6e-05	0.071327	6.1e-05	0	0.002046	0	0.244189	0	0	0	0	0.000537	0	0
Ethynodiol Diacetate	Approved	0.002704	0.005457	0.997355	0.002536	0	0.002269	0	0.60499	0.004896	0	0	0	0.000119	0	0
Etidronic acid	Approved	0.000738	0.001132	0.985325	3.6e-05	0	0.231541	0	0.733391	0	0	0	0	0.001047	0	0
Etodolac	Approved	0.005302	0.001032	0.862243	5e-06	0	0.18658	0.001779	0.514202	0	0	0	0	0.014868	0.001779	0
Etomidate	Approved	0.000336	1.2e-05	0.057782	0.000253	0	0.068502	0.001366	0.258511	0	0.001366	0	0	0.000743	0.001366	0
Etonogestrel	Approved	0.281269	0.058799	0.999699	0.553641	0	0.048682	0.032258	0.966091	0	0	0	0	0.231367	0.032258	1
Etoposide	Approved	0.000443	6.7e-05	0.075137	0.00013	0	0.001014	0.001355	0.316148	0.001395	0.001355	0	0	0.001133	0.001355	0
Etoricoxib	Approved	0.000332	7e-06	0.956043	1e-06	0	0.047266	0	0.331656	0.002674	0	0	0	0.000989	0	0
Etorphine	Approved	0.99915	0.999826	0.969998	0.999047	1	0.991671	1	0.662003	0.999204	1	1	1	0.998578	1	1
Etretinate	Problematic	0.000447	0.000152	0.068036	0.000193	0	0.001933	0.002674	0.301596	0	0	0	0	0.000998	0.002674	0
Exemestane	Approved	0.000109	5.9e-05	0.038119	1.6e-05	0	0.017288	0	0.136088	0	0	0	0	0.000252	0	0
Exenatide	Approved	0.964125	0.994595	0.981113	1	1	0.497055	1	0.842808	0.997323	1	1	0.8	0.897779	1	1
Ezetimibe	Approved	0.031848	0.094169	0	8e-05	0	0.074646	0.005376	0	0.005319	0.004184	0	0	0.001294	0.005376	0
Ezlopitant	Problematic	0.999768	1	0.99987	0.999304	1	0.986613	1	0.603375	0.999195	1	1	1	1	1	1
Famciclovir	Approved	0.026107	0.076941	0	0	0	0.06917	0.005376	0	0.005263	0.004184	0	0	0.001379	0.005376	0
Famotidine	Approved	0.001316	0.000386	0.989687	4e-06	0	0.031797	0.002123	0.367215	0.002924	0.002123	0	0	0.003557	0.002123	0
Fananserin	Problematic	0.999828	1	0.999954	0.999987	1	0.980146	1	0.625649	0.997141	1	1	1	0.999498	1	1
fareston	Approved	0.713925	0.942177	0.908593	0.999421	1	0.997585	1	0.61824	0.285714	0.988506	1	1	0.200175	1	1
Faropenem	Approved	0.99789	0.996037	1	0.999922	1	0.992192	0.996656	0.570985	0.997874	0.996656	1	1	0.997711	0.996656	1
Febuxostat	Approved	0.998842	0.99659	1	0.999935	1	0.961584	1	0.444644	1	1	1	1	1	1	1
Felbamate	Approved	0.006437	0.013754	0.268642	0.00076	0	0.204316	0	0.416334	0	0	0	0	0.004798	0	0
Felodipine	Approved	0.007732	0.019339	0.149283	0.000346	0	0.002966	0.0033	0.486826	0	0.0033	0	0	0.003511	0.0033	0
Felypressin	Approved	0.999717	1	0.999822	0.999816	1	1	1	0.537686	0.998556	1	1	1	0.999335	1	1
Fencamfamine	Problematic	0.000682	0.000254	0.109936	4.9e-05	0	0.002771	0	0.417041	0	0	0	0	0.001744	0	0
Fenfluramine	Problematic	0.000601	1.9e-05	0.088308	4e-05	0	0.002771	0	0.349021	0	0	0	0	0.001744	0	0
Fenofibrate	Approved	0.000849	0.000102	0.055043	3.1e-05	0	0	0	0.208901	0	0	0	0	0.002414	0	0
Fenoldopam	Approved	0.99997	1	0.999999	0.999999	1	0.965607	1	1	0.999166	0.998075	1	1	0.99991	1	1
Fenoprofen	Approved	0.090806	0.251621	0.84959	0	0	0.095647	0	0.638505	0	0	0	0	0.020797	0	0
Fenoterol	Approved	0.999282	1	0.996808	0.999037	1	0.987175	1	0.609081	0.998656	1	1	1	0.998809	1	1
Fentanyl	Approved	0.001168	0.000239	0.143265	5.3e-05	0	0.002776	0	0.405457	0.001608	0	0	0	0.003212	0	0
Fesoterodine	Approved	0.000895	0.001589	0.998993	0	0	0.001701	0	0.524885	0	0	0	0	0.001095	0	0
Fexofenadine	Approved	0.001532	0.001329	0.336641	5.5e-05	0	0.000817	0.003268	0.513576	0.001608	0.003268	0	0	0.003212	0.003268	0
Filgrastim	Approved	0.024256	0.069504	0.231318	5.4e-05	0	0.002776	0	0.479667	0	0	0	0	0.003212	0	0
Finasteride	Approved	0.32619	0.566879	0.969967	0.007342	0	0.626208	1	0.346503	1	1	1	1	0.404348	1	0
Fingolimod	Approved	0.999818	1	0.974591	0.99991	1	0.969813	1	0.660425	1	1	1	1	0.999544	1	1
Flavoxate	Approved	0.999925	1	0.999823	0.999774	1	0.996823	1	0.698257	0.996848	1	1	1	1	1	1
Flecainide	Approved	0.000461	0.000186	0.991944	9e-06	0	0.000779	0	0.450088	0	0	0	0	0.001188	0	0
Fleroxacin	Approved	0.999701	0.999103	0.999927	1	1	0.722302	1	0.967474	0.999261	1	1	1	1	1	1
Floxuridine	Approved	0.000383	4.1e-05	0.654398	1.3e-05	0	0.002035	0.002513	0.169337	0	0	0	0	0.001094	0.002513	0
Flucloxacillin	Approved	0.000165	2.4e-05	0	0	0	0.090752	0	0	0	0	0	0	0.000469	0	0
Fluconazole	Approved	0.000383	4.1e-05	0.654398	1.3e-05	0	0.002035	0.002513	0.169337	0	0	0	0	0.001094	0.002513	0
Flucytosine	Approved	0.999862	1	0.999398	0.999997	1	1	1	0.93254	1	1	1	1	0.999591	1	1
Fludarabine	Approved	0.991431	0.975517	1	0.99999	1	0.911721	1	0.726207	0.999319	1	1	1	0.998785	1	1
Fludiazepam	Approved	0.33694	0.634404	0.454251	0.000688	1	0.59285	1	0.198159	0	1	0	0.5	0.375729	1	0
Fludrocortisone	Approved	0.004096	0.008391	0.999818	0.002744	0	0	0	0.462844	0.000893	0	0	0	0.001153	0	0
Flumazenil	Approved	0.001329	0.0035	0	7.3e-05	0	0.003854	0	0	0	0	0	0	0.000415	0	0
Flumethasone Pivalate	Approved	0.00087	0.001981	0.863036	0.000159	0	0.272583	0.001437	0.539126	0.001372	0.00137	0	0	0.000469	0.001437	0
Flunarizine	Approved	0.004467	0.010439	0.450219	0.00136	0	0.015453	0	0.549699	0	0	0	0	0.001602	0	0
Flunisolide	Approved	0.000503	0.000243	0.062245	1e-05	0	0.046739	0	0.249057	0	0	0	0	0.001255	0	0
Flunitrazepam	Approved	0.008784	0.025415	0	1.3e-05	0	0.173916	0.004673	2e-05	0.004367	0.004329	0	0	0.000926	0.004673	0
Fluocinolone Acetonide	Approved	0.00974	0.028044	0	9e-05	0	0.344593	0	0	0.003063	0	0	0	0.001086	0	0
Fluocinonide	Approved	0.049358	0.016703	0.631465	0.024487	0	0	0	0.614637	0	0	0	0	0.106883	0	0
Fluorescein	Approved	0.001217	0.000827	0.072937	0.000162	0	0.002513	0	0.325505	0	0	0	0	0.002663	0	0
Fluorometholone	Approved	0.000503	0.000243	0.062245	1e-05	0	0.046739	0	0.249057	0	0	0	0	0.001255	0	0
Fluoroquinolone	Approved	0.999841	0.999999	1	0.999999	1	0.985654	1	0.969949	0.999171	1	1	1	0.999524	1	1
Fluorouracil	Approved	0.87908	0.637486	0.991341	0.999753	1	0.834247	1	0.390617	1	1	1	1	1	1	1
Fluoxetine	Approved	0.001561	0.000382	0.093207	9.3e-05	0	0.025219	0	0.325954	0	0	0	0	0.004209	0	0
Fluoxymesterone	Approved	0.003887	0.010209	0.536302	0.001451	0	0	0	0.807783	0	0	0	0	0	0	0
Flupenthixol	Approved	0.008658	0.024037	0.579858	0.000564	0	0.316667	0	0.616493	0	0	0	0	0.001373	0	0
Fluphenazine	Approved	0.89881	0.997766	0.999982	0.79894	1	0.999521	0.999042	1	1	1	1	0.8	0.899725	0.999042	1
Flurandrenolide	Approved	0.00087	0.001981	0.863036	0.000159	0	0.272583	0.001437	0.539126	0.001372	0.00137	0	0	0.000469	0.001437	0
Flurazepam	Approved	0.000753	0.000813	0	0.001116	0	0.042283	0	0	0	0	0	0	0.000329	0	0
Flurbiprofen	Approved	0.003277	0.006572	0.984841	3e-06	0	0.251568	0	0.535246	0	0	0	0	0.003256	0	0
Fluspirilene	Approved	0.002285	0.006029	0.444128	9.9e-05	0	0.00125	0	0.546085	0	0	0	0	0.000728	0	0
Flutamide	Approved	0.00098	0.001397	0.078849	8.6e-05	0	0.003803	0	0.36034	0	0	0	0	0.001456	0	0
Fluticasone	Approved	0.307305	0.919177	0.173354	0.002492	0	0.039027	0	0.473	0	0	0	0.1	0.000246	0	0
Fluticasone Propionate	Approved	0.000314	3.4e-05	0.994166	1.2e-05	0	0.000598	0	0.404048	0	0	0	0	0.000895	0	0
Fluvastatin	Approved	0.012317	0.015178	0.191856	0.015405	0	0.002649	0.004202	0.251279	0	0.002469	0	0	0.006366	0.004202	0
Fluvoxamine	Approved	0.000739	1e-04	0.027297	0	0	0.003893	0.001582	0.047283	0.001686	0.001582	0	0	0.002117	0.001582	0
Folic Acid	Approved	0.061544	0.181496	0	1e-06	0	0	0	0	0	0	0	0	0.003135	0	0
Fomepizole	Approved	0.001105	0.00252	0	2e-06	0	0.269715	0	0	0	0	0	0	0.000795	0	0
Fomivirsen sodium	Approved	0.999878	1	0.999997	0.999633	1	0.945659	1	0.990464	0.997549	1	1	1	1	1	1
Fondaparinux sodium	Approved	0.000383	0.000104	0	0.000712	0	0.53583	0	0	0	0	0	0	0.000333	0	0
Forasartan	Approved	0.999724	1	0.999897	0.999912	1	0.996812	0.998976	0.726359	1	0.998976	1	1	0.999261	0.998976	1
Formoterol	Approved	4.9e-05	3e-06	0.043736	3.4e-05	0	0.023703	0	0.149421	0	0	0	0	0.000111	0	0
Fosamprenavir	Approved	0.00161	0.003843	0	0	0	0.038627	0	0	0.001681	0	0	0	0.000986	0	0
Fosinopril	Approved	0.996348	0.996049	1	0.997082	1	0.994792	1	0.867756	1	1	1	1	0.995913	1	1
Fosphenytoin	Approved	0.000303	1.1e-05	2.1e-05	3e-06	0	0.093246	0	2e-06	0	0	0	0	0.000896	0	0
Fospropofol	Approved	0.000758	0.000388	0.106337	1.3e-05	0	0.001876	0	0.280099	0	0	0	0	0.001873	0	0
Frovatriptan	Approved	0.000799	0.000517	0.319367	0.000635	0	0.005859	0	0.429302	0	0	0	0	0.001246	0	0
Fulvestrant	Approved	0.004013	0.010873	0.272687	3.8e-05	0	0.004114	0	0.669058	0	0	0	0	0.00113	0	0
Furazolidone	Approved	0.159036	0.204979	0.031248	0.069427	0	0.064164	0	0.000798	0	0	0	0	0.202703	0	0
Furosemide	Approved	0.98225	0.950649	0.981654	0.999186	1	0.972306	1	0.466605	1	1	1	1	0.996914	1	1
Gabapentin	Approved	0.56098	0.497879	0.235369	0.981792	0	0.336634	0	0.672065	0	0	1	0	0.203268	0	0
Gaboxadol	Approved	0.678278	0.749711	0.26518	0.682603	1	0.440597	0	0.087563	0.022901	0	0	0.4	0.602521	0	1
Gadobenate Dimeglumine	Approved	0.841275	0.560208	0.096065	0.964754	1	1	1	0.336535	0.998533	1	1	1	0.998864	1	1
Gadopentetate dimeglumine	Approved	0.988805	0.968753	0.999998	0.997662	1	0.948487	1	0.034802	0.997914	1	1	1	1	1	1
Galantamine	Approved	0.000622	0.00131	0.075307	5.1e-05	0	0.02855	0	0.2037	0	0	0	0	0.000503	0	0
Galardin	Problematic	0.999497	0.999391	0.595968	0.999906	1	0.909322	0.982759	0.641136	1	1	1	1	0.999194	0.982759	1
gallamine	Approved	0.040424	0.117069	0.966321	7.5e-05	0	0.037922	0	0.333001	0	0	0	0	0.004129	0	0
Gallamine Triethiodide	Approved	0.000779	0.001844	0.477683	0	0	0.058248	0.002026	0.047545	0.000886	0	0	0	0.000493	0.002026	0
Gallium nitrate	Approved	0.014654	0.043226	0	7e-06	0	0.005006	0	0	0	0.029703	0	0	0.000729	0	0
Galsulfase	Approved	0.953417	0.958672	0.270092	1	1	0.99233	1	0.724442	0.997754	1	1	0.9	0.901578	1	1
Gamma Hydroxybutyric Acid	Approved	0.084485	0.252797	0	3e-06	0	0.02434	0	0	0	0	0	0	0.000654	0	0
gamma-Homolinolenic acid	Approved	0.997618	0.997164	0.999986	0.999986	1	0.98282	0.988235	0.996421	1	0.988506	1	1	0.995703	0.988235	1
Ganirelix	Approved	0.99971	1	0.943508	0.999919	1	0.97007	1	0.543	0.99929	1	1	1	0.999211	1	1
Garenoxacin	Problematic	0.999624	0.999994	0.999976	0.999959	1	0.984727	0.999002	0.955311	0.997849	0.999002	1	1	0.998919	0.999002	1
Gatifloxacin	Approved	0.999938	1	0.999999	1	1	0.999799	1	0.999384	0.998526	1	1	1	0.999813	1	1
Gem 92	Problematic	0.797119	0.972044	0.970571	0.619639	1	0.89002	1	0.662297	1	1	0	0.4	0.799674	1	1
Gemcitabine	Approved	0.002228	0.006015	0	2.9e-05	0	0.005556	0	0	0	0	0	0	0.00064	0	0
Gemfibrozil	Approved	0.001017	0.000301	0.899107	5.1e-05	0	0.020232	0	0.11699	0	0	0	0	0.002699	0	0
Gemifloxacin	Approved	0.999841	0.999999	1	0.999999	1	0.985654	1	0.969949	0.999171	1	1	1	0.999524	1	1
Gemtuzumab ozogamicin	Approved	0.900133	0.975798	0.999871	0.951989	0	0.560785	1	0.909483	0.998589	1	1	0.9	0.772613	1	1
Gentamicin	Approved	0.02868	0.08145	0	1.2e-05	0	0.276704	0	0	0.005682	0	0	0	0.004578	0	0
Gentian Violet	Approved	0.540366	0.695418	0.978547	0.223182	0	0.4995	0	0.56237	0.999332	0.007353	1	0.6	0.702498	0	1
Gepirone ER	Problematic	0.998325	1	0.998104	0.996545	1	0.977631	1	0.650476	0.995787	1	1	1	0.99843	1	1
Gestodene	Approved	0.000343	0.000139	0.441687	1e-06	0	0.007009	0.001647	0.018176	0.001546	0.001603	0	0	0.000887	0.001647	0
GI 181771	Problematic	0.998976	1	0.995504	0.997823	1	0.995751	1	0.610527	0.999304	1	1	1	0.999106	1	1
GI-181771	Problematic	0.998976	1	0.995504	0.997823	1	0.995751	1	0.610527	0.999304	1	1	1	0.999106	1	1
Ginkgo biloba	Approved	0.012372	0.034785	0	8e-06	0	0.364545	0.001684	0	0	0.030303	0	0.2	0.002323	0.001684	0
ginkgolide-A	Approved	0.003906	0.009973	0.115984	3.2e-05	0	0.027185	0	0.16481	0	0	0	0	0.001714	0	0
Ginseng	Approved	0.965678	0.99933	0.999558	0.999968	1	0.611509	0	0.998024	0.997843	0.983871	1	0.8	0.897735	0	1
Glatiramer Acetate	Approved	0.042051	0.124941	0.700022	8.9e-05	0	0.002443	0	0.664884	0	0	0	0	0.001124	0	0
Gliatech	Problematic	0.024611	0.072807	0	0	0	0.003175	0.003125	0	0.00134	0.003125	0	0	0.001027	0.003125	0
Gliclazide	Approved	0.127876	0.063767	0.305399	0.31925	0	0.201562	0	0.351017	0	0	0	0	0.000612	0	0
Glimepiride	Approved	0.411353	0.294023	0.344995	0.939783	0	0.357796	0.017857	0.340797	0	0	0	0	0.000253	0.017857	0
Glipizide	Approved	0.000812	0.000979	0.063883	0	0	0.000596	0	0.155417	0	0	0	0	0.001456	0	0
Gliquidone	Approved	0.676204	0.745507	0.156417	0.882309	0	0.997126	1	0.271717	1	1	1	1	0.400797	1	1
Glisoxepide	Approved	0.676204	0.745507	0.156417	0.882309	0	0.997126	1	0.271717	1	1	1	1	0.400797	1	1
Glucagon recombinant	Approved	0.28497	0.654617	0.807245	0.000268	0	0.003902	0	0.618252	0	0.989011	0	0	0.200024	0	0
Glucosamine	Approved	0.008183	0.015445	0.183087	0.000226	0	0.174176	0.001773	0.442828	0.001563	0	0	0	0.008877	0.001773	0
Glutathione	Approved	0.406475	0.055703	0.912269	0.664974	0	0.497959	0	0.356644	0.997758	0.001631	1	0.9	0.498748	0	0
Glutethimide	Approved	0.00046	0.000198	0.069947	3.2e-05	0	0.033715	0	0.181787	0	0	0	0	0.00115	0	0
Glyburide	Approved	0.012082	0.035348	0.196577	0.00011	0	0	0	0.408828	0	0	0	0	0.000788	0	0
Glycine	Approved	0.821485	0.679933	0.999013	0.99976	1	0.557781	1	0.389739	1	1	1	1	0.784763	1	1
Glycodiazine	Approved	0.757968	0.676571	0.458677	0.998227	0	0.761475	0	0.321523	1	0	1	0.6	0.599105	0	1
Glycopyrrolate	Approved	0.997629	1	0.999877	0.999534	1	0.970429	0.99894	0.72252	0.999235	0.99894	1	1	0.993354	0.99894	1
GMC-283	Problematic	0.999419	1	0.999126	0.999619	1	0.993367	1	0.669214	0.998043	1	1	1	0.998636	1	1
Gonadorelin	Approved	0.99857	1	0.999936	0.996364	1	0.960302	0.997194	0.728991	0.998567	1	1	1	0.999345	0.997194	1
Goserelin	Approved	0.999903	1	0.999999	1	1	0.98114	1	0.99987	0.99918	1	1	1	0.99971	1	1
gramicidin	Approved	0.700711	0.668434	0.857662	0.926205	1	0.744916	1	0.571773	1	1	1	0.8	0.507495	1	1
Gramicidin D	Approved	0.99789	0.996037	1	0.999922	1	0.992192	0.996656	0.570985	0.997874	0.996656	1	1	0.997711	0.996656	1
Granisetron	Approved	0.000453	1e-05	0.061252	6e-06	0	0.003112	0	0.263733	0.001346	0	0	0	0.001343	0	0
GRC-6211	Problematic	0.029943	0.078095	0.861827	0.000318	0	0.084857	0.003322	0.787589	0	0.003322	0	0	0.011415	0.003322	0
Grepafloxacin	Problematic	0.000399	7e-06	0.115425	0.000194	0	0.001933	0.002674	0.323703	0	0	0	0	0.000998	0.002674	0
Griseofulvin	Approved	0.000321	8e-06	0.071288	3.1e-05	0	0.00201	0.001385	0.309558	0.001372	0.001385	0	0	0.000923	0.001385	0
GSK 679769	Problematic	0.999768	1	0.99987	0.999304	1	0.986613	1	0.603375	0.999195	1	1	1	1	1	1
GSK 796406	Problematic	0.981895	0.945725	0.997179	0.999959	1	0.990255	1	0.11481	1	1	1	1	1	1	1
GSK-159797	Problematic	0.999896	1	0.989002	0.999893	1	0.98023	0.997965	0.634883	0.999308	1	1	1	0.999794	0.997965	1
GSK-644784	Problematic	0.999291	0.999882	0.999967	1	1	0.939829	1	0.991102	0.999295	1	1	1	0.99799	1	1
GSK-677954	Problematic	0.004124	0.011569	0.06001	1.7e-05	0	0.001728	0	0.11823	0.003044	0	0	0	0.000786	0	0
GSK-923295	Problematic	0.999057	0.999774	0.999099	0.99989	1	0.981889	0.996891	0.758791	0.996628	1	1	1	0.997508	0.996891	1
GSK1004723	Problematic	0.999911	1	0.980176	0.99994	1	0.97215	1	0.581518	1	1	1	1	0.999794	1	1
GSK1018921	Problematic	0.99091	0.97933	0.642933	0.995266	1	0.967333	1	0.060808	0.998072	1	1	1	0.998136	1	1
GSK1059615	Problematic	0.022996	0.046234	0.113706	0.022495	0	0	0	0.009562	0	0	0	0	0.00026	0	0
GSK1482160	Problematic	0.992946	0.981574	0.998392	0.999885	1	0.957605	1	0.14054	0.997789	1	1	1	0.997379	1	1
GSK159802	Problematic	0.999896	1	0.989002	0.999893	1	0.98023	0.997965	0.634883	0.999308	1	1	1	0.999794	0.997965	1
GSK372475	Problematic	0.999652	1	0.999986	1	1	0.94193	0.999115	0.830841	0.998613	0.999115	1	1	0.998956	0.999115	1
GSK424887	Problematic	0.999768	1	0.99987	0.999304	1	0.986613	1	0.603375	0.999195	1	1	1	1	1	1
GSK461364	Problematic	0.999551	0.999489	0.915616	0.999807	1	0.922696	0.998943	0.538656	0.998483	0.998943	1	1	0.999356	0.998943	1
GSK598809	Problematic	0.99827	1	0.999996	0.995006	1	0.985937	0.998018	0.976578	0.999157	0.998018	1	1	0.999805	0.998018	1
GSK835726	Problematic	0.999729	1	0.999871	0.999296	1	0.997859	1	0.52881	0.99628	1	1	1	0.999892	1	1
GSK923295	Problematic	0.999949	1	0.999968	0.999847	1	0.99115	1	0.782518	1	1	1	1	1	1	1
GT-389255	Problematic	0.00994	0.026785	0	3e-05	0	0.00491	0	0	0	0	0	0	0.003004	0	0
Guanabenz	Approved	0.012401	0.036276	0.687755	7e-06	0	0.045521	0	0.589667	0	0	0	0	0.000921	0	0
Guanadrel Sulfate	Approved	0.838606	0.942276	0.24796	0.573543	1	0.963104	1	0.093078	0.999231	0.956522	1	1	1	1	1
Guanethidine	Approved	0.00077	3.2e-05	0.064232	0.000304	0	0.056875	0.004167	0.294031	0.002639	0	0	0	0.001974	0.004167	0
Guanfacine	Approved	0.000805	0.001305	0.567581	0.000439	0	0.027495	0	0.471407	0.001325	0.002594	0	0	0.00067	0	0
Guanfacine extended release	Approved	0.999843	1	0.986157	0.999947	1	0.986577	1	0.608887	0.999276	1	1	1	0.999583	1	1
Guanidine	Approved	0.261482	0.121036	0.630782	0.564642	0	0.318865	0.002625	0.746079	0.00411	0	0	0.1	0.098769	0.002625	0
Guggulsterone	Approved	0.004986	0.011259	0.066141	0.000171	0	0.008366	0.001767	0.116563	0.003135	0.002597	0	0	0.003528	0.001767	0
GW 468816	Problematic	0.003057	0.008256	0.871814	1e-06	0	0.051355	0.004107	0.139961	0.002994	0.025316	0	0	0.000913	0.004107	0
GW-406381	Problematic	0.054632	0.163065	0.951522	0.000529	0	0.002772	0	0.589344	0	0	0	0	0.000303	0	0
GW-427353	Problematic	0.999561	1	0.963685	0.999351	1	0.969832	1	0.563768	1	1	1	1	0.999333	1	1
GW-493838	Problematic	0.999994	1	0.999998	0.999983	1	0.978812	1	0.733144	0.998569	1	1	1	1	1	1
GW468816	Problematic	0.0027	0.006234	0.819629	2e-06	0	0.024734	0	0.040222	0	0.017544	0	0	0.001865	0	0
GW873140	Problematic	0.999935	1	0.988928	0.999804	1	0.975455	1	0.684918	0.999298	1	1	1	1	1	1
GW876008	Problematic	0.000491	0.000497	0.992437	0.000132	0	0.106557	0.003448	0.467254	0	0	0	0	0.000845	0.003448	0
Halazepam	Approved	0.002631	0.005063	0.491869	3.3e-05	0	0.051834	0	0.039261	0.006504	0.053191	0	0	0.002798	0	0
halcinonide	Approved	0.307305	0.919177	0.173354	0.002492	0	0.039027	0	0.473	0	0	0	0.1	0.000246	0	0
Halobetasol Propionate	Approved	0.007946	0.021529	0	5.4e-05	0	0.007947	0	0	0	0.008197	0	0	0.002254	0	0
Halofantrine	Approved	0.000143	5e-06	0.027733	0	0	0.060907	0	9e-06	0	0	0	0	0.000423	0	0
Haloperidol	Approved	0.004786	0.011872	0	0.000617	0	0.413649	0.011111	0.12668	0.001664	0	0	0.2	0.001871	0.011111	0
Haloprogin	Approved	0.004728	0.011385	0	9.3e-05	0	0.398273	0.011236	0.035713	0	0	0	0	0.002705	0.011236	0
Halothane	Approved	0.002159	0.002678	0.698694	3e-04	0	0.001299	0	0.372958	0	0	0	0	0.0035	0	0
HEGF	Approved	0.999657	0.999983	0.975958	0.999995	1	0.997709	1	0.667693	0.997173	1	1	1	0.998992	1	1
Heparin	Approved	0.005119	0.013962	0	1e-05	0	0.159033	0	0	0.001681	0	0	0	0.001386	0	0
Heptabarbital	Approved	0.000547	0.000718	0.08227	8.8e-05	0	0.021704	0	0.231277	0.00137	0	0	0	0.000834	0	0
Herbimycin A	Approved	0.999602	1	0.999983	0.999988	1	0.991168	1	0.793569	0.996575	1	1	1	0.998817	1	1
Heroin	Approved	0.999067	1	0.997705	0.998118	1	0.983441	0.998856	0.847583	0.999101	0.998856	1	1	0.999083	0.998856	1
Hesperetin	Approved	0.972651	0.919296	0.999935	0.999273	1	0.997685	1	0.383094	1	1	1	1	0.999383	1	1
Hexachlorophene	Approved	0.001528	0.003289	0.63173	0.000162	0	0.436218	0.002404	0.456459	0	0.001209	0	0	0.001133	0.002404	0
Hexafluronium	Approved	0.998876	0.999657	0.506258	0.999011	1	1	1	0.673818	1	1	1	0.9	0.997958	1	1
Hexobarbital	Approved	0.000681	0.000172	0.0476	9.3e-05	0	0.002155	0	0.181362	0	0	0	0	0.00178	0	0
Hexylcaine	Approved	0.993238	0.980016	0.988055	1	1	0.902922	1	0.697262	0.998381	1	1	1	0.9997	1	1
Histamine Phosphate	Approved	0.000737	0.000142	0.533906	1e-06	0	0.035221	0.002255	0.391109	0.002608	0	0	0	0.002069	0.002255	0
HMR-2934	Problematic	0.999918	0.999999	0.999768	0.999857	1	0.983571	1	0.774909	1	1	1	1	0.999897	1	1
Homatropine Methylbromide	Approved	0.999989	1	0.989058	0.999967	1	0.999463	1	0.636739	0.999285	1	1	1	1	1	1
HspE7 (TLR3 agonist adjuvant)	Problematic	0.999685	0.999829	0.999994	0.999985	1	0.994697	1	1	1	1	1	1	0.999241	1	1
Human Serum Albumin	Approved	0.000131	0.000292	0	0	0	0.230007	0	0	0	0	0	0	0.000101	0	0
Hyaluronan	Approved	0.022921	0.067416	0.999658	0	0	0.22758	0	0	0	0.001026	0	0	0.001347	0	0
Hyaluronidase	Approved	0.998989	0.999216	0.846896	0.999216	1	0.954211	1	0.567287	1	1	1	1	0.998535	1	1
Hydralazine	Approved	0.000189	0.000349	0	0	0	0.199125	0	0	0	0	0	0	0.000218	0	0
Hydrochlorothiazide	Approved	0.007642	0.018982	0.081499	9.7e-05	0	0	0	0.089324	0	0	0	0	0.003846	0	0
Hydrocodone	Approved	2.5e-05	2.2e-05	0.703256	5.3e-05	0	0.080091	0.001161	0.009826	0	0	0	0	0	0.001161	0
Hydrocortamate	Approved	0.008871	0.012018	0.475768	0.000815	0	0.161131	0	0.409693	0	0	0	0	0.013779	0	0
Hydrocortisone	Approved	0.000186	0.000231	0	0	0	0.03208	0.001982	0	0	0	0	0	0.000328	0.001982	0
Hydroflumethiazide	Approved	0.473998	0.526283	0.282224	0.361212	0	0.5625	1	0.427156	0.998638	0.875	1	0.9	0.5345	1	1
Hydromorphone	Approved	0.000268	8.1e-05	0.166972	0.000138	0	0.41906	0	0.391789	0	0	0	0	0.000586	0	0
Hydroxocobalamin	Approved	0.009695	0.026298	0	0	0	0.011275	0.010204	0	0.009662	0	0	0	0.002787	0.010204	0
Hydroxychloroquine	Approved	0.003411	0.009306	0.675205	1.5e-05	0	0.045957	0.001101	0.439805	0.001106	0.001127	0	0	0.000911	0.001101	0
Hydroxyflutamide	Approved	0.999948	0.999987	0.992106	0.999964	1	0.909523	1	0.625908	0.998401	1	1	1	0.999894	1	1
hydroxyprogesterone	Approved	0.000427	0.00046	0.072384	2.2e-05	0	0.05283	0	0.260441	0.002217	0.001178	0	0	8e-04	0	0
Hydroxyurea	Approved	0.000295	1e-04	3e-06	0	0	0.001479	0	0	0.003886	0	0	0	0.000787	0	0
Hydroxyzine	Approved	0.186906	0.358788	0.839139	0.001346	0	0.240149	0	0.49545	0	0	0	0.3	0.200584	0	0
Hyoscyamine	Approved	0.900549	0.904268	0.944324	0.998048	1	0.753444	1	0.644717	0.999199	1	1	0.9	0.799329	1	1
Hyperforin	Approved	0.005122	0.014966	0.053974	6.1e-05	0	0.051845	0	0.301187	0.002217	0.001176	0	0	0.000339	0	0
Ibandronate	Approved	0.961428	0.988255	1	0.999995	1	0.982445	0.995918	0.448442	0.997651	0.996283	1	1	0.896033	0.995918	1
Ibritumomab	Approved	0.017904	0.052471	0.57038	1.6e-05	0	0.030958	0	0.455758	0	0	0	0	0.001223	0	0
Ibuprofen	Approved	0.000608	0.000454	0.168859	8.7e-05	0	0.337969	0.003315	0.447159	0.002283	0.005593	0	0	0.001282	0.003315	0
Ibutamoren	Approved	0.963392	0.896249	0.919084	0.993926	1	0.172117	0.003275	0.495061	0.003275	1	0	0	1	0.003275	1
Ibutilide	Approved	0.02486	0.074063	0.510784	7.4e-05	0	0.021982	0	0.465369	0	0	0	0	0.000442	0	0
Icodextrin	Approved	8.8e-05	6.1e-05	0	0	0	0.108209	0	0	0	0	0	0	0.000204	0	0
Icosapent	Approved	0.001102	0.001852	0.153281	0	0	0.044313	0.00141	0.263116	0	0.001451	0	0	0.001454	0.00141	0
Idarubicin	Approved	0.000277	7.8e-05	0.214809	5.5e-05	0	0.060454	0	0.312602	0	0	0	0	0.000697	0	0
Idazoxan	Problematic	0.999843	1	0.986157	0.999947	1	0.986577	1	0.608887	0.999276	1	1	1	0.999583	1	1
Idursulfase	Approved	0.984831	0.956193	0.466856	0.999047	1	0.997906	1	0.127051	0.996853	1	1	1	0.999254	1	1
Ifetroban sodium	Problematic	0.966518	1	0.936385	0.999973	1	0.896551	1	0.462076	1	1	1	1	0.899582	1	1
Ifosfamide	Approved	0.000331	7e-06	0.814667	1e-06	0	0.048163	0.002323	0.236724	0	0	0	0	0.000984	0.002323	0
Ilepatril	Problematic	0.981895	0.945725	0.997179	0.999959	1	0.990255	1	0.11481	1	1	1	1	1	1	1
Iloperidone	Approved	0.999556	1	0.991109	0.999305	1	0.966325	1	0.588492	0.997825	1	1	1	0.999363	1	1
Iloprost	Approved	0.000111	0.000186	0.968066	4e-05	0	0.002046	0.001001	0.045196	0	0.001001	0	0	0.000106	0.001001	0
Imipramine	Approved	0.000337	0.000346	0.995638	0.000666	0	0.024102	0	0	0	0	0	0	0	0	0
Imiquimod	Approved	0.001367	0.002928	0.996965	1.1e-05	0	0.004552	0	0.495798	0	0	0	0	0.001163	0	0
INCB-3284	Problematic	0.999376	1	0.999999	0.998663	1	0.968768	0.996667	0.711869	1	0.999121	1	1	0.999466	0.996667	1
INCB15050	Problematic	0.999662	1	0.999981	0.998987	1	0.990346	1	0.808343	0.997586	1	1	1	1	1	1
INCB19602	Problematic	0.999801	1	0.998634	0.999602	1	0.974596	1	0.634728	0.998678	1	1	1	0.999801	1	1
INCB3284	Problematic	0.999992	1	0.999916	0.999975	1	0.962059	1	0.66022	0.997843	1	1	1	1	1	1
Indapamide	Approved	0.008811	0.025389	0	0	0	0.035106	0.004464	0	0.004505	0.004464	0	0	0.001045	0.004464	0
Indecainide	Approved	0.006251	0.015015	0.617474	0.002364	0	0.059786	0.010526	0.693207	0	0.010526	0	0	0.001374	0.010526	0
Indinavir	Approved	0.000184	5e-06	3e-06	0	0	0.046707	0	2e-06	0	0	0	0	0.000546	0	0
Indiplon	Approved	0.999978	0.999982	0.999989	0.999952	1	0.975142	1	0.856919	0.998519	1	1	1	1	1	1
Indomethacin	Approved	0.000443	0.000496	0.045291	0.000269	0	0.270464	0.002364	0.307771	0	0	0	0	0.000565	0.002364	0
Insulin Aspart	Approved	0.001683	0.000667	0.99584	9e-05	0	0.040191	0.006667	0.434502	0	0.007937	0	0	0.004292	0.006667	0
Insulin Detemir	Approved	0.000545	0.000605	0.374408	0	0	0.064093	0	0.43401	0.001534	0	0	0	0.001029	0	0
Insulin Glargine	Approved	0.024485	0.065073	0.946581	0.00015	0	0.089945	0	0.593115	0.008547	0.005988	0	0	0.008232	0	0
Insulin Glargine recombinant	Approved	0.999978	0.999982	0.999989	0.999952	1	0.975142	1	0.856919	0.998519	1	1	1	1	1	1
Insulin Glulisine	Approved	0.000545	0.000605	0.374408	0	0	0.064093	0	0.43401	0.001534	0	0	0	0.001029	0	0
Insulin Lispro	Approved	0.641208	0.57623	0.999971	0.54805	0	0.573925	0	0.974824	1	0	0	0.3	0.799345	0	1
Insulin Lyspro recombinant	Approved	0.999672	1	1	0.999847	1	0.994037	1	0.958284	0.998587	1	1	1	0.999168	1	1
Insulin-detemir	Approved	0.999978	0.999982	0.999989	0.999952	1	0.975142	1	0.856919	0.998519	1	1	1	1	1	1
Insulin-glulisine	Approved	0.999672	1	1	0.999847	1	0.994037	1	0.958284	0.998587	1	1	1	0.999168	1	1
Insulin-lispro	Approved	0.999978	0.999982	0.999989	0.999952	1	0.975142	1	0.856919	0.998519	1	1	1	1	1	1
Insulin, porcine	Approved	0.000505	0.000372	0.118023	2.9e-05	0	0.403599	0.002288	0.332918	0.002291	0	0	0	0.001114	0.002288	0
Interferon Alfa-2a, Recombinant	Approved	0.000474	1.9e-05	0.135581	6.5e-05	0	0.404022	0.001136	0.301378	0.001304	0	0	0	0.001337	0.001136	0
Interferon Alfa-2b, Recombinant	Approved	0.002071	0.002144	0	1e-06	0	0.274797	0.00211	0	0.00299	0	0	0	0.004069	0.00211	0
Interferon alfa-n1	Approved	0.002071	0.002144	0	1e-06	0	0.274797	0.00211	0	0.00299	0	0	0	0.004069	0.00211	0
Interferon alfa-n3	Approved	0.00125	0.003258	0.108994	8e-06	0	0.032293	0.002747	0.308368	0.002725	0	0	0	0.000485	0.002747	0
Interferon alfacon-1	Approved	0.000753	0.000537	0.168289	4.1e-05	0	0.002958	0	0.258177	0	0	0	0	0.001679	0	0
Interferon beta-1b	Approved	0.000618	0.000168	0	1e-06	0	0.22836	0.001144	0	0.001145	0.001144	0	0	0.001685	0.001144	0
Interferon gamma-1b	Approved	0.019423	0.056037	0.785519	0.000184	0	0.002091	0.002315	0.262795	0.002315	0	0	0	0.002047	0.002315	0
Intravenous Immunoglobulin	Approved	0.176507	0.529021	0.975825	2.1e-05	0	0.022017	0	0.38722	0	0	0	0	0.00048	0	0
Iodipamide	Approved	0.841275	0.560208	0.096065	0.964754	1	1	1	0.336535	0.998533	1	1	1	0.998864	1	1
Ipilimumab	Approved	0.005667	0.005441	0.998719	3.4e-05	0	0.003192	0	0.653106	0	0	0	0	0.011526	0	0
Ipratropium bromide	Approved	0.000541	0.000283	0.341445	0.000263	0	0.002633	0	0.409831	0	0	0	0	0.001078	0	0
Iproniazid	Problematic	0.826263	0.48204	0.956835	1	1	0.874897	1	0.305953	0.999261	1	1	0.9	0.996748	1	1
Irbesartan	Approved	0.008816	0.020259	0.173336	7.9e-05	0	0.246638	0	0.395924	0	0	0	0	0.00611	0	0
Irinotecan	Approved	0.003605	0.004658	0.059744	4.8e-05	0	0.068501	0	0.364736	0	0	0	0	0.00611	0	0
Iron	Approved	0.003641	0.009215	0	0	0	0.046386	0	0	0.006329	0.006289	0	0	0.001707	0	0
Iron Dextran	Approved	0.006568	0.016392	0	3.1e-05	0	0.042939	0.003356	0	0	0.935897	0	0.8	0.003281	0.003356	0
ISIS 104838	Problematic	0.0191	0.05126	0.999922	0.004548	0	0.154935	0	0.824782	0	0	0	0	0.001493	0	0
ISIS 14803	Problematic	0.996605	0.991938	1	0.997877	1	0.952079	1	0.538569	0.999268	1	1	1	1	1	1
Isocarboxazid	Approved	0.159036	0.204979	0.031248	0.069427	0	0.064164	0	0.000798	0	0	0	0	0.202703	0	0
Isoetharine	Approved	0.999798	1	0.993504	0.999959	1	0.965007	1	0.725447	0.999309	1	1	1	0.999434	1	1
Isoflurane	Approved	0.000411	0.000175	0.05506	7e-05	0	0.030039	0	0.228901	0	0	0	0	0.000989	0	0
Isoflurophate	Approved	0.56258	0.091161	0.953682	0.999855	0	0.493482	0.995851	0.485776	1	0.995851	1	1	0.596724	0.995851	1
Isoleucine thiazolidide DPP IV	Problematic	0.99913	0.999929	0.9654	0.999943	1	0.945029	0.998049	0.862675	0.999328	0.998049	1	1	0.997517	0.998049	1
Isometheptene	Approved	0.004352	0.010249	0.484746	6.8e-05	0	0.041415	0	0.623869	0.001637	0	0	0	0.002739	0	0
Isoniazid	Approved	0.101816	0.032638	0.18996	0.071541	0	0.088516	0.065217	0.245342	0.038462	0	0	0.1	0.201268	0.065217	0
Isopropamide	Approved	0.999523	1	0.97234	0.999994	1	0.977163	1	0.633031	0.998635	1	1	1	0.998575	1	1
Isoproterenol	Approved	0.318916	0.651301	0.855082	0.001092	0	0	0	0.551343	0.00277	0	0	0	0.304355	0	0
Isosorbide Mononitrate	Approved	0.000907	0.001742	0.102566	0.000205	0	0.029266	0.002789	0.416347	0.002736	0	0	0	0.000774	0.002789	0
Isothipendyl	Approved	0.999811	1	0.999728	0.999658	1	0.954509	1	0.569778	1	1	1	1	0.999774	1	1
Isotretinoin	Approved	0.003316	0.009028	0.106508	4.2e-05	0	0.032908	0	0.154652	0	0	0	0	0.000878	0	0
Isovanillin	Approved	1.6e-05	4.8e-05	0	0	0	0.034056	0	0	0	0	0	0	0	0	0
Isradipine	Approved	0.015226	0.043797	0.331651	0.000344	0	0.081059	0.002801	0.538772	0	0.002801	0	0	0.001535	0.002801	0
Itraconazole	Approved	0.000413	1e-05	0.000124	1.2e-05	0	0.090008	0	1e-06	0	0	0	0	0.001216	0	0
Ivacaftor	Approved	0.001291	0.001762	0.125301	0.00019	0	0	0	0.350131	0	0	0	0	0.001921	0	0
Ivermectin	Approved	0.000429	0.000291	0.950783	3.9e-05	0	0.090008	0	0.004451	0	0	0	0	0.000958	0	0
Ixabepilone	Approved	0.00337	0.007926	0.428064	0.000127	0	0.458941	0	0.466921	0	0	0	0	0.002057	0	0
Josamycin	Approved	0.000165	2.4e-05	0	0	0	0.090752	0	0	0	0	0	0	0.000469	0	0
KDS-2000	Problematic	0.999679	1	0.984636	0.999475	1	0.964561	1	0.526369	0.998305	1	1	1	0.999562	1	1
Ketamine	Approved	0.003496	0.0083	0.082111	0.000134	0	0.424041	0	0.418489	0	0	0	0	0.002053	0	0
Ketanserin	Approved	0.999853	1	0.999994	0.999763	1	0.974555	1	0.992693	1	1	1	1	0.999798	1	1
Ketazolam	Approved	0.319533	0.435615	0.447153	0.022855	1	0.602225	1	0.209534	0.9993	1	1	1	0.500128	1	0
Ketoconazole	Approved	0.000352	9e-06	0.061595	0.000127	0	0.0051	0	0.278836	0.001381	0	0	0	0.000921	0	0
Ketoprofen	Approved	0.004887	0.003775	0.993952	0.00522	0	0.259906	0.010204	0.751486	0.004823	0.006452	0	0	0.005667	0.010204	0
Ketorolac	Approved	0.999939	1	1	1	1	0.998465	0.999197	1	0.999224	0.999197	1	1	0.999817	0.999197	1
Ketotifen	Approved	0.004195	0.010754	0.993238	3e-04	0	0.004695	0	0.443567	0	0	0	0	0.001531	0	0
L-759274	Problematic	0.99977	1	0.976796	0.999976	1	0.953813	1	0.658312	1	1	1	1	0.999334	1	1
L-Alanine	Approved	0.003515	0.009227	0	3e-06	0	0.00885	0	0	0	0	0	0	0.001316	0	0
L-Arginine	Approved	0.646125	0.036407	0.908642	1	0	0.500233	0.995455	0.430806	0	0.995455	1	0.7	0.901967	0.995455	1
L-Asparagine	Approved	0.000679	0.000611	0	4.4e-05	0	0.100864	0	0	0	0	0	0	0.001382	0	0
L-Aspartic Acid	Approved	0.990041	0.971814	0.999999	0.999814	1	0.970253	1	0.5857	1	1	1	1	0.998496	1	1
L-Carnitine	Approved	0.247057	0.445128	0	0.002989	0	0.404276	0	0.000176	0	0.005525	0	0.2	0.293053	0	0
L-Citrulline	Approved	0.647973	0.455272	0.995226	0.999757	0	0.154892	0	0.371524	0.998665	0	0	0.1	0.488889	0	0
L-Cysteine	Approved	0.004462	0.011407	0	1.6e-05	0	0	0	0	0.005348	0.005495	0	0	0.001962	0	0
L-Cystine	Approved	0.909365	0.929411	0.940097	0.999999	1	0.938285	1	0.85193	0.99856	1	1	1	0.798684	1	1
L-Glutamic Acid	Approved	0.004666	0.009929	0	1e-05	0	0.210802	0	0	0	0	0	0	0.004058	0	0
L-Glutamine	Approved	0.023286	0.067603	0	0	0	0.074325	0	0	0	0	0	0	0.002253	0	0
L-Histidine	Approved	0.015841	0.046533	0	4.3e-05	0	0.234898	0	0	0	0	0	0	0.000946	0	0
L-Isoleucine	Approved	0.036802	0.003872	0	6e-05	0	0.180924	0	0	0	0	0	0	0.106473	0	0
L-Leucine	Approved	0.010087	0.009968	0	5e-06	0	0.17963	0	0	0	0	0	0	0.020288	0	0
L-Lysine	Approved	0.787606	0.961266	0.632863	0.990441	0	0.566837	0.941176	0.505939	0	0.993902	1	0.7	0.411111	0.941176	0
L-Methionine	Approved	0.005605	0.015362	0	1.6e-05	0	0.003425	0	0	0.00565	0.00565	0	0	0.001438	0	0
L-Ornithine	Approved	0.003886	0.010709	0	1.6e-05	0	0.305441	0	0	0	0.005525	0	0	0.000934	0	0
L-Phenylalanine	Approved	0.002586	0.006404	0	1.7e-05	0	0.019988	0	0	0	0.005618	0	0	0.001336	0	0
L-Proline	Approved	0.474552	0.168018	0	0.84488	0	0.446576	0	0.009228	0	0	0	0.1	0.410758	0	1
L-Threonine	Approved	0.001764	0.003777	0	2e-05	0	0.033615	0	0	0.005236	0.005495	0	0	0.001495	0	0
L-Tryptophan	Approved	0.982532	0.94771	0.999973	0.999887	1	0.998658	1	0.337525	0.998631	1	1	1	1	1	1
L-Tyrosine	Approved	0.006573	0.018956	0	3.4e-05	0	0.047708	0	0	0	0.005556	0	0	0.000729	0	0
L-Valine	Approved	0.005779	0.017119	0.903707	9.9e-05	0	0.23237	0.001321	0.341181	0.024096	0.001285	0	0	0.000118	0.001321	0
Labetalol	Approved	0.003979	0.010818	0	3.5e-05	0	0.40266	0	4.5e-05	0.001466	0	0	0	0.001085	0	0
Labradimil	Problematic	0.999908	1	0.966683	0.999936	1	0.991858	1	0.643197	0.997736	1	1	1	0.999787	1	1
Lamectacin	Problematic	0.99969	1	0.984451	0.999278	1	0.997904	0.997906	0.518811	0.994326	1	1	1	0.999791	0.997906	1
Lamotrigine	Approved	0.000772	0.000744	0	3.3e-05	0	0.119112	0	0	0	0	0	0	0.001537	0	0
Lanreotide Autogel	Approved	0.999747	1	0.999991	0.999618	1	0.991037	1	0.709899	0.997147	1	1	1	0.999622	1	1
Laropiprant+niacin	Problematic	0.995819	1	0.999981	0.987546	1	0.845022	1	1	1	1	1	1	0.999911	1	1
Lasofoxifene	Approved	0.999716	1	0.999997	1	1	0.943056	1	0.997914	1	1	1	1	0.999149	1	1
Latanoprost	Approved	0.999246	1	0.999801	0.997739	1	0.995809	0.99901	0.70729	0.999291	0.99901	1	0.9	1	0.99901	1
Leflunomide	Approved	0.001336	0.003037	2.8e-05	3.9e-05	0	0.001865	0	0	0	0	0	0	0.000931	0	0
Lenalidomide	Approved	0.998765	0.997842	0.994274	0.999703	1	0.890404	0.987805	0.998042	1	1	1	1	0.99875	0.987805	1
Lepirudin	Approved	0.032943	0.0432	0.857008	0.05355	0	0.091549	0	0.719376	0	0	0	0	0.00208	0	0
Lercanidipine	Approved	0.000877	0.000357	0.110195	5.3e-05	0	0	0	0.181815	0	0	0	0	0.002221	0	0
Letrozole	Approved	0.001034	0.000154	0.763595	0.000333	0	0.002374	0.002506	0.068895	0	0.004779	0	0	0.002617	0.002506	0
Leuprolide	Approved	0.999149	1	0.999987	0.997838	1	0.993294	1	0.961177	1	1	1	1	0.99961	1	1
Levallorphan	Approved	0.025536	0.07572	0.992819	7.6e-05	0	0.074557	0	0.060235	0	0	0	0	0.000813	0	0
Levamisole	Approved	0.062625	0.185197	0	9e-05	0	0.00473	0	0	0	0	0	0	0.002589	0	0
Levetiracetam	Approved	0.162456	0.183429	0.999676	0.003311	0	0.001521	0	0.731515	0.002478	0	0	0	0.300628	0	0
Levetriacetam	Approved	0.000985	0.002483	0	6e-06	0	0.065202	0	0	0	0	0	0	0.000467	0	0
Levobunolol	Approved	0.029791	0.087697	0.656238	0.001068	0	0.037446	0	0.533151	0	0	0	0	0.000606	0	0
Levobupivacaine	Approved	0.001765	0.00225	0.994849	6.6e-05	0	0.001688	0	0.597239	0	0	0	0	0.002981	0	0
Levocabastine	Approved	0.999992	1	0.999403	0.999977	1	0.992938	1	0.526152	1	1	1	1	1	1	1
Levocetirizine dihydrochloride	Approved	0.998917	1	0.999681	0.999135	1	0.993921	0.996948	0.630307	0.999192	0.99791	1	1	0.997614	0.996948	1
Levodopa	Approved	0.246677	0.219258	0	0.518234	0	0.389109	0	0.014083	0.001631	0	0	0	0.002539	0	0
Levofloxacin	Approved	0.001017	0.001584	0.999137	0.000751	0	0.133859	0	0	0	0	0	0	0.000715	0	0
Levomethadyl Acetate	Approved	0.000809	0.000298	0.857897	1e-06	0	0.020049	0	0.196445	0	0	0	0	0.002127	0	0
Levonordefrin	Approved	8.6e-05	9.1e-05	0.96688	4.3e-05	0	0.005939	0	0.367634	0	0	0	0	0.000123	0	0
Levonorgestrel	Approved	0.015767	0.04643	0	0	0	0.362946	0.001721	0.000119	0.001721	0.001678	0	0	0.000872	0.001721	0
Levorphanol	Approved	0.012955	0.036981	0.999846	0.000127	0	0.265479	0	0.55326	0	0	0	0	0.001756	0	0
Levosimendan	Approved	0.025687	0.072563	0.102292	0.000169	0	0.003713	0.002475	0.277517	0	0.002364	0	0	0.004329	0.002475	0
Levothyroxine	Approved	0.000105	0.000105	0	0	0	0.000843	0	0	0	0	0	0	0.00021	0	0
Licarbazepine	Problematic	0.888579	0.949702	0.971402	0.919947	1	0.51032	0	0.463718	0.125	0	0	0.3	0.796089	0	1
Lidocaine	Approved	0.000301	4e-06	0.003561	5e-06	0	0.031625	0	5e-06	0	0	0	0	0.000895	0	0
Lindane	Approved	0.001499	0.003827	0	0	0	0.028688	0	0	0	0	0	0	0.00067	0	0
Linezolid	Approved	0.826263	0.48204	0.956835	1	1	0.874897	1	0.305953	0.999261	1	1	0.9	0.996748	1	1
Lintitript	Problematic	0.998976	1	0.995504	0.997823	1	0.995751	1	0.610527	0.999304	1	1	1	0.999106	1	1
Liothyronine	Approved	0.001008	0.001218	0.035516	0.000136	0	0.003488	0	0.148868	0	0	0	0	0.001671	0	0
Liotrix	Approved	0.001995	0.004661	0.077598	3.4e-05	0	0.028355	0	0.162996	0.001335	0	0	0	0.00129	0	0
Lipo-alprostadil	Approved	0.93222	1	0.999948	0.996511	1	0.80771	1	0.325205	0.999178	1	1	0.6	0.800149	1	1
Lipoic Acid	Approved	0.322251	0.020717	0.504847	0.943322	0	0.25878	0.017241	0.464663	0.019231	0.007692	0	0	0.002713	0.017241	0
Lisdexamfetamine	Approved	0.000601	6.7e-05	0.089015	4.3e-05	0	0.043978	0	0.386117	0	0	0	0	0.001692	0	0
Lisinopril	Approved	0.000156	3.7e-05	0	0	0	0.052751	0	0	0	0	0	0	0.000431	0	0
Lisuride	Approved	0.998895	0.998719	0.949508	0.999003	1	0.973166	1	0.56198	1	1	1	1	0.998963	1	1
Lithium	Approved	0.00062	0.001163	0	1e-06	0	0	0	0	0	0	0	0	0.000695	0	0
Lofexidine	Approved	0.999935	1	0.999999	1	1	1	1	1	1	1	1	1	0.999804	1	1
Lomefloxacin	Approved	0.001884	0.00565	0.998853	3e-06	0	0.100204	0	0.007948	0	0.007092	0	0	0	0	0
Lomustine	Approved	0.006104	0.016569	0.083839	4.1e-05	0	0.004663	0.001198	0.190108	0	0.001198	0	0	0.001703	0.001198	0
Lonafarnib	Problematic	0.006978	0.019286	0.450617	0.000299	0	0.216768	0.043478	0.567623	0.027778	0	0	0.1	0.001351	0.043478	0
Lonapalene	Problematic	0.006787	0.02014	0	2e-06	0	0.033453	0	0	0	0	0	0	0.000218	0	0
Lonidamine	Problematic	0.019901	0.056536	0	1e-05	0	0.013961	0	0	0.005714	0.005698	0	0	0.003158	0	0
Loperamide	Approved	0.002335	0.005177	0.84431	6e-06	0	0.001718	0	0.493426	0	0	0	0	0.001821	0	0
Lopinavir	Approved	0.000687	3.1e-05	0.072222	7.7e-05	0	0.034771	0	0.247106	0	0	0	0	0.001954	0	0
Loratadine	Approved	0.000405	1.4e-05	0.10866	4e-06	0	0.002342	0	0.363943	0	0	0	0	0.001198	0	0
Lorazepam	Approved	0.001464	0.00256	0.015038	2.1e-05	0	0.266687	0	0.050288	0.001316	0	0	0	0.001811	0	0
Lornoxicam	Approved	0.000725	0.000411	0.184875	0.000569	0	0.000328	0.001312	0.441304	0	0.001312	0	0	0.001196	0.001312	0
Losartan	Approved	0.000997	0.00076	0.0247	1.5e-05	0	0.182154	0	0.206072	0	0	0	0	0.002217	0	0
Loteprednol	Approved	0.307305	0.919177	0.173354	0.002492	0	0.039027	0	0.473	0	0	0	0.1	0.000246	0	0
Lovastatin	Approved	0.000541	0.001167	0	1.1e-05	0	0.160439	0	0	0	0	0	0	0.000445	0	0
Loxapine	Approved	0.999943	1	0.999585	0.99983	1	0.977022	1	0.752049	1	1	1	1	1	1	1
LTB 019	Problematic	0.998664	1	0.998397	0.996677	1	0.911786	1	0.499662	0.99872	1	1	1	0.999316	1	1
Lubiprostone	Approved	0.998126	0.999302	0.815845	1	1	0.944433	1	0.755605	0.99853	0.990476	1	0.9	0.995077	1	1
Lucanthone	Approved	0.336591	0.907891	0.244087	0.001031	0	0.607631	1	0.447188	1	1	1	0.8	0.100852	1	0
Lumefantrine	Approved	9.3e-05	4.3e-05	0.216622	1.3e-05	0	0.064621	0	0.2481	0	0	0	0	0.000223	0	0
Lumiracoxib	Approved	0.000379	4.8e-05	0	0	0	0.285318	0	0	0	0	0	0	0.00109	0	0
LY293111	Problematic	0.998876	1	0.999732	0.996886	1	0.972681	1	0.487765	1	1	1	1	0.999742	1	1
LY367265	Problematic	0.001234	0.001822	0.950541	5.5e-05	0	0.010742	0.010169	0.28785	0	0	0	0	0.001824	0.010169	0
M100,240	Problematic	0.981895	0.945725	0.997179	0.999959	1	0.990255	1	0.11481	1	1	1	1	1	1	1
Magnesium salicylate	Approved	0.997618	0.997164	0.999986	0.999986	1	0.98282	0.988235	0.996421	1	0.988506	1	1	0.995703	0.988235	1
Magnesium Sulfate	Approved	0.000542	0.000467	0.186226	3.2e-05	0	0.45765	0.001337	0.545406	0	0.001337	0	0	0.001128	0.001337	0
Malathion	Approved	0.000507	0.000921	0	0	0	0.217678	0.00099	0	0	0.00099	0	0	0.000598	0.00099	0
Maprotiline	Approved	0.005482	0.014525	0.669878	2.1e-05	0	0.02006	0.001337	0.486846	0	0.001337	0	0	0.0019	0.001337	0
Marimastat	Problematic	0.993421	0.989677	0.351241	0.991254	1	0.986406	0.967742	0.472681	1	1	1	1	0.999333	0.967742	1
Masoprocol	Approved	0.000116	0.000208	1.4e-05	0	0	0.05978	0	0	0	0	0	0	0.00014	0	0
Mazindol	Approved	0.030632	0.09027	0.059112	1.2e-05	0	0.033893	0.003407	0.203204	0.001739	0.003407	0	0	0.001614	0.003407	0
McN3377	Problematic	0.999902	0.999997	0.999793	1	1	0.757496	1	0.87358	0.999264	1	1	1	0.999709	1	1
Mebendazole	Approved	0.000449	0.000929	0	0	0	0.10358	0.002024	0	0	0	0	0	0.000419	0.002024	0
Mecamylamine	Approved	0.001109	0.002908	0	0	0	0.074169	0.002024	0	0	0	0	0	0.000419	0.002024	0
Mecasermin	Approved	0.995348	0.986439	0.999985	0.999985	1	1	1	1	1	1	1	1	0.99962	1	1
Meclinertant	Problematic	0.999874	1	0.990718	0.999929	1	0.968203	1	0.546467	0.999328	1	1	1	0.999692	1	1
Meclizine	Approved	0.000169	5e-06	0.000541	0	0	0.090713	0	0	0	0	0	0	0.000503	0	0
Meclofenamic acid	Approved	0.009044	0.026718	0.999057	1e-06	0	0.086334	0.002022	0.087523	0	0	0	0	0.000413	0.002022	0
Medroxyprogesterone	Approved	6e-04	0.001121	0.24933	0	0	0.002568	0.002789	0.468817	0	0.001389	0	0	0.000678	0.002789	0
Medrysone	Approved	0.149826	0.447099	0.12694	0.000676	0	0.001115	0	0.326475	0	0	0	0	0.001703	0	0
Mefenamic acid	Approved	0.423303	0.083442	0.42611	0.895034	0	0.125421	0.010084	0.469294	0.011029	0.009756	0	0	0.291433	0.010084	0
Mefloquine	Approved	0.000564	0.001278	0	1e-06	0	0.178699	0.002022	0	0	0	0	0	0.000413	0.002022	0
Megestrol	Approved	0.00069	5.7e-05	0.214561	8.7e-05	0	0.001007	0.001267	0.395594	0.001309	0	0	0	0.001927	0.001267	0
Meglitinides	Approved	0.999672	1	1	0.999847	1	0.994037	1	0.958284	0.998587	1	1	1	0.999168	1	1
Meloxicam	Approved	0.000445	0.000301	0.014475	0	0	0.037448	0	0.000693	0.001771	0	0	0	0.001036	0	0
Menadione	Approved	0.000633	0.001372	0.055539	7.7e-05	0	0.013056	0.001193	0.191592	0	0.001195	0	0	0.00045	0.001193	0
Meningococcal groups A, C, Y and W-135 conjugate vaccine	Approved	0.110563	0.230292	0	0	0	0.036364	0	0	0	0	0	0.2	0.101396	0	0
Menotropins	Approved	0.038223	0.011862	0.99926	0.001983	0	0.10606	0	0.975459	0	0	0	0	0.100825	0	0
Menthol	Approved	0.038617	0.100289	0.778572	0.014767	0	0.043632	0.004884	0.659242	0.003672	0.004884	0	0	0.000794	0.004884	0
Mepenzolate	Approved	0.999693	1	0.99956	0.999378	1	1	1	0.74697	0.998707	1	1	1	0.999702	1	1
Meperidine	Approved	0.000389	0.000104	0.369037	3.8e-05	0	0.045017	0.002342	0.389666	0.001312	0	0	0	0.001023	0.002342	0
Mephentermine	Approved	0.000527	0.001089	0.985605	8.2e-05	0	0.323997	0.002789	0.608057	0.001406	0.002789	0	0	0.000408	0.002789	0
Mephenytoin	Approved	0.000357	9e-06	0.039299	3.8e-05	0	0.045017	0.002342	0.165734	0.001312	0	0	0	0.001023	0.002342	0
Mepivacaine	Approved	0.274219	0.56531	0.223075	0.056629	1	0.210379	0	0.5896	0	0.001466	0	0	0.200719	0	0
Meprobamate	Approved	0.000372	0.000247	0.077014	2e-06	0	0.270564	0.001359	0.231283	0	0.001359	0	0	0.000866	0.001359	0
Mepyramine	Approved	0.00069	0.001723	0.374103	0	0	0.00146	0	0.463532	0	0.001403	0	0	0.000347	0	0
Mepyramine maleate	Approved	0.999323	1	0.997126	0.998553	1	0.998697	1	0.537493	0.998056	1	1	1	0.999418	1	1
Mequitazine	Approved	0.000246	6e-06	0.081094	0.000101	0	0.052263	0	0.302215	0	0	0	0	0.00063	0	0
Mercaptopurine	Approved	0.000434	0.001145	0	3.1e-05	0	0.115259	0.00129	0	0.001292	0.00129	0	0	0.000127	0.00129	0
Mesalazine	Approved	0.001184	0.001216	0.105122	0.000361	0	0.022481	0	0.342889	0	0	0	0	0.001973	0	0
Mesoridazine	Approved	0.004556	0.011616	0.584536	0.000115	0	0.02626	0	0.488583	0	0	0	0	0.001936	0	0
Mestranol	Approved	0.000242	7.5e-05	0.076501	6.9e-05	0	0.039819	0	0.321931	0.001332	0	0	0	0.000581	0	0
Metaraminol	Approved	0.00036	0.000484	0	3.1e-05	0	0.101922	0	0	0	0	0	0	0.000566	0	0
Metastat	Problematic	0.998278	0.999863	0.380125	0.999905	1	0.89965	0.98	0.591323	0.998584	0.991736	1	1	0.995065	0.98	1
Metformin	Approved	0.77675	0.830606	0.988888	1	0	0.5	1	0.699968	1	1	1	1	0.499645	1	1
Methacholine	Approved	0.999829	1	0.974798	0.999929	1	0.983275	1	0.627502	0.999265	1	1	1	0.999559	1	1
Methadone	Approved	0.000457	2.1e-05	0.081667	3.1e-05	0	0.04688	0	0.343199	0	0	0	0	0.001318	0	0
Methadyl Acetate	Approved	0.999888	1	0.986037	0.999992	1	0.976268	1	0.670516	1	1	1	1	0.999673	1	1
Methamfetamine	Approved	0.99969	1	0.984451	0.999278	1	0.997904	0.997906	0.518811	0.994326	1	1	1	0.999791	0.997906	1
Methamphetamine	Approved	0.000987	0.000969	0.102459	0.000474	0	0.01875	0	0.460641	0	0	0	0	0.001519	0	0
Methantheline	Approved	0.999937	1	1	1	1	0.997891	0.998222	1	1	1	1	1	0.99981	0.998222	1
Methapyrilene	Problematic	0.001135	0.002087	0.700706	0.000319	0	0.018985	0.002674	0.421932	0	0	0	0	0.000998	0.002674	0
Methaqualone	Problematic	0.000165	2.4e-05	0	0	0	0.090752	0	0	0	0	0	0	0.000469	0	0
Metharbital	Approved	0.000882	0.002148	0.028401	0.00037	0	0.022575	0	0.089832	0	0	0	0	0.000129	0	0
Methazolamide	Approved	0.297651	0.760122	0.254956	0.034426	0	0.224494	1	0.152776	0	0	1	0.2	0.098404	1	0
Methdilazine	Approved	0.999811	1	0.999728	0.999658	1	0.954509	1	0.569778	1	1	1	1	0.999774	1	1
Methimazole	Approved	0.00055	1.6e-05	0.055447	3e-06	0	0.06857	0	0.185831	0.015366	0	0	0	0.001632	0	0
Methocarbamol	Approved	0.988357	0.967392	0.682163	0.999879	1	0.967254	0.996516	0.167692	1	0.996516	1	1	0.9978	0.996516	1
Methohexital	Approved	0.002715	0.006294	0.073069	0.000228	0	0.058626	0	0.143319	0.001318	0	0	0	0.001623	0	0
Methotrexate	Approved	0.994363	0.984198	1	0.999266	1	0.993202	0.996528	0.291935	1	1	1	1	0.999624	0.996528	1
Methotrimeprazine	Approved	0.70814	0.458775	0.871195	0.960523	1	0.5	1	0.55806	0.999274	1	1	0.5	0.70512	1	1
Methoxamine	Approved	0.99982	1	0.98034	0.999998	1	1	1	0.674734	0.999274	1	1	1	0.999462	1	1
Methoxsalen	Approved	0.000458	4.3e-05	0.047364	0.000188	0	0.017481	0.002646	0.15286	0	0.002646	0	0	0.001144	0.002646	0
Methoxyflurane	Approved	0.000446	8.3e-05	0.078053	0.000153	0	0.041088	0	0.260917	0.001333	0	0	0	0.001103	0	0
Methsuximide	Approved	0.021064	0.061018	0.732989	0.001547	0	0.053776	0	0.550202	0	0	0	0	0.000626	0	0
Methyclothiazide	Approved	0.390021	0.737246	0.205493	0.130205	0	0.307401	0.991071	0.363606	0.006494	0.990854	1	0.7	0.302612	0.991071	0
Methyl aminolevulinate	Approved	0.368328	0.955605	0.798382	0.044008	1	0.149988	0	0.479918	0	0	0	0	0.105372	0	0
Methyldopa	Approved	0.008944	0.025848	0.958	0.00014	0	0.153743	0	0.48631	0	0	0	0	0.000844	0	0
Methylergonovine	Approved	0.202192	0.036031	0.752092	0.089119	0	0.021254	0	0.506686	0	0	0	0	0.481427	0	0
Methylphenobarbital	Approved	0.000781	0.000282	0.063336	6.7e-05	0	0.089006	0	0.213053	0	0	0	0	0.001995	0	0
Methylprednisolone	Approved	0.000422	0.000197	0.081985	2.6e-05	0	0.073672	0.001319	0.304714	0	0.00133	0	0	0.001043	0.001319	0
Methylscopolamine	Approved	0.999183	1	0.999287	0.999256	1	0.999509	0.998037	0.647685	0.998721	1	1	1	0.998295	0.998037	1
Methyprylon	Problematic	0.000826	0.001337	0.082713	3.9e-05	0	0.002771	0	0.174475	0	0	0	0	0.001102	0	0
Methysergide	Approved	0.999442	1	0.975265	0.998534	1	0.975402	1	0.601805	0.999271	1	1	1	0.999791	1	1
Metipranolol	Approved	0.999891	1	0.999642	0.999988	1	0.972373	1	0.673224	0.999228	1	1	1	0.999684	1	1
Metixene	Approved	0.999183	1	0.999287	0.999256	1	0.999509	0.998037	0.647685	0.998721	1	1	1	0.998295	0.998037	1
Metoclopramide	Approved	0.001479	0.001003	0.478221	0	0	0.062117	0	0.464233	0	0.002706	0	0	0.003433	0	0
Metocurine	Approved	0.003703	0.003074	0.108792	0.000256	0	0.002932	0.001412	0.32464	0.001397	0.001412	0	0	0.00778	0.001412	0
Metocurine Iodide	Approved	0.002847	0.007914	0.638279	5e-06	0	0.003521	0	0.159121	0	0	0	0	0.000621	0	0
Metolazone	Approved	0.943457	0.85193	0.113698	0.998953	1	0.990918	1	0.097246	0.999359	1	1	1	0.979487	1	1
Metoprolol	Approved	0.000793	2.8e-05	0.152502	3.4e-05	0	0.045286	0.002793	0.390988	0.00277	0.002793	0	0	0.002319	0.002793	0
Metronidazole	Approved	0.000447	4.9e-05	0.046774	0.000203	0	0.043027	0	0.13945	0	0	0	0	0.001089	0	0
Metyrapone	Approved	0.00031	0.000109	0.077971	6.4e-05	0	0.00186	0	0.22594	0	0	0	0	0.000755	0	0
Metyrosine	Approved	0.998095	0.996012	1	0.998949	1	0.994885	1	0.535736	0.999277	1	1	1	0.999322	1	1
Mexiletine	Approved	0.000442	0.000263	0.400555	0.00034	0	0.002582	0	0.460949	0	0	0	0	0.000724	0	0
MGCD-0103	Problematic	0.41928	0.655155	0.669336	0.006748	0	0.182363	0	0.474507	0	0	0	0.3	0.595936	0	1
Mianserin	Approved	0.001236	0.003028	0.351466	6.5e-05	0	0.001124	0	0.507722	0.001359	0	0	0	0.000616	0	0
Mibefradil	Problematic	0.000996	0.001166	0.278287	7.9e-05	0	0.002771	0	0.464037	0	0	0	0	0.001744	0	0
Micafungin	Approved	0.893318	0.680057	0.999992	0.999896	1	0.771988	1	0.619666	1	1	1	1	1	1	1
Miconazole	Approved	0.000402	0.000296	0.172959	0.000136	0	0.426199	0	0.482844	0.001326	0	0	0	0.000773	0	0
Midazolam	Approved	0.00151	0.003981	0.054524	6.6e-05	0	0.002894	0	0.107929	0.001267	0	0	0	0.000484	0	0
Midodrine	Approved	0.000387	4.7e-05	0.162165	0.000113	0	0.361729	0	0.506499	0.008526	0	0	0	0.001002	0	0
Mifepristone	Approved	0.0032	0.007472	0.999368	0.000175	0	0.13041	0	0.178101	0	0	0	0	0.001954	0	0
Miglitol	Approved	0.754552	0.266803	0.999474	0.999907	1	0.593932	0.996656	0.486694	1	0.996656	1	1	0.996946	0.996656	1
Miglustat	Approved	0.99867	0.99988	0.998513	1	1	0.922136	1	0.754369	1	1	1	1	0.996131	1	1
Milnacipran	Approved	0.030632	0.09027	0.059112	1.2e-05	0	0.033893	0.003407	0.203204	0.001739	0.003407	0	0	0.001614	0.003407	0
Milnacipran HCl	Approved	0.000243	0.000567	0.127956	3.2e-05	0	0.020147	0	0.433357	0.001381	0	0	0	0.000131	0	0
Milrinone	Approved	0.988104	0.966441	0.467398	0.999838	1	0.828632	0.988372	0.489275	0.999285	1	1	1	0.998033	0.988372	1
Milveterol	Problematic	0.999823	1	0.999999	0.999866	1	0.960957	1	1	1	1	1	1	0.999603	1	1
Milveterol+Fluticasone	Problematic	0.999896	1	0.989002	0.999893	1	0.98023	0.997965	0.634883	0.999308	1	1	1	0.999794	0.997965	1
Mimosine	Approved	0.829531	0.489442	0.999971	0.999481	1	0.612924	0.996552	0.39487	1	1	1	1	0.999671	0.996552	1
Minaprine	Approved	0.000775	0.000652	0.393457	2e-05	0	0.0027	0	0.474669	0	0	0	0	0.001654	0	0
Minocycline	Approved	0.71763	0.353546	0.918143	0.999344	0	0.60175	0.996933	0.399548	1	0.996933	1	1	0.8	0.996933	1
Minoxidil	Approved	0.048329	0.141882	0.137525	7.7e-05	0	0.35449	0.990476	0.270182	0	0.991803	0	0.2	0.003027	0.990476	0
Mirtazapine	Approved	0.000579	1.8e-05	0.132084	0.000218	0	0.043483	0	0.381448	0	0	0	0	0.001501	0	0
Misoprostol	Approved	0.005357	0.014804	0.710313	1.6e-05	0	0.440136	0	0.560003	0	0	0	0	0.00125	0	0
Mitemcinal fumarate	Problematic	0.999774	1	0.960591	0.999538	1	0.995892	0.997932	0.532886	0.99792	1	1	1	0.999784	0.997932	1
Mitiglinide	Approved	0.073366	0.036129	0.871058	0.002167	0	0.370904	0	0.405506	0	0	1	0.3	0.181801	0	0
Mitomycin	Approved	0.013848	0.040624	0	1.4e-05	0	0.229013	0	0	0	0	0	0	0.000906	0	0
Mitotane	Approved	0.000374	0.000715	0.09493	2.6e-05	0	0.207584	0	0.36581	0	0	0	0	0.000383	0	0
Mitoxantrone	Approved	0.002337	0.006584	0.501113	4.3e-05	0	0.017255	0	0.483438	0	0	0	0	0.000386	0	0
MIV-701	Problematic	0.999566	0.999971	0.962891	0.999614	1	0.95418	1	0.631565	0.999318	1	1	1	0.999113	1	1
Mivacurium	Approved	0.002263	0.006006	0.990797	2e-06	0	0.053173	0	0.45134	0.001244	0	0	0	0.000782	0	0
Mizolastine	Approved	0.999681	0.999805	0.965878	0.999782	1	0.991322	1	0.643135	1	1	1	1	0.999457	1	1
MK-591	Problematic	0.022209	0.064216	0	3.1e-05	0	0.157357	0.002793	0	0.004202	0.002793	0	0	0.00238	0.002793	0
MLN0415	Problematic	0.300214	0.729821	0.810966	0.06834	0	0.030814	0	0.472039	0	0	0	0	0.102482	0	1
MLN3897	Problematic	0.999674	1	0.95114	0.999999	1	0.974176	0.998932	0.642313	0.996434	0.998932	1	1	0.999023	0.998932	1
MLN8054	Problematic	0.999478	0.999787	0.935586	0.999391	1	0.96977	1	0.535325	0.997739	1	1	1	0.999256	1	1
MMDA	Approved	0.477336	0.15879	0.268881	0.971995	0	0.175045	0.017857	0.415755	0.005155	0.007519	0	0	0.301224	0.017857	1
Moclobemide	Approved	0.006311	0.01637	0.077391	4e-06	0	0.064095	0.003275	0.194351	0.003308	0	0	0	0.00256	0.003275	0
Modafinil	Approved	0.000591	1.4e-05	0.063345	4.1e-05	0	0.040913	0.001351	0.24061	0	0.001351	0	0	0.001719	0.001351	0
Moexipril	Approved	0.995888	0.988601	1	0.999516	1	0.991078	1	0.580426	1	1	1	1	0.999548	1	1
Molindone	Approved	0.999623	1	0.970764	0.999748	1	0.950758	1	0.615739	0.999281	1	1	1	0.999121	1	1
Mometasone	Approved	0.000881	0.00037	0.111675	2.5e-05	0	0.036651	0	0.369011	0	0	0	0	0.002248	0	0
Monobenzone	Approved	0.032392	0.094106	0.186044	0.001523	0	0.128506	0	0.376704	0	0	0	0.2	0.001548	0	0
Montelukast	Approved	0.000637	0.000653	0.271637	4.1e-05	0	0.029033	0.00135	0.455499	0	0.00135	0	0	0.001216	0.00135	0
Moricizine	Approved	0.006251	0.015015	0.617474	0.002364	0	0.059786	0.010526	0.693207	0	0.010526	0	0	0.001374	0.010526	0
Morphine	Approved	0.000335	0.00017	0.548068	5e-06	0	0.335653	0.00135	0.493058	0	0.00135	0	0	0.00083	0.00135	0
Motexafin gadolinium	Approved	0.998145	0.996402	1	0.999892	1	0.995878	1	0.411617	1	1	1	1	0.998142	1	1
Moxifloxacin	Approved	0.920207	0.861752	0.982994	0.999184	1	0.761844	1	0.640093	1	1	1	1	0.899684	1	1
MSX-122	Problematic	0.999854	1	0.9986	0.999562	1	0.992907	1	0.860638	0.999282	1	1	1	1	1	1
Mupirocin	Approved	0.999482	0.999544	0.991388	1	1	0.860198	1	0.777062	0.999308	0.987952	1	1	0.998901	1	1
Muromonab	Approved	7e-05	4e-06	0.078742	1e-06	0	0.454607	0.001052	0.336037	0	0.001075	0	0	0.000204	0.001052	0
Mycophenolic acid	Approved	0.99188	0.978739	1	0.999938	1	0.997706	1	0.576118	1	1	1	1	0.996962	1	1
N-{[(2R)-2,3-dihydroxypropyl]oxy}-3,4-difluoro-2-[(2-fluoro-4-iodophenyl)amino]benzamide	Problematic	0.999587	1	0.986122	0.999958	1	0.988567	1	0.656966	0.999266	1	1	1	0.998802	1	1
N-Acetyl-D-glucosamine	Approved	0.995026	0.98743	0.974511	0.999883	1	0.931291	1	0.744283	0.999301	1	1	1	0.997766	1	1
Nabilone	Approved	0.998848	1	0.99995	0.996744	1	0.972911	1	0.601671	0.998556	1	1	1	0.999799	1	1
Nabumetone	Approved	0.13038	0.018827	0.855487	0.369853	0	0.002039	0.001634	0.669843	0.001684	0.001634	0	0	0.002459	0.001634	0
NADH	Approved	0.005947	0.015661	0	0	0	0.146933	0	0	0.001832	0	0	0	0.002179	0	0
Nadolol	Approved	0.999891	1	0.999642	0.999988	1	0.972373	1	0.673224	0.999228	1	1	1	0.999684	1	1
Nadroparin	Approved	0.003533	0.009767	0	0	0	0.28796	0	0	0	0	0	0	0.000834	0	0
Nafarelin	Approved	0.99857	1	0.999936	0.996364	1	0.960302	0.997194	0.728991	0.998567	1	1	1	0.999345	0.997194	1
Nafcillin	Approved	0.000678	0.000443	0.060712	0.000193	0	0.001598	0	0.129983	0.004666	0	0	0	0.001399	0	0
Nalbuphine	Approved	0.999827	1	0.998408	0.999888	1	0.992968	1	0.716468	0.999242	1	1	1	0.999592	1	1
Nalidixic Acid	Approved	0.999841	0.999999	1	0.999999	1	0.985654	1	0.969949	0.999171	1	1	1	0.999524	1	1
Nalmefene	Approved	0.932356	0.99875	0.99756	0.999998	1	0.990654	1	0.796564	1	1	1	1	0.798319	1	1
Naloxone	Approved	0.000686	0.001432	0.998705	3e-06	0	0.078263	0	0.002766	0	0	0	0	0.000622	0	0
Naltrexone	Approved	0.002339	0.005735	0	3e-06	0	0.363737	0	0	0	0	0	0	0.001277	0	0
Nandrolone	Approved	0.999838	1	0.999182	1	1	0.748756	1	0.946441	0.999348	1	1	1	0.999515	1	1
Nandrolone decanoate	Approved	0.519522	0.162617	0.9782	0.992959	0	0.587958	0	0.577113	1	0	0	0.2	0.40299	0	1
Nandrolone phenpropionate	Approved	0.001705	0.003575	0.992865	0.000137	0	0.015807	0.001969	0.465077	0	0.001969	0	0	0.001402	0.001969	0
Naphazoline	Approved	0.005052	0.013216	0	0	0	0.205709	0.013605	0	0.012422	0	0	0	0.001942	0.013605	0
Naproxen	Approved	0.001124	0.001662	0	0	0	0.223799	0	0	0.005093	0	0	0	0.001709	0	0
Naratriptan	Approved	0.029972	0.088248	0.9593	0.000127	0	0.136135	0	0.51675	0.035714	0	1	0.1	0.001541	0	0
Natalizumab	Approved	0.602996	0.812959	0.999754	0.994711	0	0.199375	0	0.788251	0	0	0	0.1	0.001318	0	1
Natamycin	Approved	0.99789	0.996037	1	0.999922	1	0.992192	0.996656	0.570985	0.997874	0.996656	1	1	0.997711	0.996656	1
Nateglinide	Approved	0.000583	0.000562	0	0	0	0.257621	0	2.7e-05	0.006452	0	0	0	0.001185	0	0
NBI-34041	Problematic	0.000491	0.000497	0.992437	0.000132	0	0.106557	0.003448	0.467254	0	0	0	0	0.000845	0.003448	0
NBI-37582	Problematic	0.000491	0.000497	0.992437	0.000132	0	0.106557	0.003448	0.467254	0	0	0	0	0.000845	0.003448	0
NCX-4016	Problematic	0.999896	1	0.989002	0.999893	1	0.98023	0.997965	0.634883	0.999308	1	1	1	0.999794	0.997965	1
Nebivolol	Approved	0.001043	0.000725	0.401723	2.4e-05	0	0.017463	0	0.428783	0	0	0	0	0.002381	0	0
Nedocromil	Approved	0.000424	0.000613	0.247553	1e-06	0	0.001982	0.001091	0.402582	0	0.001055	0	0	0.000657	0.001091	0
Nefazodone	Problematic	0.000599	1.3e-05	0.087395	4.1e-05	0	0.002771	0	0.364882	0	0	0	0	0.001744	0	0
Nelarabine	Approved	0.005273	0.005718	0	0	0	0.004849	0	0	0	0	0	0	0.010101	0	0
Nemonapride	Approved	0.99969	1	0.984451	0.999278	1	0.997904	0.997906	0.518811	0.994326	1	1	1	0.999791	0.997906	1
Neostigmine	Approved	0.14838	0.285294	0.999648	0.03812	0	0.112029	0	0.893429	0.021739	0	0	0	0.121725	0	0
Neovastat	Problematic	0.999289	0.999706	0.464014	0.999951	1	0.99606	1	0.657647	1	0.989247	1	1	0.998209	1	1
Nepafenac	Approved	0.997618	0.997164	0.999986	0.999986	1	0.98282	0.988235	0.996421	1	0.988506	1	1	0.995703	0.988235	1
Nesiritide	Approved	0.019942	0.057385	0.546095	0.001363	0	0.012195	0.02439	0.607893	0.027778	0.032967	0	0	0.001079	0.02439	0
Nevirapine	Approved	0.000473	0.000272	0.75428	2.4e-05	0	0.002205	0	0.069923	0	0	0	0	0.001124	0	0
NGD-4715	Problematic	0.99991	1	0.966483	0.999863	1	0.977084	1	0.5917	0.995825	1	1	1	0.999868	1	1
Niacin	Approved	0.001355	0.002754	0.177059	0.000567	0	0.318484	0.001355	0.572808	0.001357	0.001355	0	0	0.000746	0.001355	0
Nialamide	Problematic	0.778661	0.337671	0.999995	0.99949	1	0.641243	0.996825	0.459068	0.999285	0.996825	1	1	0.998824	0.996825	1
Nicardipine	Approved	0.000173	6.4e-05	0.924894	6e-06	0	0.046447	0	0.025828	0	0	0	0	0.000449	0	0
Nicergoline	Approved	0.000331	0.000538	0.994241	6e-06	0	0.046447	0	0.149761	0	0	0	0	0.000449	0	0
Niclosamide	Approved	0.232301	0.375191	0.964478	0.024859	0	0.376295	0.984848	0.515506	0.010204	0	1	0.1	0.296854	0.984848	1
Nicorandil	Approved	0.996852	0.995306	0.967792	0.999977	1	0.95141	1	0.544781	1	1	1	1	0.995274	1	1
Nicotine	Approved	0.000213	0.000335	0.858678	3e-06	0	0.002083	0	0.269248	0.001307	0	0	0	0.000301	0	0
Nifedipine	Approved	0.000429	1.3e-05	0.089297	0.000352	0	0.002185	0	0.358589	0	0	0	0	0.000921	0	0
Nilutamide	Approved	0.000216	9.6e-05	4.1e-05	0.000131	0	0.08444	0	2e-06	0	0	0	0	0.000422	0	0
Nilvadipine	Approved	0.005665	0.012169	0.185704	0.000291	0	0.033112	0	0.321568	0	0	0	0	0.004535	0	0
Nimesulide	Problematic	0.734225	0.799251	0.99992	0.997894	1	0.956619	0.996825	0.597447	0.999285	0.996825	1	1	0.405531	0.996825	1
Nimodipine	Approved	0.009231	0.027016	0.772531	0.000205	0	0.048116	0	0.456293	0.008264	0	0	0	0.000472	0	0
Nisoldipine	Approved	0.010514	0.030748	0.387178	7e-05	0	0.044925	0.00135	0.536737	0	0.00135	0	0	0.000725	0.00135	0
Nitazoxanide	Approved	0.99789	0.996037	1	0.999922	1	0.992192	0.996656	0.570985	0.997874	0.996656	1	1	0.997711	0.996656	1
Nitisinone	Approved	0.633603	0.590668	0.210408	0.999194	0	0.994253	1	0.03907	0.996997	1	1	1	0.310946	1	0
Nitrazepam	Approved	0.001235	0.000848	0.047239	5.7e-05	0	0.110382	0.002469	0.123358	0	0	0	0	0.002801	0.002469	0
Nitrendipine	Approved	0.000734	0.000234	0.41588	0.000178	0	0.033943	0.001255	0.425845	0	0	0	0	0.00179	0.001255	0
Nitric Oxide	Approved	0.000659	0.000526	0.072367	0.00015	0	0.000642	0.001284	0.309785	0	0.001282	0	0	0.001302	0.001284	0
Nitrofurantoin	Approved	0.989082	0.967692	0.681303	1	1	0.992886	1	0.096766	1	1	1	1	0.999554	1	1
Nitrofurazone	Approved	0.854794	0.764775	0.641044	0.999043	1	0.852184	1	0.078635	0.995367	1	1	0.9	0.800564	1	0
Nitroglycerin	Approved	0.187288	0.088969	0.998871	0.173127	0	0.561107	0	0.996118	0.181818	0.978261	1	0.3	0.299768	0	1
Nitroprusside	Approved	0.001148	0.001703	0.126977	9.1e-05	0	0.002034	0.002567	0.378483	0.002567	0	0	0	0.001652	0.002567	0
Nitrous oxide	Approved	0.988442	0.969091	1	0.999816	1	0.898304	1	0.762042	0.999292	1	1	1	0.996419	1	1
Nitroxoline	Approved	0.944001	0.851587	0.005257	0.992809	1	0.993939	0.97561	0.270581	0.997896	0.9875	1	1	0.987607	0.97561	1
Nizatidine	Approved	0.040926	0.110127	0.987493	0.007421	0	0.243001	0	0.868585	0	0	0	0	0.00523	0	0
Nomifensine	Problematic	0.123806	0.169562	0.180788	0.001489	0	0.118752	0.038462	0.230189	0	0.016129	0	0.1	0.200366	0.038462	0
Nonoxynol-9	Problematic	0.999291	0.999882	0.999967	1	1	0.939829	1	0.991102	0.999295	1	1	1	0.99799	1	1
Norelgestromin	Approved	0.313376	0.420851	0.932737	0.122454	1	1	1	0.732503	0.997813	1	0	0.9	0.396822	1	1
Norepinephrine	Approved	0.022137	0.060797	0	0.004042	0	0.42941	0	0.000142	0.002601	0	0	0	0.001572	0	0
Norethindrone	Approved	0.000274	0.000144	0	4e-06	0	0.396251	0.001335	0.008332	0.001316	0.001335	0	0	0.000675	0.001335	0
Norfloxacin	Approved	7.4e-05	2e-06	0.001632	0	0	0.052444	0	1e-05	0	0	0	0	0.00022	0	0
Norgestimate	Approved	0.999802	0.999999	0.999251	1	1	0.524773	1	0.818687	1	1	1	1	0.999408	1	1
Nortriptyline	Approved	0.001485	0.001395	0.998282	0.000154	0	0.020585	0	0.319273	0.002601	0	0	0	0.002906	0	0
Novobiocin	Approved	0.999841	0.999999	1	0.999999	1	0.985654	1	0.969949	0.999171	1	1	1	0.999524	1	1
NS 2359	Problematic	0.999298	0.999999	0.995248	0.999952	1	0.967647	1	0.71748	0.999268	1	1	1	0.997943	1	1
NV-52	Problematic	0.000458	7e-05	0.819794	5.1e-05	0	0	0	0.057734	0.002946	0	0	0	0.001252	0	0
NVP DPP728	Problematic	0.997209	0.993163	0.986181	0.999915	1	0.993873	0.992806	1	0.99915	1	1	1	0.998551	0.992806	1
NVP-LAQ824	Problematic	0.047577	0.096126	0.987234	0.044999	0	0.025916	0	0.285098	0	0	0	0.1	0.001607	0	0
Nystatin	Approved	0.99789	0.996037	1	0.999922	1	0.992192	0.996656	0.570985	0.997874	0.996656	1	1	0.997711	0.996656	1
o-desmethyl tramadol	Approved	0.000719	5.1e-05	0.126844	7.4e-05	0	0.048882	0	0.319191	0	0	0	0	0.002031	0	0
Ocinaplon	Problematic	0.194142	0.569584	0.040126	0.001312	0	0	0	0.089691	0	0	0	0	0.01153	0	0
Octopamine	Problematic	0.029567	0.084615	0.886719	0.001145	0	0.046946	0	0.712862	0	0	0	0	0.002941	0	0
Octreotide	Approved	0.101109	0.300916	0.998303	5e-06	0	0.064197	0	0.509104	0.001266	0	0	0	0.002406	0	0
Ofloxacin	Approved	0.000981	9.7e-05	0.390215	0.000256	0	0.001601	0.001248	0.373726	0	0.001252	0	0	0.00259	0.001248	0
Olanzapine	Approved	0.002188	0.004855	0	5e-06	0	0.435712	0	0.194643	0.003788	0	0	0	0.001706	0	0
Olcegepant	Problematic	0.741258	0.62347	0.999993	0.999944	1	0.744898	1	0.625623	1	1	1	1	0.60036	1	1
Olmesartan	Approved	0.999724	1	0.999897	0.999912	1	0.996812	0.998976	0.726359	1	0.998976	1	1	0.999261	0.998976	1
Omapatrilat	Problematic	0.037	0.109799	0	0	0	0.036629	0.005076	0	0.004739	0.003704	0	0	0.001201	0.005076	0
ONO-4819	Problematic	0.999181	1	0.999959	0.998514	1	0.891638	1	0.652758	0.999276	0.990654	1	1	0.999028	1	1
Oprelvekin	Approved	0.276827	0.523722	0.999405	0.001203	0	0.000668	0.001192	0.506161	0	0.001192	0	0	0.305555	0.001192	0
Orciprenaline	Approved	0.999896	1	0.989002	0.999893	1	0.98023	0.997965	0.634883	0.999308	1	1	1	0.999794	0.997965	1
Org-23366	Problematic	0.999556	1	0.991109	0.999305	1	0.966325	1	0.588492	0.997825	1	1	1	0.999363	1	1
Oritavancin	Problematic	0.99789	0.996037	1	0.999922	1	0.992192	0.996656	0.570985	0.997874	0.996656	1	1	0.997711	0.996656	1
Orlistat	Approved	0.004157	0.004686	0.213761	0.000192	0	0.247968	0	0.323837	0	0	0	0	0.007594	0	0
Orphenadrine	Approved	0.000326	0.000461	0	5.6e-05	0	0.398956	0	1.4e-05	0	0	0	0	0.000461	0	0
Osanetant	Problematic	0.000447	2e-06	0.075882	0.000192	0	0.001459	0.001241	0.237508	0	0.002421	0	0	0.001147	0.001241	0
Oseltamivir	Approved	0.913872	0.741796	0.955071	0.99982	1	0.5	1	0.167465	1	1	1	1	1	1	1
OspA lipoprotein	Approved	0.947803	0.985111	0.99954	0.954587	1	0.972545	1	0.694906	1	1	1	1	0.903713	1	1
Ouabain	Approved	0.000428	0.001164	0.003427	0	0	0.076078	0	0.001193	0	0	0	0	0.000119	0	0
Oxaliplatin	Approved	4.7e-05	4.3e-05	0	0	0	0.039528	0	0	0	0	0	0	1e-04	0	0
Oxamniquine	Approved	0.000551	0.00012	0.006809	0	0	0.021701	0	0.069983	0	0	0	0	0.001532	0	0
Oxandrolone	Approved	0.999838	1	0.999182	1	1	0.748756	1	0.946441	0.999348	1	1	1	0.999515	1	1
Oxaprozin	Approved	0.001975	0.004484	0.687352	0.000403	0	0.002256	0	0.451821	0	0	0	0	0.001038	0	0
Oxatomide	Approved	0.999811	1	0.999728	0.999658	1	0.954509	1	0.569778	1	1	1	1	0.999774	1	1
Oxazepam	Approved	0.000901	0.000525	0.001787	0.000131	0	0	0	0.002305	0	0	0	0	0.002048	0	0
Oxcarbazepine	Approved	7.2e-05	9e-06	0.93712	1e-06	0	0.054304	0.003676	0.313526	0	0	0	0	0.000205	0.003676	0
Oxiconazole	Approved	0.000595	0.000106	0.358562	0.000206	0	0.06124	0.002356	0.327724	0	0	0	0	0.001472	0.002356	0
Oxprenolol	Approved	0.000317	0.000744	0.994849	1e-06	0	0.054304	0.003676	0.49849	0	0	0	0	0.000205	0.003676	0
Oxtriphylline	Approved	0.001553	0.002974	0.442016	0.000343	0	0.234613	0.025641	0.605245	0	0.013158	0	0	0.00134	0.025641	0
Oxybuprocaine	Approved	0.627882	0.684894	0.915681	0.998752	1	0.834593	1	0.644145	0.99857	1	1	1	0.2	1	1
Oxybutynin	Approved	0.000213	1.4e-05	0.309628	2.8e-05	0	0.10119	0	0.000241	0	0	0	0	0.000597	0	0
Oxycodone	Approved	0.00117	0.000602	0.455825	3e-06	0	0.08298	0	0.38598	0	0	0	0	0.002906	0	0
Oxymetazoline	Approved	0.999552	0.999982	0.996522	0.998769	1	0.900303	0.998047	0.576841	0.99929	1	1	1	0.999904	0.998047	1
Oxymorphone	Approved	0.000615	0.00026	0.699564	0.000232	0	0.002995	0.002538	0.414016	0	0	0	0	0.001353	0.002538	0
Oxyphenbutazone	Problematic	0.998029	0.994732	1	0.999357	1	0.95523	0.996825	0.583736	0.999285	0.996825	1	1	1	0.996825	1
Oxyphencyclimine	Approved	0.999999	1	0.993111	0.999998	1	0.97599	1	0.701921	0.999284	1	1	1	1	1	1
Oxyphenonium	Approved	0.999759	1	0.984752	0.999935	1	0.962063	1	0.761898	0.999249	1	1	1	0.999343	1	1
Oxytocin	Approved	0.001555	0.003273	0	0	0	0.087121	0	0	0	0	0	0	0.001391	0	0
Paclitaxel	Approved	0.000501	2.1e-05	0	9e-06	0	0.371553	0.001235	0.000254	0.001227	0.001235	0	0	0.001472	0.001235	0
Palifermin	Approved	0.999869	1	1	0.999987	1	0.977105	1	1	0.997517	0.998069	1	1	0.999622	1	1
Paliperidone	Approved	0.07266	0.117645	0.998962	0.090502	0	0.222544	0.00123	0.542966	0.996863	0.00123	0	0.4	0.009834	0.00123	0
Palivizumab	Approved	0.072348	0.215404	0.999467	6.4e-05	0	0.069332	0.001271	0.461555	0.001241	0.001271	0	0	0.001577	0.001271	0
Palonosetron	Approved	8.6e-05	8.4e-05	0	4.8e-05	0	0.026901	0	0	0	0	0	0	0.000125	0	0
Pamidronate	Approved	0.01459	0.042775	0.077847	0.000517	0	0.12444	0	0.149692	0	0	0	0	0.000479	0	0
Pancrelipase	Approved	8.8e-05	6.1e-05	0	0	0	0.108209	0	0	0	0	0	0	0.000204	0	0
Pancuronium	Approved	3e-06	8e-06	0.026662	0	0	0.042308	0	0	0.000898	0	0	0	0	0	0
Pantoprazole	Approved	0.000877	2.5e-05	0.170733	0.001503	0	0.03342	0	0.411659	0.000914	0	0	0	0.001105	0	0
Papaverine	Approved	0.002076	0.00595	0.000103	4.3e-05	0	0.0807	0.002395	3e-06	0	0	0	0	0.000234	0.002395	0
Paramethadione	Approved	1.6e-05	3e-06	0.000297	4.5e-05	0	0.093081	0.002395	1e-06	0	0	0	0	0	0.002395	0
Paramethasone	Approved	0.000495	0.000552	0.075687	0	0	0.251466	0	0.302626	0	0.002857	0	0	0.000934	0	0
Pargyline	Approved	0.159036	0.204979	0.031248	0.069427	0	0.064164	0	0.000798	0	0	0	0	0.202703	0	0
Paricalcitol	Approved	0.001676	0.002796	0.036276	0.000122	0	0.251329	0.001271	0.153861	0	0.001271	0	0	0.002109	0.001271	0
Paroxetine	Approved	0.000206	4.2e-05	0.708236	3e-06	0	0.078819	0	0.004099	0	0	0	0	0.000574	0	0
Pazopanib HCl	Approved	0.999835	1	1	0.999991	1	0.778717	1	1	1	1	1	1	0.999515	1	1
PD-172760	Approved	0.99969	1	0.984451	0.999278	1	0.997904	0.997906	0.518811	0.994326	1	1	1	0.999791	0.997906	1
PD-200390	Problematic	0.999999	1	0.999972	0.999996	1	0.996154	1	0.936284	0.997805	1	1	1	1	1	1
Pefloxacin	Approved	0.002558	0.007348	0.99937	0	0	0.030174	0.003115	0.372549	0.003115	0.003115	0	0	0.000326	0.003115	0
Pegademase bovine	Approved	0.999405	0.998312	0.999961	0.999996	1	0.60182	0.997194	0.970258	0.99929	1	1	1	0.999906	0.997194	1
Pegaptanib	Approved	0.001563	0.004221	0.085873	0.000351	0	0.000956	0.001285	0.300481	0	0	0	0	0.000117	0.001285	0
Peginterferon alfa-2a	Approved	0.002071	0.002144	0	1e-06	0	0.274797	0.00211	0	0.00299	0	0	0	0.004069	0.00211	0
Peginterferon alfa-2b	Approved	0.004989	0.014484	0.067301	0.000367	0	0.000303	0.001285	0.18911	0	0	0	0	0.000117	0.001285	0
Pegvisomant	Approved	2e-04	0.000124	0.1248	0.000359	0	0.000956	0.001285	0.376293	0	0	0	0	0.000117	0.001285	0
Peldesine	Problematic	0.997258	0.995566	1	0.996761	1	0.966785	1	0.322745	1	1	1	1	0.999448	1	1
Pemirolast	Approved	0.999811	1	0.999728	0.999658	1	0.954509	1	0.569778	1	1	1	1	0.999774	1	1
Pemoline	Problematic	0.194142	0.569584	0.040126	0.001312	0	0	0	0.089691	0	0	0	0	0.01153	0	0
Penbutolol	Approved	0.999891	1	0.999642	0.999988	1	0.972373	1	0.673224	0.999228	1	1	1	0.999684	1	1
Pentagastrin	Approved	0.008071	0.015998	0.997313	0.001147	0	0	0	0.574321	0	0	0	0	0.007068	0	0
Pentamidine	Approved	5.8e-05	8e-06	0.037397	5e-06	0	0.13498	0	0.000197	0	0	0	0	0.000161	0	0
Pentazocine	Approved	0.274773	0.553209	0.999926	0.072111	0	0.283117	0	0.995152	0	0	0	0	0.198998	0	0
Pentobarbital	Approved	0.00019	0.000405	0	5e-06	0	0.094558	0	0	0	0	0	0	0.000161	0	0
Pentolinium	Approved	0.000145	0.000269	0.000488	5e-06	0	0.136152	0	5e-06	0	0	0	0	0.000161	0	0
Pentosan Polysulfate	Approved	0.000285	0.000685	0.309812	9e-06	0	0.09107	0	0.015306	0	0	0	0	0.000161	0	0
Pentostatin	Approved	0.955533	0.867275	1	1	1	0.984375	1	0.857912	0.999322	1	1	1	0.999324	1	1
Pentoxifylline	Approved	0.000689	0.000889	0.116927	0.000219	0	0.002356	0.001277	0.401103	0.001304	0.001277	0	0	0.000957	0.001277	0
Pergolide	Problematic	0.99693	0.999908	0.996572	0.99127	1	0.956874	0.998037	0.574023	0.999295	1	1	1	0.999613	0.998037	1
Perhexiline	Approved	0.000399	2.6e-05	0.13604	0.000212	0	0.002356	0.001277	0.361698	0.001304	0.001277	0	0	0.000957	0.001277	0
Perindopril	Approved	0.035026	0.004138	0	6e-05	0	0.055092	0	0	0	0	0	0	0.100879	0	0
Permethrin	Approved	0.000465	6.6e-05	0.099054	0.000325	0	0.058755	0.001277	0.350796	0	0.001277	0	0	0.001006	0.001277	0
Perphenazine	Approved	0.000351	4e-06	0.067231	7e-06	0	0.02843	0.001321	0.296611	0.001328	0.001321	0	0	0.001041	0.001321	0
Pexacerfont	Problematic	0.000491	0.000497	0.992437	0.000132	0	0.106557	0.003448	0.467254	0	0	0	0	0.000845	0.003448	0
PF-3185043	Problematic	0.567144	0.886816	0.99597	5.8e-05	1	0.998002	1	0.257753	1	0.021622	1	0.6	0.814559	1	0
PG-116800	Problematic	0.997796	0.999971	0.985305	0.999388	1	1	1	0.672939	0.998309	1	1	1	0.994027	1	1
Phenacemide	Approved	0.999921	1	0.999911	0.999762	1	0.68102	1	0.791844	0.998464	1	1	1	1	1	1
Phenacetin	Problematic	4e-04	1e-05	0.038987	0.000191	0	0.001933	0.002674	0.167764	0	0	0	0	0.000998	0.002674	0
Phenazopyridine	Approved	0.165873	0.176334	0.984315	0.117487	0	0.268994	0	0.731959	0	0	0	0.1	0.203797	0	1
Phencyclidine	Approved	0.053569	0.068044	0.172446	0.089878	0	0.29093	0.00266	0.288972	0	0.00266	0	0	0.002785	0.00266	0
Phendimetrazine	Approved	0.000683	0.001645	0.277401	7.7e-05	0	0.040282	0.002667	0.402073	0.001351	0.002667	0	0	0.000328	0.002667	0
Phenelzine	Approved	0.123057	0.14792	0.440796	0.035708	0	0.427895	0.05	0.287354	0.998624	0	0	0.1	0.185542	0.05	0
Phenformin	Problematic	0.000623	8.8e-05	0.059998	3.8e-05	0	0.002771	0	0.278563	0	0	0	0	0.001744	0	0
Phenindamine	Approved	0.998917	1	0.999681	0.999135	1	0.993921	0.996948	0.630307	0.999192	0.99791	1	1	0.997614	0.996948	1
Phenindione	Approved	0.997678	0.995397	1	0.998632	1	0.977999	0.99505	0.260477	0.999232	1	1	1	0.999005	0.99505	1
Pheniramine	Approved	0.999811	1	0.999728	0.999658	1	0.954509	1	0.569778	1	1	1	1	0.999774	1	1
Phenmetrazine	Approved	0.000193	0.000129	0.077199	4.6e-05	0	0.078741	0.001403	0.381228	0.001408	0.001403	0	0	0.000403	0.001403	0
Phenobarbital	Approved	0.000509	0.000185	0.059576	0.000533	0	0.017152	0	0.18789	0	0	0	0	0.000809	0	0
Phenolphthalein	Problematic	0.633824	0.901012	1	0.000459	1	0.855641	0.996825	0.582358	0.022222	0.996825	1	0.9	1	0.996825	0
Phenoxybenzamine	Approved	0.002634	0.005986	0.390585	0.000606	0	0.426393	0.00266	0.61424	0	0	0	0	0.001311	0.00266	0
Phenprocoumon	Approved	0.002549	0.006444	0.16925	0.000138	0	0.183845	0	0.118897	0	0	0	0	0.001064	0	0
Phensuximide	Approved	0.00022	6.4e-05	0.05995	4e-06	0	0.030712	0.001377	0.184413	0.002685	0.001377	0	0	0.000591	0.001377	0
Phentermine	Approved	0.001842	0.005298	0.072265	4e-06	0	0.004975	0.002663	0.119425	0	0.002663	0	0	0.000224	0.002663	0
Phentolamine	Approved	0.060813	0.181011	0.730098	0.000562	0	0.440462	0	0.622229	0	0	0	0	0.000866	0	0
Phenylbutazone	Approved	0.000178	2.1e-05	0.970898	4.4e-05	0	0.002876	0	0.340327	0.001245	0	0	0	0.000468	0	0
Phenylephrine	Approved	0.036586	0.108836	0.404393	3.8e-05	0	0.380201	0.004292	0.455706	0	0	0	0	0.000886	0.004292	0
Phenylpropanolamine	Problematic	0.000479	0.000247	0.248247	0.000193	0	0.432945	0.002674	0.486555	0.007576	0	0	0	0.000998	0.002674	0
Phenytoin	Approved	0.001164	0.002551	0.293838	5.4e-05	0	0.024487	0	0.309237	0	0	0	0	0.000886	0	0
Phosphatidylserine	Approved	0.004991	0.012355	0	0	0	0.303566	0.004274	0	0.00431	0.004115	0	0	0.002618	0.004274	0
Physostigmine	Approved	0.089324	0.138753	0.243553	0.11672	0	0	0	0.351387	0	0.052632	0	0	0.0125	0	0
PI3K alpha	Problematic	0.022996	0.046234	0.113706	0.022495	0	0	0	0.009562	0	0	0	0	0.00026	0	0
Picrotoxin	Approved	0.007944	0.020788	0.643231	1e-06	0	0.000957	0	0.096713	0	0	0	0	0.003043	0	0
Pilocarpine	Approved	0.000276	6.7e-05	0.933943	3.5e-05	0	0.001188	0	0.00337	0	0	0	0	0.000727	0	0
Pimecrolimus	Approved	0.007436	0.020323	0	4e-06	0	0.266642	0.004274	0	0.004237	0.004274	0	0	0.001982	0.004274	0
Pimozide	Approved	0.000265	3.6e-05	0.921434	3.2e-05	0	0.001188	0	0.002627	0	0	0	0	0.000727	0	0
Pinacidil	Approved	0.999084	0.999813	0.931434	0.999664	1	0.987541	0.999172	0.809159	0.998074	0.999172	1	0.9	0.997774	0.999172	1
Pindolol	Approved	0.872495	0.835176	0.999968	0.882407	1	0.567996	1	0.943609	0.99837	1	1	0.9	0.899903	1	1
Pioglitazone	Approved	0.00241	0.00413	0.112462	0.001836	0	0.003025	0	0.174504	0	0	0	0	0.001263	0	0
Pipecuronium	Approved	0.103278	0.307263	0.446836	9.1e-05	0	0	0	0.41816	0	0	0	0	0.002479	0	0
Piperazine	Approved	0.000972	0.002394	0	0.000278	0	0.070848	0	0	0	0	0	0	0.000244	0	0
Pipotiazine	Approved	0.00018	3e-05	0.745824	2e-06	0	0.022438	0	0.000741	0	0	0	0	0.000507	0	0
Pirbuterol	Approved	0.999305	1	0.999995	0.999134	1	0.962386	0.999	0.998955	0.999186	0.999022	1	1	0.998783	0.999	1
Pirenzepine	Approved	0.999665	1	0.999979	0.999181	1	0.967802	1	0.688452	0.999264	1	1	1	0.999813	1	1
Pirfenidone	Problematic	0.053843	0.061303	0.352709	0.00019	0	0.022407	0	0.837951	0	0	0	0	0.100036	0	0
Piroxicam	Approved	0.000322	2.5e-05	0.112213	5.4e-05	0	0.001888	0	0.403837	0	0	0	0	0.000886	0	0
Pitavastatin	Problematic	0.987011	0.964651	0.167217	0.999466	1	0.993681	1	0.164162	1	1	1	1	0.996917	1	1
Plerixafor	Problematic	0.999803	1	0.995069	0.999633	1	0.945746	1	0.698726	0.998568	1	1	1	0.999777	1	1
Pneumococcal 13-valent conjugate vaccine	Approved	0.110563	0.230292	0	0	0	0.036364	0	0	0	0	0	0.2	0.101396	0	0
PNU-177864	Problematic	0.99827	1	0.999996	0.995006	1	0.985937	0.998018	0.976578	0.999157	0.998018	1	1	0.999805	0.998018	1
PNU-282987	Problematic	0.002874	0.004456	7.6e-05	0	0	0.023252	0.038462	0.001036	0.001458	0	0	0	0.004167	0.038462	0
Podofilox	Approved	0.000656	0.000707	0	1e-06	0	0.253253	0	0	0.002985	0	0	0	0.001261	0	0
Polythiazide	Approved	0.943457	0.85193	0.113698	0.998953	1	0.990918	1	0.097246	0.999359	1	1	1	0.979487	1	1
Porfimer	Approved	0.999201	0.999999	0.999977	0.998167	1	0.928939	1	0.88291	0.998579	1	1	1	0.999436	1	1
Posaconazole	Approved	0.000165	2.4e-05	0	0	0	0.090752	0	0	0	0	0	0	0.000469	0	0
Potassium Chloride	Problematic	0.072549	0.216048	0.172723	0.001232	0	0.061905	0.002674	0.180858	0	0.016129	0	0	0.000366	0.002674	0
Practolol	Approved	0.999677	1	0.976751	0.999979	1	0.947464	1	0.601805	1	1	1	1	0.999052	1	1
Pralidoxime	Approved	0.998446	0.997674	0.318321	0.99918	1	0.993791	0.981982	0.518898	0.999229	1	1	1	0.998482	0.981982	1
Pramipexole	Approved	0.999458	1	0.999995	0.999198	1	1	1	0.778519	0.999277	1	1	1	0.999177	1	1
Pranlukast	Approved	0.024666	0.07306	0	1e-06	0	0.412863	0	0	0	0	0	0	0.000939	0	0
Prasugrel	Approved	0.003922	0.009198	0.995338	0.000444	0	0.001536	0	0.542898	0	0	0	0	0.002123	0	0
Pravastatin	Approved	9.7e-05	1.1e-05	0.020693	2e-06	0	0.030222	0	0.000152	0	0	0	0	0.000279	0	0
Pravigard	Approved	0.000315	0.000664	0.011045	2e-06	0	0.030204	0	5e-05	0	0	0	0	0.000279	0	0
Prazepam	Approved	0.000654	0.001681	0	2e-06	0	0.014596	0	0	0	0	0	0	0.000279	0	0
Praziquantel	Approved	0.000609	0.000222	0.776919	4e-06	0	0.004409	0	0.168846	0.005789	0	0	0	0.001602	0	0
Prazosin	Approved	0.01307	0.039087	0	8e-06	0	0.437938	0	0	0	0.009346	0	0	0.000114	0	0
Prednicarbate	Approved	0.018904	0.054634	0	6e-06	0	0.238024	0	0	0.005789	0.008163	0	0	0.002072	0	0
Prednisolone	Approved	0.000184	0.00023	0	4e-06	0	0.321699	0.002574	0	0	0	0	0	0.000318	0.002574	0
Prednisone	Approved	0.000115	6.5e-05	6.3e-05	2e-06	0	0.086407	0	3e-06	0	0	0	0	0.000279	0	0
Pregabalin	Approved	0.990226	0.97372	0.993663	0.999997	1	0.837243	1	0.80456	0.997766	1	1	1	0.996962	1	1
Prenylamine	Problematic	0.013375	0.036103	0.860752	0.002553	0	0.040436	0	0.717136	0	0	0	0	0.00147	0	0
Preotact	Approved	0.901052	0.915195	0.987929	0.999985	1	1	1	0.709182	0.999258	1	0	0.9	0.787976	1	1
Prilocaine	Approved	0.006251	0.015015	0.617474	0.002364	0	0.059786	0.010526	0.693207	0	0.010526	0	0	0.001374	0.010526	0
Primaquine	Approved	0.000582	0.000911	0	2.1e-05	0	0.151322	0.002591	0.000106	0	0	0	0	0.000814	0.002591	0
Primidone	Approved	0.000967	0.00021	0.037458	4.9e-05	0	0.033304	0	0.14672	0	0	0	0	0.002644	0	0
Prinomastat	Problematic	0.890062	0.999583	0.326311	0.970282	1	1	1	0.585864	0.998653	1	1	1	0.70032	1	1
Probenecid	Approved	0.002854	0.004904	0.955925	0.000121	0	0.005303	0	0.414619	0	0	0	0	0.003536	0	0
Probucol	Approved	0.124728	0.373019	0.064826	0.000231	0	0.060506	0	0.000937	0	0	0	0	0.000934	0	0
Procainamide	Approved	0.002966	0.008043	0.990408	4.3e-05	0	0.077134	0	0.592153	0	0.009901	0	0	0.000812	0	0
Procaine	Approved	0.00382	0.010514	0.009041	1.2e-05	0	0.075416	0	0.000165	0	0	0	0	0.000934	0	0
Procarbazine	Approved	0.032227	0.090389	0	6e-06	0	0.008674	0	0	0.010363	0	0	0	0.006287	0	0
Procaterol	Approved	0.999896	1	0.989002	0.999893	1	0.98023	0.997965	0.634883	0.999308	1	1	1	0.999794	0.997965	1
Prochlorperazine	Approved	0.005221	0.012067	0.99829	0.001462	0	0.140295	0	0.492373	0.001555	0	0	0	0.002135	0	0
Procyclidine	Approved	0.999598	1	0.999996	0.99937	1	0.985721	1	0.999508	0.997508	1	1	1	0.999424	1	1
Proflavine	Approved	0.998976	0.998285	0.98983	1	1	0.925309	0.992424	0.856037	0.998695	1	1	1	0.998642	0.992424	1
Progabide	Approved	0.003193	0.006127	0.950983	0.000107	0	0.001279	0	0.356025	0	0	0	0	0.003345	0	0
Progesterone	Approved	0.007353	0.019799	0	3.5e-05	0	0.327314	0	0.001545	0	0	0	0	0.002224	0	0
Proguanil	Approved	0.002638	0.004079	0.131543	3e-06	0	0.144728	0	0.189638	0	0.006579	0	0	0.003831	0	0
Promazine	Approved	0.010158	0.024108	0.704366	0.00332	0	0.078719	0.001328	0.507736	0	0.001328	0	0	0.003045	0.001328	0
Promethazine	Approved	0.023708	0.070215	0.591381	0.000186	0	0.001627	0.001376	0.52623	0.001374	0.001376	0	0	0.000723	0.001376	0
Propafenone	Approved	0.000778	4.7e-05	0.147697	2.6e-05	0	0.033466	0.002621	0.371948	0	0	0	0	0.00226	0.002621	0
Propantheline	Approved	0.999759	1	0.984752	0.999935	1	0.962063	1	0.761898	0.999249	1	1	1	0.999343	1	1
Proparacaine	Approved	0.004866	0.011836	0.576093	0.000208	0	0.070636	0	0.734382	0	0	0	0	0.002556	0	0
Propericiazine	Approved	0.999473	1	0.981981	0.999943	1	0.980965	1	0.721374	0.999225	1	1	1	0.998477	1	1
Propiomazine	Approved	0.999479	1	0.999788	0.99993	1	0.994777	1	0.669681	1	1	1	1	0.998506	1	1
Propofol	Approved	0.000183	0.000126	0	0	0	0.242907	0	0	0	0	0	0	0.000422	0	0
propoxycaine	Approved	0.999937	0.999997	0.999808	1	1	0.997023	1	0.921916	0.999351	1	1	1	0.999814	1	1
Propoxyphene	Approved	0.000362	8e-06	0.149121	3.7e-05	0	0.00142	0	0.300942	0	0	0	0	0.00104	0	0
Propranolol	Approved	0.000497	0.000412	0.681428	3.9e-05	0	0.002413	0	0.42629	0	0	0	0	0.00104	0	0
Propylhexedrine	Approved	0.64577	0.600381	0.999966	0.937107	1	0.572056	0.993289	1	0.999162	1	0	0.7	0.399822	0.993289	1
Propylthiouracil	Approved	0.371576	0.076324	0.214183	0.937403	0	0.294418	0	0.163786	0	0	0	0	0.101002	0	0
Protriptyline	Approved	0.006802	0.017937	0.715318	0.000312	0	0	0	0.425459	0.003175	0	0	0	0.002156	0	0
PRX-00023	Problematic	0.999917	1	0.999995	0.999957	1	0.960368	1	0.996595	0.999115	1	1	1	0.999793	1	1
Pseudoephedrine	Approved	0.009142	0.023945	0.974858	6.4e-05	0	0.002143	0	0.389822	0	0	0	0	0.003417	0	0
PSN357	Problematic	0.006401	0.017248	0	0	0	0.055857	0.009479	0	0.009434	0	0	0	0.001954	0.009479	0
PTK787/ZK 222584	Problematic	0.99989	1	1	0.999958	1	0.984045	1	0.999999	0.999176	1	1	1	0.999711	1	1
Pyrazinamide	Approved	0.876993	0.830179	0.997865	0.999935	1	0.883507	0.989848	0.260672	1	1	1	1	0.800865	0.989848	1
Pyridostigmine	Approved	0.032518	0.074062	0.214374	0.023027	0	0.108518	0	0.433998	0	0	0	0.1	0.000466	0	0
Pyridoxine	Approved	0.012367	0.035509	0	0	0	0.014148	0.005051	0	0.005076	0.003968	0	0	0.001592	0.005051	0
Pyrimethamine	Approved	0.024676	0.071586	0	0	0	0.150173	0.005051	0	0.005025	0.003953	0	0	0.002442	0.005051	0
Pyruvic acid	Approved	0.020052	0.023064	0.734353	0.036732	0	0.352038	0	0.582153	0.037037	0	0	0	0.000362	0	0
pyrvinium	Approved	0.005134	0.013641	0.907712	1.4e-05	0	0.209512	0.014286	0.704346	0	0	0	0	0.001747	0.014286	0
PYY3-36	Problematic	0.999333	1	0.99868	0.998683	1	0.990293	1	0.732826	0.998457	1	1	1	0.999316	1	1
Quazepam	Approved	0.00051	0.00112	0.034184	4.4e-05	0	0.041888	0.002825	0.063592	0	0.001344	0	0	0.000367	0.002825	0
Quetiapine	Approved	0.043406	0.047567	0.820762	0.001741	0	0.041619	0	0.498898	0	0	0	0	0.080911	0	0
Quinacrine	Approved	0.000165	8.9e-05	0.121283	3e-05	0	0.007646	0.002706	0.456988	0	0.002706	0	0	0.000375	0.002706	0
Quinagolide	Approved	0.99969	1	0.984451	0.999278	1	0.997904	0.997906	0.518811	0.994326	1	1	1	0.999791	0.997906	1
Quinagolide hydrochloride	Approved	0.99969	1	0.984451	0.999278	1	0.997904	0.997906	0.518811	0.994326	1	1	1	0.999791	0.997906	1
Quinapril	Approved	0.996348	0.996049	1	0.997082	1	0.994792	1	0.867756	1	1	1	1	0.995913	1	1
quinaprilat	Approved	0.998649	0.996985	1	0.999846	1	0.993628	1	0.503539	1	0.996904	1	1	0.999115	1	1
Quinestrol	Approved	0.999905	1	0.999328	1	1	0.82304	1	0.815564	1	1	1	1	0.999715	1	1
Quinethazone	Approved	0.747263	0.863712	0.783928	0.974092	0	0.999236	1	0.295759	0.999234	1	1	1	0.403985	1	1
Quinidine	Approved	0.000854	0.000779	0.042065	3e-05	0	0.002013	0	0.164881	0.005391	0.001361	0	0	0.001751	0	0
Quinidine barbiturate	Approved	0.089465	0.262561	0.976201	0.001695	0	0.002035	0	0.404502	0.090909	0	0	0	0.00414	0	0
Quinine	Approved	0.000604	2.9e-05	0.087849	3e-05	0	0.026849	0	0.32801	0.005391	0.001361	0	0	0.001751	0	0
Quinolones	Approved	0.999841	0.999999	1	0.999999	1	0.985654	1	0.969949	0.999171	1	1	1	0.999524	1	1
Quinupristin	Approved	0.000165	2.4e-05	0	0	0	0.090752	0	0	0	0	0	0	0.000469	0	0
R 673	Problematic	0.99977	1	0.976796	0.999976	1	0.953813	1	0.658312	1	1	1	1	0.999334	1	1
R-1438	Problematic	0.99913	0.999929	0.9654	0.999943	1	0.945029	0.998049	0.862675	0.999328	0.998049	1	1	0.997517	0.998049	1
R-sibutramine metabolite	Problematic	0.99939	0.999006	0.98988	0.999999	1	0.963147	1	0.711985	1	1	1	1	0.999163	1	1
R1295	Problematic	0.581682	0.936784	0.467949	0.008009	1	0.664057	0	0.124275	1	0.007463	1	0.3	0.800252	0	1
R1503	Problematic	0.990681	0.99991	0.990037	0.972327	1	1	1	0.565449	0.997853	1	1	1	0.999806	1	1
R1507	Problematic	0.999827	1	0.999998	0.999674	1	0.976155	0.998016	0.836508	0.997883	1	1	1	0.999806	0.998016	1
R3477	Problematic	0.999818	1	0.974591	0.99991	1	0.969813	1	0.660425	1	1	1	1	0.999544	1	1
R411	Problematic	0.999402	0.99999	0.998024	0.998898	1	0.951277	1	0.675897	0.999258	1	1	1	0.99932	1	1
R4996	Problematic	0.002371	0.006514	0.067366	7e-06	0	0.000666	0.001332	0.169197	0.001309	0.001332	0	0	0.000591	0.001332	0
R7232	Problematic	0.001352	0.003573	0	3e-05	0	0.119398	0	0	0	0	0	0	0.000452	0	0
Rabeprazole	Approved	3.7e-05	2e-06	0.005531	0	0	0.086298	0	0	0	0	0	0	0.000109	0	0
Radafaxine	Problematic	0.999808	1	0.999981	0.999999	1	1	1	0.939665	0.997275	1	1	1	0.999425	1	1
Radaxafine HCl	Problematic	0.999808	1	0.999981	0.999999	1	1	1	0.939665	0.997275	1	1	1	0.999425	1	1
Raloxifene	Approved	0.009127	0.023957	0	0.000199	0	0.338581	0.012195	0.11012	0.00299	0.007874	0	0	0.003225	0.012195	0
Raltitrexed	Approved	0.991131	0.995054	1	0.978339	1	1	1	0.333282	0.998514	1	1	1	1	1	1
Ramelteon	Problematic	0.001266	0.0025	0.944772	0.000249	0	0.005431	0.001383	0.5	0	0.001383	0	0	0.001049	0.001383	0
Ramipril	Approved	0.000284	0.000141	0	7.9e-05	0	0.055071	0	0	0	0	0	0	0.000632	0	0
Ranitidine	Approved	0.00182	0.002465	0	3.4e-05	0	0.202554	0	0.000216	0	0	0	0	0.002959	0	0
Ranolazine	Approved	7.8e-05	0.000103	0.137853	5e-06	0	0.002665	0	0.416516	0	0	0	0	0.000124	0	0
Rasagiline	Approved	0.325631	0.223436	0.057703	0.255973	0	0.002894	0	0.000806	0	0	0	0	0.497484	0	1
RDP-58	Problematic	0.964493	0.997976	0.82489	0.999986	1	0.692302	0.923077	0.614126	0	1	1	1	0.895518	0.923077	1
RDP58	Problematic	0.99643	0.998741	0.99498	0.999999	1	0.96249	1	0.790136	0.99789	1	1	1	0.99055	1	1
Recombinant human C1 inhibitor	Approved	0.999842	0.999992	0.999981	1	1	0.999863	1	0.956641	0.9986	1	1	1	0.999534	1	1
Relacatib	Problematic	0.998631	0.998287	0.966737	0.999581	1	0.929501	0.996337	0.618756	0.997776	1	1	1	0.998024	0.996337	1
Remacemide	Problematic	0.987963	0.968508	1	0.995381	1	0.841758	1	0.650626	0.996723	1	1	1	1	1	1
Remifentanil	Approved	0.999827	1	0.998408	0.999888	1	0.992968	1	0.716468	0.999242	1	1	1	0.999592	1	1
Remikiren	Approved	0.99344	0.982388	0.999956	0.99993	1	0.994491	1	0.350302	0.998716	1	1	1	0.998	1	1
Remogliflozin etabonate	Problematic	0.949706	0.987565	1	0.961985	1	0.966521	0.996403	0.456302	0.999283	0.996403	1	1	0.899569	0.996403	1
Remoxipride	Problematic	0.793477	0.736239	0.988161	0.846269	1	0.479412	0.998037	0.527681	0.999295	1	1	0.8	0.797922	0.998037	1
Repaglinide	Approved	0.001136	0.002743	0.743584	2.3e-05	0	0.03827	0.001297	0.314147	0.002548	0.001297	0	0	0.000641	0.001297	0
Resatorvid	Problematic	0.147651	0.2416	0.853689	0.001185	0	0.112483	0	0.656826	0.015873	0	0	0	0.200166	0	0
Rescinnamine	Approved	0.996348	0.996049	1	0.997082	1	0.994792	1	0.867756	1	1	1	1	0.995913	1	1
Reserpine	Approved	0.00041	7.7e-05	0.085394	9.2e-05	0	0.040342	0	0.407762	0	0	0	0	0.001062	0	0
Resiquimod	Problematic	0.053995	0.157822	0.999255	0.000764	0	0	0	0.684364	0	0	0	0	0.003399	0	0
Resveratrol	Problematic	0.00115	0.002418	0.111335	6.5e-05	0	0.277104	0.001471	0.422581	0.001511	0.001471	0	0	0.000968	0.001471	0
Retapamulin	Approved	0.000379	7.9e-05	0.917214	5e-06	0	0.051309	0	0.26675	0.001321	0	0	0	0.001054	0	0
Retigabine	Approved	0.0079	0.022779	0.272188	0.000307	0	0.023655	0	0.580664	0	0	0	0	0.000614	0	0
Revatropate	Problematic	0.999703	1	0.999844	0.999988	1	0.97045	1	0.750647	1	1	1	1	0.999123	1	1
RGH-1756	Problematic	0.99827	1	0.999996	0.995006	1	0.985937	0.998018	0.976578	0.999157	0.998018	1	1	0.999805	0.998018	1
RhTPO	Problematic	0.258649	0.769753	0.804966	0.003357	0	0.764439	1	0.72601	0.027027	1	1	0.1	0.002837	1	0
Ribavirin	Approved	0.000376	0.000756	0	3.1e-05	0	0.074039	0	0	0	0	0	0	0.000341	0	0
Riboflavin	Approved	0.726646	0.452104	0.579038	0.999898	1	0.71894	0	0.382683	0.016	0	0	0.1	0.727936	0	1
Ridogrel	Approved	0.000106	1.4e-05	0.065514	4.8e-05	0	0.100485	0	0.000221	0	0	0	0	0.000256	0	0
Rifabutin	Approved	0.638528	0.674282	0.385063	0.825102	1	0.242207	0.923077	0.173096	0.016667	0.007813	1	0.1	0.416199	0.923077	1
Rifampin	Approved	0.000357	0.000529	0	3.3e-05	0	0.270825	0	0	0	0	0	0	0.000509	0	0
Rifapentine	Approved	0.000635	4.7e-05	0.038695	0.000261	0	0.087255	0.002469	0.140382	0	0	0	0	0.001598	0.002469	0
Rifaximin	Approved	0.000716	0.000931	0.071988	0.000147	0	0.044446	0.001337	0.165074	0	0.001337	0	0	0.001071	0.001337	0
Riluzole	Approved	0.000216	0.000217	0.188774	1e-06	0	0.062913	0	0.001911	0	0	0	0	0.000429	0	0
Rimexolone	Approved	0.00087	0.001981	0.863036	0.000159	0	0.272583	0.001437	0.539126	0.001372	0.00137	0	0	0.000469	0.001437	0
Rimonabant	Problematic	0.000558	0.000388	0.57719	0.000289	0	0.018985	0.002674	0.404252	0	0	0	0	0.000998	0.002674	0
Risedronate	Approved	0.000516	0.000977	0.007031	0.000143	0	0.106162	0	0.033721	0	0	0	0	0.000429	0	0
Risperidone	Approved	0.079284	0.152656	0.999914	0.082506	0	0.159917	0	0.847733	0	0	0	0	0.002691	0	0
Ritodrine	Approved	0.369932	0.496153	0.988831	0.020037	0	0.02987	0.015974	0.521751	0.00161	0.015974	0	0	0.593606	0.015974	0
Ritonavir	Approved	0.001666	0.001236	0.953544	9.1e-05	0	0.006479	0.002169	0.330261	0.003231	0.002169	0	0	0.003669	0.002169	0
Rivaroxaban	Approved	0.001926	0.002931	0.973715	2e-06	0	0.02427	0.002105	0.376272	0	0.002105	0	0	0.002844	0.002105	0
Rivastigmine	Approved	0.000655	0.001218	0.013131	0	0	0.074863	0	0.000276	0	0	0	0	0.000746	0	0
Rizatriptan	Approved	0.039319	0.010345	0.99973	0.001582	0	0.132449	0.001041	0.981274	0.046875	0.010753	0	0	0.10603	0.001041	0
Rocuronium	Approved	0.001585	0.001534	0.85165	0	0	0.002695	0	0.227132	0.022727	0	0	0	0.003222	0	0
Rofecoxib	Problematic	0.000403	1.6e-05	0.10747	0.000196	0	0.001933	0.002674	0.348803	0	0	0	0	0.000998	0.002674	0
Roflumilast	Problematic	0.467431	0.538557	0.947444	0.740544	0	0.893816	1	0.400677	1	1	1	0.7	0.123192	1	1
Rolicyclidine	Approved	0.055224	0.081157	0.999136	0.002592	0	0.100498	0	0	0	0.001058	0	0	0.081924	0	0
Rolitetracycline	Approved	0.000165	2.4e-05	0	0	0	0.090752	0	0	0	0	0	0	0.000469	0	0
Ronacaleret	Problematic	0.788974	0.997566	0.67438	0.974192	1	0.245	0.98	0.563478	0.998595	0.040541	1	1	0.395165	0.98	0
Ropinirole	Approved	0.317637	0.127746	0.998722	0.823542	0	0.008359	0.008876	0.508061	0	0	0	0	0.001622	0.008876	1
Ropivacaine	Approved	0.002084	0.001394	0.93256	1e-06	0	0.003698	0.002105	0.346634	0.003165	0.002105	0	0	0.004855	0.002105	0
Rosoxacin	Approved	0.999841	0.999999	1	0.999999	1	0.985654	1	0.969949	0.999171	1	1	1	0.999524	1	1
Roxatidine acetate	Approved	0.999967	1	0.999999	1	1	0.98714	1	1	0.999171	1	1	1	0.9999	1	1
Roxithromycin	Approved	0.000233	4.3e-05	0.933277	1.6e-05	0	0.064547	0	0.234312	0	0	0	0	0.000641	0	0
Rufinamide	Approved	0.979038	0.938048	0.635084	0.999983	1	0.731861	0.933333	0.524754	0.999259	0	0	0.7	0.999082	0.933333	1
S-Adenosylmethionine	Approved	0.00163	4.9e-05	0	0.004434	0	0.049424	0	0	0	0	0	0	0.000407	0	0
Salbutamol	Approved	0.000648	0.000837	0.816584	4.4e-05	0	0.054862	0	0.418157	0.00142	0	0	0	0.001063	0	0
Salicyclic acid	Approved	0.000241	4.8e-05	0	0	0	0.225104	0	0	0	0	0	0	0.000674	0	0
Salicylamide	Approved	0.732811	0.796921	0.999958	0.602207	0	0.5	0	0.823634	0.999143	0.967742	0	0.2	0.799304	0	1
Salicylate-sodium	Approved	0.02616	0.032059	0.759737	0.045975	0	0.019745	0	0.608753	0	0	0	0	0.000445	0	0
Salmeterol	Approved	0.000518	3e-06	0.000149	5e-06	0	0.030683	0	1e-06	0	0	0	0	0.001546	0	0
Salmon Calcitonin	Approved	0.00079	0.00081	0.984887	1.4e-05	0	0.030526	0	0.000741	0	0	0	0	0.001546	0	0
Salsalate	Approved	0.997618	0.997164	0.999986	0.999986	1	0.98282	0.988235	0.996421	1	0.988506	1	1	0.995703	0.988235	1
Saprisartan	Approved	0.999901	1	0.986275	0.999936	1	0.988609	1	0.737655	1	1	1	1	0.999769	1	1
Saquinavir	Approved	0.000104	1e-05	0.269414	3e-06	0	0.034044	0	0.000337	0	0	0	0	0.000298	0	0
saralasin	Approved	0.999822	1	0.999996	0.999745	1	0.946447	1	0.683865	1	1	1	1	0.99972	1	1
Saredutant	Problematic	0.999749	1	0.999973	0.999998	1	0.99893	0.998935	0.877066	0.998277	0.998935	1	1	0.999248	0.998935	1
Sargramostim	Approved	0.001017	0.001575	0.338746	0.000151	0	0.076407	0.002404	0.346373	0.001252	0.002404	0	0	0.001323	0.002404	0
Sarizotan	Problematic	0.999966	1	1	0.999996	1	0.95131	1	0.999321	1	1	1	1	0.999903	1	1
Sarpogrelate	Approved	0.999907	1	0.999888	1	1	0.971903	1	0.719458	1	1	1	1	0.999721	1	1
Satumomab Pendetide	Approved	0.996203	0.995843	1	0.993836	1	0.979558	1	0.66858	0.99931	1	1	1	0.998929	1	1
Saxagliptin	Approved	0.026003	0.076812	0.923453	0.000567	0	0.14045	0	0.163011	0	0.928571	0	0.3	0.000631	0	0
SB-265610	Problematic	0.999819	1	0.999999	0.999456	1	0.99915	1	0.999043	1	1	1	1	1	1	1
SB-277011	Problematic	0.99903	1	0.999964	0.997881	1	0.98028	1	0.555478	0.997771	1	1	1	0.999211	1	1
SB-559448	Problematic	0.258649	0.769753	0.804966	0.003357	0	0.764439	1	0.72601	0.027027	1	1	0.1	0.002837	1	0
SB-756050	Problematic	0.004986	0.011259	0.066141	0.000171	0	0.008366	0.001767	0.116563	0.003135	0.002597	0	0	0.003528	0.001767	0
Sch-351125	Problematic	0.999662	1	0.999981	0.998987	1	0.990346	1	0.808343	0.997586	1	1	1	1	1	1
sch-503034	Approved	0.388396	0.433865	0.53566	0.232796	1	0.380695	1	0.133609	1	1	0	0.4	0.498525	1	0
Scopolamine	Approved	0.023629	0.068393	0.953002	0.001241	0	0.11603	0	0.622554	0.011905	0	0	0	0.001254	0	0
SDZ-HDC-912	Problematic	0.99969	1	0.984451	0.999278	1	0.997904	0.997906	0.518811	0.994326	1	1	1	0.999791	0.997906	1
SDZ-MAR-327	Problematic	0.999714	1	0.939813	0.999963	1	0.995289	1	0.558847	0.998498	1	1	1	0.999178	1	1
Secobarbital	Approved	0.000761	0.000864	0.859131	1.7e-05	0	0.000366	0	0.257122	0	0	0	0	0.001403	0	0
Secretin	Approved	0.000588	0.000575	0.24279	3.7e-05	0	0.005723	0.00235	0.291185	0	0	0	0	0.001154	0.00235	0
Selegiline	Approved	0.000532	4.9e-05	0.069685	5.3e-05	0	0.002664	0.002356	0.223919	0	0	0	0	0.001495	0.002356	0
Seletracetam	Problematic	0.00337	0.008155	0.992866	0.000104	0	0.00556	0.00346	0.496366	0	0.00346	0	0	0.001851	0.00346	0
Seliciclib	Problematic	1	1	0.999998	1	1	0.956849	1	0.999725	1	1	1	1	1	1	1
Seratrodast	Problematic	0.996421	1	0.965336	0.989473	1	0.743583	1	0.465961	1	1	1	1	0.999791	1	1
Sermorelin	Approved	0.991514	0.97812	0.44392	0.999199	1	0.934696	1	0.254391	0.996899	1	1	1	0.997222	1	1
Sertaconazole	Approved	0.000149	6.7e-05	0	5.1e-05	0	0.074185	0	0	0	0	0	0	0.00033	0	0
Sertindole	Problematic	0.015942	0.040799	0.927736	0.00603	0	0.193781	0.016393	0.50218	0.007576	0	0	0	0.000998	0.016393	0
Sertraline	Approved	0.000593	5.7e-05	0.315405	0.000243	0	0.000678	0	0.380415	0	0	0	0	0.001478	0	0
Sevoflurane	Approved	0.000266	7.9e-05	1.2e-05	1e-05	0	0.075207	0	1e-06	0	0	0	0	0.00071	0	0
SGX523	Problematic	0.999234	0.999999	0.999995	1	1	0.946677	1	0.998948	0.999156	1	1	1	0.997704	1	1
Sibenadet	Problematic	0.999854	1	0.980019	0.999775	1	0.92286	1	0.567381	1	1	1	1	0.999786	1	1
Sibutramine	Problematic	0.000203	1.7e-05	0.016617	1e-05	0	0.054348	0	6.4e-05	0	0	0	0	0.000582	0	0
Sildenafil	Approved	0.008936	0.022389	0.158805	0.00042	0	0.185119	0.012195	0.266724	0	0	0	0	0.003998	0.012195	0
Simvastatin	Approved	8.5e-05	2.3e-05	1e-06	5e-06	0	0.049538	0	0	0	0	0	0	0.000227	0	0
Siplizumab	Problematic	0.999843	1	1	1	1	0.998832	0.998241	0.964625	0.998043	0.998241	1	1	0.99953	0.998241	1
Sitagliptin	Approved	0.000235	0.000259	0.008309	4e-06	0	0.000833	0	7.1e-05	0	0	0	0	0.000441	0	0
SLV-310	Problematic	0.00212	0.00435	0.084038	0.000184	0	0.099273	0	0.297743	0	0	0	0	0.001825	0	0
SLV-313	Problematic	0.999714	1	0.939813	0.999963	1	0.995289	1	0.558847	0.998498	1	1	1	0.999178	1	1
SLV-317	Problematic	0.999768	1	0.99987	0.999304	1	0.986613	1	0.603375	0.999195	1	1	1	1	1	1
SLV-319	Problematic	0.999542	1	0.999548	0.999883	1	0.973804	1	0.548005	0.999228	1	1	1	0.998744	1	1
SLV-323	Problematic	0.999768	1	0.99987	0.999304	1	0.986613	1	0.603375	0.999195	1	1	1	1	1	1
SM-101	Approved	0.592773	0.760274	0.978788	0.917463	0	0.251634	1	0.539369	0.999278	1	1	0.6	0.100582	1	0
sn-38	Approved	0.931564	0.998516	0.963681	0.99889	1	0.979137	1	0.084488	1	1	1	1	0.797286	1	1
Sodium bicarbonate	Approved	0.999801	0.999912	0.998723	0.999971	1	0.945939	1	0.817701	1	1	1	1	0.999519	1	1
Sodium Tetradecyl Sulfate	Approved	0.984609	0.968513	0.999783	0.99998	1	0.920635	0.904762	0.764593	0.999235	0.933333	0	1	0.985333	0.904762	1
Solifenacin	Approved	0.035131	0.032359	0.977981	0.072331	0	0.001039	0	0.529358	0	0	0	0	0.000703	0	0
Sonepiprazole	Problematic	0.999872	1	1	1	1	0.819335	1	0.99692	0.998529	1	1	1	0.999617	1	1
Sorbinil	Problematic	0.708137	0.943705	1	0.180705	1	0.989052	0.996875	0.724806	1	0.996875	1	1	1	0.996875	1
Sotalol	Approved	0.999967	1	0.999999	1	1	0.999445	1	1	1	1	1	1	0.999901	1	1
Sparfloxacin	Approved	0.931285	0.894396	0.981694	1	1	0.871929	1	0.645157	0.998554	0.833333	1	1	0.899458	1	1
Spermine	Approved	0.123189	0.068016	0	0.000253	0	0.343832	0	0	0	0	0	0	0.301298	0	0
Spirapril	Approved	0.998649	0.996985	1	0.999846	1	0.993628	1	0.503539	1	0.996904	1	1	0.999115	1	1
spiraprilat	Approved	0.996348	0.996049	1	0.997082	1	0.994792	1	0.867756	1	1	1	1	0.995913	1	1
Spironolactone	Approved	0.000306	0.000116	0.122596	7.6e-05	0	0.002006	0	0.421364	0	0	0	0	0.000727	0	0
SR 144190	Problematic	0.999809	1	0.994435	0.99999	1	0.970805	1	0.654882	1	1	1	1	0.999436	1	1
SSR-162369	Problematic	0.922076	0.99098	0.996273	0.982565	1	0.790307	0.005995	0.590878	0.999137	0.967742	1	0.6	0.792682	0.005995	1
Stanozolol	Approved	0.000314	6e-06	0.07202	0.000567	0	0.070949	0	0.247801	0	0	0	0	0.000367	0	0
Streptomycin	Approved	0.390728	0.72012	0.260254	0.048218	0	0	0	0.31254	0	0	0	0.2	0.403847	0	0
Streptozocin	Approved	0.003315	0.005328	0.997985	0.000274	0	0.276004	0.007042	0.276582	0.111111	0.006579	0	0	0.004344	0.007042	0
SU-6668	Problematic	0.198198	0.472598	0.999915	0.02082	0	0.003304	0	0.801357	0.000854	0	0	0	0.101177	0	0
Succinic acid	Approved	0.002535	0.006011	0.004458	0.000375	0	0.209195	0	0.009709	0.0125	0	0	0	0.001221	0	0
Succinylcholine	Approved	0.080504	0.240131	0.998549	0.000175	0	0.057307	0	0.458954	0	0	0	0.1	0.001206	0	0
Sucralfate	Approved	0.725419	0.674705	0.999137	0.999497	0	0.489151	1	0.960128	0	0.006536	0	0.6	0.502054	1	1
Sufentanil	Approved	0.006699	0.016253	0.999164	0.000516	0	0.008784	0.007042	0.45259	0	0.006667	0	0	0.003329	0.007042	0
sulconazole	Approved	0.001901	0.002311	0.993619	6.3e-05	0	0.003322	0.00158	0.375597	0	0.00158	0	0	0.003329	0.00158	0
Sulfacetamide	Approved	0.991131	0.995054	1	0.978339	1	1	1	0.333282	0.998514	1	1	1	1	1	1
Sulfadiazine	Approved	0.001477	0.001311	0	0	0	0.20627	0	6e-06	0	0	0	0	0.00312	0	0
Sulfadimethoxine	Approved	0.000846	0.000237	0.993499	5.7e-05	0	0.078186	0.001582	0.287228	0	0.001582	0	0	0.002244	0.001582	0
Sulfamethizole	Approved	0.000673	0.000241	0.148148	7.6e-05	0	0.005788	0	0.241281	0	0	0	0	0.001701	0	0
Sulfamethoxazole	Approved	0.000394	0.000374	0	0	0	0.148116	0	0	0	0	0	0	0.000808	0	0
Sulfamoxole	Approved	0.000926	0.00021	0.837814	3e-06	0	0.003087	0	0.197325	0	0	0	0	0.002566	0	0
sulfamylon	Approved	0.004227	0.011416	0	0.000167	0	0.092184	0	0	0	0	0	0	0.001098	0	0
Sulfanilamide	Approved	0.009355	0.025348	0.757359	0.000184	0	0.038303	0.004666	0.088275	0.0016	0	0	0	0.002532	0.004666	0
Sulfaphenazole	Approved	0.002019	0.002495	0.818498	7.5e-05	0	0.038303	0.004666	0.081954	0.0016	0	0	0	0.003488	0.004666	0
Sulfapyridine	Approved	0.000117	3.9e-05	0	1e-06	0	0.081305	0	0	0	0	0	0	0.00031	0	0
Sulfasalazine	Approved	0.021727	0.063362	0.968119	0.000213	0	0.052691	0.00468	0.462695	0.00495	0	0	0	0.001605	0.00468	0
Sulfathiazole	Approved	0.000659	0.000211	0.119833	0	0	0.016	0	0.205385	0	0	0	0	0.001767	0	0
Sulfinpyrazone	Approved	0.000545	0.000364	0.016789	0.000422	0	0.026838	0	0.080022	0	0	0	0	0.000848	0	0
Sulfisoxazole	Approved	0.000779	0.000669	0.998235	7.2e-05	0	0.005526	0.004644	0.356929	0.003257	0	0	0	0.001595	0.004644	0
Sulindac	Approved	0.001719	0.00431	0	0	0	0.451721	0	0.000109	0.00597	0	0	0	0.000848	0	0
Sulindac sulfide	Approved	0.999896	1	0.989002	0.999893	1	0.98023	0.997965	0.634883	0.999308	1	1	1	0.999794	0.997965	1
Sulodexide	Approved	0.001607	0.002702	0	0	0	0.047048	0	0	0	0	0	0	0.00212	0	0
Sulpiride	Approved	0.001671	0.002906	0.942881	1e-06	0	0	0	0.00227	0	0	0	0	0.002108	0	0
Sumatriptan	Approved	0.126123	0.273915	0.999116	0.002129	0	0.566919	1	0.51359	0	1	0	0.2	0.102326	1	0
Suprofen	Approved	0.00284	0.00653	0	5.6e-05	0	0.113939	0.001736	0	0	0	0	0	0.001936	0.001736	0
Suramin	Approved	0.618016	0.917815	0	0.832692	1	0.454545	0	0.347598	1	1	0	0.5	0.103542	0	1
T-62	Problematic	0.999555	1	1	0.999048	1	0.998377	1	0.813665	0.999281	1	1	1	0.999618	1	1
T487	Problematic	0.999556	1	0.970949	0.999533	1	0.987593	1	0.568526	0.999222	1	1	1	0.999136	1	1
Tacrine	Approved	0.019155	0.045598	0.070628	6.8e-05	0	0.002115	0.001736	0.21482	0.001792	0.001736	0	0	0.011801	0.001736	0
Tadalafil	Approved	0.155786	0.460902	0	4e-06	0	0.333905	0.001715	0	0.010638	0.001698	1	0.2	0.006452	0.001715	0
Tafluprost	Approved	0.999246	1	0.999801	0.997739	1	0.995809	0.99901	0.70729	0.999291	0.99901	1	0.9	1	0.99901	1
TAK-593	Problematic	0.012403	0.035609	0.557589	0.000108	0	0.071972	0	0.162308	0.012422	0	0	0	0.001492	0	0
TAK-637	Problematic	0.999768	1	0.99987	0.999304	1	0.986613	1	0.603375	0.999195	1	1	1	1	1	1
TAK-683	Problematic	0.999416	1	0.99955	0.999033	1	0.988812	1	0.798909	0.999242	1	1	1	0.999216	1	1
TAK-779	Problematic	0.99978	1	0.982899	0.999875	1	0.963473	1	0.617121	0.999272	1	1	1	0.999466	1	1
TAK165	Problematic	0.999397	0.999999	0.999775	0.999979	1	0.990567	1	0.685149	1	1	1	1	0.998211	1	1
Talbutal	Approved	0.00384	0.007315	0.854999	0.000126	0	0.007631	0	0.175456	0.001575	0	0	0	0.004081	0	0
Talsaclidine isomer	Problematic	0.997629	1	0.999877	0.999534	1	0.970429	0.99894	0.72252	0.999235	0.99894	1	1	0.993354	0.99894	1
Tamibarotene	Approved	0.002703	0.006453	0.074259	0.000281	0	0.015217	0	0.104385	0	0	0	0	0.001375	0	0
Tamoxifen	Approved	0.003115	0.007129	0	5e-05	0	0.424683	0	0.094857	0	0	0	0	0.002167	0	0
Tamsulosin	Approved	0.005145	0.013264	0	5e-06	0	0.370968	0.00173	0	0	0.00173	0	0	0.002167	0.00173	0
Tanespimycin	Problematic	0.96754	0.902859	0.101315	0.999759	1	0.975469	1	0.048768	0.999287	1	1	0.9	1	1	1
Tanomastat	Problematic	0.997932	0.998248	0.58462	0.998646	1	0.98913	1	0.521657	0.997825	0.993548	1	1	0.996901	1	1
Taranabant	Problematic	0.000242	0.000233	0.983181	1e-06	0	0.048104	0	0.009032	0	0.001028	0	0	0.000491	0	0
Tarazepide	Problematic	0.998976	1	0.995504	0.997823	1	0.995751	1	0.610527	0.999304	1	1	1	0.999106	1	1
Tasidotin hydrochloride	Problematic	0.002047	0.004597	0	0.000162	0	0.065705	0	0	0	0	0	0	0.001383	0	0
Tasosartan	Approved	0.001731	0.001829	0.99869	0.000889	0	0	0	0.3896	0	0	0	0	0.002476	0	0
Tazarotene	Approved	0.005395	0.013519	0.754824	2e-05	0	0.002231	0.001715	0.363948	0	0.001689	0	0	0.002647	0.001715	0
TC-5280	Approved	0.002874	0.004456	7.6e-05	0	0	0.023252	0.038462	0.001036	0.001458	0	0	0	0.004167	0.038462	0
Tegaserod	Problematic	0.000405	2e-05	0.229934	0.000196	0	0.059465	0.002674	0.315338	0	0	0	0	0.000998	0.002674	0
Telaprevir	Approved	0.081513	0.222097	0.908989	0.010637	0	0.618624	0.978261	0.384432	0	0.967742	0	0	0.011805	0.978261	0
Telbermin	Problematic	0.999807	1	0.999999	0.999891	1	0.964835	1	0.932705	1	1	1	1	0.999528	1	1
Telithromycin	Approved	0.000531	0.000223	0.625578	9.3e-05	0	0.038116	0.001704	0.048643	0.001706	0	0	0	0.001276	0.001704	0
Telmisartan	Approved	0.001055	0.001824	0.983934	6.6e-05	0	0.041398	0.001704	0.33825	0.001706	0	0	0	0.001276	0.001704	0
Temafloxacin	Problematic	0.000857	7.2e-05	0.061904	1e-06	0	0.057761	0.00134	0.185649	0.002667	0	0	0	0.002498	0.00134	0
Temazepam	Approved	0.001305	0.001389	0	0.000582	0	0.064968	0	8e-05	0.002336	0	0	0	0.001943	0	0
Temozolomide	Approved	0.000379	7.9e-05	0.917214	5e-06	0	0.051309	0	0.26675	0.001321	0	0	0	0.001054	0	0
Teniposide	Approved	0.002593	0.001961	0.167474	2e-06	0	0.013108	0.001706	0.329186	0	0	0	0	0.005815	0.001706	0
Tenocyclidine	Approved	0.645945	0.585205	0.995915	0.953774	0	0.965249	1	0.313508	0.999147	1	1	0.7	0.398857	1	1
Tenofovir	Approved	0.000526	5.4e-05	0.039384	0.000239	0	0.03298	0.002478	0.137363	0	0	0	0	0.001286	0.002478	0
Tenoxicam	Approved	0.000725	0.000411	0.184875	0.000569	0	0.000328	0.001312	0.441304	0	0.001312	0	0	0.001196	0.001312	0
Terazosin	Approved	0.994608	0.995106	0.999975	0.989537	1	1	1	0.900446	0.999161	1	1	1	0.999181	1	1
Terbinafine	Approved	0.000668	0.000147	0.860663	7e-06	0	0.000658	0	0.15986	0	0	0	0	0.00185	0	0
Terbutaline	Approved	0.464561	0.77701	0.996617	0.216051	0	0.505306	0.999118	0.563747	1	0.999118	0	0.8	0.400622	0.999118	0
Terconazole	Approved	0.008319	0.016846	0.867384	0.00178	0	0.057695	0.008547	0.477809	0.001642	0.007194	0	0.3	0.00633	0.008547	0
Terfenadine	Problematic	0.000728	0.000821	0.731912	0.000366	0	0.018985	0.002674	0.429716	0	0	0	0	0.000998	0.002674	0
Teriparatide	Approved	0.952233	0.962809	0.434109	0.999892	1	1	1	0.372703	0.998528	1	0	0.8	0.893998	1	1
Terlipressin	Approved	0.999598	1	0.959598	0.999998	1	0.982317	1	0.586228	0.99924	1	1	1	0.998797	1	1
Tesamorelin	Approved	0.99535	0.996888	0.991142	0.999954	1	0.994681	1	1	0.999162	1	1	1	0.989207	1	1
Testolactone	Approved	0.000406	7.7e-05	0.081598	6e-06	0	0.049479	0	0.183	0.001721	0	0	0	0.001135	0	0
Testosterone	Approved	0.000815	0.000199	0.871029	5.2e-05	0	0.043661	0	0.237003	0.001488	0	0	0	0.002193	0	0
Testosterone Propionate	Approved	0.732811	0.796921	0.999958	0.602207	0	0.5	0	0.823634	0.999143	0.967742	0	0.2	0.799304	0	1
Tetrabenazine	Approved	0.001803	0.003573	0.277753	0.000235	0	0.004045	0	0.339721	0.003096	0	0	0	0.0016	0	0
Tetracaine	Approved	0.015775	0.02668	0.916588	0.019601	0	0.002457	0	0.67276	0	0	0	0	0.001043	0	0
Tetracycline	Approved	0.929266	0.900669	0.909296	0.998926	1	0.891279	1	0.553615	1	1	1	1	0.888202	1	1
Tetrahydrobiopterin	Approved	0.001131	0.002922	0	7.6e-05	0	0	0	0	0	0	0	0	0.000394	0	0
Tetrahydrofolic acid	Approved	0.910546	0.931639	1	1	1	0.995528	1	0.160301	1	1	1	1	0.8	1	1
Tetrodotoxin	Approved	0.006251	0.015015	0.617474	0.002364	0	0.059786	0.010526	0.693207	0	0.010526	0	0	0.001374	0.010526	0
Thalidomide	Problematic	0.000406	2.8e-05	0.112415	0.000194	0	0.001933	0.002674	0.34996	0	0	0	0	0.000998	0.002674	0
Theobromine	Approved	0.001462	0.00137	0.970579	2e-06	0	0.002265	0	0.308055	0.00304	0	0	0	0.003014	0	0
Theophylline	Approved	0.01136	0.033309	0	3e-06	0	0.383135	0	0	0	0	0	0	0.000768	0	0
Thiabendazole	Approved	0.000939	0.00025	0.778085	1e-06	0	0.002633	0	0.164168	0.00304	0	0	0	0.002567	0	0
Thiamine	Approved	0.853768	0.864428	0.981514	0.999999	1	0.551796	0	0.799328	1	1	0	0.6	0.696877	0	1
Thiamylal	Approved	0.832379	0.817212	0.591776	0.887313	1	0.851197	1	0.172506	1	1	1	0.8	0.792611	1	1
Thiethylperazine	Approved	0.999842	1	0.99985	1	1	0.976455	1	0.792456	0.996713	1	1	1	0.999526	1	1
Thioguanine	Approved	0.000816	0.001429	0.187549	8.8e-05	0	0.354889	0	0.329884	0	0	0	0	0.000932	0	0
thiola	Approved	0.996348	0.996049	1	0.997082	1	0.994792	1	0.867756	1	1	1	1	0.995913	1	1
Thiopental	Approved	0.000446	0.000616	0	6e-06	0	0.207079	0	0	0	0	0	0	0.000714	0	0
Thioproperazine	Approved	0.999905	1	0.999823	0.999997	1	0.954987	0.999169	0.639614	1	0.999169	1	1	0.99972	0.999169	1
Thioridazine	Approved	0.004378	0.012725	0.531113	5.3e-05	0	0.399995	0	0.500818	0.00137	0	0	0	0.000357	0	0
Thiotepa	Approved	0.000259	5.6e-05	0.046763	0.00022	0	0.05454	0.002778	0.141057	0.002778	0.002778	0	0	0.000501	0.002778	0
Thiothixene	Approved	0.000725	0.00132	0.998735	1.9e-05	0	0.050704	0	0.164622	0	0	0	0	0.000836	0	0
Thrombopoietin	Problematic	0.133441	0.396604	0.679344	0.000863	0	0.111838	0.004016	0.766516	0	0.004016	0	0	0.002856	0.004016	0
Thyrotropin Alfa	Approved	0.001354	0.00178	0.310252	0.000269	0	0.118968	0	0.55804	0	0	0	0	0.002012	0	0
Tianeptine	Approved	0.999904	1	1	1	1	0.934371	1	1	0.998325	1	1	1	0.999712	1	1
Tiaprofenic acid	Approved	0.997618	0.997164	0.999986	0.999986	1	0.98282	0.988235	0.996421	1	0.988506	1	1	0.995703	0.988235	1
Ticagrelor	Approved	0.000157	1.8e-05	0.412428	5e-06	0	0.03677	0	0.000527	0	0	0	0	0.000448	0	0
Ticlopidine	Approved	0.000313	4e-06	0.06679	6e-06	0	0.000851	0	0.297458	0	0	0	0	0.000929	0	0
Ticrynafen	Problematic	0.000926	0.00021	0.837814	3e-06	0	0.003087	0	0.197325	0	0	0	0	0.002566	0	0
Tiludronate	Approved	0.000276	0.000375	0	5e-06	0	0.182094	0	0	0	0	0	0	0.000448	0	0
Timolol	Approved	0.000874	0.001181	0.443497	9e-05	0	0.025276	0	0.477202	0	0	0	0	0.00135	0	0
Tinidazole	Approved	0.000379	7.9e-05	0.917214	5e-06	0	0.051309	0	0.26675	0.001321	0	0	0	0.001054	0	0
Tinzaparin	Approved	0.000527	0.000593	0.180589	8e-06	0	0.275751	0	0.354045	0	0	0	0	0.000979	0	0
Tioconazole	Approved	0.000445	6.7e-05	0.062715	1.9e-05	0	0.033045	0	0.203073	0.001344	0	0	0	0.00125	0	0
Tiotropium	Approved	0.000423	0.000272	0.9947	1e-06	0	0.002963	0.001325	0.46445	0.001309	0.001325	0	0	0.000996	0.001325	0
Tipranavir	Approved	0.00042	0.000105	0.813016	1e-06	0	0.073411	0	0.192169	0.00292	0	0	0	0.001153	0	0
Tirofiban	Approved	0.003516	0.009345	0.170767	3e-06	0	0.034417	0.0013	0.434356	0.0013	0.0013	0	0	0.0012	0.0013	0
Tizanidine	Approved	0.022726	0.066422	0.775984	0.000757	0	0.024628	0.001364	0.591611	0.001337	0.001364	0	0	0.001001	0.001364	0
TM30338	Problematic	0.999693	1	0.999997	0.999802	1	1	1	1	1	1	1	1	0.999276	1	1
Tocainide	Approved	0.000338	2.2e-05	0.115104	2.4e-05	0	0.026479	0.00137	0.387629	0.001372	0.00137	0	0	0.000967	0.00137	0
Tofisopam	Approved	0.102329	0.289009	0.366387	0.017141	0	0.494199	1	0.404312	0.999273	0.005208	0	0.2	0.000836	1	1
Tolazamide	Approved	0.069963	0.208267	3e-06	0.00027	0	0.266768	0	0.006609	0	0.072727	1	0.1	0.001351	0	0
Tolazoline	Approved	0.001219	0.002652	0	0.000207	0	0.421418	0	0	0.001681	0	0	0	0.000799	0	0
Tolbutamide	Approved	0.00064	0.000848	0.00024	0	0	0.0288	0	1e-05	0	0	0	0	0.00107	0	0
Tolcapone	Problematic	0.880084	0.83943	0.979159	0.999617	1	0.968267	1	0.272295	0.999295	1	1	1	0.801205	1	1
Tolmetin	Approved	0.589126	0.268112	0.888992	0.99858	0	0.790269	0.994083	0.723443	1	0.994083	1	0.9	0.500686	0.994083	1
Tolnaftate	Approved	0.000153	3.3e-05	0.667754	0	0	0.061514	0	0.000343	0	0	0	0	0.000427	0	0
Tolterodine	Approved	0.00111	0.000498	0.996804	1.6e-05	0	0.000966	0	0.345498	0	0	0	0	0.002818	0	0
Topotecan	Approved	0.483922	0.251958	0.357662	0.999673	1	0.455455	0.00813	0.316171	0	0	0	0.1	0.200134	0.00813	0
Torasemide	Approved	0.000477	0.000284	0.092558	3.8e-05	0	0.004198	0.00137	0.370815	0	0.00137	0	0	0.00111	0.00137	0
Torcetrapib	Problematic	0.567144	0.886816	0.99597	5.8e-05	1	0.998002	1	0.257753	1	0.021622	1	0.6	0.814559	1	0
Toremifene	Approved	0.000802	0.000969	0.115818	0.000129	0	0.001389	0	0.301743	0	0	0	0	0.001308	0	0
Totrombopag	Problematic	0.258649	0.769753	0.804966	0.003357	0	0.764439	1	0.72601	0.027027	1	1	0.1	0.002837	1	0
Trabectedin	Approved	0.000565	1.5e-05	0.063345	0.000438	0	0.020211	0.001443	0.257177	0	0	0	0	0.001244	0.001443	0
Tramadol	Approved	0.005887	0.016659	0.958789	4.8e-05	0	0.065192	0	0	0.002387	0	0	0	0.000955	0	0
Trandolapril	Approved	0.996348	0.996049	1	0.997082	1	0.994792	1	0.867756	1	1	1	1	0.995913	1	1
Tranexamic Acid	Approved	0.009633	0.028498	0.839134	0.000162	0	0.002753	0	0.778604	0	0	0	0	0.000239	0	0
Tranilast	Approved	0.007459	0.019761	0.17363	0.000201	0	0.160863	0	0.440907	0	0	0	0	0.002414	0	0
Tranylcypromine	Approved	0.001101	0.002003	0.139176	0.000939	0	0.043741	0	0.283807	0.001364	0	0	0	0.00036	0	0
Travoprost	Approved	0.999246	1	0.999801	0.997739	1	0.995809	0.99901	0.70729	0.999291	0.99901	1	0.9	1	0.99901	1
Traxoprodil	Problematic	0.002055	0.003989	0.133431	3.6e-05	0	0.044414	0.001353	0.459061	0	0.001353	0	0	0.002141	0.001353	0
Trazodone	Approved	0.003316	0.002838	0.99786	9.7e-05	0	0.057756	0.021201	0.422618	0.001466	0.025532	0	0	0.007012	0.021201	0
Treprostinil	Approved	0.023724	0.067984	0.994867	2.3e-05	0	0.000799	0	0.381658	0.056452	0	0	0	0.003165	0	0
Tretinoin	Approved	0.004111	0.009168	0	1e-06	0	0.380028	0	0.004998	0.001468	0	0	0	0.003162	0	0
Treximet	Approved	0.999448	1	0.999809	0.99989	1	0.998171	0.998929	0.629348	0.999209	0.998929	1	1	0.998456	0.998929	1
Triamcinolone	Approved	0.00087	0.001981	0.863036	0.000159	0	0.272583	0.001437	0.539126	0.001372	0.00137	0	0	0.000469	0.001437	0
Triamterene	Approved	0.36222	0.106677	0.232265	0.9794	0	0.036663	0.043478	0.208306	0	0.034483	0	0.1	0.000583	0.043478	1
Triazolam	Problematic	0.000716	0.00095	0.041945	0.000199	0	0.152756	0.002674	0.13157	0	0	0	0	0.000998	0.002674	0
Trichlormethiazide	Approved	0.068874	0.124257	0.263653	0.080847	0	0.074153	0	0.23487	0.01626	0	0	0	0.001519	0	0
Tridihexethyl	Approved	0.99997	1	0.999922	0.999909	1	0.982426	1	0.692629	1	1	1	1	1	1	1
Trifluoperazine	Approved	0.000557	0.000251	0.225276	6e-06	0	0.371269	0	0.544833	0.001508	0	0	0	0.001414	0	0
Triflupromazine	Approved	0.999575	1	0.969987	0.999821	1	0.987557	0.998951	0.64886	0.999229	0.998951	1	1	0.998906	0.998951	1
Triflusal	Approved	0.005527	0.015409	0.09522	2e-06	0	0.002844	0	0.292187	0.001372	0	0	0	0.001172	0	0
Trihexyphenidyl	Approved	0.012396	0.034188	0.820782	0.001906	0	0.06307	0.001359	0.522373	0	0.001359	0	0	0.001094	0.001359	0
Trilostane	Problematic	0.0033	0.006358	0.399855	0.002072	0	0.027936	0	0.694859	0	0	0	0	0.00147	0	0
Trimeprazine	Approved	0.00022	2.4e-05	0.984194	1e-06	0	0.042427	0.001239	0.351391	0	0.001239	0	0	0.000636	0.001239	0
Trimethadione	Approved	0.000712	0.001228	0.818081	0	0	0.109524	0.001541	0.102103	0	0.001541	0	0	0.000909	0.001541	0
Trimethaphan	Approved	0.000609	0.001651	0.150454	5.4e-05	0	0.037232	0	0.445321	0.001387	0	0	0	0.000122	0	0
Trimethoprim	Approved	0.011768	0.033012	0.255668	5e-06	0	0.107265	0.043478	0.177476	0	0	0	0	0.002287	0.043478	0
Trimetrexate	Approved	0.991131	0.995054	1	0.978339	1	1	1	0.333282	0.998514	1	1	1	1	1	1
Trimipramine	Approved	0.000225	0.000216	0.992153	1.2e-05	0	0.003112	0.001321	0.428504	0.002577	0.001299	0	0	0.000447	0.001321	0
Trioxsalen	Approved	0.004451	0.011922	0.37682	0.00109	0	0.002675	0	0.678238	0	0	0	0	0.000341	0	0
Tripelennamine	Approved	0.000177	3.4e-05	0.610112	0.000272	0	0.032935	0	0	0	0.001145	0	0	0.000224	0	0
Triprolidine	Approved	0.000459	1.9e-05	0.412364	0	0	0.054271	0	8e-06	0.000962	0	0	0	0.001359	0	0
Trisalicylate-choline	Approved	0.997618	0.997164	0.999986	0.999986	1	0.98282	0.988235	0.996421	1	0.988506	1	1	0.995703	0.988235	1
Troglitazone	Problematic	0.001816	0.003037	0.109484	0.00021	0	0.112767	0.002674	0.231759	0	0	0	0	0.002202	0.002674	0
Troleandomycin	Approved	0.000759	5.4e-05	0.052725	3e-06	0	0.027748	0.002725	0.164523	0	0.002755	0	0	0.00222	0.002725	0
Tropicamide	Approved	0.000923	0.001459	0.999277	2e-06	0	0.076489	0	0.43077	0.001464	0	0	0	0.001309	0	0
Tropisetron	Approved	0.0015	0.003487	0.086255	0	0	0.002584	0	0.038716	0.001502	0	0	0	0.001012	0	0
Trospium	Approved	0.001024	0.000929	0.993743	0.000293	0	0.042267	0	0.272915	0	0	0	0	0.001851	0	0
Trovafloxacin	Approved	0.002581	0.006029	0.512605	0.000161	0	0.004517	0	0.428897	0.001357	0.002778	0	0	0.001552	0	0
Tubocurarine	Approved	0.008614	0.023335	0.890948	1e-06	0	0.003537	0	0.2652	0	0	0	0.1	0.002505	0	0
Tyloxapol	Problematic	0.983634	0.991103	0.596354	0.984771	1	0.571991	0.75	0.690547	0.999282	0	0	0.5	0.975027	0.75	1
u-14583	Approved	0.999835	1	0.999636	0.999607	1	0.959318	1	0.566849	1	1	1	1	0.999898	1	1
Udenafil	Approved	0.00156	0.002566	0.0808	0.000844	0	0.029009	0.003958	0.163155	0.002635	0.003958	0	0	0.00127	0.003958	0
UK-369003	Problematic	0.966669	0.92598	0.20136	0.999438	1	1	1	0.0954	0.998083	1	1	1	0.97459	1	1
Ulipristal	Approved	0.999209	0.999454	0.993147	0.999994	1	0.837951	1	0.839198	0.995845	1	1	0.9	0.998179	1	1
Ultracet	Approved	0.99939	0.999006	0.98988	0.999999	1	0.963147	1	0.711985	1	1	1	1	0.999163	1	1
Urokinase	Approved	0.000801	0.000876	0.390958	3.2e-05	0	0.426188	0	0.710252	0	0	0	0	0.001495	0	0
Valdecoxib	Problematic	0.000675	0.000833	0.050736	0.000193	0	0.184502	0.002674	0.285894	0	0	0	0	0.000998	0.002674	0
Valrubicin	Approved	0.999701	0.999103	0.999927	1	1	0.722302	1	0.967474	0.999261	1	1	1	1	1	1
Valsartan	Approved	0.00055	7.3e-05	0.202616	1.2e-05	0	0.057972	0.002538	0.382654	0.002587	0.002538	0	0	0.001564	0.002538	0
Valspodar	Problematic	0.999885	0.999973	0.999362	0.999998	1	0.993525	1	0.816634	0.999268	1	1	1	0.999685	1	1
Vancomycin	Approved	0.001849	0.001074	0	0.00021	0	0.058355	0	0	0.001667	0.012987	0	0	0.004263	0	0
Vanoxerine	Problematic	0.00543	0.010078	0.115573	4.7e-05	0	0.038106	0.004983	0.278166	0.006536	0.001698	0	0	0.006166	0.004983	0
Vapreotide	Approved	0.999671	1	0.98214	0.99985	1	0.970815	1	0.648424	1	1	1	1	0.999162	1	1
Vardenafil	Approved	0.068844	0.204991	0.073173	0.000539	0	0.329983	0.001167	0.139411	0.00123	0.001167	0	0	0.001001	0.001167	0
Varenicline	Approved	0.000149	0.000276	0.048249	6e-05	0	0.064626	0	0.14459	0	0	0	0	0.000111	0	0
Vasopressin	Approved	0.999598	1	0.959598	0.999998	1	0.982317	1	0.586228	0.99924	1	1	1	0.998797	1	1
Vecuronium	Approved	0.000663	0.001152	0.000158	0	0	0.000617	0	0	0	0	0	0	0.000837	0	0
Venlafaxine	Approved	0.00075	1.8e-05	0.065232	0	0	0.029558	0	0.265619	0	0	0	0	0.002232	0	0
Verapamil	Approved	0.001586	0.002388	0.637128	2.7e-05	0	0.003581	0	0.466989	0	0	0	0	0.002344	0	0
Vestipitant	Problematic	0.999768	1	0.99987	0.999304	1	0.986613	1	0.603375	0.999195	1	1	1	1	1	1
Vidarabine	Approved	0.002653	0.006313	0.299228	9.1e-05	0	0.4336	0.003654	0.699601	0.002497	0	0	0	0.001554	0.003654	0
Vigabatrin	Approved	0.025074	0.042285	0.971886	0.032013	0	0.356771	0	0.617782	0	0	0	0	0.000923	0	0
Vildagliptin	Approved	0.998615	0.999599	0.800427	0.999923	1	0.992188	1	0.742424	0.999236	1	1	1	0.996322	1	1
Vinblastine	Approved	0.00401	0.005745	0.997717	0.000259	0	0.080195	0	0.504957	0	0	0	0	0.006026	0	0
Vincristine	Approved	0.000627	0.000955	0.990644	7e-06	0	0.295905	0.007874	0.491892	0	0	0	0	0.000921	0.007874	0
Vindesine	Approved	0.009897	0.024843	0.621986	6.9e-05	0	0.105481	0.001364	0.235964	0	0.001364	0	0	0.004778	0.001364	0
Vinorelbine	Approved	0.000439	3.4e-05	0.12214	1.7e-05	0	0.417687	0	0.438475	0	0	0	0	0.001267	0	0
Vinpocetine	Approved	0.999661	0.999037	0.859797	0.999946	1	0.747328	1	0.791878	0.999265	1	1	0.9	1	1	1
vismodegib	Approved	0.998561	0.996639	1	0.999044	1	1	1	0.488461	1	1	1	1	1	1	1
Vitamin A	Approved	0.22382	0.117294	0.333248	0.552733	0	0.552625	0.989796	0.538832	0	0.991228	0	0.3	0.001432	0.989796	1
Vitamin C	Approved	0.903532	0.712282	0.999782	0.998315	1	0.87004	1	0.41945	1	1	1	1	1	1	1
Vitamin E	Approved	0.003165	0.008722	0	5.5e-05	0	0.231283	0.001175	0	0	0	0	0	0.000718	0.001175	0
Voacamine	Approved	0.801409	0.933482	0.224855	0.870145	1	0.837372	1	0.595573	1	1	0	0.7	0.600601	1	0
Voglibose	Approved	0.998716	0.999487	0.963212	0.999764	1	0.871536	1	0.545905	1	1	1	1	0.996899	1	1
Voriconazole	Approved	0.001151	0.001799	0.085909	0	0	0.221703	0	0.249605	0	0	0	0	0.001654	0	0
Vorinostat	Approved	0.015424	0.044145	0.114237	0.000198	0	0.00122	0	0.309768	0	0	0	0	0.00193	0	0
VX-680	Problematic	0.999812	1	1	1	1	0.99918	0.998361	1	0.999222	1	1	1	0.999437	0.998361	1
VX-745	Problematic	0.000818	0.00195	0.103347	4e-06	0	0.043665	0.003891	0.349457	0	0.001368	0	0	5e-04	0.003891	0
Warfarin	Approved	0.001094	0.001397	0	0	0	0.271721	0	0	0	0	0	0	0.001886	0	0
Ximelagatran	Problematic	0.000409	3e-05	0.219566	0.000199	0	0.001933	0.002674	0.393563	0	0	0	0	0.000998	0.002674	0
Ximelegatran	Approved	0.01127	0.030653	0.002893	1e-06	0	0.001094	0.000869	0	0.000869	0.000869	0	0	0.003156	0.000869	0
XL418	Problematic	0.999703	1	0.999982	0.999777	1	0.973737	1	0.726084	0.999284	1	1	1	0.999332	1	1
XL784	Problematic	0.999329	0.999924	0.706776	0.999993	1	0.896082	1	0.648807	0.999289	1	1	1	0.99807	1	1
XL844	Problematic	0.996905	1	0.998682	0.991	1	0.999169	0.998337	0.586436	0.998695	1	1	1	0.999714	0.998337	1
Xylometazoline	Approved	0.999386	1	0.980377	0.999987	1	0.977771	0.998956	0.749414	0.998399	0.998956	1	1	0.99817	0.998956	1
Y-931	Problematic	0.99969	1	0.984451	0.999278	1	0.997904	0.997906	0.518811	0.994326	1	1	1	0.999791	0.997906	1
YM-992	Problematic	0.003224	0.005655	0.094128	0	0	0.024453	0.003484	0.340585	0	0.002062	0	0	0.004016	0.003484	0
Yohimbine	Approved	0.020757	0.060541	0.99979	2.8e-05	0	0.112908	0	0.60524	0	0	0	0	0.001703	0	0
Zafirlukast	Approved	0.000378	1.4e-05	0.128672	2e-06	0	0.085437	0	0.363008	0.00134	0	0	0	0.001118	0	0
Zalcitabine	Approved	0.000303	0.000287	0	0	0	0.134735	0	0	0.002304	0	0	0	0.000621	0	0
Zaleplon	Approved	0.000726	0.000841	0	0.000125	0	0.090011	0	0	0	0	0	0	0.001213	0	0
Zanamivir	Approved	0.00878	0.016266	0	0.008962	0	0.040667	0.001171	0	0	0.001171	0	0	0.001113	0.001171	0
Zarnestra	Problematic	0.009691	0.0255	0	0	0	0.073319	0.005102	0	0.005208	0.003984	0	0	0.003573	0.005102	0
ZD-3638	Problematic	0.999889	1	0.999999	0.999999	1	0.973576	1	1	0.996473	1	1	1	0.999669	1	1
Zemaira	Approved	0.006998	0.01985	1	5.6e-05	0	0.146883	0.013158	0.486559	0.059524	0	0	0	0.001088	0.013158	0
Zidovudine	Approved	0.000442	8e-05	0.065428	5.1e-05	0	0.001617	0.001339	0.189939	0	0.001339	0	0	0.001195	0.001339	0
Zileuton	Approved	0.000201	0.000165	0	1e-06	0	0.318369	0	1e-06	0	0	0	0	0.000436	0	0
Zimelidine	Problematic	0.740256	0.436007	0.886486	1	0	0.804879	1	0.242239	0.999295	1	1	1	0.784762	1	1
Ziprasidone	Approved	0.024575	0.055226	0.798478	0.012784	0	0.051488	0.001337	0.505655	0.001335	0.001337	0	0	0.005717	0.001337	0
Zoledronate	Approved	0.995396	0.986216	1	0.999973	1	0.96868	1	0.516213	1	1	1	1	1	1	1
Zolmitriptan	Approved	0.001252	0.002396	0.270979	0.000425	0	0.002142	0	0.526008	0	0	0	0	0.000937	0	0
Zolpidem	Approved	0.000549	0.000291	0.072394	0.000168	0	0.001661	0	0.199879	0	0	0	0	0.001189	0	0
Zomepirac	Problematic	0.000407	2.5e-05	0.275918	0.000198	0	0.018985	0.002674	0.300845	0	0	0	0	0.000998	0.002674	0
Zonisamide	Approved	0.002277	0.004726	0.091963	0.00039	0	0.240732	0.001416	0.370031	0	0.001346	0	0	0.001716	0.001416	0
Zopiclone	Approved	0.002041	0.004541	0.105645	4e-06	0	0.19289	0.001416	0.222202	0.009615	0	0	0	0.001578	0.001416	0
Zuclopenthixol	Approved	0.23711	0.118343	0.844612	0.292357	0	0.9	1	0.585034	1	1	1	0.7	0.300629	1	0
Zunrisa/Rezonic	Problematic	0.999768	1	0.99987	0.999304	1	0.986613	1	0.603375	0.999195	1	1	1	1	1	1
