# Supplementary material for: Identifying problematic drugs based on the characteristics of their targets
Source: Front Pharmacol. 2015 Sep 1;6:186. doi: 10.3389/fphar.2015.00186 (PMC4555035; doi:10.3389/fphar.2015.00186)
Supplement: Supplementary Table 5 — Drugs, Rejection Scores, and reported adverse effects. [file Table5.XLSX]

## Sheet: Top Drugs
Drug	Rejection_Score	Cat	Label	Boxed warning	Contraindications	Warning	Precautions	Adverse reactions	Use in specific populations
Sotalol	0.999967	Approved	Label 2	box warning To minimize the risk of induced arrhythmia, patients initiated or re-initiated on sotalol hydrochloride tablets (AF) should be placed for a minimum of three days (on their maintenance dose) in a facility that can provide cardiac resuscitation, continuous electrocardiographic monitoring and calculations of creatinine clearance. For detailed instructions regarding dose selection and spe…	CONTRAINDICATIONS Sotalol hydrochloride tablets is contraindicated in patients with sinus bradycardia (<50 bpm during waking hours), sick sinus syndrome or second and third degree AV block (unless a functioning pacemaker is present), congenital or acquired long QT syndromes, baseline QT interval >450 msec, cardiogenic shock, uncontrolled heart failure, hypokalemia (<4 meq / L), creatinine clearan…	WARNINGS Ventricular Arrhythmia Sotalol hydrochloride tablets (AF) can cause serious ventricular arrhythmias, primarily torsade de pointes (tdp) type ventricular tachycardia, a polymorphic ventricular tachycardia associated with QT interval prolongation. QT interval prolongation is directly related to the dose of sotalol hydrochloride tablets (AF). Factors such as reduced creatinine clearance, ge…	PRECAUTIONS Renal Impairment Sotalol hydrochloride tablets (AF) is eliminated principally via the kidneys through glomerular filtration and to a small degree by tubular secretion. There is a direct relationship between renal function, as measured by serum creatinine or creatinine clearance, and the elimination rate of sotalol hydrochloride tablets (AF). Guidance for dosing in conditions of renal …	ADVERSE REACTIONS Adverse events that are clearly related to sotalol are those which are typical of its Class II (beta-blocking) and Class III (cardiac action potential duration prolongation) effects. The common documented beta-blocking adverse events (bradycardia, dyspnea, and fatigue) and Class III effects (QT interval prolongation) are dose related. In a pooled clinical trial population consis…
Sotalol	0.999967	Approved	Label 3	box warning To minimize the risk of induced arrhythmia, patients initiated or reinitiated on sotalol should be placed for a minimum of three days (on their maintenance dose) in a facility that can provide cardiac resuscitation and continuous electrocardiographic monitoring. Creatinine clearance should be calculated prior to dosing. For detailed instructions regarding dose selection and special ca…		WARNINGS Mortality: The National Heart, Lung, and Blood Institute's Cardiac Arrhythmia Suppression Trial I (CAST I) was a long-term, multi-center, double-blind study in patients with asymptomatic, non-life-threatening ventricular arrhythmias, 1 to 103 weeks after acute myocardial infarction. Patients in CAST I were randomized to receive placebo or individually optimized doses of encainide, flecai…
Sotalol	0.999967	Approved	Label 4		CONTRAINDICATIONS Sotalol hydrochloride is contraindicated in patients with bronchial asthma, allergic rhinitis, severe sinus node dysfunction, sinus bradycardia, second- and third -degree AV block (unless a functioning pacemaker is present), congenital or acquired long QT syndrome, cardiogenic shock, severe or uncontrolled congestive heart failure, hypokalemia, anesthesia with agents that produc…	WARNINGS Mortality: The results of the Cardiac Arrhythmia Suppression Trial (CAST) in post-myocardial infarction patients with asymptomatic ventricular arrhythmias showed a significant increase in mortality and in non-fatal cardiac arrest rate in patients treated with encainide or flecainide compared with a matched placebo-treated group. CAST was continued using a revised protocol with the morici…
Ketorolac	0.999939	Approved	Label 1			5 WARNINGS AND PRECAUTIONS 5.1 Delayed Healing Topical nonsteroidal anti-inflammatory drugs (NSAIDs) may slow or delay healing. Topical corticosteroids are also known to slow or delay healing. Concomitant use of topical NSAIDs and topical steroids may increase the potential for healing problems. 5.2 Potential for Cross-Sensitivity There is the potential for cross-sensitivity to acetylsalicylic ac…		6 ADVERSE REACTIONS Because clinical studies are conducted under widely varying conditions, adverse reaction rates observed in the clinical studies of a drug cannot be directly compared to the rates in the clinical studies of another drug and may not reflect the rates observed in practice. 6.1 Clinical Studies The most common adverse events were reported in 1-6% of patients and included increased…
Ketorolac	0.999939	Approved	Label 2		CONTRAINDICATIONS Ketorolac tromethamine ophthalmic solution is contraindicated in patients with previously demonstrated hypersensitivity to any of the ingredients in the formulation.	WARNINGS There is the potential for cross-sensitivity to acetylsalicylic acid, phenylacetic acid derivatives, and other nonsteroidal anti-inflammatory agents. Therefore, caution should be used when treating individuals who have previously exhibited sensitivities to these drugs. With some nonsteroidal anti-inflammatory drugs there exists the potential for increased bleeding time due to interferenc…	PRECAUTIONS General All topical nonsteroidal anti-inflammatory drugs (NSAIDs), including ketorolac tromethamine ophthalmic solution, may slow or delay healing. Topical corticosteroids are also known to slow or delay healing. Concomitant use of topical NSAIDS and topical steroids may increase the potential for healing problems. Use of topical NSAIDs may result in keratitis. In some susceptible pat…	ADVERSE REACTIONS The most frequently reported adverse reactions for ketorolac tromethamine ophthalmic solution occurring in approximately 1 to 5% of the overall study population were conjunctival hyperemia, corneal infiltrates, headache, ocular edema and ocular pain. The most frequent adverse events reported with the use of ketorolac tromethamine ophthalmic solutions have been transient stinging…
Asenapine	0.999899	Approved	Label 1	Box warning WARNING: INCREASED MORTALITY IN ELDERLY PATIENTS WITH DEMENTIA - RELATED PSYCHOSIS See full prescribing information for complete boxed warning. Elderly patients with dementia - related psychosis treated with antipsychotic drugs are at an increased risk of death. SAPHRIS is not approved for the treatment of patients with dementia - related psychosis. (5.1)		5 WARNINGS AND PRECAUTIONS 5.1 Increased Mortality in Elderly Patients with Dementia-Related Psychosis Elderly patients with dementia - related psychosis treated with antipsychotic drugs are at an increased risk of death. SAPHRIS is not approved for the treatment of patients with dementia - related psychosis [see Boxed Warning]. 5.2 Cerebrovascular Adverse Events, Including Stroke, In Elderly Pat…		6 ADVERSE REACTIONS 6.1 Overall Adverse Reactions Profile The following adverse reactions are discussed in more detail in other sections of the labeling: Use in Elderly Patients with Dementia-Related Psychosis [see Boxed Warning and Warnings and Precautions (5.1 and 5.2)] Neuroleptic Malignant Syndrome [see Warnings and Precautions (5.3)] Tardive Dyskinesia [see Warnings and Precautions (5.4)] Hy…
Nadolol	0.999891	Approved	Label 1	Box warning Exacerbation of Ischemic Heart Disease Following Abrupt Withdrawal Hypersensitivity to catecholamines has been observed in patients withdrawn from beta-blocker therapy; exacerbation of angina and, in some cases, myocardial infarction have occurred after abrupt discontinuation of such therapy. When discontinuing chronically administered nadolol, particularly in patients with ischemic h…	CONTRAINDICATIONS Nadolol tablets are contraindicated in bronchial asthma, sinus bradycardia and greater than first-degree conduction block, cardiogenic shock, and overt cardiac failure (see WARNINGS).	WARNINGS Cardiac Failure Sympathetic stimulation may be a vital component supporting circulatory function in patients with congestive heart failure, and its inhibition by beta-blockade may precipitate more severe failure. Although beta-blockers should be avoided in overt congestive heart failure, if necessary, they can be used with caution in patients with a history of failure who are well compen…	PRECAUTIONS Impaired Renal Function Nadolol should be used with caution in patients with impaired renal function. (See DOSAGE AND ADMINISTRATION.) Information for Patients Patients, especially those with evidence of coronary artery insufficiency, should be warned against interruption or discontinuation of nadolol therapy without the physician's advice. Although cardiac failure rarely occurs in pr…	ADVERSE REACTIONS Most adverse effects have been mild and transient and have rarely required withdrawal of therapy. Cardiovascular: Bradycardia with heart rates of less than 60 beats per minute occurs commonly, and heart rates below 40 beats per minute and/or symptomatic bradycardia were seen in about 2 of 100 patients. Symptoms of peripheral vascular insufficiency, usually of the Raynaud type, h…
Oxandrolone	0.999838	Approved	Label 6	BOXED WARNING PELIOSIS HEPATIS, A CONDITION IN WHICH LIVER AND SOMETIMES SPLENIC TISSUE IS REPLACED WITH BLOOD-FILLED CYSTS, HAS BEEN REPORTED IN PATIENTS RECEIVING ANDROGENIC ANABOLIC STEROID THERAPY. THESE CYSTS ARE SOMETIMES PRESENT WITH MINIMAL HEPATIC DYSFUNCTION, BUT AT OTHER TIMES THEY HAVE BEEN ASSOCIATED WITH LIVER FAILURE. THEY ARE OFTEN NOT RECOGNIZED UNTIL LIFE-THREATENING LIVER FAILU…	CONTRAINDICATIONS 1. Known or suspected carcinoma of the prostate or the male breast. 2. Carcinoma of the breast in females with hypercalcemia (androgenic anabolic steroids may stimulate osteolytic bone resorption). 3. Pregnancy, because of possible masculinization of the fetus. Oxandrin has been shown to cause embryotoxicity, fetotoxicity, infertility, and masculinization of female animal offspr…	WARNINGS Cholestatic hepatitis and jaundice may occur with 17-alpha-alkylated androgens at a relatively low dose. If cholestatic hepatitis with jaundice appears or if liver function tests become abnormal, oxandrolone should be discontinued and the etiology should be determined. Drug-induced jaundice is reversible when the medication is discontinued. In patients with breast cancer, anabolic steroi…	PRECAUTIONS Concurrent dosing of oxandrolone with warfarin may result in unexpectedly large increases in the INR or prothrombin time (PT). When oxandrolone is prescribed to patients being treated with warfarin, doses of warfarin may need to be decreased significantly to maintain the desirable INR level and diminish the risk of potentially serious bleeding (See PRECAUTIONS: Drug Interactions). Gen…	ADVERSE REACTIONS Patients with moderate to severe COPD or COPD patients who are unresponsive to bronchodilators should be monitored closely for COPD exacerbation and fluid retention. The following adverse reactions have been associated with use of anabolic steroids: Hepatic: Cholestatic jaundice with, rarely, hepatic necrosis and death. Hepatocellular neoplasms and peliosis hepatis with long-ter…
Alvimopan	0.999827	Approved	Label 1	box warning WARNING: FOR SHORT-TERM HOSPITAL USE ONLY ENTEREG is available only for short-term (15 doses) use in hospitalized patients. Only hospitals that have registered in and met all of the requirements for the ENTEREG Access Support and Education (E.A.S.E.â¢) program may use ENTEREG.		5 WARNINGS AND PRECAUTIONS 5.1 Myocardial Infarction in a 12 Month Study in Patients treated with Opioids for Chronic Pain There were more reports of myocardial infarctions in patients treated with alvimopan 0.5Â mg twice daily compared with placebo-treated patients in a 12-month study of patients treated with opioids for chronic pain. Â In this study, the majority of myocardial infarctions occur…		6 ADVERSE REACTIONS 6.1 Clinical Trials Experience Because clinical trials are conducted under widely varying conditions, adverse reaction rates observed in the clinical trials of a drug cannot be directly compared to rates in the clinical trials of another drug and may not reflect the rates observed in clinical practice. Â The adverse event information from clinical trials does, however, provide…	8 USE IN SPECIFIC POPULATIONS 8.1 Pregnancy Teratogenic Effects: Pregnancy Category B Reproduction studies have been performed in pregnant rats at about 68 to 136 times the recommended human oral dose based on the body surface area and intravenous doses of about 3.4 to 6.8 times the recommended human oral dose based on the body surface area and in pregnant rabbits at intravenous doses at about 5 …
Butorphanol	0.999827	Approved	Label 1			WARNINGS Patients Dependent on Narcotics Because of its opioid antagonist properties, butorphanol is not recommended for use in patients dependent on narcotics. Such patients should have an adequate period of withdrawal from opioid drugs prior to beginning butorphanol therapy. In patients taking opioid analgesics chronically, butorphanol has precipitated withdrawal symptoms such as anxiety, agita…	PRECAUTIONS General Hypotension associated with syncope during the first hour of dosing with STADOL NS has been reported rarely, particularly in patients with past history of similar reactions to opioid analgesics. Therefore, patients should be advised to avoid activities with potential risks. Head Injury and Increased Intracranial Pressure As with other opioids, the use of butorphanol in patient…	ADVERSE REACTIONS Clinical Trial Experience A total of 2446 patients were studied in premarketing clinical trials of butorphanol. Approximately half received STADOL Injection with the remainder receiving STADOL NS. In nearly all cases the type and incidence of side effects with butorphanol by any route were those commonly observed with opioid analgesics. The adverse experiences described below ar…
Nalbuphine	0.999827	Approved	Label 1			WARNINGS Nalbuphine hydrochloride injection should be administered as a supplement to general anesthesia only by persons specifically trained in the use of intravenous anesthetics and management of respiratory effects of potent opioids. Naloxone hydrochloride injection, resuscitative and intubation equipment and oxygen should be readily available. Drug Dependence: Nalbuphine has been shown to hav…	PRECAUTIONS Impaired Respiration: At the usual adult dose of 10 mg/70 kg, nalbuphine hydrochloride causes some respiratory depression approximately equal to that produced by equal doses of morphine. However, in contrast to morphine, respiratory depression is not appreciably increased with higher doses of nalbuphine. Respiratory depression induced by nalbuphine can be reversed by naloxone hydrochl…	ADVERSE REACTIONS The most frequent adverse reaction in 1066 patients treated with Nalbuphine Hydrochloride Injection is sedation 381 (36%). Less frequent reactions are: sweaty/clammy 99 (9%), nausea/vomiting 68 (6%), dizziness/vertigo 58 (5%), dry mouth 44 (4%), and headache 27 (3%). Other adverse reactions which may occur (reported incidence of 1% or less) are: CNS Effects: Nervousness, depress…
Nalbuphine	0.999827	Approved	Label 2			WARNINGS NUBAIN should be administered as a supplement to general anesthesia only by persons specifically trained in the use of intravenous anesthetics and management of the respiratory effects of potent opioids. Naloxone, resuscitative and intubation equipment and oxygen should be readily available.	PRECAUTIONS General Impaired Respiration: At the usual adult dose of 10 mg/70 kg, NUBAIN causes some respiratory depression approximately equal to that produced by equal doses of morphine. However, in contrast to morphine, respiratory depression is not appreciably increased with higher doses of NUBAIN. Respiratory depression induced by NUBAIN can be reversed by NARCAN (naloxone hydrochloride) whe…	ADVERSE REACTIONS The most frequent adverse reaction in 1066 patients treated in clinical studies with NUBAIN was sedation 381 (36%). Less frequent reactions were: sweaty/clammy 99 (9%), nausea/vomiting 68 (6%), dizziness/vertigo 58 (5%), dry mouth 44 (4%), and headache 27 (3%). Other adverse reactions which occurred (reported incidence of 1% or less) were: CNS Effects: Nervousness, depression, r…
Remifentanil	0.999827	Approved	Label 1			WARNINGS Continuous infusions of ULTIVA should be administered only by an infusion device. IV bolus administration of ULTIVA should be used only during the maintenance of general anesthesia. In nonintubated patients, single doses of ULTIVA should be administered over 30 to 60 seconds. Interruption of an infusion of ULTIVA will result in rapid offset of effect. Rapid clearance and lack of drug acc…		ADVERSE EVENTS ULTIVA produces adverse events that are characteristic of Âµ-opioids, such as respiratory depression, bradycardia, hypotension, and skeletal muscle rigidity. These adverse events dissipate within minutes of discontinuing or decreasing the infusion rate of ULTIVA. See CLINICAL PHARMACOLOGY, WARNINGS, and PRECAUTIONS on the management of these events. Adverse event information is der…
Remifentanil	0.999827	Approved	Label 2			WARNINGS Continuous infusions of ULTIVA should be administered only by an infusion device. IV bolus administration of ULTIVA should be used only during the maintenance of general anesthesia. In nonintubated patients, single doses of ULTIVA should be administered over 30 to 60 seconds. Interruption of an infusion of ULTIVA will result in rapid offset of effect. Rapid clearance and lack of drug acc…	PRECAUTIONS Vital signs and oxygenation must be continually monitored during the administration of ULTIVA. General Bradycardia has been reported with ULTIVA and is responsive to ephedrine or anticholinergic drugs, such as atropine and glycopyrrolate. Hypotension has been reported with ULTIVA and is responsive to decreases in the administration of ULTIVA or to IV fluids or catecholamine (ephedrine…
Atenolol	0.999798	Approved	Label 1		CONTRAINDICATIONS TENORMIN is contraindicated in sinus bradycardia, heart block greater than first degree, cardiogenic shock, and overt cardiac failure. (See WARNINGS.) TENORMIN is contraindicated in those patients with a history of hypersensitivity to the atenolol or any of the drug product's components.	WARNINGS Cardiac Failure Sympathetic stimulation is necessary in supporting circulatory function in congestive heart failure, and beta blockade carries the potential hazard of further depressing myocardial contractility and precipitating more severe failure. In patients with acute myocardial infarction, cardiac failure which is not promptly and effectively controlled by 80 mg of intravenous furos…		ADVERSE REACTIONS Most adverse effects have been mild and transient. The frequency estimates in the following table were derived from controlled studies in hypertensive patients in which adverse reactions were either volunteered by the patient (US studies) or elicited, eg, by checklist (foreign studies). The reported frequency of elicited adverse effects was higher for both TENORMIN and placebo-t…
Atenolol	0.999798	Approved	Label 3		CONTRAINDICATIONS Atenolol is contraindicated in sinus bradycardia, heart block greater than first degree, cardiogenic shock, and overt cardiac failure (seeWARNINGS). Atenolol is contraindicated in those patients with a history of hypersensitivity to the atenolol or any of the drug product's components.	WARNINGS Cardiac Failure Sympathetic stimulation is necessary in supporting circulatory function in congestive heart failure, and beta-blockade carries the potential hazard of further depressing myocardial contractility and precipitating more severe failure. In patients with acute myocardial infarction, cardiac failure which is not promptly and effectively controlled by 80 mg of intravenous furos…		ADVERSE REACTIONS Most adverse effects have been mild and transient. The frequency estimates in the following table were derived from controlled studies in hypertensive patients in which adverse reactions were either volunteered by the patient (U.S. studies) or elicited, e.g., by checklist (foreign studies). The reported frequency of elicited adverse effects was higher for both atenolol and place…
Cetrorelix	0.999773	Approved	Label 1			WARNINGS Cetrotide (cetrorelix acetate for injection) should be prescribed by physicians who are experienced in fertility treatment. Before starting treatment with Cetrotide, pregnancy must be excluded (see CONTRAINDICATIONS and PRECAUTIONS)	PRECAUTIONS General Cases of hypersensitivity reactions, including anaphylactoid reactions with the first dose, have been reported during post-marketing surveillance (see ADVERSE REACTIONS). A severe anaphylactic reaction associated with cough, rash, and hypotension, was observed in one patient after seven months of treatment with Cetrotide Â® (10 mg/day) in a study for an indication unrelated to…	ADVERSE REACTIONS The safety of Cetrotide (cetrorelix acetate for injection) in 949 patients undergoing controlled ovarian stimulation in clinical studies was evaluated. Women were between 19 and 40 years of age (mean: 32). 94.0 % of them were Caucasian. Cetrotide was given in doses ranging from 0.1 mg to 5 mg as either a single or multiple dose. Table 3 shows systemic adverse events, reported in…
Cetrorelix	0.999773	Approved	Label 2					ADVERSE REACTIONS The safety of CetrotideTM (cetrorelix acetate for injection) in 949 patients undergoing controlled ovarian stimulation in clinical studies was evaluated. Women were between 19 and 40 years of age (mean: 32). 94.0 % of them were Caucasian. CetrotideTM was given in doses ranging from 0.1 mg to 5 mg as either a single or multiple dose. Table 3 shows systemic adverse events from the…
Esmolol	0.999742	Approved	Label 1		CONTRAINDICATIONS Esmolol hydrochloride is contraindicated in patients with sinus bradycardia, heart block greater than first degree, cardiogenic shock or overt heart failure (see WARNINGS).	WARNINGS Hypotension In clinical trials 20-50% of patients treated with esmolol hydrochloride have experienced hypotension, generally defined as systolic pressure less than 90 mmHg and/or diastolic pressure less than 50 mmHg. About 12% of the patients have been symptomatic (mainly diaphoresis or dizziness). Hypotension can occur at any dose but is dose - related so that doses beyond 200 mcg/kg/mi…		ADVERSE REACTIONS The following adverse reaction rates are based on use of esmolol hydrochloride in clinical trials involving 369 patients with supraventricular tachycardia and over 600 intraoperative and postoperative patients enrolled in clinical trials. Most adverse effects observed in controlled clinical trial settings have been mild and transient. The most important adverse effect has been h…
Esmolol	0.999742	Approved	Label 2			Warnings Hypotension In clinical trials 20-50% of patients treated with BREVIBLOC (Esmolol Hydrochloride) have experienced hypotension, generally defined as systolic pressure less than 90 mmHg and/or diastolic pressure less than 50 mmHg. About 12% of the patients have been symptomatic (mainly diaphoresis or dizziness). Hypotension can occur at any dose but is dose - related so that doses beyond 2…		Adverse Reactions The following adverse reaction rates are based on use of BREVIBLOC (Esmolol Hydrochloride) in clinical trials involving 369 patients with supraventricular tachycardia and over 600 intraoperative and postoperative patients enrolled in clinical trials. Most adverse effects observed in controlled clinical trial settings have been mild and transient. The most important adverse effec…
Molindone	0.999623	Approved	Label 1		CONTRAINDICATIONS MOBAN is contraindicated in severe central nervous system depression (alcohol, barbiturates, narcotics, etc.) or comatose states, and in patients with known hypersensitivity to the drug.	WARNINGS Tardive Dyskinesia Tardive dyskinesia, a syndrome consisting of potentially irreversible, involuntary, dyskinetic movements may develop in patients treated with antipsychotic drugs. Although the prevalence of the syndrome appears to be highest among the elderly, especially elderly women, it is impossible to rely upon prevalence estimates to predict, at the inception of antipsychotic trea…	PRECAUTIONS General Some patients receiving MOBAN (molindone hydrochloride) may note drowsiness initially and they should be advised against activities requiring mental alertness until their response to the drug has been established. Increased activity has been noted in patients receiving MOBAN. Caution should be exercised where increased activity may be harmful. MOBAN does not lower the seizure …	ADVERSE REACTIONS CNS Effects The most frequently occurring effect is initial drowsiness that generally subsides with continued usage of the drug or lowering of the dose. Noted less frequently were depression, hyperactivity and euphoria. Neurological Extrapyramidal Symptoms Extrapyramidal symptoms noted below may occur in susceptible individuals and are usually reversible with appropriate managem…
Pramipexole	0.999458	Approved	Label 1	box warning Serious Warnings And precautions Sudden Onset of Sleep Patients receiving treatment with pramipexole dihydrochloride and other dopaminergic agents have reported suddenly falling asleep while engaged in activities of daily living, including operating a motor vehicle, which sometimes resulted in accidents. Although some of the patients reported somnolence while on pramipexole dihydrochl…		warnings and precautions Cardiovascular Hypotension In case of severe cardiovascular disease, care should be taken. Dopamine agonists appear to impair the systemic regulation of blood pressure with resulting postural (orthostatic) hypotension, especially during dose escalation. Postural (orthostatic) hypotension has been observed in patients treated with pramipexole dihydrochloride. Therefore, pa…		adverse reactions Adverse Reactions Leading to Discontinuation of Treatment Early Parkinson's Disease Approximately 12% of 388 patients treated with pramipexole dihydrochloride and 11% of 235 patients treated with placebo discontinued treatment due to adverse events. The events most commonly causing discontinuation of treatment were related to the nervous system, namely hallucinations (3.1% on pr…
Pramipexole	0.999458	Approved	Label 3			5 WARNINGS AND PRECAUTIONS 5.1ââFalling Asleep During Activities of Daily Living Patients treated with pramipexole have reported falling asleep while engaged in activities of daily living, including the operation of motor vehicles, which sometimes resulted in accidents. Although many of these patients reported somnolence while on pramipexole tablets, some perceived that they had no warning si…		6 ADVERSE REACTIONS The following are discussed in greater detail in other sections of the labeling: Falling Asleep During Activities of Daily Living [see Warnings and Precautions (5.1)] Symptomatic Orthostatic Hypotension [see Warnings and Precautions (5.2)] Impulse Control/Compulsive Behaviors [see Warnings and Precautions (5.3)] Hallucinations [see Warnings and Precautions (5.4)] Dyskinesia [s…
Ambrisentan	0.999409	Approved	Label 1	box warning WARNING: CONTRAINDICATED IN PREGNANCY LETAIRIS is very likely to produce serious birth defects if used by pregnant women, as this effect has been seen consistently when it is administered to animals [see Contraindications (4.1)]. Pregnancy must therefore be excluded before the initiation of treatment with LETAIRIS and prevented during treatment and for one month after stopping treatme…	4 CONTRAINDICATIONS 4.1 Pregnancy Category X LETAIRIS may cause fetal harm when administered to a pregnant woman. Ambrisentan was teratogenic at oral doses of â¥15 mg/kg/day in rats and â¥7 mg/kg/day in rabbits; it was not studied at lower doses. In both species, there were abnormalities of the lower jaw and hard and soft palate, malformation of the heart and great vessels, and failure of forma…	5 WARNINGS AND PRECAUTIONS 5.1 Prescribing and Distribution Program for LETAIRIS âBecause of the risk of birth defects, LETAIRIS is available only through a special restricted distribution program called the LETAIRIS Education and Access Program (LEAP). Only prescribers and pharmacies registered with LEAP may prescribe and distribute LETAIRIS. In addition, LETAIRIS may be dispensed only to pati…		6 ADVERSE REACTIONS 6.1 Clinical Trials Experience See Warnings and Precautions (5.4) for discussion of hematological changes. Because clinical trials are conducted under widely varying conditions, adverse reaction rates observed in the clinical trials of a drug cannot be directly compared to rates in the clinical trials of another drug and may not reflect the rates observed in practice. Safety d…
Pirbuterol	0.999305	Approved	Label 1			WARNINGS Cardiovascular: MAXAIR Inhaler, like other inhaled beta-adrenergic agonists, can produce a clinically significant cardiovascular effect in some patients, as measured by pulse rate, blood pressure, and/or symptoms. Although such effects are uncommon after administration of MAXAIR Inhaler at recommended doses, if they occur, the drug may need to be discontinued. In addition, beta-agonists …	PRECAUTIONS General: Since pirbuterol is a sympathomimetic amine, it should be used with caution in patients with cardiovascular disorders, including ischemic heart disease, hypertension, or cardiac arrhythmias, in patients with hyperthyroidism or diabetes mellitus, and in patients who are unusually responsive to sympathomimetic amines or who have convulsive disorders. Significant changes in syst…	ADVERSE REACTIONS The following rates of adverse reactions to pirbuterol are based on single- and multiple-dose clinical trials involving 761 patients, 400 of whom received multiple doses (mean duration of treatment was 2.5 months and maximum was 19 months). The following were the adverse reactions reported more frequently than 1 in 100 patients: CNS: nervousness (6.9%), tremor (6.0%), headache (…
Nabilone	0.998848	Approved	Label 1		CONTRAINDICATIONS Cesamet is contraindicated in any patient who has a history of hypersensitivity to any cannabinoid.	WARNINGS The effects of Cesamet may persist for a variable and unpredictable period of time following its oral administration. Adverse psychiatric reactions can persist for 48 to 72 hours following cessation of treatment. Cesamet has the potential to affect the CNS, which might manifest itself in dizziness, drowsiness, euphoria âhighâ, ataxia, anxiety, disorientation, depression, hallucinatio…	PRECAUTIONS General The benefit/risk ratio of Cesamet use should be carefully evaluated in patients with the following medical conditions because of individual variation in response and tolerance to the effects of Cesamet. Since Cesamet can elevate supine and standing heart rates and cause postural hypotension, it should be used with caution in the elderly, and in patients with hypertension or he…	ADVERSE REACTIONS To report SUSPECTED ADVERSE REACTIONS, contact Meda Pharmaceuticals Inc. at 1-800-526-3840 or FDA at 1-800-FDA-1088 or www.fda.gov/medwatch. Commonly Encountered Reactions: During controlled clinical trials of Cesamet, virtually all patients experienced at least one adverse reaction. The most commonly encountered events were drowsiness, vertigo, dry mouth, euphoria (feeling âh…
Pralidoxime	0.998446	Approved	Label 1				PRECAUTIONS General PROTOPAM has been well tolerated in most cases, but it must be remembered that the desperate condition of the organophosphate-poisoned patient will generally mask such minor signs and symptoms as have been noted in normal subjects. Intravenous administration of PROTOPAM should be carried out slowly and, preferably, by continuous or intermittent infusion, since temporary worsen…	ADVERSE REACTIONS Forty to 60 minutes after intramuscular injection, mild to moderate pain may be experienced at the site of injection. Pralidoxime chloride may cause blurred vision, diplopia and impaired accommodation, dizziness, headache, drowsiness, nausea, tachycardia, increased systolic and diastolic blood pressure, hyperventilation, and muscular weakness when given parenterally to normal vo…
Pralidoxime	0.998446	Approved	Label 2			WARNINGS Pralidoxime is not effective in the treatment of poisoning due to phosphorus, inorganic phosphates or organophosphates not having anticholinesterase activity.		ADVERSE REACTIONS Forty to 60 minutes after intramuscular injection, mild to moderate pain may be experienced at the site of injection. Pralidoxime may cause blurred vision, diplopia and impaired accommodation, dizziness, headache, drowsiness, nausea, tachycardia, increased systolic and diastolic blood pressure, hyperventilation, and muscular weakness when given parenterally to normal volunteers …
Bromfenac	0.997618	Approved	Label 1			Warnings Contains sodium sulfite, a sulfite that may cause allergic-type reactions including anaphylactic symptoms and life-threatening or less severe asthmatic episodes in certain susceptible people. The overall prevalence of sulfite sensitivity in the general population is unknown and probably low. Sulfite sensitivity is seen more frequently in asthmatic than in nonasthmatic people. There is th…	Precautions General All topical nonsteroidal anti-inflammatory drugs (NSAIDs) may slow or delay healing. Topical corticosteroids are also known to slow or delay healing. Concomitant use of topical NSAIDs and topical steroids may increase the potential for healing problems. Use of topical NSAIDs may result in keratitis. In some susceptible patients, continued use of topical NSAIDs may result in ep…	Adverse Reactions The most commonly reported adverse experiences reported following use of bromfenac ophthalmic solution after cataract surgery include: abnormal sensation in eye, conjunctival hyperemia, eye irritation (including burning/stinging), eye pain, eye pruritus, eye redness, headache, and iritis. These events were reported in 2-7% of patients.
Nepafenac	0.997618	Approved	Label 1			warnings There is the potential for cross-sensitivity to acetylsalicylic acid, phenylacetic acid derivatives, and other nonsteroidal anti-inflammatory agents. Therefore, caution should be used when treating individuals who have previously exhibited sensitivities to these drugs. With some nonsteroidal anti-inflammatory drugs including NEVANAC, there exists the potential for increased bleeding time…	PRECAUTIONS General: Topical nonsteroidal anti-inflammatory drugs (NSAIDs) including NEVANACTM, may slow or delay healing. Topical corticosteroids are also known to slow or delay healing. Concomitant use of topical NSAIDs and topical steroids may increase the potential for healing problems. Use of topical NSAIDs may result in keratitis. In some susceptible patients, continued use of topical NSAID…	ADVERSE REACTIONS In controlled clinical studies, the most frequently reported ocular adverse events following cataract surgery were capsular opacity, decreased visual acuity, foreign body sensation, increased intraocular pressure, and sticky sensation. These events occurred in approximately 5 to 10% of patients. Other ocular adverse events occurring at an incidence of approximately 1 to 5% inclu…
Salsalate	0.997618	Approved	Label 1	box warning Cardiovascular Risk NSAIDs may cause an increased risk of serious cardiovascular thromboticÂ events, myocardial infarction, and stroke, which can be fatal. This risk may increase with duration of use. Patients with cardiovascular disease or riskÂ factors for cardiovascular disease may be at greater risk. (See WARNINGSÂ and CLINICAL TRIALS) Salsalate tablets, USP is contraindicated for…		WARNINGS Reye's Syndrome may develop in individuals who have chicken pox, influenza, or flu symptoms. Some studies suggest a possible association between the development of Reye's Syndrome and the use of medicines containing salicylate or aspirin. Salsalate contains a salicylate and therefore is not recommended for use in patients with chicken pox, influenza, or flu symptoms. CARDIOVASCULAR EFFEC…	PRECAUTIONS General Patients on treatment with salsalate should be warned not to take other salicylates so as to avoid potentially toxic concentrations. Great care should be exercised when salsalate is prescribed in the presence of chronic renal insufficiency or peptic ulcer disease. Protein binding of salicylic acid can be influenced by nutritional status, competitive binding of other drugs, and…	ADVERSE REACTIONS In two well-controlled clinical trials, the following reversible adverse experiences characteristic of salicylates were most commonly reported with salsalate (n-280 pts; listed in descending order of frequency): tinnitus, nausea, hearing impairment, rash, and vertigo. These common symptoms of salicylates, i.e., tinnitus or reversible hearing impairment, are often used as a guide…
Ethacrynic acid	0.997289	Approved	Label 1	box warning EDECRIN 1 (Ethacrynic Acid) is a potent diuretic which, if given in excessive amounts, may lead to profound diuresis with water and electrolyte depletion. Therefore, careful medical supervision is required, and dose and dose schedule must be adjusted to the individual patient's needs (see DOSAGE AND ADMINISTRATION).	CONTRAINDICATIONS All diuretics, including ethacrynic acid, are contraindicated in anuria. If increasing electrolyte imbalance, azotemia, and/or oliguria occur during treatment of severe, progressive renal disease, the diuretic should be discontinued. In a few patients this diuretic has produced severe, watery diarrhea. If this occurs, it should be discontinued and not used again. Until further e…	WARNINGS The effects of EDECRIN on electrolytes are related to its renal pharmacologic activity and are dose dependent. The possibility of profound electrolyte and water loss may be avoided by weighing the patient throughout the treatment period, by careful adjustment of dosage, by initiating treatment with small doses, and by using the drug on an intermittent schedule when possible. When excessi…	PRECAUTIONS General Weakness, muscle cramps, paresthesias, thirst, anorexia, and signs of hyponatremia, hypokalemia, and/or hypochloremic alkalosis may occur following vigorous or excessive diuresis and these may be accentuated by rigid salt restriction. Rarely, tetany has been reported following vigorous diuresis. During therapy with ethacrynic acid, liberalization of salt intake and supplementa…	ADVERSE REACTIONS Gastrointestinal Anorexia, malaise, abdominal discomfort or pain, dysphagia, nausea, vomiting, and diarrhea have occurred. These are more frequent with large doses or after one to three months of continuous therapy. A few patients have had sudden onset of profuse, watery diarrhea. Discontinue EDECRIN if diarrhea is severe and do not give it again. Gastrointestinal bleeding has o…
Pergolide	0.99693	Problematic	Label 1			WARNINGS Falling Asleep During Activities of Daily Living Patients treated with pergolide have reported falling asleep while engaged in activities of daily living, including the operation of motor vehicles which sometimes resulted in accidents. Although many of these patients reported somnolence while on pergolide, some perceived that they had no warning signs such as excessive drowsiness, and be…	PRECAUTIONS General Caution should be exercised when administering pergolide to patients prone to cardiac dysrhythmias. In a study comparing pergolide and placebo, patients taking pergolide were found to have significantly more episodes of atrial premature contractions (APCs) and sinus tachycardia. The use of pergolide in patients on l -dopa may cause and/or exacerbate preexisting states of confu…	ADVERSE REACTIONS Commonly Observed In premarketing clinical trials, the most commonly observed adverse events associated with use of pergolide which were not seen at an equivalent incidence among placebo-treated patients were: nervous system complaints, including dyskinesia, hallucinations, somnolence, insomnia; digestive complaints, including nausea, constipation, diarrhea, dyspepsia; and respi…
Pergolide	0.99693	Problematic	Label 3	Box warning Cardiac Valvulopathy and Fibrotic Complications Cardiac Valvulopathy The use of pergolide has been shown to increase the risk of cardiac valvular disease involving one or more valves.Â Some patients have required valve replacement, and deaths have been reported. Cases have been reported after exposures to pergolide ranging from several months to several years.Â The histopathology of e…
Ambenonium	0.996458	Approved	Label 1		CONTRAINDICATIONS Routine administration of atropine with MYTELASE is contraindicated since belladonna derivatives may suppress the parasympathomimetic (muscarinic) symptoms of excessive gastrointestinal stimulation, leaving only the more serious symptoms of fasciculation and paralysis of voluntary muscles as signs of overdosage. MYTELASE should not be administered to patients receiving mecamylam…	WARNINGS Because this drug has a more prolonged action than other antimyasthenic drugs, simultaneous administration with other cholinergics is contraindicated except under strict medical supervision. The overlap in duration of action of several drugs complicates dosage schedules. Therefore, when a patient is to be given the drug, the administration of all other cholinergics should be suspended un…	PRECAUTIONS Great care and supervision are required, since the warning of overdosage is minimal and the requirements of patients vary tremendously. It must be borne in mind constantly that a narrow margin exists between the first appearance of side effects and serious toxic effects. Caution in increasing the dosage is essential. The drug should be used with caution in patients with asthma, Parkin…	ADVERSE REACTIONS Adverse effects of anticholinesterase agents such as MYTELASE usually result from overdosage and include muscarinic effects such as excessive salivation, abdominal cramps, diarrhea, miosis, urinary urgency, sweating, nausea, increase in bronchial and lacrymal secretions, and vomiting, and nicotinic effects such as muscle cramps, fasciculation of voluntary muscles, and rarely gen…
Ciclopirox	0.995858	Approved	Label 1			WARNINGS Ciclopirox Cream is not for ophthalmic use. Keep out of reach of children.	PRECAUTIONS If a reaction suggesting sensitivity or chemical irritation should occur with the use of Ciclopirox Cream, treatment should be discontinued and appropriate therapy instituted.
Ciclopirox	0.995858	Approved	Label 5			WARNINGS CNL8 (ciclopirox topical solution, 8%) nail lacquer is not for ophthalmic, oral, or intravaginal use. For use on nails and immediately adjacent skin only.		ADVERSE REACTIONS In the vehicle-controlled clinical trials conducted in the US, 9% (30/327) of patients treated with CNL8 (ciclopirox topical solution, 8%) nail lacquer and 7% (23/328) of patients treated with vehicle reported treatment- emergent adverse events (TEAE) considered by the investigator to be causally related to the test material. The incidence of these adverse events, within each bo…
Terazosin	0.994608	Approved	Label 1			warnings Syncope and ``First-dose'' Effect: HYTRIN tablets, like other alpha-adrenergic blocking agents, can cause marked lowering of blood pressure, especially postural hypotension, and syncope in association with the first dose or first few days of therapy. A similar effect can be anticipated if therapy is interrupted for several days and then restarted. Syncope has also been reported with othe…		ADVERSE REACTIONS Benign Prostatic Hyperplasia The incidence of treatment-emergent adverse events has been ascertained from clinical trials conducted worldwide. All adverse events reported during these trials were recorded as adverse reactions. The incidence rates presented below are based on combined data from six placebo-controlled trials involving once-a-day administration of terazosin at dose…
Pitavastatin	0.987011	Problematic	Label 1			5 WARNINGS AND PRECAUTIONS 5.1 Skeletal Muscle Effects Cases of myopathy and rhabdomyolysis with acute renal failure secondary to myoglobinuria have been reported with HMG-CoA reductase inhibitors, including LIVALO. These risks can occur at any dose level, but increase in a dose - dependent manner. LIVALO should be prescribed with caution in patients with predisposing factors for myopathy. These …		6 ADVERSE REACTIONS The following serious adverse reactions are discussed in greater detail in other sections of the label: Rhabdomyolysis with myoglobinuria and acute renal failure and myopathy (including myositis) [see Warnings and Precautions (5.1)]. Liver Enzyme Abnormalities [see Warning and Precautions (5.2)]. Of 4,798 patients enrolled in 10 controlled clinical studies and 4 subsequent ope…
Bivalirudin	0.95026	Approved	Label 3			5 WARNINGS AND PRECAUTIONS 5.1 Bleeding Events Although most bleeding associated with the use of Angiomax in PCI/PTCA occurs at the site of arterial puncture, hemorrhage can occur at any site. An unexplained fall in blood pressure or hematocrit should lead to serious consideration of a hemorrhagic event and cessation of Angiomax administration [see Adverse Reactions (6.1)]. Angiomax should be use…		6 ADVERSE REACTIONS 6.1 Clinical Trials Experience Because clinical trials are conducted under widely varying conditions, adverse reaction rates observed in the clinical trials of a drug cannot be directly compared to rates in the clinical trials of another drug and may not reflect the rates observed in practice. Bleeding In 6010Â patients undergoing PCI treated in the REPLACE-2 trial, Angiomax p…
Clofarabine	0.949048	Approved	Label 1			5 WARNINGS AND PRECAUTIONS Clolar should be administered under the supervision of a qualified physician experienced in the use of antineoplastic therapy. 5.1 Hematologic Toxicity Monitor complete blood counts and platelet counts during Clolar therapy. Suppression of bone marrow function should be anticipated. This is usually reversible and appears to be dose dependent. Severe bone marrow suppress…		6 ADVERSE REACTIONS The following adverse reactions are discussed in greater detail in other sections of the label: Severe Bone Marrow Suppression [see WARNINGS AND PRECAUTIONS (5.1)] Serious Infections [see WARNINGS AND PRECAUTIONS (5.2)] Hyperuricemia (Tumor Lysis) [see WARNINGS AND PRECAUTIONS (5.3)] Systemic Inflammatory Response Syndrome (SIRS) and Capillary Leak Syndrome [see WARNINGS AND P…
Chlorthalidone	0.947936	Approved	Label 1			WARNINGS Chlorthalidone should be used with caution in severe renal disease. In patients with renal disease, chlorthalidone or related drugs may precipitate azotemia. Cumulative effects of the drug may develop in patients with impaired renal function. Chlorthalidone should be used with caution in patients with impaired hepatic function or progressive liver disease, because minor alterations of fl…	PRECAUTIONS General Hypokalemia may develop with chlorthalidone as with any other potent diuretic, especially with brisk diuresis, when severe cirrhosis is present, or during concomitant use of corticosteroids or ACTH. Interference with adequate oral electrolyte intake will also contribute to hypokalemia. Digitalis therapy may exaggerate metabolic effects of hypokalemia especially with reference …	ADVERSE REACTIONS The following adverse reactions have been observed, but there is not enough systematic collection of data to support an estimate of their frequency. Gastrointestinal System Reactions: anorexia, diarrhea, gastric, irritation, constipation, nausea, jaundice (intrahepatic vomiting, cholestatic jaundice) cramping pancreatitis Central Nervous System Reactions: dizziness, headache, ve…
Chlorthalidone	0.947936	Approved	Label 2			WARNINGS Chlorthalidone should be used with caution in severe renal disease. In patients with renal disease, chlorthalidone or related drugs may precipitate azotemia. Cumulative effects of the drug may develop in patients with impaired renal function. Chlorthalidone should be used with caution in patients with impaired hepatic function or progressive liver disease, since minor alterations of flui…	PRECAUTIONS General Hypokalemia may develop with chlorthalidone as with any other diuretic, especially with brisk diuresis when severe cirrhosis is present or during concomitant use of corticosteroids or ACTH. Interference with adequate oral electrolyte intake will also contribute to hypokalemia. Digitalis therapy may exaggerate metabolic effects of hypokalemia especially with reference to myocar…	ADVERSE REACTIONS The following adverse reactions have been observed, but there is not enough systematic collection of data to support an estimate of their frequency. Gastrointestinal System Reactions: anorexia, gastric irritation, nausea, vomiting, cramping, diarrhea, constipation, jaundice (intrahepatic cholestatic jaundice), pancreatitis. Central Nervous System Reactions: dizziness, vertigo, p…
Docosanol	0.940281	Approved	Label 1			WARNINGS AND PRECAUTIONS ABREVAÂ® should only be used to treat cold sores on the lips and face. Care should be taken to avoid application in or near the eyes since it may cause irritation; if contact occurs, rinse thoroughly with water. If excessive skin irritation develops or increases, discontinue use and consult a doctor. It should not be taken orally. Ophthalmic, penile, and vaginal irritatio…		ADVERSE REACTIONS In clinical trials for the treatment of recurrent oral-facial herpes simplex, a total of 1008 patients were treated with ABREVAÂ® (docosanol cream 10%) and 989 with placebo. The most frequently reported adverse event was headache, which occurred in 10.4% of the patients treated with ABREVAÂ® and 10.7% of the patients treated with placebo. One or more local adverse reactions were…

## Sheet: 0.8-0.9
Drug	Rejection_Score	Cat	Label	Boxed warning	Contraindications	Warning	Precautions	Adverse reactions	Use in specific populations
Micafungin	0.893318	Approved	Label 1			WARNINGS Isolated cases of serious hypersensitivity (anaphylaxis and anaphylactoid) reactions (including shock) have been reported in patients receiving MYCAMINE. If these reactions occur, MYCAMINE infusion should be discontinued and appropriate treatment administered.		ADVERSE REACTIONS General Possible histamine - mediated symptoms have been reported with MYCAMINE, including rash, pruritus, facial swelling, and vasodilatation. Injection site reactions, including phlebitis and thrombophlebitis have been reported, at MYCAMINE doses of 50-150 mg/day. These events tended to occur more often in patients receiving MYCAMINE via peripheral intravenous administration. …
Tolcapone	0.880084	Problematic	Label 1	box warning Because of the risk of potentially fatal, acute fulminant liver failure, TASMAR (tolcapone) should ordinarily be used in patients with Parkinson's disease on l-dopa/carbidopa who are experiencing symptom fluctuations and are not responding satisfactorily to or are not appropriate candidates for other adjunctive therapies (see INDICATIONS and DOSAGE AND ADMINISTRATION sections). Becaus…		WARNINGS (SEE BOXED WARNING) Because of the risk of potentially fatal, acute fulminant liver failure, TASMAR (tolcapone) should ordinarily be used in patients with Parkinson's disease on l-dopa/carbidopa who are experiencing symptom fluctuations and are not responding satisfactorily to or are not appropriate candidates for other adjunctive therapies (see INDICATIONS and DOSAGE AND ADMINISTRATION …	PRECAUTIONS Hypotension/Syncope Dopaminergic therapy in Parkinson's disease patients has been associated with orthostatic hypotension. Tolcapone enhances levodopa bioavailability and, therefore, may increase the occurrence of orthostatic hypotension. In TASMAR clinical trials, orthostatic hypotension was documented at least once in 8%, 14% and 13% of the patients treated with placebo, 100 mg and …	ADVERSE REACTIONS Cases of severe hepatocellular injury, including fulminant liver failure resulting in death, have been reported in postmarketing use. As of May 2005, 3 cases of fatal fulminant hepatic failure have been reported from more than 40,000 patient years of worldwide use. This incidence may be 10- to 100-fold higher than the background incidence in the general population. All 3 cases w…
Thiamine	0.853768	Approved	Label 1		Contraindications A history of sensitivity to thiamine or to any of the ingredients in this drug is a contraindication.Â (See WARNINGS for further information.)	Warnings This product contains aluminum that may be toxic. Aluminum may reach toxic levels with prolonged parenteral administration if kidney function is impaired. Premature neonates are particularly at risk because their kidneys are immature, and they require large amounts of calcium and phosphate solutions, which contain aluminum. Research indicates that patients with impaired kidney function, …		Adverse Reactions An occasional individual may develop a hypersensitivity or life-threatening anaphylactic reaction to thiamine, especially after repeatedÂ injection.Â collapse and death have been reported.Â A feeling of warmth, pruritus, urticaria, weakness, sweating, nausea, restlessness, tightness of the throat, angioneurotic edema, cyanosis, pulmonary edema, and hemorrhage into the gastrointe…
Linezolid	0.826263	Approved	Label 1			WARNINGS Pseudomembranous colitis has been reported with nearly all antibacterial agents, including ZYVOX, and may range in severity from mild to life-threatening. Therefore, it is important to consider this diagnosis in patients who present with diarrhea subsequent to the administration of any antibacterial agent. Treatment with antibacterial agents alters the normal flora of the colon and may p…
Linezolid	0.826263	Approved	Label 5			WARNINGS Myelosuppression (including anemia, leukopenia, pancytopenia, and thrombocytopenia) has been reported in patients receiving linezolid. In cases where the outcome is known, when linezolid was discontinued, the affected hematologic parameters have risen toward pretreatment levels. Complete blood counts should be monitored weekly in patients who receive linezolid, particularly in those who …	Precautions Lactic Acidosis Lactic acidosis has been reported with the use of ZYVOX. In reported cases, patients experienced repeated episodes of nausea and vomiting. Patients who develop recurrent nausea or vomiting, unexplained acidosis, or a low bicarbonate level while receiving ZYVOX should receive immediate medical evaluation. Serotonin Syndrome Spontaneous reports of serotonin syndrome asso…	ADVERSE REACTIONS Adult Patients The safety of ZYVOX formulations was evaluated in 2046 adult patients enrolled in seven Phase 3 comparator-controlled clinical trials, who were treated for up to 28 days. In these studies, 85% of the adverse events reported with ZYVOX were described as mild to moderate in intensity. Table 6 shows the incidence of adverse events reported in at least 2% of patients …
Linezolid	0.826263	Approved	Label 7					ADVERSE REACTIONS Adult Patients The safety of ZYVOX formulations was evaluated in 2046 adult patients enrolled in seven Phase 3 comparator-controlled clinical trials, who were treated for up to 28 days. In these studies, 85% of the adverse events reported with ZYVOX were described as mild to moderate in intensity. Table 6 shows the incidence of adverse events reported in at least 2% of patients …

## Sheet: 0.6-0.8
Drug	Rejection_Score	Cat	Label	Boxed warning	Contraindications	Warning	Precautions	Adverse reactions	Use in specific populations
Minocycline	0.71763	Approved	Label 1			WARNINGS THE USE OF DRUGS OF THE TETRACYCLINE CLASS DURING TOOTH DEVELOPMENT (LAST HALF OF PREGNANCY, INFANCY, AND CHILDHOOD TO THE AGE OF 8 YEARS) MAY CAUSE PERMANENT DISCOLORATION OF THE TEETH (YELLOW - GRAY BROWN). This adverse reaction is more common during long-term use of the drugs, but has been observed following repeated short-term courses. Enamel hypoplasia has also been reported. TETRAC…		ADVERSE REACTIONS The most frequently reported nondental treatment-emergent adverse events in the 3 multicenter US trials were headache, infection, flu syndrome, and pain. (see table in the document)
Minocycline	0.71763	Approved	Label 3			5 WARNINGS AND PRECAUTIONS 5.1 Teratogenic Effects 1. MINOCYCLINE, LIKE OTHER TETRACYCLINE - CLASS DRUGS, CAN CAUSE FETAL HARM WHEN ADMINISTERED TO A PREGNANT WOMAN. IF ANY TETRACYCLINE IS USED DURING PREGNANCY OR IF THE PATIENT BECOMES PREGNANT WHILE TAKING THESE DRUGS, THE PATIENT SHOULD BE APPRISED OF THE POTENTIAL HAZARD TO THE FETUS. SOLODYN should not be used during pregnancy or by individu…		6 ADVERSE REACTIONS 6.1 Clinical Trial Experience Because clinical trials are conducted under prescribed conditions, adverse reaction rates observed in the clinical trial may not reflect the rates observed in practice. The following table summarizes selected adverse reactions reported in clinical trials at a rate of â¥1% for SOLODYN. (see table in the document) 6.2 Postmarketing Experience Adver…

## Sheet: 0.4-0.6
Drug	Rejection_Score	Cat	Label	Boxed warning	Contraindications	Warning	Precautions	Adverse reactions	Use in specific populations
Brinzolamide	0.593687	Approved	Label 1			5 WARNINGS AND PRECAUTIONS 5.1 Sulfonamide Hypersensitivity Reactions AZOPT(brinzolamide ophthalmic suspension) 1% is a sulfonamide and although administered topically it is absorbed systemically. Therefore, the same types of adverse reactions that are attributable to sulfonamides may occur with topical administration of AZOPT(brinzolamide ophthalmic suspension) 1%. Fatalities have occurred, alth…		6 ADVERSE REACTIONS 6.1 Clinical Studies Experience Because clinical studies are conducted under widely varying conditions, adverse reaction rates observed in the clinical studies of a drug cannot be directly compared to the rates in the clinical studies of another drug and may not reflect the rates observed in practice. In clinical studies of AZOPT(brinzolamide ophthalmic suspension) 1%, the mos…
Tolmetin	0.589126	Approved	Label 1	Box warning Cardiovascular Risk NSAIDs may cause an increased risk of serious cardiovascular thrombotic events, myocardial infarction (MI) and stroke, which can be fatal. This risk may increase with duration of use. Patients with cardiovascular disease or risk factors for cardiovascular disease may be at greater risk (see WARNINGS). Tolmetin sodium is contraindicated for the treatment of perioper…	CONTRAINDICATIONS Tolmetin is contraindicated in patients with known hypersensitivity to tolmetin sodium. Tolmetin should not be given to patients who have experienced asthma, urticaria or allergic-type reactions after taking aspirin or other NSAIDs. Severe, rarely fatal, anaphylactic-like reactions to NSAIDs have been reported in such patients (see WARNINGS: Anaphylactoid Reactions and PRECAUTIO…	WARNINGS Cardiovascular Effects Cardiovascular Thrombotic Events Clinical trials of several COX-2 selective and nonselective NSAIDs of up to 3 years duration have shown an increased risk of serious cardiovascular (CV) thrombotic events, myocardial infarction, and stroke, which can be fatal. All NSAIDs, both COX-2 selective and nonselective, may have a similar risk. Patients with known CV disease …	PRECAUTIONS General Tolmetin cannot be expected to substitute for corticosteroids or to treat corticosteroid insufficiency. Abrupt discontinuation of corticosteroids may lead to disease exacerbation. Patients on prolonged corticosteroid therapy should have their therapy tapered slowly if a decision is made to discontinue corticosteroids. The pharmacological activity of tolmetin in reducing fever …	ADVERSE REACTIONS The adverse reactions which have been observed in clinical trials encompass observations in about 4,370 patients treated with tolmetin sodium, over 800 of whom have undergone at least one year of therapy. These adverse reactions, reported below by body system, are among those typical of non-steroidal anti-inflammatory drugs and, as expected, gastrointestinal complaints were most…
Hydroflumethiazide	0.473998	Approved	Label 1		Contraindications SaluronÂ® is contraindicated in patients with anuria or hypersensitivity to this or other sulfonamide - derived drugs.	Warnings SaluronÂ® should be used with caution in severe renal disease. In patients with renal disease, thiazide may precipitate azotemia. Cumulative effects of the drug may develop in patients with impaired renal function. Thiazides should be used with caution in patients with impaired hepatic function or progressive liver disease, since minor alterations of fluid and electrolyte balance may pre…	Precautions General All patients receiving thiazide therapy should be observed for clinical signs of fluid or electrolyte imbalance, namely, hyponatremia. hypochloremic alkalosis, and hypokalemia. Serum and urine electrolyte determinations are particularly important when the patient is vomiting excessively or receiving parenteral fluids. Medication such as digitalis may also influence serum elect…	Adverse Reactions The following adverse reactions have been observed, but there has not been enough systematic collection of data to support an estimate of their frequency. Gastrointestinal system reactions: anorexia, gastric irritation, nausea, vomiting, cramping, diarrhea, constipation, jaundice (intrahepatic cholestatic jaundice), pancreatitis. Central nervous system reactions: dizziness, vert…
Roflumilast	0.467431	Problematic	Label 1			5 WARNINGS AND PRECAUTIONS 5.2 Psychiatric Events including Suicidality Treatment with DALIRESP is associated with an increase in psychiatric adverse reactions. In 8 controlled clinical trials 5.9% (263) of patients treated with DALIRESP 500 mcg daily reported psychiatric adverse reactions compared to 3.3% (137) treated with placebo. The most commonly reported psychiatric adverse reactions were i…			8 USE IN SPECIFIC POPULATIONS 8.1 Pregnancy Teratogenic effects: Pregnancy Category C: There are no adequate and well controlled studies of DALIRESP in pregnant women. DALIRESP was not teratogenic in mice, rats, or rabbits. DALIRESP should be used during pregnancy only if the potential benefit justifies the potential risk to the fetus. DALIRESP induced stillbirth and decreased pup viability in mi…
Terbutaline	0.464561	Approved	Label 1			warnings Deterioration of Asthma Asthma may deteriorate acutely over a period of hours or chronically over several days orÂ longer. If the patient needs more doses of terbutaline sulfate than usual, this may be aÂ marker of destabilization of asthma and requires re-evaluation of the patient and treatmentÂ regimen, giving special consideration to the possible need for anti-inflammatory treatment,Â…	PRECAUTIONS Tocolysis Terbutaline sulfate has not been approved and should not be used for tocolysis. SeriousÂ adverse reactions may occur after administration of terbutaline sulfate to women in labor.Â In the mother, these include increased heart rate, transient hyperglycemia, hypokalemia,Â cardiac arrhythmias, pulmonary edema, and myocardial ischemia. Increased fetal heartÂ rate and neonatal hy…	ADVERSE REACTIONS Adverse reactions observed with terbutaline sulfate injection are similar to those commonlyÂ seen with other sympathomimetic agents. All these reactions are transient in nature andÂ usually do not require treatment. The following table compares adverse reactions seen in patients treated with terbutalineÂ sulfate injection (0.25 mg and 0.5 mg), with those seen in patients treated…
Terbutaline	0.464561	Approved	Label 2	box warning WARNING: PROLONGED TOCOLYSIS Terbutaline sulfate has not been approved and should not be used for prolonged tocolysis (beyond 48 to 72 hours).Â Â In particular, terbutaline sulfate should not be used for maintenance tocolysis in the outpatient or home setting.Â Serious adverse reactions, including death, have been reported after administration of terbutaline sulfate to pregnant women.…		WARNINGS Deterioration of Asthma Asthma may deteriorate acutely over a period of hours or chronically over several days or longer. Â If the patient needs more doses of terbutaline than usual, this may be a marker of destabilization of asthma and requires reevaluation of the patient and treatment regimen, giving special consideration to the possible need for anti-inflammatory treatment, e.g., cort…	PRECAUTIONS General Terbutaline, as with all sympathomimetic amines, should be used with caution in patients with cardiovascular disorders, including ischemic heart disease, hypertension, and cardiac arrhythmias; in patients with hyperthyroidism or diabetes mellitus; and in patients who are unusually responsive to sympathomimetic amines or who have convulsive disorders. Significant changes in sys…	ADVERSE REACTIONS Adverse reactions observed with terbutaline are similar to those commonly seen with other sympathomimetic agents. Â All these reactions are transient in nature and usually do not require treatment. The following table compares adverse reactions seen in patients treated with terbutaline (0.25 mg and 0.5 mg), with those seen in patients treated with epinephrine injection (0.25 mg …
Terbutaline	0.464561	Approved	Label 3			WARNINGS Deterioration of Asthma Asthma may deteriorate acutely over a period of hours or chronically over several days or longer. If the patient needs more doses of terbutaline sulfate tablets, USP than usual, this may be a marker of destabilization of asthma and requires reevaluation of the patient and the treatment regimen, giving special consideration to the possible need for anti-inflammator…	PRECAUTIONS Tocolysis Terbutaline sulfate has not been approved and should not be used for tocolysis. Serious adverse reactions may occur after administration of terbutaline sulfate to women in labor. In the mother, these include increased heart rate, transient hyperglycemia, hypokalemia, cardiac arrhythmias, pulmonary edema, and myocardial ischemia. Increased fetal heart rate and neonatal hypogl…	ADVERSE REACTIONS Adverse reactions observed with terbutaline sulfate tablets, USP are similar to those commonly seen with other sympathomimetic amines. All of these reactions are generally transient in nature and usually do not require treatment. The frequency of these side effects appears to diminish with continued therapy. The following table lists the adverse reactions seen in 199 patients tr…
Cyproheptadine	0.451791	Approved	Label 1			WARNINGS Children:Overdosage of antihistamines, particularly in infants and children, may produce hallucinations, central nervous system depression, convulsions and death. Antihistamines may diminish mental alertness; conversely, particularly in the young child, they may occasionally produce excitation. CNS Depressants:Antihistamines may have additive effects with alcohol and other CNS depressant…	PRECAUTIONS General Cyproheptadine has an atropine - like action and, therefore, should be used with caution in patients with: History of bronchial asthma Increased intraocular pressure Hyperthyroidism Cardiovascular disease Hypertension	ADVERSE REACTIONS Adverse reactions which have been reported with the use of antihistamines are as follows: Central Nervous System:Sedation and sleepiness (often transient), dizziness, disturbed coordination, confusion, restlessness, excitation, nervousness, tremor, irritability, insomnia, paresthesias, neuritis, convulsions, euphoria, hallucinations, hysteria, faintness. Integumentary:Allergic m…
Digoxin	0.433432	Approved	Label 4		CONTRAINDICATIONS Digitalis glycosides are contraindicated in patients with ventricular fibrillation or in patients with a known hypersensitivity to digoxin. A hypersensitivity reaction to other digitalis preparations usually constitutes a contraindication to digoxin.	WARNINGS Sinus Node Disease and AV Block Because digoxin slows sinoatrial and AV conduction, the drug commonly prolongs the PR interval. The drug may cause severe sinus bradycardia or sinoatrial block in patients with preexisting sinus node disease and may cause advanced or complete heart block in patients with preexisting incomplete AV block. In such patients consideration should be given to the…	PRECAUTIONS Use in Patients with Impaired Renal Function DOSAGE AND ADMINISTRATION). Because of the prolonged elimination half-life, a longer period of time is required to achieve an initial or new steady-state serum concentration in patients with renal impairment than in patients with normal renal function. If appropriate care is not taken to reduce the dose of digoxin, such patients are at high…	ADVERSE REACTIONS In general, the adverse reactions of digoxin are dose - dependent and occur at doses higher than those needed to achieve a therapeutic effect. Hence, adverse reactions are less common when digoxin is used within the recommended dose range or therapeutic serum concentration range and when there is careful attention to concurrent medications and conditions. Because some patients m…
Mefenamic acid	0.423303	Approved	Label 1	box warning Cardiovascular Risk NSAIDs may cause an increased risk of serious cardiovascular thrombotic events, myocardial infarction, and stroke, which can be fatal.Â This risk may increase with duration of use.Â Patients with cardiovascular disease or risk factors for cardiovascular disease may be at greater risk (See WARNINGS). MEFENAMIC ACID is contraindicated for the treatment of peri-operat…		WARNINGS Â Â CARDIOVASCULAR EFFECTS Â Â Cardiovascular Thrombotic Effects Clinical trials of several Cox-2 selective and nonselective NSAIDs of up to three years duration have shown an increased risk of serious cardiovascular (CV) thrombotic events, myocardial infarction, and stroke, which can be fatal.Â All NSAIDs, both COX-2 selective and nonselective, may have a similar risk.Â Patients with kn…	PRECAUTIONS Â Â General MEFENAMIC ACIDÂ cannot be expected to substitute for corticosteroids or to treat corticosteroid insufficiency.Â Abrupt discontinuation of corticosteroids may lead to disease exacerbation.Â Patients on prolonged corticosteroid therapy should have their therapy tapered slowly if a decision is made to discontinue corticosteroids.Â The pharmacological activity of MEFENAMIC ACI…	ADVERSE REACTIONS In patients taking MEFENAMIC ACID or other NSAIDs, the most frequently reported adverse experiences occurring in approximately 1-10% of patients are:Â Gastrointestinal experiences including - abdominal pain, constipation, diarrhea, dyspepsia, flatulence, gross bleeding / perforation, heartburn, nausea, GI ulcers (gastric/duodenal), vomiting, abnormal renal function, anemia, dizz…

## Sheet: 0.2-0.4
Drug	Rejection_Score	Cat	Label	Boxed warning	Contraindications	Warning	Precautions	Adverse reactions	Use in specific populations
Streptomycin	0.390728	Approved	Label 1	Box WARNING THE RISK OF SEVERE NEUROTOXIC REACTIONS IS SHARPLY INCREASED IN PATIENTS WITH IMPAIRED RENAL FUNCTION OR PRE - RENAL AZOTEMIA. THESE INCLUDE DISTURBANCES OF VESTIBULAR AND COCHLEAR FUNCTION, OPTIC NERVE DYSFUNCTION, PERIPHERAL NEURITIS, ARACHNOIDITIS, AND ENCEPHALOPATHY MAY ALSO OCCUR. THE INCIDENCE OF CLINICALLY DETECTABLE, IRREVERSIBLE VESTIBULAR DAMAGE IS PARTICULARLY HIGH IN PATIE…	CONTRAINDICATIONS A history of clinically significant hypersensitivity to streptomycin is a contraindication to its use. Clinically significant hypersensitivity to other aminoglycosides may contraindicate the use of streptomycin because of the known cross-sensitivity of patients to drugs in this class.	WARNINGS Ototoxicity: Both vestibular and auditory dysfunction can follow the administration of streptomycin. The degree of impairment is directly proportional to the dose and duration of streptomycin administration, to the age of the patient, to the level of renal function and to the amount of underlying existing auditory dysfunction. The ototoxic effects of the aminoglycosides, including strept…	PRECAUTIONS General Prescribing streptomycin in the absence of a proven or strongly suspected bacterial infection or a prophylactic indication is unlikely to provide benefit to the patient and increases the risk of the development of drug-resistant bacteria. Baseline and periodic caloric stimulation tests and audiometric tests are advisable with extended streptomycin therapy. Tinnitus, roaring no…	ADVERSE REACTIONS The following reactions are common: vestibular ototoxicity (nausea, vomiting, and vertigo); paresthesia of face; rash; fever; urticaria; angioneurotic edema; and eosinophilia. The following reactions are less frequent: cochlear ototoxicity (deafness); exfoliative dermatitis; anaphylaxis; azotemia; leucopenia; thrombocytopenia; pancytopenia; hemolytic anemia; muscular weakness; a…
Rasagiline	0.325631	Approved	Label 1			5 WARNINGS AND PRECAUTIONS 5.1 Coadministration with Antidepressants Severe CNS toxicity associated with hyperpyrexia has been reported with the combined treatment of an antidepressant (e.g., selective serotonin reuptake inhibitors-SSRIs, serotonin-norepinephrine reuptake inhibitors-SNRIs, tricyclic antidepressants, tetracyclic antidepressants, triazolopyridine antidepressants) and a non-selectiv…		Adverse reactions 6.1 Clinical Studies Experience During the clinical development of AZILECT, 1361 Parkinson's disease patients received rasagiline as initial monotherapy or as adjunct therapy to levodopa. As these two populations differ, not only in the adjunct use of levodopa during rasagiline treatment, but also in the severity and duration of their disease, they may have differential risks fo…
Rasagiline	0.325631	Approved	Label 2			WARNINGS Need for Restriction of Dietary Tyramine and Amines Contained in Medications AZILECT treatment at any dose may be associated with a hypertensive crisis/"cheese reaction" if the patient ingests tyramine - rich foods, beverages, or dietary supplements or amines (from over-the-counter medications). Hypertensive crisis, which in some cases may be fatal, consists of marked systemic blood pres…	PRECAUTIONS General Melanoma: Comparison of the rates of melanoma in the Azilect development program with rates in age- and sex- matched populations from two epidemiologic data bases (Surveillance, Epidemiology, and End Results Registry of the National Cancer Institute and the American Academy of Dermatology Skin Cancer Screening Program) showed a risk of melanoma that was greater in patients tre…
Rasagiline	0.325631	Approved	Label 3			WARNINGS Antidepressants: Severe CNS toxicity associated with hyperpyrexia and death has been reported with the combination of tricyclic or tetracyclic antidepressants, non-selective MAOIs (NARDIL, PARNATE) including the reversible MAOI, moclobemide and a selective MAO-B inhibitor, selegiline. These adverse events have included behavioral and mental status changes, diaphoresis, muscular rigidity,…
Methazolamide	0.297651	Approved	Label 1		CONTRAINDICATIONS Methazolamide therapy is contraindicated in situations in which sodium and/or potassium serum levels are depressed, in cases of marked kidney or liver disease or dysfunction, in adrenal gland failure, and in hyperchloremic acidosis. In patients with cirrhosis, use may precipitate the development of hepatic encephalopathy. Long-term administration of methazolamide is contraindica…	WARNINGS Fatalities have occurred, although rarely, due to severe reactions to sulfonamides including Stevens-Johnson syndrome, toxic epidermal necrolysis, fulminant hepatic necrosis, agranulocytosis, aplastic anemia, and other blood dyscrasias. Hypersensitivity reactions may recur when a sulfonamide is readministered, irrespective of the route of administration. If hypersensitivity or other seri…	PRECAUTIONS General Potassium excretion is increased initially upon administration of methazolamide and in patients with cirrhosis or hepatic insufficiency could precipitate a hepatic coma. In patients with pulmonary obstruction or emphysema, where alveolar ventilation may be impaired, methazolamide should be used with caution because it may precipitate or aggravate acidosis.	ADVERSE REACTIONS Adverse reactions, occurring most often early in therapy, include paresthesias, particularly a âtinglingâfeeling in the extremities; hearing dysfunction or tinnitus; fatigue; malaise; loss of appetite; taste alteration; gastrointestinal disturbances such as nausea, vomiting, and diarrhea; polyuria; and occasional instances of drowsiness and confusion. Metabolic acidosis and …

## Sheet: Bottom Drugs
Drug	Rejection_Score	Cat	Label	Boxed warning	Contraindications	Warning	Precautions	Adverse reactions	Use in specific populations
Pemoline	0.194142	Problematic	Label 1	Boxed warning Because of its association with life threatening hepatic failure, CYLERT should not ordinarily be considered as first line drug therapy for ADHD (see INDICATIONS AND USAGE). Because CYLERT provides an observable symptomatic benefit, patients who fail to show substantial clinical benefit within 3 weeks of completing dose titration, should be withdrawn from CYLERT therapy. Since CYLER…		WARNINGS Decrements in the predicted growth (i.e., weight gain and/or height) rate have been reported with the long-term use of stimulants in children. Therefore, patients requiring long-term therapy should be carefully monitored.	PRECAUTIONS General Clinical experience suggests that in psychotic children, administration of CYLERT may exacerbate symptoms of behavior disturbance and thought disorder. CYLERT should be administered with caution to patients with significantly impaired renal function. Information for Patients Patients should be informed that CYLERT therapy has been associated with liver abnormalities ranging fr…
Pemoline	0.194142	Problematic	Label 2	Box warning Because of its association with life threatening hepatic failure, CYLERT should not ordinarily be considered as first line drug therapy for ADHD (see INDICATIONS AND USAGE). Because CYLERT provides an observable symptomatic benefit, patients who fail to show substantial clinical benefit within 3 weeks of completing dose titration, should be withdrawn from CYLERT therapy. Since CYLERT'…		WARNINGS Decrements in the predicted growth (i.e., weight gain and/or height) rate have been reported with the long-term use of stimulants in children. Therefore, patients requiring long-term therapy should be carefully monitored.	PRECAUTIONS General: Clinical experience suggests that in psychotic children, administration of CYLERT may exacerbate symptoms of behavior disturbance and thought disorder. CYLERT should be administered with caution to patients with significantly impaired renal function. Information for Patients: Patients should be informed that CYLERT therapy has been associated with liver abnormalities ranging …
Levetiracetam	0.162456	Approved	Label 1					Adverse reactions Commonly Observed In well-controlled clinical studies, the most frequently reported adverse events associated with the use of levetiracetam in combination with other AEDs, not seen at an equivalent frequency among placebo-treated patients, were somnolence, asthenia, dizziness and infection. Of the most frequently reported adverse events, asthenia, somnolence and dizziness appear…
Levetiracetam	0.162456	Approved	Label 2			5 WARNINGS AND PRECAUTIONS 5.1 Neuropsychiatric Adverse Reactions Partial Onset Seizures -Â In some adults experiencing partial onset seizures, LEVETIRACETAM causes the occurrence of central nervous system adverse reactions that can be classified into the following categories: 1) somnolence and fatigue, 2) coordination difficulties, and 3) behavioral abnormalities. In controlled trials of adult p…		6 ADVERSE REACTIONS 6.1 Clinical Studies Experience Because clinical trials are conducted under widely varying conditions, adverse reaction rates observed in the clinical trials of a drug cannot be directly compared to rates in the clinical trials of another drug and may not reflect the rates observed in practice. The adverse reactions that result from LEVETIRACETAM injection use include all of t…
Levetiracetam	0.162456	Approved	Label 4			WARNINGS Neuropsychiatric Adverse Events Keppra use is associated with the occurrence of central nervous system adverse events that can be classified into the following categories: 1) somnolence and fatigue, 2) coordination difficulties, and 3) behavioral abnormalities. In controlled trials of patients with epilepsy, 14.8% of Keppra treated patients reported somnolence, compared to 8.4% of placeb…		ADVERSE REACTIONS In well-controlled clinical studies, the most frequently reported adverse events associated with the use of Keppra in combination with other AEDs, not seen at an equivalent frequency among placebo-treated patients, were somnolence, asthenia, infection and dizziness. Table 4 lists treatment-emergent adverse events that occurred in at least 1% of patients with epilepsy treated wit…
Dorzolamide	0.152001	Approved	Label 1			warnings TRUSOPT is a sulfonamide and although administered topically is absorbed systemically. Therefore, the same types of adverse reactions that are attributable to sulfonamides may occur with topical administration with TRUSOPT. Fatalities have occurred, although rarely, due to severe reactions to sulfonamides including Stevens-Johnson syndrome, toxic epidermal necrolysis, fulminant hepatic n…	precautions General The management of patients with acute angle-closure glaucoma requires therapeutic interventions in addition to ocular hypotensive agents. TRUSOPT has not been studied in patients with acute angle-closure glaucoma. TRUSOPT has not been studied in patients with severe renal impairment (CrCl <30 mL/min). Because TRUSOPT and its metabolite are excreted predominantly by the kidney,…	adverse reactions Controlled clinical trials: The most frequent adverse events associated with TRUSOPT were ocular burning, stinging, or discomfort immediately following ocular administration (approximately one-third of patients). Approximately one-quarter of patients noted a bitter taste following administration. Superficial punctate keratitis occurred in 10-15% of patients and signs and symptom…
Dorzolamide	0.152001	Approved	Label 4					adverse reactions COSOPT was evaluated for safety in 1035 patients with elevated intraocular pressure treated for open-angle glaucoma or ocular hypertension. Approximately 5% of all patients discontinued therapy with COSOPT because of adverse reactions. The most frequently reported adverse events were taste perversion (bitter, sour, or unusual taste) or ocular burning and/or stinging in up to 30%…
Budesonide	0.089698	Approved	Label 2		CONTRAINDICATIONS Hypersensitivity to any of the ingredients in this preparation contraindicates the use of RHINOCORT AQUA Nasal Spray.	warnings The replacement of a systemic corticosteroid with a topical corticosteroid can be accompanied by signs of adrenal insufficiency, and in addition some patients may experience symptoms of corticosteroid withdrawal, eg, joint and/or muscular pain, lassitude, and depression. Patients previously treated for prolonged periods with systemic corticosteroids and transferred to topical corticoster…	PRECAUTIONS General Intranasal corticosteroids may cause a reduction in growth velocity when administered to pediatric patients (see PRECAUTIONS, Pediatric Use). Rarely, immediate and/or delayed hypersensitivity reactions may occur after the intranasal administration of budesonide. Rare instances of wheezing, nasal septum perforation, and increased intraocular pressure have been reported followin…
Budesonide	0.089698	Approved	Label 4			WARNINGS Particular care is needed for patients who are transferred from systemically active corticosteroids to PULMICORT FLEXHALER because deaths due to adrenal insufficiency have occurred in asthmatic patients during and after transfer from systemic corticosteroids to less systemically available inhaled corticosteroids. After withdrawal from systemic corticosteroids, a number of months are requ…
Chlorhexidine	0.070318	Approved	Label 1					ADVERSE REACTIONS No serious systemic reactions associated with use of chlorhexidine gluconate oral rinse were observed in clinical testing. However, some adverse reactions have been reported in studies with chlorhexidine gluconate oral rinse or other chlorhexidine - containing mouth rinses. The most common side effects associated with chlorhexidine gluconate oral rinses are (1) an increase in st…
Chlorhexidine	0.070318	Approved	Label 4		CONTRAINDICATIONS Chlorhexidine gluconate oral rinse should not be used by persons who are known to be hypersensitive to chlorhexidine gluconate or other formula ingredients.	WARNINGS The effect of chlorhexidine gluconate oral rinse on periodontitis has not been determined. An increase in supragingival calculus was noted in clinical testing in chlorhexidine gluconate oral rinse users compared with control users. It is not known if chlorhexidine gluconate oral rinse use results in an increase in subgingival calculus. Calculus deposits should be removed by a dental prop…	PRECAUTIONS General 1. For patients having coexisting gingivitis and periodontitis, the presence of absence of gingival inflammation following treatment with chlorhexidine gluconate oral rinse should not be used as a major indicator of underlying periodontitis. 2. Chlorhexidine gluconate oral rinse can cause staining of oral surfaces, such as tooth surfaces, restorations, and the dorsum of the to…	ADVERSE REACTIONS The most common side effects associated with chlorhexidine gluconate oral rinses are: 1) an increase in staining of teeth and other oral surfaces; 2) an increase in calculus formation; and 3) an alteration in taste perception; see WARNINGS and PRECAUTIONS. Oral irritation and local allergy - type symptomshave been spontaneously reported as side effects associated with use of chl…
Tolazamide	0.069963	Approved	Label 1		CONTRAINDICATIONS TOLINASE Tablets are contraindicated in patients with: 1) known hypersensitivity or allergy to TOLINASE; 2) diabetic ketoacidosis, with or without coma. This condition should be treated with insulin; 3) Type I diabetes, as sole therapy.	warning SPECIAL WARNING ON INCREASED RISK OF CARDIOVASCULAR MORTALITY The administration of oral hypoglycemic drugs has been reported to be associated with increased cardiovascular mortality as compared to treatment with diet alone or diet plus insulin. This warning is based on the study conducted by the University Group Diabetes Program (UGDP), a long-term prospective clinical trial designed to …	PRECAUTIONS General Hypoglycemia All sulfonylurea drugs are capable of producing severe hypoglycemia. Proper patient selection and dosage and instructions are important to avoid hypoglycemic episodes. Renal or hepatic insufficiency may cause elevated blood levels of tolazamide and the latter may also diminish gluconeogenic capacity, both of which increase the risk of serious hypoglycemic reaction…	ADVERSE REACTIONS TOLINASE Tablets have generally been well tolerated. In clinical studies in which more than 1,784 diabetic patients were specifically evaluated for incidence of side effects, only 2.1% were discontinued from therapy because of side effects. Hypoglycemia See PRECAUTIONS and OVERDOSAGE sections. Gastrointestinal Reactions Cholestatic jaundice may occur rarely; TOLINASE Tablets sho…
Dipyridamole	0.056881	Approved	Label 2				PRECAUTIONS General: Coronary Artery Disease: Dipyridamole has a vasodilatory effect and should be used with caution in patients with severe coronary artery disease (e.g., unstable angina or recently sustained myocardial infarction). Chest pain may be aggravated in patients with underlying coronary artery disease who are receiving dipyridamole. Hepatic Insufficiency: Elevations of hepatic enzymes…	ADVERSE REACTIONS Adverse reactions at therapeutic doses are usually minimal and transient. On long-term use of dipyridamole tablets initial side effects usually disappear. The following reactions in Table 1 were reported in two heart valve replacement trials comparing dipyridamole tablets and warfarin therapy to either warfarin alone or warfarin and placebo: (see table in the document) Other rea…
Dipyridamole	0.056881	Approved	Label 4					ADVERSE REACTIONS Adverse reactions at therapeutic doses are usually minimal and transient. On long-term use of dipyridamole tablets initial side effects usually disappear. The following reactions in Table 1 were reported in two heart valve replacement trials comparing dipyridamole tablets and warfarin therapy to either warfarin alone or warfarin and placebo: (see table in the document) Other rea…
Dipyridamole	0.056881	Approved	Label 9			WARNINGS Serious adverse reactions associated with the administration of intravenous dipyridamole have included cardiac death, fatal and non-fatal myocardial infarction, ventricular fibrillation, symptomatic ventricular tachycardia, stroke, transient cerebral ischemia, seizures, anaphylactoid reaction and bronchospasm. There have been reported cases of asystole, sinus node arrest, sinus node depr…	PRECAUTIONS Drug Interactions: Oral maintenance theophylline and other xanthine derivatives such as caffeine may abolish the coronary vasodilatation induced by intravenous dipyridamole administration. This could lead to a false negative thallium imaging result (see CLINICAL PHARMACOLOGY, Mechanism of Action). Myasthenia gravis patients receiving therapy with cholinesterase inhibitors may experien…	ADVERSE REACTIONS Adverse reaction information concerning intravenous dipyridamole is derived from a study of 3911Â patients in which intravenous dipyridamole was used as an adjunct to thallium myocardial perfusion imaging and from spontaneous reports of adverse reactions and the published literature. Serious adverse events (cardiac death, fatal and non-fatal myocardial infarction, ventricular fi…
Minoxidil	0.048329	Approved	Label 1			WARNINGS Salt and Water Retention; Congestive Heart Failure - Concomitant Use of an Adequate Diuretic is required - LONITEN (minoxidil) must usually be administered concomitantly with a diuretic adequate to prevent fluid retention and possible congestive heart failure, a high-ceiling (loop) diuretic is almost always required. Body weight should be monitored closely. If LONITEN is used without a d…		ADVERSE REACTIONS Salt and Water Retention (See WARNING: Concomitant Use of Adequate Diuretic is Required) - Temporary edema, developed in 7% of patients who were not edematous at the start of therapy. Pericarditis, Pericardial Effusion and Tamponade (See WARNINGS). Hypertrichosis - Elongation, thickening, and enhanced pigmentation of fine body hair are seen in about 80% of patients taking LONITE…
Minoxidil	0.048329	Approved	Label 2	BOXED WARNING Minoxidil tablets contain the powerful antihypertensive agent, minoxidil, which may produce serious adverse effects. It can cause pericardial effusion, occasionally progressing to tamponade, and angina pectoris may be exacerbated. Minoxidil should be reserved for hypertensive patients who do not respond adequately to maximum therapeutic doses of a diuretic and two other antihyperten…		WARNINGS 1. Salt and Water Retention: Congestive Heart Failure - concomitant use of an adequate diuretic is required - Minoxidil tablets must usually be administered concomitantly with a diuretic adequate to prevent fluid retention and possible congestive heart failure; a high ceiling (loop) diuretic isalmost alwaysrequired. Body weight should be monitored closely. If minoxidil is used without a …	PRECAUTIONS 1. General Precautions (a)Monitor fluid and electrolyte balance and body weight(seeWARNINGS: Salt and Water Retention). (b)Observe patients for signs and symptoms of pericardial effusion(seeWARNINGS: Pericarditis, Pericardial Effusion and Tamponade). (c)Use after myocardial infarction -Minoxidil tablets have not been used in patients who have had a myocardial infarction within the pre…	ADVERSE REACTIONS 1. Salt and Water Retention(seeWARNINGS:Concomitant Use of Adequate Diuretic is Required) - Temporary edema developed in 7% of patients who were not edematous at the start of therapy. 2. Pericarditis, Pericardial EffusionandTamponade(seeWARNINGS). 3. Dermatologic -Hypertrichosis-Elongation, thickening, and enhanced pigmentation of fine body hair are seen in about 80% of patients…
Diazoxide	0.04552	Approved	Label 1			WARNINGS The antidiuretic property of diazoxide may lead to significant fluid retention, which in patients with compromised cardiac reserve, may precipitate congestive heart failure. The fluid retention will respond to conventional therapy with diuretics. It should be noted that concomitantly administered thiazides may potentiate the hyperglycemic and hyperuricemic actions of diazoxide (See DRUG …	PRECAUTIONS General treatment with PROGLYCEMÂ® should be initiated under close clinical supervision, with careful monitoring of blood glucose and clinical response until the patient's condition has stabilized. This usually requires several days. If not effective in two to three weeks, the drug should be discontinued. Prolonged treatment requires regular monitoring of the urine for sugar and keton…	ADVERSE REACTIONS Frequent and Serious Sodium and fluid retention is most common in young infants and in adults and may precipitate congestive heart failure in patients with compromised cardiac reserve. It usually responds to diuretic therapy (See DRUG INTERACTIONS). Infrequent but Serious Diabetic ketoacidosis and hyperosmolar nonketotic coma may develop very rapidly. Conventional therapy with i…
Diazoxide	0.04552	Approved	Label 2			WARNINGS Rapid Decrease of Blood Pressure Caution must be observed when reducing severely elevated blood pressure. Diazoxide should only be administered utilizing the new 150-mg minibolus dosage. The use of a 300-mg intravenous dose of diazoxide has been associated with angina and with myocardial and cerebral infarction. One instance of optic nerve infarction was reported when a 100-mmHg reductio…	PRECAUTIONS General HYPERSTAT (diazoxide) I.V. Injection is an effective antihypertensive agent requiring close monitoring of the patient's blood pressure at frequent intervals. Its administration may occasionally cause hypotension requiring treatment with sympathomimetic drugs. Therefore, HYPERSTAT I.V. Injection should be used primarily in the hospital or where adequate facilities exist to trea…	ADVERSE REACTIONS It is reasonable to speculate that the currently recommended minibolus dosing regimen, which has replaced the 300-mg bolus dose in clinical practice, will result in adverse effects which are of similar character but of lesser frequency and severity. In clinical experience with the rapid bolus administration of 300 mg, the most common adverse reactions reported were: hypotension …
Pyridostigmine	0.032518	Approved	Label 1			WARNINGS Mestinon and Mestinon-SR should be used with caution in patients with epilepsy, bronchial asthma, bradycardia, recent coronary occlusion, vagotonia, hyperthyroidism, cardiac arrhythmias or peptic ulcer. Large oral doses of the drug should be avoided in patients with megacolon or decreased gastrointestinal motility. In these patients, the drug may accumulate and result in toxicity when ga…	PRECAUTIONS General: Although failure of patients to show clinical improvement may reflect underdosage, it can also be indicative of overdosage. It is important to differentiate between myasthenic crisis and cholinergic crisis caused by overdosage of Mestinon Â® or Mestinon Â® -SR. Both conditions result in extreme muscle weakness but require radically different treatment. (See Overdosage Section)	Adverse Reactions Side effects are generally due to an exaggeration of pharmacological effects of which increased salivation and fasciculation are the most common. Abdominal cramps and diarrhea may also occur. The following additional adverse reactions have been reported following the use of Mestinon and Mestinon-SR: Respiratory: Increased bronchial secretions. Gastrointestinal: Nausea, vomiting,…
Pyridostigmine	0.032518	Approved	Label 2			WARNINGS Although failure of patients to show clinical improvement may reflect underdosage, it can also be indicative of overdosage. As is true of all cholinergic drugs, overdosage of Mestinon may result in cholinergic crisis, a state characterized by increasing muscle weakness which, through involvement of the muscles of respiration, may lead to death. Myasthenic crisis due to an increase in the…		ADVERSE REACTIONS The side effects of Mestinon are most commonly related to overdosage and generally are of two varieties, muscarinic and nicotinic. Among those in the former group are nausea, vomiting, diarrhea, abdominal cramps, increased peristalsis, increased salivation, increased bronchial secretions, miosis and diaphoresis. Nicotinic side effects are comprised chiefly of muscle cramps, fasc…
Levobunolol	0.029791	Approved	Label 1			WARNINGS As with other topically applied ophthalmic drugs, levobunolol HCl may be absorbed systemically. The same adverse reactions found with systemic administration of beta-adrenergic blocking agents may occur with topical administration. For example, severe respiratory reactions and cardiac reactions, including death due to bronchospasm in patients with asthma, and rarely death in association …		ADVERSE REACTIONS In clinical trials the use of levobunolol HCl ophthalmic solution has been associated with transient ocular burning and stinging in up to 1 in 3 patients, and with blepharoconjunctivitis in up to 1 in 20 patients. Decreases in heart rate and blood pressure have been reported (see CONTRAINDICATIONS and WARNINGS). The following adverse effects have been reported rarely with the us…
Saxagliptin	0.026003	Approved	Label 1		4 CONTRAINDICATIONS âHistory of a serious hypersensitivity reaction to ONGLYZA, such as anaphylaxis, angioedema, or exfoliative skin conditions. [See Warnings and Precautions (5.3) and Adverse Reactions (6.2).]	5 WARNINGS AND PRECAUTIONS 5.1 Pancreatitis âThere have been postmarketing reports of acute pancreatitis in patients taking ONGLYZA. After initiation of ONGLYZA, patients should be observed carefully for signs and symptoms of pancreatitis. If pancreatitis is suspected, ONGLYZA should promptly be discontinued and appropriate management should be initiated. It is unknown whether patients with a h…		6 ADVERSE REACTIONS 6.1 Clinical Trials Experience Because clinical trials are conducted under widely varying conditions, adverse reaction rates observed in the clinical trials of a drug cannot be directly compared to rates in the clinical trials of another drug and may not reflect the rates observed in practice. Monotherapy and Add-On Combination Therapy In two placebo-controlled monotherapy tri…
Atropine	0.024767	Approved	Label 1		CONTRAINDICATIONS Contraindicated in patients with primary glaucoma or a predisposition toward narrow angle glaucoma; and in those individuals showing hypersensitivity to any component in this preparation. Contraindicated in patients with adhesions (synechiae) between the iris and the lens. It should not be used in pediatric patients who have previously had a severe systemic reaction to atropine;…	WARNINGS For topical ophthalmic use only. Not for injection. In infants and pediatric patients, use with extreme caution. Excessive use in pediatric patients or in certain individuals with a history of susceptibility to belladonna alkaloids may produce systemic symptoms of atropine poisoning. If this occurs, discontinue medication, and use appropriate therapy as outlined in âOVERDOSAGEâsectio…		ADVERSE REACTIONS Prolonged use may produce local irritation characterized by follicular conjunctivitis, vascular congestion, edema, exudate, and an eczematoid dermatitis. Severe reactions are manifested by hypotension with progressive respiratory depression. Coma and death have been reported in the very young.
Atropine	0.024767	Approved	Label 3			Warnings This drug is effective in very low dosage and overdose may cause permanent damage or death, especially in children.	Precautions Doses of 0.5 to 1 mg of atropine are mildly stimulating to the central nervous system. Larger doses may produce mental disturbances; still larger doses are depressing. Death from atropine poisoning, though rare, is usually due to paralysis of the medullary centers. Pregnancy: Teratogenic effects: Pregnancy Category B. Reproduction studies have been performed in mice in doses of 50 mg/…	Adverse Reactions Toxic effects from overdosage of atropine are not uncommon, especially in children. Individual tolerance varies greatly, but these systemic doses are likely to produce the following effects. 0.5 mg Slight dryness of nose and mouth; bradycardia. 1 mg Greater dryness of nose and mouth, with thirst; slowing then acceleration of heart; slight mydriasis. 2 mg Very dry mouth; tachycar…
Atropine	0.024767	Approved	Label 4			Warnings Atropine is a highly potent drug and due care is essential to avoidÂ overdosage, especially with intravenous administration. Children are more susceptible than adults to the toxic effects of anticholinergic agents.	Precautions Do not administer unless solution is clear and seal is intact. Discard unused portion. Atropine Sulfate Injection, USP should be used with caution in all individuals over 40 years of age. Conventional systemic doses may precipitate acute glaucoma in susceptible patients, convert partial organic pyloric stenosis into complete obstruction, lead to complete urinary retention in patients …	Adverse Reactions Most of the side effects of atropine are directly related to its antimuscarinic action. Dryness of the mouth, blurred vision, photophobia and tachycardia commonly occur with chronic administration of therapeutic doses. Anhidrosis also may occur and produce heat intolerance or impair temperature regulation in persons living in a hot environment. Constipation and difficulty in mic…
Pyrimethamine	0.024676	Approved	Label 1			warnings The dosage of pyrimethamine required for the treatment of toxoplasmosis is 10 to 20 times the recommended antimalaria dosage and approaches the toxic level. If signs of folate deficiency develop (see ADVERSE REACTIONS), reduce the dosage or discontinue the drug according to the response of the patient. Folinic acid (leucovorin) should be administered in a dosage of 5 to 15 mg daily (oral…	PRECAUTIONS General : The recommended dosage for chemoprophylaxis of malaria should not be exceeded. A small "starting" dose for toxoplasmosis is recommended in patients with convulsive disorders to avoid the potential nervous system toxicity of pyrimethamine. DARAPRIM should be used with caution in patients with impaired renal or hepatic function or in patients with possible folate deficiency, s…	ADVERSE REACTIONS Hypersensitivity reactions, occasionally severe (such as Stevens-Johnson syndrome, toxic epidermal necrolysis, erythema multiforme, and anaphylaxis), and hyperphenylalaninemia, can occur particularly when pyrimethamine is administered concomitantly with a sulfonamide. Consult the complete prescribing information for the relevant sulfonamide for sulfonamide - associated adverse e…
Acetazolamide	0.024193	Approved	Label 1		CONTRAINDICATIONS Hypersensitivity to acetazolamide or any excipients in the formulation. Since acetazolamide is a sulfonamide derivative, cross sensitivity between acetazolamide, sulfonamides and other sulfonamide derivatives is possible. Acetazolamide therapy is contraindicated in situations in which sodium and/or potassium blood serum levels are depressed, in cases of marked kidney and liver d…	WARNINGS Fatalities have occurred, although rarely, due to severe reactions to sulfonamides including Stevens-Johnson syndrome, toxic epidermal necrolysis, fulminant hepatic necrosis, agranulocytosis, aplastic anemia, and other blood dyscrasias. Sensitizations may recur when a sulfonamide is readministered irrespective of the route of administration. If signs of hypersensitivity or other serious …	PRECAUTIONS GENERAL Increasing the dose does not increase the diuresis and may increase the incidence of drowsiness and/or paresthesia. Increasing the dose often results in a decrease in diuresis. Under certain circumstances, however, very large doses have been given in conjunction with other diuretics in order to secure diuresis in complete refractory failure. Information for Patients Adverse re…	ADVERSE REACTIONS Adverse reactions, occurring most often early in therapy, include paresthesias, particularly a âtinglingâfeeling in the extremities, hearing dysfunction or tinnitus, loss of appetite, taste alteration and gastrointestinal disturbances such as nausea, vomiting and diarrhea; polyuria, and occasional instances of drowsiness and confusion. Metabolic acidosis and electrolyte imba…
Acetazolamide	0.024193	Approved	Label 2		CONTRAINDICATIONS AcetaZOLAMIDE therapy is contraindicated in situations in which sodium and/or potassium blood serum levels are depressed, in cases of marked kidney and liver disease or dysfunction, in suprarenal gland failure, and in hyperchloremic acidosis. It is contraindicated in patients with cirrhosis because of the risk of development of hepatic encephalopathy. Long-term administration of…	WARNINGS Fatalities have occurred, although rarely, due to severe reactions to sulfonamides including Stevens-Johnson syndrome, toxic epidermal necrolysis, fulminant hepatic necrosis, agranulocytosis, aplastic anemia, and other blood dyscrasias. Sensitizations may recur when a sulfonamide is readministered irrespective of the route of administration. If signs of hypersensitivity or other serious …		ADVERSE REACTIONS Adverse reactions, occurring most often early in therapy, include paresthesias, particularly a "tingling" feeling in the extremities, hearing dysfunction or tinnitus, loss of appetite, taste alteration and gastrointestinal disturbances, such as nausea, vomiting and diarrhea; polyuria, and occasional instances of drowsiness and confusion. Metabolic acidosis and electrolyte imbala…
Promethazine	0.023708	Approved	Label 1			WARNINGS PROMETHAZINE SHOULD NOT BE USED IN PEDIATRIC PATIENTS LESS THAN 2 YEARS OF AGE BECAUSE OF THE POTENTIAL FOR FATAL RESPIRATORY DEPRESSION. POSTMARKETING CASES OF RESPIRATORY DEPRESSION, INCLUDING FATALITIES, HAVE BEEN REPORTED WITH USE OF PROMETHAZINE IN PEDIATRIC PATIENTS LESS THAN 2 YEARS OF AGE. A WIDE RANGE OF WEIGHT-BASED DOSES OF PROMETHAZINE HAVE RESULTED IN RESPIRATORY DEPRESSION …		ADVERSE REACTIONS CNSâSedation, sleepiness, occasional blurred vision, dryness of mouth, dizziness; rarely confusion, disorientation and extrapyramidal symptoms such as oculogyric crisis, torticollis and tongue protrusion (usually in association with parenteral injection or excessive dosage). CardiovascularâIncreased or decreased blood pressure. DermatologicâRash, rarely photosensitivity. H…
Promethazine	0.023708	Approved	Label 2					ADVERSE REACTIONS CNS Effects: Drowsiness is the most prominent CNS effect of this drug. Extrapyramidal reactions may occur with high doses; this is almost always responsive to a reduction in dosage. Other reported reactions include dizziness, lassitude, tinnitus, incoordination, fatigue, blurred vision, euphoria, diplopia, nervousness, insomnia, tremors, convulsive seizures, oculogyric crises, e…
Captopril	0.023193	Approved	Label 2	BOXED WARNING USE IN PREGNANCY. When used In pregnancy during the second and third trimesters, ACE Inhibitors can cause Injury and even death to the developing fetus. When pregnancy Is detected, captopriJ tablets USP should be disconlinued as_. soon as possible. See WARNINGS: FelallNeonalal Morbidity and Mortalily.	CONTRAINDICATIONS Captopril tablets are contraindicatedin patients who are hypersensitive to this product or any other anglolensln. converting enzyme inhibitor (e.g., a patient who has experienced angloedema during therapy with any other ACE inhibitor).	WARNINGS Anaphylaclold and Possibly Related Reactions Presumably because angiotenslnÂ·converting enzyme inhibitors affect the metabolism of elcosanoids and polypeptides, inclUding endogenous bradykinin, patients receiving ACE}nhibitors (including caplopril) may be subject to avariety 01 adverse reactions, some of them serious. Headand Neck Angioedema: AngioedemaInvolving the extremities, face, Ij…	PRECAUTIONS General ImpairedRena/Function Hypertension -Some patients with renal disease, particularly those with severe renal artery stenosis. have developed increases InnUN and serum creatinIne after reduct10n of blood pressure with captopril..Captopril dosage reduction and/or discontlnuation of diurelic may be require d. Forsomeof these patlents, It may notbeposslble to oonnalize blood pressur…	ADVERSE REACTIONS Reported incidences are based on clinical trials involving approximately7000 patients. Renal: About one of100 pallenls develope<iprolelnuna (seeWARNINGS), About one of100 pallenls develope<iprolelnuna (seeWARNINGS), Each of the following has been reported in approximately 1 102 of 1000 patients and are of uncertain relationship 10 drug use: renal Insufficiency. r~nal faHure, nep…
Norepinephrine	0.022137	Approved	Label 1		CONTRAINDICATIONS LEVOPHED should not be given to patients who are hypotensive from blood volume deficits except as an emergency measure to maintain coronary and cerebral artery perfusion until blood volume replacement therapy can be completed. If LEVOPHED is continuously administered to maintain blood pressure in the absence of blood volume replacement, the following may occur: severe peripheral…	WARNINGS LEVOPHED should be used with extreme caution in patients receiving monoamine oxidase inhibitors (MAOI) or antidepressants of the triptyline or imipramine types, because severe, prolonged hypertension may result. LEVOPHED Bitartrate Injection contains sodium metabisulfite, a sulfite that may cause allergic-type reactions including anaphylactic symptoms and life-threatening or less severe …	PRECAUTIONS General Avoid Hypertension: Because of the potency of LEVOPHED and because of varying response to pressor substances, the possibility always exists that dangerously high blood pressure may be produced with overdoses of this pressor agent. It is desirable, therefore, to record the blood pressure every two minutes from the time administration is started until the desired blood pressure …	ADVERSE REACTIONS The following reactions can occur: Body As A Whole: Ischemic injury due to potent vasoconstrictor action and tissue hypoxia. Cardiovascular System: Bradycardia, probably as a reflex result of a rise in blood pressure, arrhythmias. Nervous System: Anxiety, transient headache. Respiratory System: Respiratory difficulty. Skin and Appendages: Extravasation necrosis at injection site…
Desipramine	0.015007	Approved	Label 1	BOX WARNING Suicidality and Antidepressant Drugs WARNINGS: Clinical Worsening and Suicide Risk,PRECAUTIONS:Information for patientsandPRECAUTIONS:Pediatric use		WARNINGS Clinical Worsening and Suicide Risk The pooled analyses of placebo-controlled trials in children and adolescents with MDD, obsessive compulsive disorder (OCD), or other psychiatric disorders included a total of 24 short-term trials of 9 antidepressant drugs in over 4400 patients. The pooled analyses of placebo-controlled trials in adults with MDD or other psychiatric disorders included a…
Desipramine	0.015007	Approved	Label 2	box warning Suicidality in Children and Adolescents Antidepressants increased the risk of suicidal thinking and behavior (suicidality) in short- term studies in children and adolescents with Major Depressive Disorder (MDD) and other psychiatric disorders. Anyone considering the use of NORPRAMIN or any other antidepressant in a child or adolescent must balance this risk with the clinical need. Pat…		WARNINGS Clinical Worsening and Suicide Risk Patients with major depressive disorder (MDD), both adult and pediatric, may experience worsening of their depression and/or the emergence of suicidal ideation and behavior (suicidality) or unusual changes in behavior, whether or not they are taking antidepressant medications, and this risk may persist until significant remission occurs. There has been…
Desipramine	0.015007	Approved	Label 3					Adverse reactions The more common adverse reactions involve anticholinergic effects such as disturbances of visual accommodation, dry mouth, constipation and mild urinary retention. Also commonly seen are drowsiness, increased perspiration, mild tremors, insomnia, and "lightheadedness". Adverse reactions of the cardiovascular system may be much more serious, however, these occur less frequently.
Cefdinir	0.014281	Approved	Label 2			WARNINGS BEFORE THERAPY WITH CEFDINIR IS INSTITUTED, CAREFUL INQUIRY SHOULD BE MADE TO DETERMINE WHETHER THE PATIENT HAS HAD PREVIOUS HYPERSENSITIVITY REACTIONS TO CEFDINIR, OTHER CEPHALOSPORINS, PENICILLINS, OR OTHER DRUGS. IF CEFDINIR IS TO BE GIVEN TO PENICILLIN - SENSITIVE PATIENTS, CAUTION SHOULD BE EXERCISED BECAUSE CROSS-HYPERSENSITIVITY AMONG Î²-LACTAM ANTIBIOTICS HAS BEEN CLEARLY DOCUMEN…		Adverse reactions Postmarketing Experience: The following adverse experiences and altered laboratory tests, regardless of their relationship to cefdinir, have been reported during extensive postmarketing experience, beginning with approval in Japan in 1991: shock, anaphylaxis with rare cases of fatality, facial and laryngeal edema, feeling of suffocation, serum sickness - like reactions, conjunct…
Cefdinir	0.014281	Approved	Label 3					ADVERSE EVENTS Clinical Trials - Cefdinir for Oral Suspension (Pediatric Patients) In clinical trials, 2289 pediatric patients (1783 U.S. and 506 non-U.S.) were treated with the recommended dose of cefdinir suspension (14 mg/kg/day). Most adverse events were mild and self-limiting. No deaths or permanent disabilities were attributed to cefdinir. Forty of 2289 (2%) patients discontinued medication…
Alprazolam	0.014091	Approved	Label 1			WARNINGS Dependence and Withdrawal Reactions, Including Seizures Certain adverse clinical events, some life-threatening, are a direct consequence of physical dependence to alprazolam. These include a spectrum of withdrawal symptoms; the most important is seizure (see DRUG ABUSE AND DEPENDENCE). Even after relatively short-term use at the doses recommended for the treatment of transient anxiety an…		ADVERSE REACTIONS Side effects to alprazolam tablets, if they occur, are generally observed at the beginning of therapy and usually disappear upon continued medication. In the usual patient, the most frequent side effects are likely to be an extension of the pharmacological activity of alprazolam, eg, drowsiness or light-headedness. The data cited in the two tables below are estimates of untoward…
Cladribine	0.011256	Approved	Label 1	BOXED WARNING Cladribine Injection should be administered under the supervision of a qualified physician experienced in the use of antineoplastic therapy. Suppression of bone marrow function should be anticipated. This is usually reversible and appears to be dose dependent. Serious neurological toxicity (including irreversible paraparesis and quadraparesis) has been reported in patients who recei…		WARNINGS Severe bone marrow suppression, including neutropenia, anemia and thrombocytopenia, has been commonly observed in patients treated with Cladribine, especially at high doses. At initiation of treatment, most patients in the clinical studies had hematologic impairment as a manifestation of active Hairy Cell Leukemia. Following treatment with Cladribine, further hematologic impairment occur…	PRECAUTIONS General: Cladribine Injection is a potent antineoplastic agent with potentially significant toxic side effects. It should be administered only under the supervision of a physician experienced with the use of cancer chemotherapeutic agents. Patients undergoing therapy should be closely observed for signs of hematologic and non-hematologic toxicity. Periodic assessment of peripheral blo…	ADVERSE REACTIONS Safety data are based on 196 patients with Hairy Cell Leukemia: the original cohort of 124 patients plus an additional 72 patients enrolled at the same two centers after the original enrollment cutoff. In Month 1 of the Hairy Cell Leukemia clinical trials, severe neutropenia was noted in 70% of patients, fever in 69%, and infection was documented in 28%. Other adverse experience…
Pimecrolimus	0.007436	Approved	Label 1			WARNING Long-term Safety of Topical Calcineurin Inhibitors Has Not Been Established Although a causal relationship has not been established, rare cases of malignancy (e.g., skin and lymphoma) have been reported in patients treated with topical calcineurin inhibitors, including ELIDEL Cream. Therefore: Continuous long-term use of topical calcineurin inhibitors, including ELIDEL Cream, in any age g…	PRECAUTIONS General The use of ELIDEL Cream should be avoided on malignant or pre-malignant skin conditions. Malignant or pre-malignant skin conditions, such as cutaneous T-cell lymphoma (CTCL), can present as dermatitis. ELIDEL Cream should not be used in patients with Netherton's Syndrome or other skin diseases where there is the potential for increased systemic absorption of pimecrolimus . The…	ADVERSE REACTIONS No phototoxicity and no photoallergenicity were detected in clinical studies with 24 and 33 normal volunteers, respectively. In human dermal safety studies, ELIDELÂ® (pimecrolimus) Cream 1% did not induce contact sensitization or cumulative irritation. In a one-year safety study in pediatric patients age 2-17 years old involving sequential use of ELIDEL Cream and a topical corti…
Progesterone	0.007353	Approved	Label 1			WARNINGS The physician should be alert to the earliest manifestations of thrombotic disorders (thrombophlebitis, cerebrovascular disorders, pulmonary embolism, and retinal thrombosis). Should any of these occur or be suspected, the drug should be discontinued immediately. Patients who have risk factors for thrombotic disorders should be kept under careful observation. Treatment should be disconti…		ADVERSE REACTIONS In a multiple-dose study in a total of 57 women with ovarian failure undergoing a donor oocyte transfer procedure, the most frequently reported treatment emergent adverse reactions (in decreasing order) were cramps (non-specific) (16%), breast tenderness (14%), headache (12%), pain (7%), bloating (7%), nausea (7%) and vaginal discharge (7%). An increase (7%) of drowsiness freque…
Progesterone	0.007353	Approved	Label 2					6 ADVERSE REACTIONS 6.1 Clinical Studies Experience Because clinical trials are conducted under widely varying conditions, adverse reaction rates observed in the clinical trials of a drug cannot be directly compared to rates in the clinical trials of another drug and may not reflect the rates observed in practice. The safety data reflect exposure to Endometrin in 808 infertile women (74.9% White,…
Progesterone	0.007353	Approved	Label 5		CONTRAINDICATIONS Prochieve should not be used in individuals with any of the following conditions: 1. Known sensitivity to Prochieve (progesterone or any of the other ingredients) 2. Undiagnosed vaginal bleeding 3. Liver dysfunction or disease 4. Known or suspected malignancy of the breast or genital organs 5. Missed abortion 6. Active thrombophlebitis or thromboembolic disorders, or a history o…	WARNINGS The physician should be alert to the earliest manifestations of thrombotic disorders (thrombophlebitis, cerebrovascular disorders, pulmonary embolism, and retinal thrombosis). Should any of these occur or be suspected, the drug should be discontinued immediately. Progesterone and progestins have been used to prevent miscarriage in women with a history of recurrent spontaneous pregnancy l…
Clemastine	0.006004	Approved	Label 1			WARNINGS Antihistamines should be used with considerable caution in patients with: narrow angle glaucoma, stenosing peptic ulcer, pyloroduodenal obstruction, symptomatic prostatic hypertrophy, and bladder neck obstruction.		ADVERSE REACTIONS Transient drowsiness, the most common adverse reaction associated with clemastine fumarate, occurs relatively frequently and may require discontinuation of therapy in some instances. Antihistaminic Compounds It should be noted that the following reactions have occurred with one or more antihistamines and, therefore, should be kept in mind when prescribing drugs belonging to this…
Heparin	0.005119	Approved	Label 1			Warnings Hypersensitivity Patients with documented hypersensitivity to heparin should be given the drug only in clearly life-threatening situations (see Adverse Reactions, Hypersensitivity). Hemorrhage Hemorrhage can occur at virtually any site in patients receiving heparin. Â An unexplained fall in hematocrit, fall in blood pressure or any other unexplained symptom should lead to serious conside…		ADVERSE REACTIONS Hemorrhage Hemorrhage is the chief complication that may result from heparin use (see WARNINGS).Â An overly prolonged clotting time or minor bleeding during therapy can usually be controlled by withdrawing the drug (see OVERDOSAGE). Thrombocytopenia, Heparin - induced Thrombocytopenia (HIT) and Heparin - induced Thrombocytopenia and Thrombosis (HITT) and Delayed Onset of HIT and…
Heparin	0.005119	Approved	Label 2			WARNINGS Heparin is not intended for intramuscular use. Fatal Medication Errors Do not use Heparin Sodium Injection as a "catheter lock flush" product. Heparin Sodium Injection is supplied in vials containing various strengths of heparin, including vials that contain a highly concentrated solution of 10,000 units in 1 mL. Fatal hemorrhages have occurred in pediatric patients due to medication err…	PRECAUTIONS General Thrombocytopenia, Heparin - induced Thrombocytopenia (HIT) and Heparin - induced Thrombocytopenia and Thrombosis (HITT) See WARNINGS. Heparin Resistance--Increased resistance to heparin is frequently encountered in fever, thrombosis, thrombophlebitis, infections with thrombosing tendencies, myocardial infarction, cancer and in postsurgical patients.
Heparin	0.005119	Approved	Label 4			Warnings Heparin is not intended for intramuscular use. Fatal Medication Errors Do not use Heparin Sodium Injection as a ââcatheter lock flushââproduct. Heparin Sodium Injection is supplied in vials containing various strengths of heparin, including vials that contain a highly concentrated solution of 10,000 units in 1 mL. Fatal hemorrhages have occurred in pediatric patients due to medic…
Heparin	0.005119	Approved	Label 5			5 WARNINGS AND PRECAUTIONS 5.1 Fatal Medication Errors Do not use HEPARIN SODIUM INJECTION as a "catheter lock flush" product. HEPARIN SODIUM INJECTION is supplied in vials containing various strengths of heparin, including vials that contain a highly concentrated solution of 10,000 units in 1 mL. Fatal hemorrhages have occurred in pediatric patients due to medication errors in which 1 mL HEPARIN…
Heparin	0.005119	Approved	Label 6			Warnings Thrombocytopenia Thrombocytopenia has been reported to occur in patients receiving heparin with a reported incidence of up to 30%. Platelet counts should be obtained at baseline and periodically during heparin administration. Mild thrombocytopenia (count greater than 100,000/mm3) may remain stable or reverse even if heparin is continued. However, thrombocytopenia of any degree should be …		ADVERSE REACTIONS Hemorrhage Hemorrhage is the chief complication that may result from heparin therapy (see Warnings). An overly prolonged clotting time or minor bleeding during therapy can usually be controlled by withdrawing the drug (see Overdosage). It should be appreciated that gastrointestinal or urinary tract bleeding during anticoagulant therapy may indicate the presence of an underlying …
Heparin	0.005119	Approved	Label 7					Adverse Reactions Hemorrhage: Hemorrhage is the chief complication that may result from heparin therapy (see WARNINGS). An overly prolonged clotting time or minor bleeding during therapy can usually be controlled by withdrawing the drug (see OVERDOSAGE). It should be appreciated that gastrointestinal or urinary tract bleeding during anticoagulant therapy may indicate the presence of an underlying…
Dantrolene	0.00438	Approved	Label 1			WARNINGS The use of Dantrium Intravenousin the management of malignant hyperthermia crisis is not a substitute for previously known supportive measures. These measures must be individualized, but it will usually be necessary to discontinue the suspect triggering agents, attend to increased oxygen requirements, manage the metabolic acidosis, institute cooling when necessary, monitor urinary output…	PRECAUTIONS General: Care must be taken to prevent extravasation of Dantrium solution into the surrounding tissues due to the high pH of the intravenous formulation. When mannitol is used for prevention or treatment of late renal complications of malignant hyperthermia, the 3 g of mannitol needed to dissolve each 20 mg vial of i.v. Dantrium should be taken into consideration. Information for Pati…	ADVERSE REACTIONS There have been occasional reports of death following malignant hyperthermia crisis even when treated with intravenous dantrolene; incidence figures are not available (the pre-dantrolene mortality of malignant hyperthermia crisis was approximately 50%). Most of these deaths can be accounted for by late recognition, delayed treatment, inadequate dosage, lack of supportive therapy…
Fludrocortisone	0.004096	Approved	Label 1			WARNINGS BECAUSE OF ITS MARKED EFFECT ON SODIUM RETENTION, THE USE OF FLUDROCORTISONE ACETATE IN THE TREATMENT OF CONDITIONS OTHER THAN THOSE INDICATED HEREIN IS NOT ADVISED. Corticosteroids may mask some signs of infection, and new infections may appear during their use. There may be decreased resistance and inability to localize infection when corticosteroids are used. If an infection occurs du…	PRECAUTIONS General: Adverse reactions to corticosteroids may be produced by too rapid withdrawal or by continued use of large doses. To avoid drug-induced adrenal insufficiency, supportive dosage may be required in times of stress (such as trauma, surgery, or severe illness) both during treatment with fludrocortisone acetate and for a year afterwards. There is an enhanced corticosteroid effect i…	ADVERSE REACTIONS Most adverse reactions are caused by the drug's mineralocorticoid activity (retention of sodium and water) and include hypertension, edema, cardiac enlargement, congestive heart failure, potassium loss, and hypokalemic alkalosis. When fludrocortisone is used in the small dosages recommended, the glucocorticoid side effects often seen with cortisone and its derivatives are not us…
Prasugrel	0.003922	Approved	Label 1	box warning WARNING: BLEEDING RISK See full prescribing information for complete boxed warning Effient can cause significant, sometimes fatal, bleeding (5.1, 5.2, and 6.1). Do not use Effient in patients with active pathological bleeding or a history of transient ischemic attack or stroke (4.1 and 4.2). In patients â¥75 years of age, Effient is generally not recommended because of the increased …	4 CONTRAINDICATIONS 4.1 Active Bleeding Effient is contraindicated in patients with active pathological bleeding such as peptic ulcer or intracranial hemorrhage [see Warnings and Precautions (5.1) and Adverse ReactionsÂ (6.1)]. 4.2 Prior Transient Ischemic Attack or Stroke Effient is contraindicated in patients with a history of prior transient ischemic attack (TIA) or stroke. In TRITON-TIMI 38 (…	5 WARNINGS AND PRECAUTIONS 5.1 General Risk of Bleeding Thienopyridines, including Effient, increase the risk of bleeding. With the dosing regimens used in TRITON-TIMI 38, TIMI (Thrombolysis in Myocardial Infarction) Major (clinically overt bleeding associated with a fall in hemoglobin â¥5Â g / dL, or intracranial hemorrhage) and TIMI Minor (overt bleeding associated with a fall in hemoglobin of…		6 ADVERSE REACTIONS 6.1 Clinical Trials Experience The following serious adverse reactions are also discussed elsewhere in the labeling: Bleeding [see Boxed Warning and Warnings and Precautions (5.1, 5.2)] Thrombotic thrombocytopenic purpura [see Warnings and Precautions (5.4)] Bleeding Reported as Adverse Reactions - Hemorrhagic events reported as adverse reactions in TRITON-TIMI 38 were, for Ef…
Fluoxymesterone	0.003887	Approved	Label 1		CONTRAINDICATIONS 1. Known hypersensitivity to the drug 2. Males with carcinoma of the breast 3. Males with known or suspected carcinoma of the prostate gland 4. Women known or suspected to be pregnant 5. Patients with serious cardiac, hepatic or renal disease	WARNINGS Hypercalcemia may occur in immobilized patients and in patients with breast cancer. If this occurs, the drug should be discontinued. Prolonged use of high doses of androgens (principally the 17-Î± alkyl-androgens) has been associated with development of hepatic adenomas, hepatocellular carcinoma, and peliosis hepatisâall potentially life-threatening complications. Cholestatic hepatitis…		ADVERSE REACTIONS Endocrine and urogenital Female: the most common side effects of androgen therapy are amenorrhea and other menstrual irregularities; inhibition of gonadotropin secretion; and virilization, including deepening of the voice and clitoral enlargement. The latter usually is not reversible after androgens are discontinued. When administered to a pregnant woman, androgens can cause vir…
Fluoxymesterone	0.003887	Approved	Label 2		CONTRAINDICATIONS Androgens are contraindicated in men with carcinomas of the breast or with known or suspected carcinomas of the prostate and in women who are or may become pregnant. When administered to pregnant women, androgens cause virilization of the external genitalia of the female fetus. This virilization includes clitoromegaly, abnormal vaginal development, and fusion of genital folds to…	WARNINGS This drug has not been shown to be safe and effective for the enhancement of athletic performance. Because of the potential risk of serious adverse health effects, this drug should not be used for such purpose. In patients with breast cancer and in immobilized patients, androgen therapy may cause hypercalcemia by stimulating osteolysis. In patients with cancer, hypercalcemia may indicate…	PRECAUTIONS General Women should be observed for signs of virilization (deepening of the voice, hirsutism, acne, clitoromegaly, and menstrual irregularities). Discontinuation of drug therapy at the time of evidence of mild virilism is necessary to prevent irreversible virilization. Such virilization is usual following androgen use at high doses and is not prevented by concomitant use of estrogens…
Candesartan	0.003556	Approved	Label 7	Box WARNING USE IN PREGNANCY: See Full Prescribing Information for complete boxed warning. When used in pregnancy during the second and third trimesters, drugs that act directly on the renin-angiotensin system can cause injury and even death to the developing fetus. When pregnancy is detected, ATACAND should be discontinued as soon as possible. See WARNINGS AND PRECAUTIONS, Fetal/Neonatal Morbidi…		5 WARNINGS AND PRECAUTIONS 5.1 Fetal/Neonatal Morbidity and Mortality Drugs that act directly on the renin-angiotensin system can cause fetal and neonatal morbidity and death when administered to pregnant women. Several dozen cases have been reported in the world literature in patients who were taking angiotensin - converting enzyme inhibitors. Post-marketing experience has identified reports of …		6 ADVERSE REACTIONS 6.1 Clinical Studies Experience Because clinical studies are conducted under widely varying conditions, adverse reaction rates observed in the clinical studies of a drug cannot be directly compared to rates in the clinical studies of another drug and may not reflect the rates observed in practice. Adult Hypertension ATACAND has been evaluated for safety in more than 3600 patie…
Eptifibatide	0.003516	Approved	Label 2		CONTRAINDICATIONS Treatment with eptifibatide is contraindicated in patients with: Â· A history of bleeding diathesis, or evidence of active abnormal bleeding within the previous 30 days. Â· Severe hypertension (systolic blood pressure >200 mm Hg or diastolic blood pressure >110 mm Hg) not adequately controlled on antihypertensive therapy. Â· Major surgery within the preceding 6 weeks. Â· History…	warnings Bleeding. Bleeding is the most common complication encountered during eptifibatide therapy. Administration of eptifibatide is associated with an increase in major and minor bleeding, as classified by the criteria of the Thrombolysis in Myocardial Infarction Study group (TIMI), (see ADVERSE REACTIONS). Most major bleeding associated with eptifibatide has been at the arterial access site f…	precautions Bleeding precautions Care of the Femoral Artery Access Site in Patients Undergoing Percutaneous Coronary Intervention (PCI). In patients undergoing PCI, treatment with eptifibatide is associated with an increase in major and minor bleeding at the site of arterial sheath placement. After PCI, eptifibatide infusion should be continued until hospital discharge or up to 18-24 hours, which…
Eptifibatide	0.003516	Approved	Label 5			WARNINGS Bleeding Bleeding is the most common complication encountered during eptifibatide therapy. Administration of eptifibatide is associated with an increase in major and minor bleeding, as classified by the criteria of the Thrombolysis in Myocardial Infarction Study group (TIMI) (see ADVERSE REACTIONS). Most major bleeding associated with eptifibatide has been at the arterial access site for…	PRECAUTIONS Bleeding Precautions Care of the Femoral Artery Access Site in Patients Undergoing Percutaneous Coronary Intervention (PCI) In patients undergoing PCI, treatment with eptifibatide is associated with an increase in major and minor bleeding at the site of arterial sheath placement. After PCI, eptifibatide infusion should be continued until hospital discharge or up to 18 to 24 hours, whi…
Tirofiban	0.003516	Approved	Label 2		CONTRAINDICATIONS AGGRASTAT is contraindicated in patients with: known hypersensitivity to any component of the product active internal bleeding or a history of bleeding diathesis within the previous 30 days a history of intracranial hemorrhage, intracranial neoplasm, arteriovenous malformation, or aneurysm a history of thrombocytopenia following prior exposure to AGGRASTAT history of stroke with…	WARNINGS Bleeding is the most common complication encountered during therapy with AGGRASTAT. Administration of AGGRASTAT is associated with an increase in bleeding events classified as both major and minor bleeding events by criteria developed by the Thrombolysis in Myocardial Infarction Study group (TIMI)Â² _CC_END_. Most major bleeding associated with AGGRASTAT occurs at the arterial access sit…	PRECAUTIONS Bleeding Precautions Percutaneous Coronary Intervention âCare of the femoral artery access site: Therapy with AGGRASTAT is associated with increases in bleeding rates particularly at the site of arterial access for femoral sheath placement. Care should be taken when attempting vascular access that only the anterior wall of the femoral artery is punctured. Prior to pulling the sheath…	ADVERSE REACTIONS In clinical trials, 1946 patients received AGGRASTAT in combination with heparin and 2002 patients received AGGRASTAT alone. Duration of exposure was up to 116 hours. 43% of the population was >65 years of age and approximately 30% of patients were female. BLEEDING The most common drug-related adverse event reported during therapy with AGGRASTAT when used concomitantly with hepa…
Clozapine	0.003167	Approved	Label 1	Box WARNING 1. AGRANULOCYTOSIS BECAUSE OF A SIGNIFICANT RISK OF AGRANULOCYTOSIS, A POTENTIALLY LIFE-THREATENING ADVERSE EVENT, CLOZAPINE SHOULD BE RESERVED FOR USE IN (1) THE TREATMENT OF SEVERELY ILL PATIENTS WITH SCHIZOPHRENIA WHO FAIL TO SHOW AN ACCEPTABLE RESPONSE TO ADEQUATE COURSES OF STANDARD ANTIPSYCHOTIC DRUG TREATMENT, OR (2) FOR REDUCING THE RISK OF RECURRENT SUICIDAL BEHAVIOR IN PATIE…		WARNINGS General INCREASED MORTALITY IN ELDERLY PATIENTS WITH DEMENTIA- RELATED PSYCHOSIS ELDERLY PATIENTS WITH DEMENTIA - RELATED PSYCHOSIS TREATED WITH ATYPICAL ANTIPSYCHOTIC DRUGS ARE AT AN INCREASED RISK OF DEATH COMPARED TO PLACEBO. FAZACLO (clozapine, USP) IS NOT APPROVED FOR THE TREATMENT OF PATIENTS WITH DEMENTIA - RELATED PSYCHOSIS. (SEE BOXED WARNING.) AGRANULOCYTOSIS BECAUSE OF THE SIG…
Desflurane	0.003166	Approved	Label 1			WARNINGS Perioperative Hyperkalemia Use of inhaled anesthetic agents has been associated with rare increases in serum potassium levels that have resulted in cardiac arrhythmias and death in pediatric patients during the postoperative period. Patients with latent as well as neuromuscular disease, particularly Duchenne muscular dystrophy, appear to be most vulnerable. Concomitant use of succinylcho…
Desflurane	0.003166	Approved	Label 4			Warnings Perioperative Hyperkalemia Use of inhaled anesthetic agents has been associated with rare increases in serum potassium levels that have resulted in cardiac arrhythmias and death in pediatric patients during the postoperative period. Patients with latent as well as overt neuromuscular disease, particularly Duchenne muscular dystrophy, appear to be most vulnerable. Concomitant use of succi…		Adverse reactions Maintenance or Recovery ADULT AND INTUBATED PEDIATRIC PATIENTS (N=687): Body as a Whole Headache Cardiovascular Bradycardia, hypertension, nodal arrhythmia, tachycardia Digestive Nausea 27%, vomiting 16% Nervous system Increased salivation Respiratory Apnea*, breathholding, cough increased*, laryngospasm*, pharyngitis Special Senses Conuunctivitis and (conjunctival hyperemia) Fr…
Mitoxantrone	0.002337	Approved	Label 1		CONTRAINDICATIONS MITOXANTRONE INJECTION (mitoxantrone hydrochloride) is contraindicated in patients who have hypersensitivity to MITOXANTRONE INJECTION or any of its components, or have demonstrated prior hypersensitivity to anthracyclines. MITOXANTRONE HYDROCHLORIDE is not indicated for intrathecal injection. There have been reports of neuropathy, including paralysis and bowel and bladder dysfu…	WARNINGS Mitoxantrone is an active cytotoxic drug which should be used by clinicians familiar with the use of antineoplastic agents, and having the facilities for regular monitoring of clinical, hematological and biochemical parameters during and after treatment. Mitoxantrone Injection should be given slowly into a freely flowing intravenous infusion. It must never be given subcutaneously, intram…	PRECAUTIONS Full blood counts, including platelets, should be undertaken serially during a course of treatment and in the event that signs and symptoms of infection develop. Dosage adjustments may be necessary based on these counts [see DOSAGE AND ADMINISTRATION section]. Liver function tests should also be performed prior to each course of therapy. MITOXANTRONE INJECTION therapy in patients with…	ADVERSE REACTIONS Some degree of leukopenia is to be expected following recommended doses of MITOXANTRONE INJECTION. With dosing every 21 days, suppression of WBC counts below l000/mm3 is infrequent; leukopenia is usually transient, reaching its nadir at about 10 days after dosing, with recovery usually occurring by the 21st day. Acute Myeloid Leukemia (AML), acute leukemia and Myelodysplastic Sy…
Mitoxantrone	0.002337	Approved	Label 2	Box warning Serious Warnings and Precautions Â· Mitoxantrone is an active cytotoxic drug which should be used by clinicians familiar with the use of antineoplastic agents, and having the facilities for regular monitoring of clinical, hematological and biological parameters during and after treatment. Â· Mitoxantrone Injection, USP should be given slowly into a freely flowing intravenous infusion.…				ADVERSE REACTIONS Adverse Drug Reaction Overview The most commonly encountered side effects are nausea and vomiting, although in the majority of cases, these are mild (WHO Grade 1) and transient. Alopecia may occur, but is most frequently of minimal severity and reversible on cessation of therapy. Some degree of leukopenia is to be expected following recommended doses of mitoxantrone. With dosing…
Mitoxantrone	0.002337	Approved	Label 5	box WARNING Mitoxantrone Injection USP should be administered under the supervision of a physician experienced in the use of cytotoxic chemotherapy agents. Mitoxantrone should be given slowly into a freely flowing intravenous infusion. It must never be given subcutaneously, intramuscularly, or intra-arterially. Severe local tissue damage may occur it there is extravasation during administration. …		WARNINGS WHEN MITOXANTRONE IS USED IN HIGH DOSES (>14 mg/m2/d x 3 days) SUCH AS INDICATED FOR THE TREATMENT OF LEUKEMIA, SEVERE MYELOSUPPRESSION WILL OCCUR. THEREFORE, IT IS RECOMMENDED THAT MITOXANTRONE BE ADMINISTERED ONLY BY PHYSICIANS EXPERIENCED IN THE CHEMOTHERAPY OF THIS DISEASE. LABORATORY AND SUPPORTIVE SERVICES MUST BE AVAILABLE FOR HEMATOLOGIC AND CHEMISTRY MONITORING AND ADJUNCTIVE TH…		ADVERSE REACTIONS Leukemia Mitoxantrone has been studied in approximately 600 patients with ANLL. Table 2 represents the adverse reaction experience in the large U.S. comparative study of mitoxantrone + cytarabine vs daunorubicin + cytarabine. Experience in the large international study was similar. A much wider experience in a variety of other tumor types revealed no additional important reactio…
Clonazepam	0.002291	Approved	Label 1			WARNINGS Use in Pregnancy: Reports indicate an association between the use of anticonvulsant drugs and an elevated incidence of birth defects in children born to epileptic women taking such medication during pregnancy. The incidence of congenital malformations in the general population is regarded to be approximately 2%; in children of treated epileptic women this incidence may be increased two t…	PRECAUTIONS Co-administration of clonazepam with other anticonvulsants may be considered, however this may result in an increase in central depressant adverse effects. In addition, the dosage adjustment of other anticonvulsants may be necessary to obtain the optimal effect. In order to maintain seizure control, when clonazepam is used to replace other anticonvulsant therapy, the dosage of clonaze…	ADVERSE REACTIONS The most frequently occurring adverse reactions of clonazepam are referable to CNS depression. Studies to date have shown that drowsiness has occurred in approximately 50% of patients and ataxia in approximately 30%. However in most cases these effects are transitory and appear during the first few weeks of treatment. Behaviour problems have been noted in approximately 25% of pa…
Clonazepam	0.002291	Approved	Label 2					ADVERSE REACTIONS The most frequently reported adverse reactions to CLONAPAM (clonazepam) are referable to CNS depression. Drowsiness occurred in approximately 50 % of patients and ataxia in approximately 30 %. In some cases, these side effects diminish with time. Behavioral problems have been reported in approximately 25 % of patients and increased salivation in 7%. Other adverse reactions are: …
Clonazepam	0.002291	Approved	Label 3					ADVERSE REACTIONS Adverse Drug Reaction Overview Most Frequent Adverse Reactions: The most frequently occurring adverse reactions of RIVOTRIL (clonazepam) are referable to CNS depression. Experience to date has shown that drowsiness has occurred in approximately 50% of patients and ataxia in approximately 30%. In some cases, these may diminish with time. Behaviour problems have been noted in appr…
Clomipramine	0.002103	Approved	Label 3	Box warning Suicidality and Antidepressant Drugs Antidepressants increased the risk compared to placebo of suicidal thinking and behavior (suicidality) in children, adolescents, and young adults in short-term studies of major depressive disorder (MDD) and other psychiatric disorders. Anyone considering the use of clomipramine hydrochloride or any other antidepressant in a child, adolescent, or yo…		WARNINGS Clinical Worsening and Suicide Risk Patients with major depressive disorder (MDD), both adult and pediatric, may experience worsening of their depression and/or the emergence of suicidal ideation and behavior (suicidality) or unusual changes in behavior, whether or not they are taking antidepressant medications, and this risk may persist until significant remission occurs. Suicide is a k…		ADVERSE REACTIONS Commonly Observed The most commonly observed adverse events associated with the use of Anafranil and not seen at an equivalent incidence among placebo-treated patients were gastrointestinal complaints, including dry mouth, constipation, nausea, dyspepsia, and anorexia; nervous system complaints, including somnolence, tremor, dizziness, nervousness, and myoclonus; genitourinary c…
Balsalazide	0.002094	Approved	Label 1			5 WARNINGS AND PRECAUTIONS 5.1 Exacerbations of Ulcerative Colitis In the adult clinical trials, 3 out of 259 patients reported exacerbation of the symptoms of ulcerative colitis. In the pediatric clinical trials, 4 out of 68 patients reported exacerbation of the symptoms of ulcerative colitis. Observe patients closely for worsening of these symptoms while on treatment. 5.2 Pyloric Stenosis Patie…		6 ADVERSE REACTIONS 6.1 Clinical Studies Experience Because clinical studies are conducted under widely varying conditions, adverse reaction rates observed in the clinical studies of a drug cannot be directly compared to rates in the clinical studies of another drug and may not reflect the rates observed in practice. Adult Ulcerative Colitis During clinical development, 259 adult patients with ac…
Ranitidine	0.00182	Approved	Label 1			WARNINGS Gastric Carcinoma Treatment with a histamine H2-antagonist may mask symptoms associated with carcinoma of the stomach and, therefore, may delay diagnosis of that condition. Accordingly, patients should be advised to consult a physician if they have difficulty swallowing or persistent abdominal discomfort, or if symptoms get worse or persist for more than 2 weeks. Use in Patient with a Hi…		ADVERSE REACTIONS In clinical trials with ranitidine, the most frequently reported adverse events included: headache (4%), nausea and vomiting (3%), and diarrhea (2%). There was no statistical difference in reported events between Ranitidine and placebo treated groups. The following adverse reactions have been reported as events in clinical trials, in post-marketing surveillance, or in the routin…
Ranitidine	0.00182	Approved	Label 3					ADVERSE REACTIONS The following have been reported as events in clinical trials or in the routine management of patients treated with ZANTAC. The relationship to therapy with ZANTAC has been unclear in many cases. Headache, sometimes severe, seems to be related to administration of ZANTAC. Central Nervous System: Rarely, malaise, dizziness, somnolence, insomnia, and vertigo. Rare cases of reversi…
Troglitazone	0.001816	Problematic	Label 1	Box warning WARNINGS: Hepatotoxicity Severe idiosyncratic hepatocellular injury has been reported during marketed use (see ADVERSE REACTIONS). The hepatic injury is usually reversible, but very rare cases of hepatic failure, leading to death or liver transplant, have been reported. During all clinical studies in North America, a total of 48 of 2510 (1.9%) Rezulin-treated patients and 3 of 475 (0.…			PRECAUTIONS General Because of its mechanism of action, Rezulin is active only in the presence of insulin. Therefore, Rezulin should not be used in type I diabetes or for the treatment of diabetic keto-acidosis. Hypoglycemia: Patients receiving Rezulin in combination with insulin or oral hypoglycemic agents may be at risk for hypoglycemia and a reduction in the dose of the concomitant agent may b…	ADVERSE REACTIONS Two patients in the clinical studies developed reversible jaundice; one of these patients had a liver biopsy which was consistent with an idiosyncratic drug reaction. An additional patient had a liver biopsy which was also consistent with an idiosyncratic drug reaction. Symptoms that are associated with hepatic dysfunction or hepatitis have been reported, including: nausea, vomi…
Cimetidine	0.0018	Approved	Label 1				PRECAUTIONS General Symptomatic response to cimetidine therapy does not preclude the presence of a gastric malignancy. There have been rare reports of transient healing of gastric ulcers despite subsequently documented malignancy. Reversible confusional states (seeADVERSE REACTIONS) have been observed on occasion, predominantly, but not exclusively, in severely ill patients. Advancing age (50 or …	ADVERSE REACTIONS Adverse effects reported in patients taking cimetidine are described below by body system. Incidence figures of 1 in 100 and greater are generally derived from controlled clinical studies. Gastrointestinal Diarrhea (usually mild) has been reported in approximately 1 in 100 patients. CNS Headaches, ranging from mild to severe, have been reported in 3.5% of 924 patients taking 160…
Cimetidine	0.0018	Approved	Label 6					ADVERSE REACTIONS Adverse effects reported in patients taking cimetidine are described below by body system. Incidence figures of 1 in 100 and greater are generally derived from controlled clinical studies. Gastrointestinal Diarrhea (usually mild) has been reported in approximately 1 in 100 patients. CNS Headaches, ranging from mild to severe, have been reported in 3.5% of 924 patients taking 160…
Sulindac	0.001719	Approved	Label 1	box warning Cardiovascular Risk NSAIDs may cause an increased risk of serious cardiovascular thrombotic events, myocardial infarction, and stroke, which can be fatal. This risk may increase with duration of use. Patients with cardiovascular disease or risk factors for cardiovascular disease may be at greater risk. (See WARNINGS.) SULINDAC is contraindicated for the treatment of peri-operative pai…		WARNINGS CARDIOVASCULAR EFFECTS Cardiovascular Thrombotic Events Clinical trials of several COX-2 selective and nonselective NSAIDs of up to three years duration have shown an increased risk of serious cardiovascular (CV) thrombotic events, myocardial infarction, and stroke, which can be fatal. All NSAIDs, both COX-2 selective and nonselective, may have a similar risk. Patients with known CV dise…	PRECAUTIONS General Sulindac cannot be expected to substitute for corticosteroids or to treat corticosteroid insufficiency. Abrupt discontinuation of corticosteroids may lead to disease exacerbation. Patients on prolonged corticosteroid therapy should have their therapy tapered slowly if a decision is made to discontinue corticosteroids. The pharmacological activity of sulindac in reducing fever …	ADVERSE REACTIONS The following adverse reactions were reported in clinical trials or have been reported since the drug was marketed. The probability exists of a causal relationship between sulindac and these adverse reactions. The adverse reactions which have been observed in clinical trials encompass observations in 1,865 patients, including 232 observed for at least 48 weeks. Incidence Greater…
Fexofenadine	0.001532	Approved	Label 2					ADVERSE REACTIONS Seasonal Allergic Rhinitis: Adults: In placebo-controlled seasonal allergic rhinitis clinical trials in patients 12 years of age and older, which included 2461 patients receiving fexofenadine hydrochloride capsules at doses of 20 mg to 240 mg twice daily, adverse events were similar in fexofenadine hydrochloride and placebo-treated patients. All adverse events that were reported…
Midazolam	0.00151	Approved	Label 1	BOX WARNING Midazolam HCl syrup has been associated with respiratory depression and respiratory arrest, especially when used for sedation in noncritical care settings. Midazolam HCl syrup has been associated with reports of respiratory depression, airway obstruction, desaturation, hypoxia, and apnea, most often when used concomitantly with other central nervous system depressants (eg, opioids). M…		WARNINGS Serious respiratory adverse events have occurred after administration of oral midazolam, most often when midazolam was used in combination with other central nervous system depressants. These adverse events have included respiratory depression, airway obstruction, oxygen desaturation, apnea, and rarely, respiratory and/or cardiac arrest (seeBOX WARNING). When oral midazolam is administer…	PRECAUTIONS Use With Other CNS Depressants The efficacy and safety of midazolam in clinical use are functions of the dose administered, the clinical status of the individual patient, and the use of concomitant medications capable of depressing the CNS. Anticipated effects may range from mild sedation to deep levels of sedation with a potential loss of protective reflexes, particularly when coadmi…	ADVERSE REACTIONS The distribution of adverse events occurring in patients evaluated in a randomized, double-blind, parallel-group trial are presented in Tables 5 and 6 by body system in order of decreasing frequency: for the premedication period (eg, sedation period prior to induction of anesthesia) alone, see Table 5; for over the entire monitoring period including premedication, anesthesia and…
Nortriptyline	0.001485	Approved	Label 1			WARNINGS Cardiovascular: patients with preexisting cardiovascular disease may be especially sensitive to nortriptyline. Hypertensive episodes have occurred during surgery in patients receiving tricyclic antidepressants, and the drugs should be discontinued several days prior to selective surgery. Patients should be closely monitored since nortriptyline tends to produce sinustachycardia and to pro…		ADVERSE REACTIONS Minor adverse reactions associated with the use of nortriptyline generally reflects the drugs' anticholinergic and CNS activities. Tolerance usually develops to sedative and anticholinergic effects and to postural hypotension; therefore, these adverse reactions can be minimized by starting therapy with low doses and titrating dosage gradually upwards. 1. Anticholinergic Effects:…
Nortriptyline	0.001485	Approved	Label 3			WARNINGS Clinical Worsening and Suicide Risk The pooled analyses of placebo-controlled trials in children and adolescents with MDD, obsessive compulsive disorder (OCD), or other psychiatric disorders included a total of 24 short-term trials of 9 antidepressant drugs in over 4400 patients. The pooled analyses of placebo-controlled trials in adults with MDD or other psychiatric disorders included a…	PRECAUTIONS INFORMATION FOR PATIENTS Prescribers or other health professionals should inform patients, their families, and their caregivers about the benefits and risks associated with treatment with nortriptyline hydrochloride capsules and should counsel them in its appropriate use. A patient Medication Guide aboutAntidepressant Medicines, Depression and other Serious Mental Illnesses, and Suici…	ADVERSE REACTIONS Note - Included in the following list are a few adverse reactions that have not been reported with this specific drug. However, the pharmacologic similarities among the tricyclic antidepressant drugs require that each of the reactions be considered when nortriptyline is administered. Cardiovascular - Hypotension, hypertension, tachycardia, palpitation, myocardial infarction, arr…
Nortriptyline	0.001485	Approved	Label 4	Box warning Suicidality in Children and Adolescents Antidepressants increased the risk of suicidal thinking and behavior (suicidality) in short-term studies in children and adolescents with Major Depressive Disorder (MDD) and other psychiatric disorders. Anyone considering the use of nortriptyline hydrochloride or any other antidepressant in a child or adolescent must balance this risk with the c…		WARNINGS Clinical Worsening and Suicide Risk Patients with major depressive disorder (MDD), both adult and pediatric, may experience worsening of their depression and/or the emergence of suicidal ideation and behavior (suicidality) or unusual changes in behavior, whether or not they are taking antidepres- sant medications, and this risk may persist until significant remission occurs. There has be…
Nortriptyline	0.001485	Approved	Label 5	box warning Suicidality and Antidepressant Drugs Antidepressants increased the risk compared to placebo of suicidal thinking and behavior (suicidality) in children, adolescents, and young adults in short term studies of major depressive disorder (MDD) and other psychiatric disorders. Anyone considering the use of nortriptyline hydrochloride or any other antidepressant in a child, adolescent or yo…		WARNINGS Clinical Worsening and Suicide Risk Patients with major depressive disorder (MDD), both adult and pediatric, may experience worsening of their depression and/or the emergence of suicidal ideation and behavior (suicidality) or unusual changes in behavior, whether or not they are taking antidepressant medications, and this risk may persist until significant remission occurs. Suicide is a k…		ADVERSE REACTIONS Note: Included in the following list are a few adverse reactions that have not been reported with this specific drug. However, the pharmacologic similarities among the tricyclic antidepressant drugs require that each of the reactions be considered when nortriptyline is administered. Cardiovascular - Hypotension, hypertension, tachycardia, palpitation, myocardial infarction, arrh…
Lorazepam	0.001464	Approved	Label 1			Warnings Lorazepam is not recommended for use in patients with a primary depressive disorder of psychosis. As with all patients on CNS-acting drugs, patients receiving lorazepam should be warned not to operate dangerous machinery or motor vehicles and that their tolerance for alcohol and other CNS depressants will be diminished.	Precautions In patients with depression accompanying anxiety, a possibility for suicide should be borne in mind. For elderly or debilitated patients, the initial daily dosage should not exceed 2 mg in order to avoid oversedation. Lorazepam dosage should be terminated gradually, since abrupt withdrawal of any antianxiety agent may result in symptoms similar to those for which patients are being tr…	Adverse Reactions Adverse reactions, if they occur, are usually observed at the beginning of therapy and generally disappear on continued medication or upon decreasing the dose. In a sample of about 3,500 anxious patients, the most frequent adverse reaction to lorazepam is sedation (15.9%), followed by dizziness (6.9%), weakness (4.2%), and unsteadiness (3.4%). Less frequent adverse reactions are…
Lorazepam	0.001464	Approved	Label 3			WARNINGS Pre-existing depression may emerge or worsen during use of benzodiazepines including lorazepam. Lorazepam is not recommended for use in patients with a primary depressive disorder or psychosis. Use of benzodiazepines, including lorazepam, both used alone and in combination with other CNS depressants, may lead to potentially fatal respiratory depression (see PRECAUTIONS: Clinically Signif…	PRECAUTIONS In patients with depression, a possibility for suicide should be borne in mind; benzodiazepines should not be used in such patients without adequate anti-depressant therapy. Lorazepam should be used with caution in patients with compromised respiratory function (e.g. COPD, sleep apnea syndrome). Elderly or debilitated patients may be more susceptible to the sedative effects of lorazep…	ADVERSE REACTIONS Most adverse reactions to benzodiazepines, including CNS effects and respiratory depression, are dose dependent, with more severe effects occurring with high doses. In a sample of about 3500 patients treated for anxiety, the most frequent adverse reaction to lorazepam was sedation (15.9%), followed by dizziness (6.9%), weakness (4.2%), and unsteadiness (3.4%). The incidence of s…
Lorazepam	0.001464	Approved	Label 8		CONTRAINDICATIONS Lorazepam injection is contraindicated in patients with a known sensitivity to benzodiazepines or its vehicle (polyethylene glycol, propylene glycol, and benzyl alcohol), in patients with acute narrow-angle glaucoma, or in patients with sleep apnea syndrome. It is also contraindicated in patients with severe respiratory insufficiency, except in those patients requiring relief of…	WARNINGS Use in Status Epilepticus Management of Status Epilepticus Status epilepticus is a potentially life-threatening condition associated with a high risk of permanent neurological impairment, if inadequately treated. The treatment of status, however, requires far more than the administration of an anticonvulsant agent. It involves observation and management of all parameters critical to main…		ADVERSE REACTIONS Status Epilepticus The most important adverse clinical event caused by the use of Lorazepam Injection is respiratory depression (see WARNINGS). The adverse clinical events most commonly observed with the use of Lorazepam Injection in clinical trials evaluating its use in status epilepticus were hypotension, somnolence, and respiratory failure. Incidence in Controlled Clinical Tr…
Bimatoprost	0.001285	Approved	Label 1			WARNINGS LUMIGAN (bimatoprost ophthalmic solution) 0.03% has been reported to cause changes to pigmented tissues. These reports include increased pigmentation and growth of eyelashes and increased pigmentation of the iris and periorbital tissue (eyelid). These changes may be permanent. LUMIGAN may gradually change eye color, increasing the amount of brown pigment in the iris by increasing the num…	PRECAUTIONS General: There have been reports of bacterial keratitis associated with the use of multiple-dose containers of topical ophthalmic products. These containers had been inadvertently contaminated by patients who, in most cases, had a concurrent corneal disease or a disruption of the ocular epithelial surface (see Information for Patients). Patients may slowly develop increased brown pigm…	ADVERSE REACTIONS In clinical trials, the most frequent events associated with the use of LUMIGAN (bimatoprost ophthalmic solution) 0.03% occurring in approximately 15% to 45% of patients, in descending order of incidence, included conjunctival hyperemia, growth of eyelashes, and ocular pruritus. Approximately 3% of patients discontinued therapy due to conjunctival hyperemia. Ocular adverse event…
Bimatoprost	0.001285	Approved	Label 4			5 WARNINGS AND PRECAUTIONS 5.1 Pigmentation Bimatoprost ophthalmic solution has been reported to cause changes to pigmented tissues. The most frequently reported changes have been increased pigmentation of the iris, periorbital tissue (eyelid) and eyelashes. Pigmentation is expected to increase as long as bimatoprost is administered. The pigmentation change is due to increased melanin content in …		6 ADVERSE REACTIONS 6.1 Clinical Studies Experience Because clinical studies are conducted under widely varying conditions, adverse reaction rates observed in the clinical studies of a drug cannot be directly compared to rates in the clinical studies of another drug and may not reflect the rates observed in practice. In clinical studies with bimatoprost ophthalmic solutions (0.01% or 0.03%) the m…
Ramelteon	0.001266	Problematic	Label 1			5 WARNINGS AND PRECAUTIONS 5.1 Â Â Â Â Severe Anaphylactic and Anaphylactoid Reactions Rare cases of angioedema involving the tongue, glottis or larynx have been reported in patients after taking the first or subsequent doses of ROZEREM.Â Some patients have had additional symptoms such as dyspnea, throat closing, or nausea and vomiting that suggest anaphylaxis.Â Some patients have required medica…
Ramelteon	0.001266	Problematic	Label 2				precautions A variety of cognitive and behavior changes have been reported to occur in association with the use of hypnotics. In primarily depressed patients, worsening of depression, including suicidal ideation, has been reported in association with the use of hypnotics.	ADVERSE REACTIONS Overview The data described in this section reflect exposure to ROZEREM in 4251 subjects, including 346 exposed for 6 months or longer, and 473 subjects for one year. Adverse Reactions Resulting in Discontinuation of Treatment Five percent of the 3594 individual subjects exposed to ROZEREM in clinical studies discontinued treatment owing to an adverse event, compared with 2% of …
Zolmitriptan	0.001252	Approved	Label 2		CONTRAINDICATIONS ZOMIG should not be given to patients with ischemic heart disease (angina pectoris, history of myocardial infarction, or documented silent ischemia) or to patients who have symptoms or findings consistent with ischemic heart disease, coronary artery vasospasm, including Prinzmetal's variant angina, or other significant underlying cardiovascular disease (see WARNINGS). Because ZO…	WARNINGS ZOMIG should only be used where a clear diagnosis of migraine has been established. Risk of Myocardial Ischemia and/or Infarction and Other Adverse Cardiac Events: ZOMIG should not be given to patients with documented ischemic or vasospastic coronary artery disease (see CONTRAINDICATIONS). It is strongly recommended that zolmitriptan not be given to patients in whom unrecognized coronary…
Zolmitriptan	0.001252	Approved	Label 3					ADVERSE REACTIONS Serious cardiac events, including myocardial infarction, have occurred following the use of ZOMIG Tablets. These events are extremely rare and most have been reported in patients with risk factors predictive of CAD. Events reported, in association with drugs of this class, have included coronary artery vasospasm, transient myocardial ischemia, myocardial infarction, ventricular …
Zolmitriptan	0.001252	Approved	Label 7			5 WARNINGS AND PRECAUTIONS 5.1 Risk of Myocardial Ischemia and/or Infarction and Other Adverse Cardiac Events Cardiac Events and Fatalities with 5-HT1 Agonists Serious adverse cardiac events, including acute myocardial infarction, have been reported within a few hours following administration of zolmitriptan. Life-threatening disturbances of cardiac rhythm, and death have been reported within a f…
Nitrazepam	0.001235	Approved	Label 1			warnings General: Benzodiazepines should be used with extreme caution in patients with a history of substance or alcohol abuse. The smallest possible effective dose should be prescribed for elderly patients. Inappropriate, heavy sedation in the elderly, may result in accidental events/falls. The failure of insomnia to remit after 7-10 days of treatment may indicate the presence of a primary psych…		ADVERSE REACTIONS The most common adverse reactions are fatigue, dizziness, lightheadedness, drowsiness, lethargy, mental confusion, staggering, ataxia and falling. These phenomena occur predominantly at the start of therapy and usually disappear with repeated administration. Depressed dreaming and nightmares have also been reported. Sedative effects can often be decreased by a reduction in dosag…
Clopidogrel	0.001196	Approved	Label 1	box warning DIMINISHED EFFECTIVENESS IN POOR METABOLIZERS See full prescribing information for complete boxed warning. Effectiveness of Plavix depends on activation to an active metabolite by the cytochrome P450 (CYP) system, principally CYP2C19. (5.1) Poor metabolizers treated with Plavix at recommended doses exhibit higher cardiovascular event rates following acute coronary syndrome (ACS) or pe…		5 WARNINGS AND PRECAUTIONS 5.1 Diminished Antiplatelet Activity Due to Impaired CYP2C19 Function âClopidogrel is a prodrug. Inhibition of platelet aggregation by clopidogrel is due to an active metabolite. The metabolism of clopidogrel to its active metabolite can be impaired by genetic variations in CYP2C19 [see Boxed Warning] and by concomitant medications that interfere with CYP2C19. Avoid c…		6 ADVERSE REACTIONS The following serious adverse reactions are discussed below and elsewhere in the labeling: Bleeding [see Warnings and Precautions (5.2)] Thrombotic thrombocytopenic purpura [see Warnings and Precautions (5.5)] 6.1 Clinical Studies Experience Because clinical trials are conducted under widely varying conditions and durations of follow up, adverse reaction rates observed in the …
Clopidogrel	0.001196	Approved	Label 4					ADVERSE REACTIONS PLAVIX has been evaluated for safety in more than 17,500 patients, including over 9,000 patients treated for 1 year or more. The overall tolerability of PLAVIX in CAPRIE was similar to that of aspirin regardless of age, gender and race, with an approximately equal incidence (13%) of patients withdrawing from treatment because of adverse reactions. The clinically important advers…
Amsacrine	0.001132	Approved	Label 1			WARNINGS 1. AMSA PD is a potent bone marrow suppressant. In some patients prolonged bone marrow aplasia may occur, necessitating intensive supportive therapy. Patients receiving AMSA PD must be under close medical supervision by physicians skilled in cancer chemotherapy. During induction therapy, leukocyte and platelet count determinations are mandatory and should be performed frequently especial…	PRECAUTIONS 1. Like other cytotoxic drugs, AMSA PD may induce hyperuricemia secondary to rapid lysis of neoplastic cells. Careful monitoring of the patient's blood uric acid level should be performed. Consideration may be given to reducing uric acid levels prophylatically, prior to or concurrent with AMSA PD treatment.	ADVERSE REACTIONS The major toxicities associated with AMSA PD have been myelosuppression and mucositis. AMSA PD is a potent myelosuppressive drug and pancytopenia usually persists for about three weeks after administration. Hemorrhage may occur during this period and severe or life-threatening infections may be experienced. Pyrexia, apparently unrelated to sepsis, has been reported. Other target…
Nebivolol	0.001043	Approved	Label 1			5 warnings and precautions 5.1 Abrupt Cessation of Therapy Do not abruptly discontinue BYSTOLIC therapy in patients with coronary artery disease. Severe exacerbation of angina, myocardial infarction and ventricular arrhythmias have been reported in patients with coronary artery disease following the abrupt discontinuation of therapy with Ã-blockers. Myocardial infarction and ventricular arrhythm…		6 ADVERSE REACTIONS 6.1 Clinical Studies Experience BYSTOLIC has been evaluated for safety in patients with hypertension and in patients with heart failure. The observed adverse reaction profile was consistent with the pharmacology of the drug and the health status of the patients in the clinical trials. Adverse reactions reported for each of these patient populations are provided below. Excluded…
Losartan	0.000997	Approved	Label 2	BOXED WARNING When used in pregnancy during the second and third trimesters, drugs that act directly on the renin-angiotensin system can cause injury and even death to the developing fetus. When pregnancy is detected, COZAAR should be discontinued as soon as possible. SeeWARNINGS, Fetal/Neonatal Morbidity and Mortality.		WARNINGS Fetal/Neonatal Morbidity and Mortality Drugs that act directly on the renin-angiotensin system can cause fetal and neonatal morbidity and death when administered to pregnant women. Several dozen cases have been reported in the world literature in patients who were taking angiotensin converting enzyme inhibitors. When pregnancy is detected, COZAAR should be discontinued as soon as possibl…		ADVERSE REACTIONS Hypertension COZAAR has been evaluated for safety in more than 3300 adult patients treated for essential hypertension and 4058 patients/subjects overall. Over 1200 patients were treated for over 6 months and more than 800 for over one year. In general, treatment with COZAAR was well-tolerated. The overall incidence of adverse experiences reported with COZAAR was similar to place…
Losartan	0.000997	Approved	Label 3					Adverse reactions The following potentially serious adverse reactions have been reported rarely with losartan in controlled clinical trials: syncope, hypotension. In these controlled clinical trials for essential hypertension, dizziness was the only adverse experience, occurring in more than 1% of cases, that was reported as drug-related, and that occurred at a greater incidence in losartan - tre…
Desloratadine	0.000861	Approved	Label 1	Box warning Serious Warnings and Precautions In the case of severe hepatic or renal insufficiency, use with caution.				ADVERSE REACTIONS Adverse Drug Reaction Overview No clinically relevant drug-related adverse effects including cardiovascular effects were observed with AERIUS in clinical trials. Very rare cases of hypersensitivity reactions including anaphylaxis and rash have been reported during the marketing of desloratadine. In addition, cases of tachycardia, palpitations, psychomotor hyperactivity, seizures…
Desloratadine	0.000861	Approved	Label 2				PRECAUTIONS Carcinogenesis, Mutagenesis, Impairment of Fertility: The carcinogenic potential of desloratadine was assessed using a loratadine study in rats and a desloratadine study in mice. In a 2-year study in rats, loratadine was administered in the diet at doses up to 25 mg/kg/day (estimated desloratadine and desloratadine metabolite exposures were approximately 30 times the AUC in humans at …	ADVERSE REACTIONS Adults and Adolescents Allergic Rhinitis: In multiple-dose placebo-controlled trials, 2,834 patients ages 12 years or older received CLARINEX Tablets at doses of 2.5 mg to 20 mg daily, of whom 1,655 patients received the recommended daily dose of 5 mg. In patients receiving 5 mg daily, the rate of adverse events was similar between CLARINEX and placebo-treated patients. The perc…
Quinidine	0.000854	Approved	Label 1		CONTRAINDICATIONS Quinidine is contraindicated in patients who are known to be allergic to it, or who have developed thrombocytopenic purpura during prior therapy with quinidine or quinine. In the absence of a functioning artificial pacemaker, quinidine is also contraindicated in any patient whose cardiac rhythm is dependent upon a junctional or idioventricular pacemaker, including patients in co…	WARNINGS Mortality In many trials of antiarrhythmic therapy for non-life-threatening arrhythmias, active antiarrhythmic therapy has resulted in increased mortality; the risk of active therapy is probably greatest in patients with structural heart disease. In the case of quinidine used to prevent or defer recurrence of atrial flutter/fibrillation, the best available data come from a meta-analysis …	PRECAUTIONS Heart Block In patients without implanted pacemakers who are at high risk of complete atrioventricular block (e.g., those with digitalis intoxication, second degree atrioventricular block, or severe intraventricular conduction defects), quinidine should be used only with caution.	ADVERSE REACTIONS Quinidine preparations have been used for many years, but there are only sparse data from which to estimate the incidence of various adverse reactions. The adverse reactions most frequently reported have consistently been gastrointestinal, including diarrhea, nausea, vomiting, and heartburn/esophagitis. In the reported study that was closest in character to the predominant appro…
Quinidine	0.000854	Approved	Label 2			WARNINGS Mortality: In many trials of antiarrhythmic therapy for non-life-threatening arrhythmias, active antiarrhythmic therapy has resulted in increased mortality; the risk of active therapy is probably greatest in patients with structural heart disease. In the case of quinidine used to prevent or defer recurrence of atrial flutter/fibrillation, the best available data come from a meta-analysis…	PRECAUTIONS Heart block In patients without implanted pacemakers who are at high risk of complete atrioventricular block (e.g., those with digitalis intoxication, second degree atrioventricular block, or severe intraventricular conduction defects), quinidine should be used only with caution. Thrombocytopenia Quinidine should be discontinued in case of any signs or symptoms of thrombocytopenia (se…	ADVERSE REACTIONS Quinidine preparations have been used for many years, but there are only sparse data from which to estimate the incidence of various adverse reactions. The adverse reactions most frequently reported have consistently been gastrointestinal, including diarrhea, nausea, vomiting, and heartburn/esophagitis. In the reported study that was closest in character to the predominant appro…
Glipizide	0.000812	Approved	Label 1			WARNINGS SPECIAL WARNING ON INCREASED RISK OF CARDIOVASCULAR MORTALITY: The administration of oral hypoglycemic drugs has been reported to be associated with increased cardiovascular mortality as compared to treatment with diet alone or diet plus insulin. This warning is based on the study conducted by the University Group Diabetes Program (UGDP), along-term prospective clinical trial designed to…		ADVERSE REACTIONS In U.S. and foreign controlled studies, the frequency of serious adverse reactions reported was very low. Of 702 patients, 11.8% reported adverse reactions and in only 1.5% was glipizide discontinued. Hypoglycemia: See PRECAUTIONS and OVERDOSAGE sections. Gastrointestinal: Gastrointestinal disturbances are the most common reactions. Gastrointestinal complaints were reported with…
Flurazepam	0.000753	Approved	Label 1			WARNINGS General: Benzodiazepines should be used with extreme caution in patients with a history of substance or alcohol abuse. The smallest possible effective dose should be prescribed for elderly patients. Inappropriate, heavy sedation in the elderly, may result in accidental events/falls. The failure of insomnia to remit after 7-10 days of treatment may indicate the presence of a primary psych…		ADVERSE EFFECTS The most common adverse reactions reported with Dalmane (flurazepam hydrochloride) are dizziness, drowsiness, lightheadedness, and ataxia. These adverse effects are particularly common in elderly and debilitated patients. (See PRECAUTIONS) Severe sedation, lethargy, disorientation, and coma, probably indicative of drug intolerance or overdosage, have been reported. Isolated instan…
Flurazepam	0.000753	Approved	Label 3			WARNINGS Because sleep disturbances may be the presenting manifestation of a physical and/or psychiatric disorder, symptomatic treatment of insomnia should be initiated only after a careful evaluation of the patient. The failure of insomnia to remitÂ after 7 to 10 days of treatment may indicate the presence of a primary psychiatric and/or medical illness that should be evaluated. Worsening of ins…	PRECAUTIONS Since the risk of the development of oversedation, dizziness, confusion and/or ataxia increases substantially with larger doses in elderly and debilitated patients, it is recommended that in such patients the dosage be limited to 15 mg. If flurazepam hydrochloride is to be combined with other drugs having known hypnotic properties or CNS-depressant effects, due consideration should be…	ADVERSE REACTIONS Dizziness, drowsiness, light-headedness, staggering, ataxia and falling have occurred, particularly in elderly or debilitated persons. Severe sedation, lethargy, disorientation and coma, probably indicative of drug intolerance or overdosage, have been reported. Also reported were headache, heartburn, upset stomach, nausea, vomiting, diarrhea, constipation, gastrointestinal pain,…
Aminoglutethimide	0.00072	Approved	Label 1			WARNINGS Cytadren may cause adrenocortical hypofunction, especially under conditions of stress, such as surgery, trauma, or acute illness. Patients should be carefully monitored and given hydrocortisone and mineralocorticoid supplements as indicated. Dexamethasone should not be used. (See PRECAUTIONS, Drug Interactions.) Cytadren also may suppress aldosterone production by the adrenal cortex and …	PRECAUTIONS General This drug should be administered only by physicians familiar with its use and hazards. Therapy should be initiated in a hospital. (See DOSAGE AND ADMINISTRATION.) Information for Patients Patients should be warned that drowsiness may occur and that they should not drive, operate potentially dangerous machinery, or engage in other activities that may become hazardous because of…	ADVERSE REACTIONS Untoward effects have been reported in about 2 out of 3 patients with Cushing's syndrome who were treated for 4 or more weeks with Cytadren as the only adrenocortical suppressant. The most frequent and reversible side effects were drowsiness (approximately 1 in 3 patients), morbilliform skin rash (1 in 6 patients), nausea and anorexia (each approximately 1 in 8 patients), and di…
Triazolam	0.000716	Problematic	Label 1		Contraindications Triazolam is contraindicated in pregnant women. Benzodiazepines may cause fetal damage when administered during pregnancy. During the first trimester of pregnancy, several studies have suggested an increased risk of congenital malformations associated with the use of benzodiazepines. During the last weeks of pregnancy, ingestion of therapeutic doses of a benzodiazepine hypnotic …	WARNINGS General: sleep disturbance may be the presenting manifestation of a physical and/or psychiatric disorder. Consequently, a decision to initiate symptomatic treatment of insomnia should only be made after the patient has been carefully evaluated. The failure of insomnia to remit after 7-10 days of treatment may indicate the presence of a primary psychiatric and/or medical illness. Worsenin…		Adverse reactions The most frequent adverse reactions associated with the use of APO-TRIAZO (triazolam) are extensions of the pharmacological effects of the drug, e.g., sedation (morning drowsiness, somnolence), dizziness, nervousness/irritability and impaired coordination. The most serious adverse reactions which may occur include memory impairment, abnormal thinking/behavior, confusion, anxiety…
Triazolam	0.000716	Problematic	Label 2			Warnings Because sleep disturbances may be the presenting manifestation of a physical and/or psychiatric disorder, symptomatic treatment of insomnia should be initiated only after a careful evaluation of the patient. The failure of insomnia to remit after 7 to 10 days of treatment may indicate the presence of a primary psychiatric and/or medical illness that should be evaluated. Worsening of inso…
Megestrol	0.00069	Approved	Label 1			WARNINGS Megestrol acetate may cause fetal harm when administered to a pregnant woman. Fertility and reproduction studies with high doses of megestrol acetate have shown a reversible feminizing effect on some male rat fetuses. There are no adequate and well-controlled studies in pregnant women. If this drug is used during pregnancy, or if the patient becomes pregnant while taking (receiving) this…	PRECAUTIONS GENERAL PRECAUTIONS Close surveillance is indicated for any patient treated for recurrent or metastatic cancer. Use with caution in patients with a history of thromboembolic disease. Use in Diabetics Exacerbation of pre-existing diabetes with increased insulin requirements has been reported in association with the use of megestrol. Information for Patients Patients using megestrol ace…	ADVERSE REACTIONS Weight Gain Weight gain is a frequent side effect of megestrol. This gain has been associated with increased appetite and is not necessarily associated with fluid retention. Thromboembolic Phenomena Thromboembolic phenomena including thrombophlebitis and pulmonary embolism (in some cases fatal) have been reported. Glucocorticoid Effects (See WARNINGS section.) Other Adverse Reac…
Megestrol	0.00069	Approved	Label 2					ADVERSE REACTIONS Weight gain is a frequent side effect of megestrol acetate when it is used in patients with cancer of the breast or endometrium. This gain has been associated with increased appetite. It is this effect which forms the basis for use of megestrol acetate in patients with anorexia, cachexia or weight loss. Weight gain is associated with an increase in fat and body cell mass. Untowa…
Pentoxifylline	0.000689	Approved	Label 1		CONTRAINDICATIONS Pentoxifylline extended-release Tablet should not be used in patients with recent cerebral and/or retinal hemorrhage or in patients who have previously exhibited intolerance to this product or methylxanthines such as caffeine, theophylline, and theobromine.		PRECAUTIONS General Patients with chronic occlusive arterial disease of the limbs frequently show other manifestations of arteriosclerotic disease. Pentoxifylline extended-release Tablet has been used safely for treatment of peripheral arterial disease in patients with concurrent coronary artery and cerebrovascular diseases, but there have been occasional reports of angina, hypotension, and arrhy…	ADVERSE REACTIONS Clinical trials were conducted using either extended-release Pentoxifylline tablets for up to 60 weeks or immediate-release Pentoxifylline capsules for up to 24 weeks. Dosage ranges in the tablet studies were 400 mg bid to tid and in the capsule studies, 200-400 mg tid. The table summarizes the incidence (in percent) of adverse reactions considered drug related, as well as the n…
Pentoxifylline	0.000689	Approved	Label 3		CONTRAINDICATIONS The use of ratio-PENTOXIFYLLINE is contraindicated in patients with acute myocardial infarction, patients with severe coronary artery disease when, in the physician's judgement, myocardial stimulation might prove harmful, patients with hemorrhage, patients who have previously exhibited intolerance to pentoxifylline or other xanthines such as caffeine, theophylline and theobromin…	WARNINGS Since ratio-PENTOXIFYLLINE is extensively metabolized in the liver and eliminated through the kidneys, the use of this drug is not recommended in patients with marked impairment of kidney or liver function. Patients with less severe impairment of the liver and patients with impaired renal function (creatine clearance below 30 mL/min) should be closely monitored during ratio-PENTOXIFYLLIN…		ADVERSE REACTIONS The most frequent adverse effect reported with ratio-PENTOXIFYLLINE is nausea (14%). Individual signs/symptoms not marked with an asterisk occurred at an incidence below 1% (* = incidence between 1% and 3%). Cardiovascular system: Flushing*, chest pain, arrhythmia, hypertension, dyspnea, edema, hypotension, angina, tachycardia. Central nervous system: Dizziness/lightheadedness (…
Valdecoxib	0.000675	Problematic	Label 1			Warnings Gastrointestinal (GI) Effects - Risk of GI Ulceration, Bleeding, and Perforation: Serious gastrointestinal toxicity such as bleeding, ulceration and perforation of the stomach, small intestine or large intestine can occur at anytime with or without warning symptoms in patients treated with nonsteroidal anti-inflammatory drugs (NSAIDs) Minor gastrointestinal problems such as dyspepsia are…	Precautions Hepatic Effects Borderline elevations of one or more liver tests may occur in up to 15% of patients taking NSAIDs. Notable elevations of ALT or AST (approximately three or more times the upper limit of normal) have been reported in approximately 1% of patients in clinical trials with NSAIDs. These laboratory abnormalities may progress, may remain unchanged, or may remain transient wit…
Valdecoxib	0.000675	Problematic	Label 2			WARNINGS Gastrointestinal (GI) Effects -- Risk of GI Ulceration, Bleeding, and Perforation Serious gastrointestinal toxicity such as bleeding, ulceration and perforation of the stomach, small intestine or large intestine can occur at any time with or without warning symptoms in patients treated with nonsteroidal anti-inflammatory drugs (NSAIDs). Minor gastrointestinal problems such as dyspepsia a…	PRECAUTIONS General BEXTRA Tablets cannot be expected to substitute for corticosteroids or to treat corticosteroid insufficiency. Abrupt discontinuation of corticosteroids may lead to exacerbation of corticosteroid- responsive illness. Patients on prolonged corticosteroid therapy should have their therapy tapered slowly if a decision is made to discontinue corticosteroids. The pharmacological act…
Valdecoxib	0.000675	Problematic	Label 3			Warnings Serious Skin Reactions Valdecoxib contains a sulfonamide moiety and patients with a known history of a sulfonamide allergy may be at a greater risk of skin reactions. Patients without a history of sulfonamide allergy may also be at risk for serious skin reactions. Serious skin reactions, including erythema multiforme, Stevens-Johnson syndrome, and toxic epidermal necrolysis, have been re…	Precautions PRECAUTIONS General BEXTRA Tablets cannot be expected to substitute for corticosteroids or to treat corticosteroid insufficiency. Abrupt discontinuation of corticosteroids may lead to exacerbation of corticosteroid- responsive illness. Patients on prolonged corticosteroid therapy should have their therapy tapered slowly if a decision is made to discontinue corticosteroids. The pharmac…
Valdecoxib	0.000675	Problematic	Label 4	Box warning Serious Skin Reactions Serious skin reactions (e.g., toxic epidermal necrolysis, Stevens-Johnson syndrome, and erythema multiforme) have been reported in patients receiving BEXTRA. Some of these reactions have resulted in death. Patients appear to be at higher risk for these events within the first 2 weeks of treatment, but these may occur at any time during treatment. The reported ra…
Rivastigmine	0.000655	Approved	Label 1			5 WARNINGS AND PRECAUTIONS 5.1 Gastrointestinal adverse reactions At higher than recommended doses,Â ExelonÂ Patch (rivastigmineÂ transdermalÂ system) use is associated with significant gastrointestinal adverse reactions, including nausea, vomiting, diarrhea, anorexia/decreased appetite and weight loss. For this reason, patients administered ExelonÂ Patch should always be started at a dose of 4.6…		6 ADVERSE REACTIONS Significant gastrointestinal adverse reactions including nausea, vomiting, anorexia, and weight loss have been reported with the ExelonÂ Patch at higher than recommended doses [see Warnings and PrecautionsÂ (5.1)]. 6.1 Incidence in Controlled Clinical Trial in Alzheimerâs Disease6.1.1 Associated with Discontinuation of Treatment In the single controlled clinical trial of Exe…
Salbutamol	0.000648	Approved	Label 1			5 WARNINGS AND PRECAUTIONS 5.1 Paradoxical Bronchospasm PROAIR HFA Inhalation Aerosol can produce paradoxical bronchospasm that may be life threatening. If paradoxical bronchospasm occurs, PROAIR HFA Inhalation Aerosol should be discontinued immediately and alternative therapy instituted. It should be recognized that paradoxical bronchospasm, when associated with inhaled formulations, frequently …		6 ADVERSE REACTIONS Use of PROAIR HFA may be associated with the following: Â· Paradoxical bronchospasm [see Warnings and Precautions (5.1)] Â· Cardiovascular Effects [see Warnings and Precautions (5.4)] Â· Immediate hypersensitivity reactions [see Warnings and Precautions (5.6)] Â· Hypokalemia [see Warnings and Precautions (5.8)] Adverse effects: 6.2 Postmarketing Experience The following advers…
Salbutamol	0.000648	Approved	Label 2				PRECAUTIONS General: Systemic absorption of topical corticosteroids can produce reversible hypothalamic-pituitary-adrenal (HPA) axis suppression with the potential for glucocorticosteroid insufficiency after withdrawal of treatment. Manifestations of Cushing's syndrome, hyperglycemia, and glucosuria can also be produced in some patients by systemic absorption of topical corticosteroids while on t…	adverse reactions The following local adverse reactions have been reported infrequently with topical corticosteroids. They may occur more frequently with the use of occlusive dressings, especially with higher potency corticosteroids. These reactions are listed in an approximate decreasing order of occurrence: burning, itching, irritation, dryness, folliculitis, acneiform eruptions, hypopigmentati…
Montelukast	0.000637	Approved	Label 1			WARNINGS PROPECIA is not indicated for use in pediatric patients (See INDICATIONS AND USAGE; and PRECAUTIONS, Pediatric Use) or women (See also PRECAUTIONS, Information for Patients and Pregnancy; and HOW SUPPLIED, Storage and Handling). EXPOSURE OF WOMEN - RISK TO MALE FETUS Women should not handle crushed or broken PROPECIA tablets when they are pregnant or may potentially be pregnant because o…		ADVERSE REACTIONS Clinical Studies for PROPECIA (finasteride 1 mg) in the Treatment of Male Pattern Hair Loss In controlled clinical trials for PROPECIA of 12-month duration, 1.4% of the patients were discontinued due to adverse experiences that were considered to be possibly, probably or definitely drug-related (1.6% for placebo); 1.2% of patients on PROPECIA and 0.9% of patients on placebo disc…
Vincristine	0.000627	Approved	Label 1	box WARNINGS CautionâThis preparation should be administered by individuals experienced in the administration of Vincristine Sulfate Injection, USP. It is extremely important that the intravenous needle or catheter be properly positioned before any vincristine is injected. Leakage into surrounding tissue during intravenous administration of Vincristine Sulfate Injection, USP may cause considera…	CONTRAINDICATIONS Patients with the demyelinating form of CharcotâMarieâTooth syndrome should not be given vincristine sulfate injection. Careful attention should be given to those conditions listed underÂ WARNINGS and PRECAUTIONS.	WARNINGS This preparation is for intravenous use only. It should be administered by individuals experienced in the administration of vincristine sulfate injection. The intrathecal administration of vincristine sulfate injection usually results in death.Â Syringes containing this product should be labeled, using the auxiliary sticker provided, to stateÂ âFOR INTRAVENOUS USE ONLY âFATAL IF GIVE…	PRECAUTIONS General âAcute uric acid nephropathy, which may occur after the administration of oncolytic agents, has also been reported with vincristine sulfate. In the presence of leukopenia or a complicating infection, administration of the next dose of vincristine sulfate injection warrants careful consideration. If central nervous system leukemia is diagnosed, additional agents may be requir…	ADVERSE REACTIONS Prior to the use of this drug, patients and/or their parents/guardian should be advised of the possibility of untoward symptoms. In general, adverse reactions are reversible and are related to dosage. The most common adverse reaction is hair loss; the most troublesome adverse reactions are neuromuscular in origin. When single, weekly doses of the drug are employed, the adverse r…
Clodronate	0.000618	Approved	Label 2			WARNINGS AND PRECAUTIONS General The recommended daily dose of i.v. BONEFOS must be diluted in 500 mL of 0.9% sodium chloride injection USP or 5% dextrose injection USP and administered as a slow intravenous infusion lasting at least two hours. BONEFOS should not be mixed with other intravenous infusions. No other drugs or nutrients should be added to the diluted infusion solution (see DOSAGE AND…		ADVERSE REACTIONS Adverse Drug Reaction Overview Bisphosphonates are generally well tolerated, especially when taken properly by appropriately selected patients (see DOSAGE AND ADMINISTRATION and CONTRAINDICATIONS). The following adverse reactions have been observed with both oral and intravenous treatment with clodronate, although the frequency of reactions may differ. Gastrointestinal: Gastroin…
Nefazodone	0.000599	Problematic	Label 1	Box warning Suicidality and Antidepressant Drugs Antidepressants increased the risk compared to placebo of suicidal thinking and behavior (suicidality) in children, adolescents, and young adults in short-term studies of major depressive disorder (MDD) and other psychiatric disorders. Anyone considering the use of nefazodone hydrochloride tablets or any other antidepressant in a child, adolescent,…		WARNINGS Clinical Worsening and Suicide Risk Patients with major depressive disorder (MDD), both adult and pediatric, may experience worsening of their depression and/or the emergence of suicidal ideation and behavior (suicidality) or unusual changes in behavior, whether or not they are taking antidepressant medications, and this risk may persist until significant remission occurs. Suicide is a k…
Nefazodone	0.000599	Problematic	Label 4	Box warnings Cases of life-threatening hepatic failure have been reported in patients treated with SERZONE. The reported rate in the United States is about 1 case of liver failure resulting in death or transplant per 250,000 - 300,000 patient-years of SERZONE treatment. The total patient-years is a summation of each patient's duration of exposure expressed in years. For example, 1 patient-year is…	CONTRAINDICATIONS Coadministration of terfenadine, astemizole, cisapride, pimozide, or carbamazepine with nefazodone hydrochloride is contraindicated (see WARNINGS and PRECAUTIONS). Nefazodone tablets are contraindicated in patients who were withdrawn from nefazodone because of evidence of liver injury (see BOXED WARNING). Nefazodone tablets are also contraindicated in patients who have demonstra…	WARNINGS Clinical Worsening and Suicide Risk Patients with major depressive disorder (MDD), both adult and pediatric, may experience worsening of their depression and/or the emergence of suicidal ideation and behavior (suicidality) or unusual changes in behavior, whether or not they are taking antidepressant medications, and this risk may persist until significant remission occurs. Suicide is a k…	PRECAUTIONS General Hepatotoxicity (See BOXED WARNING.) Postural Hypotension A pooled analysis of the vital signs monitored during placebo-controlled premarketing studies revealed that 5.1% of nefazodone patients compared to 2.5% of placebo patients (p â¤0.01) met criteria for a potentially important decrease in blood pressure at some time during treatment (systolic blood pressure â¤90 mmHg and…	ADVERSE REACTIONS Associated with Discontinuation of Treatment Approximately 16% of the 3496 patients who received nefazodone hydrochloride in worldwide premarketing clinical trials discontinued treatment due to an adverse experience. The more common (â¥1%) events in clinical trials associated with discontinuation and considered to be drug related (i.e., those events associated with dropout at a…
Diazepam	0.000577	Approved	Label 1			WARNINGS Diazepam is not of value in the treatment of psychotic patients and should not be employed in lieu of appropriate treatment. As is true of most preparations containing CNS-acting drugs, patients receiving diazepam should be cautioned against engaging in hazardous occupations requiring complete mental alertness such as operating machinery or driving a motor vehicle. As with other agents w…	PRECAUTIONS If diazepam is to be combined with other psychotropic agents or anticonvulsant drugs, careful consideration should be given to the pharmacology of the agents to be employed âparticularly with known compounds which may potentiate the action of diazepam, such as phenothiazines, narcotics, barbiturates, MAO inhibitors and other antidepressants. The usual precautions are indicated for s…	ADVERSE REACTIONS Side effects most commonly reported were drowsiness, fatigue and ataxia. Infrequently encountered were confusion, constipation, depression, diplopia, dysarthria, headache, hypotension, incontinence, jaundice, changes in libido, nausea, changes in salivation, skin rash, slurred speech, tremor, urinary retention, vertigo and blurred vision. Paradoxical reactions such as acute hype…
Diazepam	0.000577	Approved	Label 3					ADVERSE REACTIONS Side effects most commonly reported were drowsiness, fatigue, muscle weakness, and ataxia. The following have also been reported: Central Nervous System: confusion, depression, dysarthria, headache, slurred speech, tremor, vertigo Gastrointestinal System: constipation, nausea, gastrointestinal disturbances Special Senses: blurred vision, diplopia, dizziness Cardiovascular System…
Telithromycin	0.000531	Approved	Label 1	Box warning Ketek is contraindicated in patients with myasthenia gravis. There have been reports of fatal and life-threatening respiratory failure in patients with myasthenia gravis associated with the use of Ketek. (See CONTRAINDICATIONS.)	CONTRAINDICATIONS KETEK is contraindicated in patients with myasthenia gravis. Exacerbations of myasthenia gravis have been reported in patients and sometimes occurred within a few hours of the first dose of telithromycin. Reports have included fatal and life-threatening acute respiratory failure with a rapid onset and progression. KETEK is contraindicated in patients with previous history of hep…	WARNINGS Hepatotoxicity Acute hepatic failure and severe liver injury, in some cases fatal, have been reported in patients treated with KETEK. These hepatic reactions included fulminant hepatitis and hepatic necrosis leading to liver transplant, and were observed during or immediately after treatment. In some of these cases, liver injury progressed rapidly and occurred after administration of a f…		ADVERSE REACTIONS In Phase III clinical trials, 4,780 patients (n=2702 in controlled trials) received daily oral doses of KETEK 800 mg once daily for 5 days or 7 to 10 days. Most adverse events were mild to moderate in severity. In the combined Phase III studies, discontinuation due to treatment-emergent adverse events occurred in 4.4% of KETEK - treated patients and 4.3% of combined comparator-t…
Enflurane	0.000473	Approved	Label 1		CONTRAINDICATIONS Seizure disorders (see WARNINGS) Known sensitivity to Enflurane or other halogenated anestheticsKnown or suspected genetic susceptibility to malignant hyperthermia	WARNINGS Perioperative Hyperkalemia Use of inhaled anesthetic agents has been associated with rare increases in serum potassium levels that have resulted in cardiac arrhythmias and death in pediatric patients during the postoperative period. Patients with latent as well as overt neuromuscular disease, particularly Duchenne muscular dystrophy, appear to be most vulnerable. Concomitant use of succi…	PRECAUTIONS Enflurane should be used with caution in patients who by virtue of medical or drug history could be considered more susceptible to cortical stimulation produced by the drug Enflurane, like some other inhalational anesthetics, can react with desiccated carbon dioxide (CO2) absorbents to produce carbon monoxide, which may result in elevated levels of carboxyhemoglobin in some patients. …	ADVERSE REACTIONS 1. Malignant hyperthermia (see WARNINGS). 2. Motor activity exemplified by movements of various muscle groups and/or seizures may be encountered with deep levels of enflurane anesthesia, or light levels with hypocapnia 3. Hypotension, respiratory depression and hypoxia have been reported. 4. Arrhythmias, shivering, nausea and vomiting have been reported. 5. Elevation of the whit…
Cerivastatin	0.000459	Problematic	Label 1		CONTRAINDICATIONS Active liver disease or unexplained persistent elevations of serum transaminases (see WARNINGS). Concurrent treatment with gemfibrozil due to a risk for rhabdomyolysis (see WARNINGS: Skeletal Muscle). Pregnancy and lactation: Atherosclerosis is a chronic process, and the discontinuation of lipid-lowering drugs during pregnancy should have little impact on the outcome of long-ter…	WARNINGS Liver Enzymes: HMG-CoA reductase inhibitors have been associated with biochemical abnormalities of liver function. Persistent increases of serum transaminase (ALT, AST) values to more than 3 times the upper limit of normal (occurring on two or more not necessarily sequential occasions, regardless of baseline status) have been reported in 0.5% of patients treated with cerivastatin sodium …		ADVERSE REACTIONS Cerivastatin sodium has been evaluated for adverse events in more than 5,000 patients worldwide. In the U.S. placebo-controlled clinical studies, discontinuations due to adverse events occurred in 3.1% of cerivastatin sodium treated patients and in 2.0% of patients treated with placebo. Adverse reactions have usually been mild and transient. Clinical Adverse Experiences: Adverse…
Zidovudine	0.000442	Approved	Label 1	box WARNING WARNING: RETROVIR (ZIDOVUDINE) MAY BE ASSOCIATED WITH HEMATOLOGIC TOXICITY INCLUDING GRANULOCYTOPENIA AND SEVERE ANEMIA PARTICULARLY IN PATIENTS WITH ADVANCED HIV DISEASE (SEE WARNINGS). PROLONGED USE OF RETROVIR HAS BEEN ASSOCIATED WITH SYMPTOMATIC MYOPATHY SIMILAR TO THAT PRODUCED BY HUMAN IMMUNODEFICIENCY VIRUS. RARE OCCURRENCES OF POTENTIALLY FATAL LACTIC ACIDOSIS IN THE ABSENCE O…		WARNINGS Before combination therapy with RETROVIR is initiated, consult the complete prescribing information for each drug. The safety profile of RETROVIR plus other antiretroviral agents reflects the individual safety profiles of each component. The incidence of adverse reactions appears to increase with disease progression, and patients should be monitored carefully, especially as disease progr…		Adverse effects on therapy with RETROVIR. The significance of elevated aminotransferase levels suggesting hepatic injury in HIV-infected patients prior to starting RETROVIR or while on RETROVIR is unclear. Treatment with RETROVIR should be suspended in the setting of rapidly elevating aminotransferase levels, progressive hepatomegaly, or metabolic/lactic acidosis of unknown etiology. Other Seriou…
Zidovudine	0.000442	Approved	Label 2			WARNINGS AND PRECAUTIONS Anaemia (usually not observed before six weeks of zidovudine therapy but occasionally occurring earlier), neutropenia (usually not observed before four weeks therapy but sometimes occurring earlier) and leucopenia (usually secondary to neutropenia) can be expected to occur in patients with advanced symptomatic HIV disease receiving zidovudine. These occurred more frequent…		adverse reactions Serious Adverse Reactions Several serious adverse events have been reported with use of RETROVIR (AZTTM) (zidovudine) in clinical practice. Reports of pancreatitis, sensitization reactions (including anaphylaxis in one patient), vasculitis, and seizures have been rare. These adverse events, except for sensitization, have also been associated with HIV disease. Changes in skin and…
Zidovudine	0.000442	Approved	Label 3			WARNINGS COMBIVIR and TRIZIVIR are combination product tablets that contain zidovudine as one of their components. RETROVIR should not be administered concomitantly with COMBIVIR or TRIZIVIR. The incidence of adverse reactions appears to increase with disease progression; patients should be monitored carefully, especially as disease progression occurs. Bone Marrow Suppression: RETROVIR should be …		ADVERSE REACTIONS Adults: The frequency and severity of adverse events associated with the use of RETROVIR are greater in patients with more advanced infection at the time of initiation of therapy. Table 6 summarizes events reported at a statistically significant greater incidence for patients receiving RETROVIR in a monotherapy study: (see table in the document) In addition to the adverse events…
Isoflurane	0.000411	Approved	Label 1			WARNINGS Perioperative Hyperkalemia: Use of inhaled anesthetic agents has been associated with rare increases in serum potassium levels that have resulted in cardiac arrhythmias and death in pediatric patients during the postoperative period. Patients with latent as well as overt neuromuscular disease, particularly Duchenne muscular dystrophy, appear to be most vulnerable. Concomitant used of Suc…	PRECAUTIONS General: As with any potent general anesthetic, Isoflurane, USP should only be administered in an adequately equipped anesthetizing environment by those who are familiar with the pharmacology of the drug and qualified by training and experience to manage the anesthetized patient. Regardless of the anesthetics employed, maintenance of normal hemodynamics is important to the avoidance o…	ADVERSE REACTIONS Adverse reactions encountered in the administration of Isoflurane, USP are in general dose dependent extensions of pharmacophysiologic effects and include respiratory depression, hypotension and arrhythmias. Shivering, nausea, vomiting and ileus have been observed in the postoperative period. As with all other general anesthetics, transient elevations in white blood count have b…
Isoflurane	0.000411	Approved	Label 2			warnings Perioperative Hyperkalemia Use of inhaled anesthetic agents has been associated with rare increases in serum potassium levels that have resulted in cardiac arrhythmias and death in pediatric patients during the postoperative period. Patients with latent as well as overt neuromuscular disease, particularly Duchenne muscular dystrophy, appear to be most vulnerable. Concomitant use of succi…		adverse reactions Adverse reactions encountered in the administration of FORANE (isoflurane, USP) are in general dose dependent extensions of pharmacophysiologic effects and include respiratory depression, hypotension and arrhythmias. Shivering, nausea, vomiting and ileus have been observed in the postoperative period. As with all other general anesthetics, transient elevations in white blood cou…
Abarelix	0.000409	Problematic	Label 1	Box warning Immediate-onset systemic allergic reactions, some resulting in hypotension and syncope, have occurred after administration of PlenaxisTM. These immediate-onset reactions have been reported to occur following any administration of PlenaxisTM, including after the initial dose. The cumulative risk of such a reaction increases with the duration of treatment (see WARNINGS). Following each …		WARNINGS Immediate-Onset Systemic Allergic Reactions (See Boxed Warnings) In the clinical trial of patients with advanced, symptomatic prostate cancer, 3 of 81 (3.7%) patients experienced an immediate-onset systemic allergic reaction within minutes of receiving PlenaxisTM. The allergic reactions were urticaria (Day 15), urticaria and pruritis (Day 29), and hypotension and syncope (Day 141). Patie…
Thalidomide	0.000406	Problematic	Label 1	box warning WARNING: SEVERE, LIFE-THREATENING HUMAN BIRTH DEFECTS IF THALIDOMIDE IS TAKEN DURING PREGNANCY, IT CAN CAUSE SEVERE BIRTH DEFECTS OR DEATH TO AN UNBORN BABY. THALIDOMIDE SHOULD NEVER BE USED BY WOMEN WHO ARE PREGNANT OR WHO COULD BECOME PREGNANT WHILE TAKING THE DRUG. EVEN A SINGLE DOSE [1 CAPSULE (50 mg)] TAKEN BY A PREGNANT WOMAN DURING HER PREGNANCY CAN CAUSE SEVERE BIRTH DEFECTS. …	Contraindications Pregnancy: Category X Due to its known human teratogenicity, even following a single dose, thalidomide is contraindicated in pregnant women and women capable of becoming pregnant. (See BOXED WARNINGS.) When there is no alternative treatment, women of childbearing potential may be treated with thalidomide provided adequate precautions are taken to avoid pregnancy. Women must comm…	WARNINGS Birth defects: Thalidomide can cause severe birth defects in humans. (See BOXED WARNING and CONTRAINDICATIONS.) Patients should be instructed to take thalidomide only as prescribed and not to share their thalidomide with anyone else. Because it is not known whether or not thalidomide is present in the ejaculate of males receiving the drug, males receiving thalidomide must always use a la…	PRECAUTIONS Hypersensitivity: Hypersensitivity to THALOMID (thalidomide) has been reported. Signs and symptoms have included the occurrence of erythematous macular rash, possibly associated with fever, tachycardia, and hypotension, and if severe, may necessitate interruption of therapy. If the reaction recurs when dosing is resumed, THALOMID (thalidomide) should be discontinued. Bradycardia: Brad…	ADVERSE REACTIONS The most serious toxicity associated with thalidomide is its documented human teratogenicity. (See BOXED WARNINGS and CONTRAINDICATIONS) The risk of severe birth defects, primarily phocomelia or death to the fetus, is extremely high during the critical period of pregnancy. The critical period is estimated, depending on the source of information, to range from 35 to 50 days after…
Tegaserod	0.000405	Problematic	Label 2					ADVERSE REACTIONS In Phase 3 clinical trials in which 2,632 patients received Zelnorm TM (tegaserod maleate) 6 mg b.i.d. or placebo, the following adverse experiences were reported in 1% or more of patients who received Zelnorm and occurred more frequently on Zelnorm than placebo: Adverse Events Occurring in 1% of IBS Patients and more frequently on ZelnormTM (tegaserod maleate) than Placebo (see…
Tegaserod	0.000405	Problematic	Label 3			WARNINGS Serious consequences of diarrhea, including hypovolemia, hypotension, and syncope have been reported in the clinical studies and during marketed use of Zelnorm. In some cases, these complications have required hospitalization for rehydration. Zelnorm should be discontinued immediately in patients who develop hypotension or syncope. Zelnorm should not be initiated in patients who are curr…	PRECAUTIONS General Zelnorm should be discontinued immediately in patients with new or sudden worsening of abdominal pain. Ischemic colitis Ischemic colitis and other forms of intestinal ischemia have been reported in patients receiving Zelnorm during marketed use of the drug (see ADVERSE REACTIONS: Post-Marketing Experience). A causal relationship between Zelnorm use and these events has not bee…
Rofecoxib	0.000403	Problematic	Label 1			WARNINGS Gastrointestinal (GI) Effects - Risk of GI Ulceration, Bleeding, and Perforation: Serious gastrointestinal toxicity such as bleeding, ulceration, and perforation of the stomach, small intestine or large intestine, can occur at any time, with or without warning symptoms, in patients treated with nonsteroidal anti-inflammatory drugs (NSAIDs). Minor upper gastrointestinal problems, such as …
Rofecoxib	0.000403	Problematic	Label 4			WARNINGS Gastrointestinal (GI) Effects - Risk of GI Ulceration, Bleeding, and Perforation Serious gastrointestinal toxicity such as bleeding, ulceration, and perforation of the stomach, small intestine or large intestine, can occur at any time, with or without warning symptoms, in patients treated with nonsteroidal anti-inflammatory drugs (NSAIDs). Minor upper gastrointestinal problems, such as d…	PRECAUTIONS General VIOXX cannot be expected to substitute for corticosteroids or to treat corticosteroid insufficiency. Abrupt discontinuation of corticosteroids may lead to exacerbation of corticosteroid-responsive illness. Patients on prolonged corticosteroid therapy should have their therapy tapered slowly if a decision is made to discontinue corticosteroids. The pharmacological activity of V…	ADVERSE REACTIONS Osteoarthritis Approximately 3600 patients with osteoarthritis were treated with VIOXX; approximately 1400 patients received VIOXX for 6 months or longer and approximately 800 patients for one year or longer. The following table of adverse experiences lists all adverse events, regardless of causality, occurring in at least 2% of patients receiving VIOXX in nine controlled studie…
Alosetron	0.000398	Problematic	Label 1	Box warning Infrequent but serious gastrointestinal adverse events have been reported with the use of LOTRONEX. These events, including ischemic colitis and serious complications of constipation, have resulted in hospitalization, and rarely, blood transfusion, surgery, and death. Â· The Prescribing Program for LOTRONEX was implemented to help reduce risks of serious gastrointestinal adverse event…		WARNINGS Some patients have experienced serious complications of constipation or ischemic colitis without warning. Constipation Serious complications of constipation including obstruction, ileus, impaction, toxic megacolon, and secondary bowel ischemia have been reported with use of LOTRONEX during clinical trials. In addition, rare cases of perforation and death have been reported from postmarke…	Precautions Hepatic Insufficiency Due to the extensive hepatic metabolism of alosetron, increased exposure to alosetron and/or its metabolites is likely to occur in patients with hepatic insufficiency
Alosetron	0.000398	Problematic	Label 2	Box warning WARNING: Infrequent but serious gastrointestinal adverse events have been reported with the use of LOTRONEX. These events, including ischemic colitis and serious complications of constipation, have resulted in hospitalization, and rarely, blood transfusion, surgery, and death. Â· The Prescribing Program for LOTRONEX was implemented to help reduce risks of serious gastrointestinal adve…		Warnings WARNINGS (See BOXED WARNING and DOSAGE AND ADMINISTRATION.) Some patients have experienced serious complications of constipation or ischemic colitis without warning. Constipation Serious complications of constipation including obstruction, ileus, impaction, toxic megacolon, and secondary bowel ischemia have been reported with use of LOTRONEX during clinical trials. In addition, rare case…
Propoxyphene	0.000362	Approved	Label 1			WARNINGS DO NOT PRESCRIBE PROPOXYPHENE FOR PATIENTS WHO ARE SUICIDAL OR ADDICTION - PRONE. PRESCRIBE PROPOXYPHENE WITH CAUTION FOR PATIENTS TAKING TRANQUILIZERS OR ANTI-DEPRESSANT DRUGS AND PATIENTS WHO USE ALCOHOL IN EXCESS. TELL YOUR PATIENTS NOT TO EXCEED THE RECOMMENDED DOSE AND TO LIMIT THEIR INTAKE OF ALCOHOL. Propoxyphene products in excessive doses, either alone or in combination with oth…		ADVERSE REACTIONS Such side effects as dizziness, headache, sedation, somnolence, paradoxical excitement, insomnia, skin rash, and gastrointestinal disturbances (including nausea, vomiting, abdominal pain and constipation) may occur with the recommended doses of Darvon-N. Euphoria, dysphoria and minor visual disturbances also have been reported The chronic ingestion of propoxyphene in doses excee…
Propoxyphene	0.000362	Approved	Label 2			WARNINGS Do not prescribe propoxyphene for patients who are suicidal or addiction - prone. Prescribe propoxyphene with caution for patients taking tranquilizers or antidepressant drugs and patients who use alcohol in excess. Tell your patients not to exceed the recommended dose and to limit their intake of alcohol. Propoxyphene products in excessive doses, either alone or in combination with othe…		ADVERSE REACTIONS In a survey conducted in hospitalized patients, less than 1% of patients taking propoxyphene hydrochloride at recommended doses experienced side effects. The most frequently reported were dizziness, sedation, nausea, and vomiting. Some of these adverse reactions may be alleviated if the patient lies down. Other adverse reactions include constipation, abdominal pain, skin rashes,…
Propoxyphene	0.000362	Approved	Label 3			WARNINGS Risk of Overdose There have been numerous cases of accidental and intentional overdose with propoxyphene products either alone or in combination with other CNS depressants, including alcohol. Fatalities within the first hour of overdosage are not uncommon. Many of the propoxyphene - related deaths have occurred in patients with previous histories of emotional disturbances or suicidal ide…		ADVERSE REACTIONS In hospitalized patients, the most frequently reported were dizziness, sedation, nausea and vomiting. Other adverse reactions include constipation, abdominal pain, skin rashes, lightheadedness, headache, weakness, euphoria, dysphoria, hallucinations and minor visual disturbances. The most frequently reported post-marketing adverse events have included completed suicide, accident…
Propoxyphene	0.000362	Approved	Label 4					ADVERSE REACTIONS In hospitalized patients, the most frequently reported were dizziness, sedation, nausea and vomiting. Other adverse reactions include constipation, abdominal pain, skin rashes, lightheadedness, headache, weakness, euphoria, dysphoria, hallucinations and minor visual disturbances. The most frequently reported post-marketing adverse events have included completed suicide, accident…
Imipramine	0.000337	Approved	Label 1	BOXED WARNING Suicidality and Antidepressant Drugs Warnings: Clinical Worsening and Suicide Risk,Precautions: Information for Patients, andPrecautions: Pediatric Use).	CONTRAINDICATIONS The concomitant use of monoamine oxidase inhibiting compounds is contraindicated. Hyperpyretic crises or severe convulsive seizures may occur in patients receiving such combinations. The potentiation of adverse effects can be serious, or even fatal. When it is desired to substitute imipramine hydrochloride in patients receiving a monoamine oxidase inhibitor, as long an interval …	WARNINGS Clinical Worsening and Suicide Risk Patients with major depressive disorder (MDD), both adult and pediatric, may experience worsening of their depression and/or the emergence of suicidal ideation and behavior (suicidality) or unusual changes in behavior, whether or not they are taking antidepressant medications, and this risk may persist until significant remission occurs. Suicide is a k…		ADVERSE REACTIONS Note: Although the listing which follows includes a few adverse reactions which have not been reported with this specific drug, the pharmacological similarities among the tricyclic antidepressant drugs require that each of the reactions be considered when imipramine is administered. Cardiovascular: Orthostatic hypotension, hypertension, tachycardia, palpitation, myocardial infar…
Imipramine	0.000337	Approved	Label 2			WARNINGS Children: A dose of 2.5 mg/kg/day of imipramine hydrochloride should not be exceeded in childhood. ECG changes of unknown significance have been reported in pediatric patients with doses twice this amount. Extreme caution should be used when this drug is given to: patients with cardiovascular disease because of the possibility of conduction defects, arrhythmias, congestive heart failure,…	PRECAUTIONS General An ECG recording should be taken prior to the initiation of larger-than-usual doses of imipramine hydrochloride and at appropriate intervals thereafter until steady state is achieved. (Patients with any evidence of cardiovascular disease require cardiac surveillance at all dosage levels of the drug. See WARNINGS.) Elderly patients and patients with cardiac disease or a prior h…	ADVERSE REACTIONS Note: Although the listing which follows includes a few adverse reactions which have not been reported with this specific drug, the pharmacological similarities among the tricyclic antidepressant drugs require that each of the reactions be considered when imipramine is administered. Cardiovascular Orthostatic hypotension, hypertension, tachycardia, palpitation, myocardial infarc…
Ifosfamide	0.000331	Approved	Label 1	boxed warning WARNING: Ifosfamide for Injection should be administered under the supervision of a qualified physician experienced in the use of cancer chemotherapeutic agents. Urotoxic side effects, especially hemorrhagic cystitis, as well as CNS toxicities such as confusion and coma have been associated with the use of Ifosfamide for Injection. When they occur, they may require cessation of Ifos…		WARNINGS Urinary System Urotoxic side effects, especially hemorrhagic cystitis, have been frequently associated with the use of Ifosfamide for Injection. It is recommended that a urinalysis should be obtained prior to each dose of Ifosfamide for Injection. If microscopic hematuria (greater than 10 RBCs per high power field), is present, then subsequent administration should be withheld until comp…	PRECAUTIONS General Ifosfamide for Injection should be given cautiously to patients with impaired renal function as well as to those with compromised bone marrow reserve, as indicated by: leukopenia, granulocytopenia, extensive bone marrow metastases, prior radiation therapy, or prior therapy with other cytotoxic agents.	ADVERSE REACTIONS In patients receiving Ifosfamide for Injection as a single agent, the dose - limiting toxicities are myelosuppression and urotoxicity. Dose fractionation, vigorous hydration, and a protector such as mesna can significantly reduce the incidence of hematuria, especially gross hematuria, associated with hemorrhagic cystitis. At a dose of 1.2Â g / m2 daily for 5 consecutive days, le…
Spironolactone	0.000306	Approved	Label 1	box WARNING Spironolactone has been shown to be a tumorigen in chronic toxicity studies in rats (see PRECAUTIONS). Spironolactone should be used only in those conditions described under INDICATIONS AND USAGE. Unnecessary use of this drug should be avoided.	CONTRAINDICATIONS Spironolactone is contraindicated for patients with anuria, acute renal insufficiency, significant impairment of renal excretory function, or hyperkalemia.	WARNINGS Potassium Supplementation. Potassium supplementation, either in the form of medication or as a diet rich in potassium, should not ordinarily be given in association with spironolactone therapy. Excessive potassium intake may cause hyperkalemia in patients receiving spironolactone (see PRECAUTIONS: General). Spironolactone should not be administered concurrently with other potassium - spa…		ADVERSE REACTIONS The following adverse reactions have been reported and, within each category (body system), are listed in order of decreasing severity. Digestive: Gastric bleeding, ulceration, gastritis, diarrhea and cramping, nausea, vomiting. Endocrine: Gynecomastia (see PRECAUTIONS), inability to achieve or maintain erection, irregular menses or amenorrhea, postmenopausal bleeding. Carcinoma…
Sevoflurane	0.000266	Approved	Label 1			WARNINGS AND PRECAUTIONS General Sevoflurane should be administered only by persons trained in the administration of general anaesthesia. Facilities for maintenance of a patent airway, artificial ventilation, oxygen enrichment, and circulatory resuscitation must be immediately available. Since levels of anaesthesia may be altered rapidly, only vaporizers producing predictable concentrations of se…		ADVERSE REACTIONS Adverse Drug Reaction Overview Adverse events are derived from controlled clinical trial conducted in the United States, Canada and Europe. The reference drugs were isoflurane, enflurane, and propofol in adults and halothane in paediatric patients. The studies were conducted using a variety of premedications, other anaesthetics, and surgical procedures of varying length. Most ad…
Sevoflurane	0.000266	Approved	Label 7			WARNINGS Although data from controlled clinical studies at low flow rates are limited, findings taken from patient and animal studies suggest that there is a potential for renal injury which is presumed due to Compound A. Animal and human studies demonstrate that sevoflurane, USP administered for more than 2 MACâ¢hours and at fresh gas flow rates of <2 L/min may be associated with proteinuria an…	PRECAUTIONS During the maintenance of anesthesia, increasing the concentration of sevoflurane, USP produces dose - dependent decreases in blood pressure. Due to sevoflurane, USPâs insolubility in blood, these hemodynamic changes may occur more rapidly than with other volatile anesthetics. Excessive decreases in blood pressure or respiratory depression may be related to depth of anesthesia and m…	ADVERSE REACTIONS Adverse events are derived from controlled clinical trials conducted in the United States, Canada, and Europe. The reference drugs were isoflurane, enflurane, and propofol in adults and halothane in pediatric patients. The studies were conducted using a variety of premedications, other anesthetics, and surgical procedures of varying length. Most adverse events reported were mild…
Diltiazem	0.000265	Approved	Label 1			WARNINGS 1. Cardiac Conduction Diltiazem prolongs AV node refractory periods without significantly prolonging sinus node recovery time, except in patients with sick sinus syndrome. This effect may rarely result in abnormally slow heart rates (particularly in patients with sick sinus syndrome) or second-or-third-degree AV block (six of 1,243 patients or 0.48%). Concomitant use of diltiazem with be…		ADVERSE REACTIONS Serious adverse reactions have been rare in studies carried out to date, but it should be recognized that patients with impaired ventricular function and cardiac abnormalities have usually been excluded. In domestic placebo-controlled angina trials, the incidence of adverse reactions reported during diltiazem therapy was not greater than that reported during placebo therapy. The…
Sitagliptin	0.000235	Approved	Label 1			WARNINGS AND PRECAUTIONS General JANUVIATM should not be used in patients with type 1 diabetes or for the treatment of diabetic ketoacidosis. Hypersensitivity Reactions There have been post-marketing reports of serious hypersensitivity reactions in patients treated with JANUVIATM. These reactions include anaphylaxis, angioedema, and exfoliative skin conditions including Stevens-Johnson syndrome. …		ADVERSE REACTIONS Adverse Drug Reaction Overview JANUVIATM was generally well tolerated in controlled clinical studies as a combination therapy with metformin, with the overall incidence of side effects similar to that reported with placebo. The incidences of serious adverse experiences and discontinuation of therapy due to clinical adverse experiences were also similar to placebo. The most frequ…
Sibutramine	0.000203	Problematic	Label 1			Warnings and precautions WARNINGS AND PRECAUTIONS General Organic causes of obesity (e.g., untreated hypothyroidism) should be excluded before prescribing sibutramine hydrochloride monohydrate. Interaction with Monoamine Oxidase Inhibitors Sibutramine hydrochloride monohydrate is a 5-HT and NE reuptake inhibitor and should not be used concomitantly with MAOIs (see CONTRAINDICATIONS). There should…
Sibutramine	0.000203	Problematic	Label 2			WARNINGS Blood Pressure and Pulse MERIDIA SUBSTANTIALLY INCREASES BLOOD PRESSURE AND/OR PULSE RATE IN SOME PATIENTS. REGULAR MONITORING OF BLOOD PRESSURE AND PULSE RATE IS REQUIRED WHEN PRESCRIBING MERIDIA. In placebo-controlled obesity studies, MERIDIA 5 to 20 mg once daily was associated with mean increases in systolic and diastolic blood pressure of approximately 1 to 3 mm Hg relative to place…	PRECAUTIONS Pulmonary Hypertension Certain centrally-acting weight loss agents that cause release of serotonin from nerve terminals have been associated with pulmonary hypertension (PPH), a rare but lethal disease. In pre- marketing clinical studies, no cases of PPH have been reported with MERIDIA (sibutramine hydrochloride monohydrate) Capsules. Because of the low incidence of this disease in th…
Cyclophosphamide	0.000148	Approved	Label 2			WARNINGS Carcinogenesis, Mutagenesis, Impairment of Fertility Second malignancies have developed in some patients treated with cyclophosphamide used alone or in association with other antineoplastic drugs and/or modalities. Most frequently, they have been urinary bladder, myeloproliferative, or lymphoproliferative malignancies. Second malignancies most frequently were detected in patients treated…	PRECAUTIONS General Special attention to the possible development of toxicity should be exercised in patients being treated with cyclophosphamide if any of the following conditions are present: 1. Leukopenia 2. Thrombocytopenia 3. Tumor cell infiltration of bone marrow 4. Previous X-ray therapy 5. Previous therapy with other cytotoxic agents 6. Impaired hepatic function 7. Impaired renal function	Adverse Reactions Information on adverse reactions associated with the use of cyclophosphamide is arranged according to body system affected or type of reaction. The adverse reactions are listed in order of decreasing incidence. The most serious adverse reactions are described in the WARNINGS section. Reproductive System See WARNINGS section for information on impairment of fertility. Digestive S…
Cyclophosphamide	0.000148	Approved	Label 3	box warning ANTINEOPLASTIC AGENT PROCYTOX (CYCLOPHOSPHAMIDE) IS A POTENT DRUG THAT SHOULD ONLY BE USED BY PHYSICIANS EXPERIENCED WITH CANCER CHEMOTHERAPEUTIC DRUGS OR IMMUNOSUPPRESSIVE THERAPY EXTREME CAUTION IS RECOMMENDED IN THE USE OF PROCYTOX FOR NON- NEOPLASTIC CONDITIONS, BECAUSE OF POTENTIAL CARCINOGENICITY WITH LONG-TERM USE OF THIS AGENT		WARNINGS EXTREME CAUTION IS RECOMMENDED IN THE USE OF PROCYTOX (CYCLOPHOSPHAMIDE) FOR NON-NEOPLASTIC CONDITIONS, BECAUSE OF POTENTIAL CARCINOGENICITY WITH LONG-TERM USE OF THIS AGENT. SINCE CYCLOPHOSPHAMIDE IS AN INHIBITOR OF SERUM CHOLINESTERASE, PATIENTS RECEIVING THIS DRUG MAY EXHIBIT INCREASED SENSITIVITY TO NEUROMUSCULAR BLOCKING AGENTS, SUCH AS SUCCINYLCHOLINE. IF A PATIENT WHO IS TO UNDERG…	PRECAUTIONS PROCYTOX (CYCLOPHOSPHAMIDE) IS A POTENT DRUG THAT SHOULD ONLY BE USED BY PHYSICIANS EXPERIENCED WITH CANCER CHEMOTHERAPEUTIC DRUGS OR IMMUNOSUPPRESSIVE THERAPY. Leukocyte counts must be conducted regularly during treatment: at intervals of 5-7 days when starting treatment and every 2 days if the counts drop below 3000/mmÂ³. Daily counts may be necessary under certain circumstances. In…	ADVERSE REACTIONS NOTE: Many side effects of cancer chemotherapy are unavoidable, since they represent the drug's pharmacologic action. Leukopenia and thrombocytopenia are used as guidelines, among others, to aid in individual dosage titration. The following is a summary of adverse reactions reported with cyclophosphamide either alone or in combination with other chemotherapeutic agents. In the c…
Atomoxetine	0.000136	Approved	Label 3	Box WARNING SUICIDAL IDEATION IN CHILDREN AND ADOLESCENTS STRATTERA (atomoxetine) increased the risk of suicidal ideation in short-term studies in children or adolescents with Attention-Deficit/Hyperactivity Disorder (ADHD). Anyone considering the use of STRATTERA in a child or adolescent must balance this risk with the clinical need. Co-morbidities occurring with ADHD may be associated with an i…				Adverse reactions Most common adverse reactions (â¥5% and at least twice the incidence of placebo patients) Child and Adolescent Clinical Trials âNausea, vomiting, fatigue, decreased appetite, abdominal pain, and somnolence. (6.1) Adult Clinical Trials âConstipation, dry mouth, nausea, fatigue, decreased appetite, insomnia, erectile dysfunction, urinary hesitation and/or urinary retention an…
Atomoxetine	0.000136	Approved	Label 4			5 WARNINGS AND PRECAUTIONS 5.1Â Â Suicidal Ideation STRATTERA increased the risk of suicidal ideation in shortâterm studies in children and adolescents with AttentionâDeficit/Hyperactivity Disorder (ADHD). Pooled analyses of shortâterm (6 to 18 weeks) placeboâcontrolled trials of STRATTERA in children and adolescents have revealed a greater risk of suicidal ideation early during treatment…		6 ADVERSE REACTIONS 6.1Â Â Clinical Trials Experience STRATTERA was administered to 5382 Â children or adolescent patients with ADHD and 1007 adults with ADHD in clinical studies. During the ADHD clinical trials, 1625 children and adolescent Â patients were treated for longer than 1Â year and 2529 children and adolescentÂ patients were treated for over 6Â months. Because clinical trials are condu…
Prednisone	0.000115	Approved	Label 1			WARNINGS In patients on corticosteroid therapy subjected to unusual stress, increased dosage of rapidly acting corticosteroids, before, during, and after the stressful situation is indicated. Corticosteroids may mask some signs of infection, and new infections may appear during their use. There may be decreased resistance and inability to localize infection when corticosteroids are used. Prolonge…		ADVERSE REACTIONS Fluid and Electrolyte Disturbances Sodium retention Fluid retention Congestive heart failure in susceptible patients Potassium loss Hypokalemic alkalosis Hypertension Musculoskeletal Muscle weakness Steroid myopathy Loss of muscle mass Osteoporosis Vertebral compression fractures Aseptic necrosis of femoral and humeral heads Pathologic fracture of long bones Gastrointestinal Pep…
Iloprost	0.000111	Approved	Label 1			WARNINGS Ventavis is intended for inhalation administration only via the Prodose AAD System, a pulmonary drug delivery device (See DOSAGE AND ADMINISTRATION). It has not been studied with any other nebulizers. Because of the risk of syncope, vital signs should be monitored while initiating Ventavis. In patients with low systemic blood pressure, care should be taken to avoid further hypotension. V…
Iloprost	0.000111	Approved	Label 2			WARNINGS Ventavis is intended for inhalation administration only via either of two pulmonary drug delivery devices: the I-nebTM AAD System or the Prodose AAD System (See DOSAGE AND ADMINISTRATION). It has not been studied with any other nebulizers. Vital signs should be monitored while initiating Ventavis. In patients with low systemic blood pressure, care should be taken to avoid further hypoten…
Iloprost	0.000111	Approved	Label 3					adverse reactions The following table shows adverse events reported by at least 4 iloprost patients and reported at least 3% more frequently for iloprost patients than placebo patients in the 12-week placebo-controlled study. (see table in the document) Pre-marketing serious adverse events reported with the use of inhaled iloprost and not shown in Table 3 include congestive heart failure, chest p…

## Sheet: ALL
Drug	Rejection_Score	Cat	Label	Boxed warning	Contraindications	Warning	Precautions	Adverse reactions	Use in specific populations
Oxcarbazepine	7.2e-05	Approved	Label 1				PRECAUTIONS Cognitive/Neuropsychiatric Adverse Events Use of oxcarbazepine has been associated with central nervous system-related adverse events. The most significant of these can be classified into three general categories: 1) cognitive symptoms including psychomotor slowing, difficulty with concentration, and speech or language problems, 2) somnolence or fatigue, and 3) coordination abnormalit…	ADVERSE REACTIONS Most Common Adverse Events in All Clinical Studies Adjunctive Therapy/Monotherapy in Adults Previously Treated with other AEDs: The most commonly observed (adverse experiences seen in association with oxcarbazepine and substantially more frequent than in placebo-treated patients were: Dizziness, somnolence, diplopia, fatigue, nausea, vomiting, ataxia, abnormal vision, abdominal …
Oxcarbazepine	7.2e-05	Approved	Label 3					ADVERSE REACTIONS Most Common Adverse Events in All Clinical Studies Adjunctive Therapy/Monotherapy in Adults Previously Treated with other AEDs The most commonly observed (adverse experiences seen in association with Oxcarbazepine and substantially more frequent than in placebo-treated patients were: Dizziness, somnolence, diplopia, fatigue, nausea, vomiting, ataxia, abnormal vision, abdominal p…
Sotalol	0.999967	Approved	Label 2	box warning To minimize the risk of induced arrhythmia, patients initiated or re-initiated on sotalol hydrochloride tablets (AF) should be placed for a minimum of three days (on their maintenance dose) in a facility that can provide cardiac resuscitation, continuous electrocardiographic monitoring and calculations of creatinine clearance. For detailed instructions regarding dose selection and spe…	CONTRAINDICATIONS Sotalol hydrochloride tablets is contraindicated in patients with sinus bradycardia (<50 bpm during waking hours), sick sinus syndrome or second and third degree AV block (unless a functioning pacemaker is present), congenital or acquired long QT syndromes, baseline QT interval >450 msec, cardiogenic shock, uncontrolled heart failure, hypokalemia (<4 meq / L), creatinine clearan…	WARNINGS Ventricular Arrhythmia Sotalol hydrochloride tablets (AF) can cause serious ventricular arrhythmias, primarily torsade de pointes (tdp) type ventricular tachycardia, a polymorphic ventricular tachycardia associated with QT interval prolongation. QT interval prolongation is directly related to the dose of sotalol hydrochloride tablets (AF). Factors such as reduced creatinine clearance, ge…	PRECAUTIONS Renal Impairment Sotalol hydrochloride tablets (AF) is eliminated principally via the kidneys through glomerular filtration and to a small degree by tubular secretion. There is a direct relationship between renal function, as measured by serum creatinine or creatinine clearance, and the elimination rate of sotalol hydrochloride tablets (AF). Guidance for dosing in conditions of renal …	ADVERSE REACTIONS Adverse events that are clearly related to sotalol are those which are typical of its Class II (beta-blocking) and Class III (cardiac action potential duration prolongation) effects. The common documented beta-blocking adverse events (bradycardia, dyspnea, and fatigue) and Class III effects (QT interval prolongation) are dose related. In a pooled clinical trial population consis…
Sotalol	0.999967	Approved	Label 3	box warning To minimize the risk of induced arrhythmia, patients initiated or reinitiated on sotalol should be placed for a minimum of three days (on their maintenance dose) in a facility that can provide cardiac resuscitation and continuous electrocardiographic monitoring. Creatinine clearance should be calculated prior to dosing. For detailed instructions regarding dose selection and special ca…		WARNINGS Mortality: The National Heart, Lung, and Blood Institute's Cardiac Arrhythmia Suppression Trial I (CAST I) was a long-term, multi-center, double-blind study in patients with asymptomatic, non-life-threatening ventricular arrhythmias, 1 to 103 weeks after acute myocardial infarction. Patients in CAST I were randomized to receive placebo or individually optimized doses of encainide, flecai…
Sotalol	0.999967	Approved	Label 4		CONTRAINDICATIONS Sotalol hydrochloride is contraindicated in patients with bronchial asthma, allergic rhinitis, severe sinus node dysfunction, sinus bradycardia, second- and third -degree AV block (unless a functioning pacemaker is present), congenital or acquired long QT syndrome, cardiogenic shock, severe or uncontrolled congestive heart failure, hypokalemia, anesthesia with agents that produc…	WARNINGS Mortality: The results of the Cardiac Arrhythmia Suppression Trial (CAST) in post-myocardial infarction patients with asymptomatic ventricular arrhythmias showed a significant increase in mortality and in non-fatal cardiac arrest rate in patients treated with encainide or flecainide compared with a matched placebo-treated group. CAST was continued using a revised protocol with the morici…
Ketorolac	0.999939	Approved	Label 1			5 WARNINGS AND PRECAUTIONS 5.1 Delayed Healing Topical nonsteroidal anti-inflammatory drugs (NSAIDs) may slow or delay healing. Topical corticosteroids are also known to slow or delay healing. Concomitant use of topical NSAIDs and topical steroids may increase the potential for healing problems. 5.2 Potential for Cross-Sensitivity There is the potential for cross-sensitivity to acetylsalicylic ac…		6 ADVERSE REACTIONS Because clinical studies are conducted under widely varying conditions, adverse reaction rates observed in the clinical studies of a drug cannot be directly compared to the rates in the clinical studies of another drug and may not reflect the rates observed in practice. 6.1 Clinical Studies The most common adverse events were reported in 1-6% of patients and included increased…
Ketorolac	0.999939	Approved	Label 2		CONTRAINDICATIONS Ketorolac tromethamine ophthalmic solution is contraindicated in patients with previously demonstrated hypersensitivity to any of the ingredients in the formulation.	WARNINGS There is the potential for cross-sensitivity to acetylsalicylic acid, phenylacetic acid derivatives, and other nonsteroidal anti-inflammatory agents. Therefore, caution should be used when treating individuals who have previously exhibited sensitivities to these drugs. With some nonsteroidal anti-inflammatory drugs there exists the potential for increased bleeding time due to interferenc…	PRECAUTIONS General All topical nonsteroidal anti-inflammatory drugs (NSAIDs), including ketorolac tromethamine ophthalmic solution, may slow or delay healing. Topical corticosteroids are also known to slow or delay healing. Concomitant use of topical NSAIDS and topical steroids may increase the potential for healing problems. Use of topical NSAIDs may result in keratitis. In some susceptible pat…	ADVERSE REACTIONS The most frequently reported adverse reactions for ketorolac tromethamine ophthalmic solution occurring in approximately 1 to 5% of the overall study population were conjunctival hyperemia, corneal infiltrates, headache, ocular edema and ocular pain. The most frequent adverse events reported with the use of ketorolac tromethamine ophthalmic solutions have been transient stinging…
Asenapine	0.999899	Approved	Label 1	Box warning WARNING: INCREASED MORTALITY IN ELDERLY PATIENTS WITH DEMENTIA - RELATED PSYCHOSIS See full prescribing information for complete boxed warning. Elderly patients with dementia - related psychosis treated with antipsychotic drugs are at an increased risk of death. SAPHRIS is not approved for the treatment of patients with dementia - related psychosis. (5.1)		5 WARNINGS AND PRECAUTIONS 5.1 Increased Mortality in Elderly Patients with Dementia-Related Psychosis Elderly patients with dementia - related psychosis treated with antipsychotic drugs are at an increased risk of death. SAPHRIS is not approved for the treatment of patients with dementia - related psychosis [see Boxed Warning]. 5.2 Cerebrovascular Adverse Events, Including Stroke, In Elderly Pat…		6 ADVERSE REACTIONS 6.1 Overall Adverse Reactions Profile The following adverse reactions are discussed in more detail in other sections of the labeling: Use in Elderly Patients with Dementia-Related Psychosis [see Boxed Warning and Warnings and Precautions (5.1 and 5.2)] Neuroleptic Malignant Syndrome [see Warnings and Precautions (5.3)] Tardive Dyskinesia [see Warnings and Precautions (5.4)] Hy…
Nadolol	0.999891	Approved	Label 1	Box warning Exacerbation of Ischemic Heart Disease Following Abrupt Withdrawal Hypersensitivity to catecholamines has been observed in patients withdrawn from beta-blocker therapy; exacerbation of angina and, in some cases, myocardial infarction have occurred after abrupt discontinuation of such therapy. When discontinuing chronically administered nadolol, particularly in patients with ischemic h…	CONTRAINDICATIONS Nadolol tablets are contraindicated in bronchial asthma, sinus bradycardia and greater than first-degree conduction block, cardiogenic shock, and overt cardiac failure (see WARNINGS).	WARNINGS Cardiac Failure Sympathetic stimulation may be a vital component supporting circulatory function in patients with congestive heart failure, and its inhibition by beta-blockade may precipitate more severe failure. Although beta-blockers should be avoided in overt congestive heart failure, if necessary, they can be used with caution in patients with a history of failure who are well compen…	PRECAUTIONS Impaired Renal Function Nadolol should be used with caution in patients with impaired renal function. (See DOSAGE AND ADMINISTRATION.) Information for Patients Patients, especially those with evidence of coronary artery insufficiency, should be warned against interruption or discontinuation of nadolol therapy without the physician's advice. Although cardiac failure rarely occurs in pr…	ADVERSE REACTIONS Most adverse effects have been mild and transient and have rarely required withdrawal of therapy. Cardiovascular: Bradycardia with heart rates of less than 60 beats per minute occurs commonly, and heart rates below 40 beats per minute and/or symptomatic bradycardia were seen in about 2 of 100 patients. Symptoms of peripheral vascular insufficiency, usually of the Raynaud type, h…
Oxandrolone	0.999838	Approved	Label 6	BOXED WARNING PELIOSIS HEPATIS, A CONDITION IN WHICH LIVER AND SOMETIMES SPLENIC TISSUE IS REPLACED WITH BLOOD-FILLED CYSTS, HAS BEEN REPORTED IN PATIENTS RECEIVING ANDROGENIC ANABOLIC STEROID THERAPY. THESE CYSTS ARE SOMETIMES PRESENT WITH MINIMAL HEPATIC DYSFUNCTION, BUT AT OTHER TIMES THEY HAVE BEEN ASSOCIATED WITH LIVER FAILURE. THEY ARE OFTEN NOT RECOGNIZED UNTIL LIFE-THREATENING LIVER FAILU…	CONTRAINDICATIONS 1. Known or suspected carcinoma of the prostate or the male breast. 2. Carcinoma of the breast in females with hypercalcemia (androgenic anabolic steroids may stimulate osteolytic bone resorption). 3. Pregnancy, because of possible masculinization of the fetus. Oxandrin has been shown to cause embryotoxicity, fetotoxicity, infertility, and masculinization of female animal offspr…	WARNINGS Cholestatic hepatitis and jaundice may occur with 17-alpha-alkylated androgens at a relatively low dose. If cholestatic hepatitis with jaundice appears or if liver function tests become abnormal, oxandrolone should be discontinued and the etiology should be determined. Drug-induced jaundice is reversible when the medication is discontinued. In patients with breast cancer, anabolic steroi…	PRECAUTIONS Concurrent dosing of oxandrolone with warfarin may result in unexpectedly large increases in the INR or prothrombin time (PT). When oxandrolone is prescribed to patients being treated with warfarin, doses of warfarin may need to be decreased significantly to maintain the desirable INR level and diminish the risk of potentially serious bleeding (See PRECAUTIONS: Drug Interactions). Gen…	ADVERSE REACTIONS Patients with moderate to severe COPD or COPD patients who are unresponsive to bronchodilators should be monitored closely for COPD exacerbation and fluid retention. The following adverse reactions have been associated with use of anabolic steroids: Hepatic: Cholestatic jaundice with, rarely, hepatic necrosis and death. Hepatocellular neoplasms and peliosis hepatis with long-ter…
Alvimopan	0.999827	Approved	Label 1	box warning WARNING: FOR SHORT-TERM HOSPITAL USE ONLY ENTEREG is available only for short-term (15 doses) use in hospitalized patients. Only hospitals that have registered in and met all of the requirements for the ENTEREG Access Support and Education (E.A.S.E.â¢) program may use ENTEREG.		5 WARNINGS AND PRECAUTIONS 5.1 Myocardial Infarction in a 12 Month Study in Patients treated with Opioids for Chronic Pain There were more reports of myocardial infarctions in patients treated with alvimopan 0.5Â mg twice daily compared with placebo-treated patients in a 12-month study of patients treated with opioids for chronic pain. Â In this study, the majority of myocardial infarctions occur…		6 ADVERSE REACTIONS 6.1 Clinical Trials Experience Because clinical trials are conducted under widely varying conditions, adverse reaction rates observed in the clinical trials of a drug cannot be directly compared to rates in the clinical trials of another drug and may not reflect the rates observed in clinical practice. Â The adverse event information from clinical trials does, however, provide…	8 USE IN SPECIFIC POPULATIONS 8.1 Pregnancy Teratogenic Effects: Pregnancy Category B Reproduction studies have been performed in pregnant rats at about 68 to 136 times the recommended human oral dose based on the body surface area and intravenous doses of about 3.4 to 6.8 times the recommended human oral dose based on the body surface area and in pregnant rabbits at intravenous doses at about 5 …
Butorphanol	0.999827	Approved	Label 1			WARNINGS Patients Dependent on Narcotics Because of its opioid antagonist properties, butorphanol is not recommended for use in patients dependent on narcotics. Such patients should have an adequate period of withdrawal from opioid drugs prior to beginning butorphanol therapy. In patients taking opioid analgesics chronically, butorphanol has precipitated withdrawal symptoms such as anxiety, agita…	PRECAUTIONS General Hypotension associated with syncope during the first hour of dosing with STADOL NS has been reported rarely, particularly in patients with past history of similar reactions to opioid analgesics. Therefore, patients should be advised to avoid activities with potential risks. Head Injury and Increased Intracranial Pressure As with other opioids, the use of butorphanol in patient…	ADVERSE REACTIONS Clinical Trial Experience A total of 2446 patients were studied in premarketing clinical trials of butorphanol. Approximately half received STADOL Injection with the remainder receiving STADOL NS. In nearly all cases the type and incidence of side effects with butorphanol by any route were those commonly observed with opioid analgesics. The adverse experiences described below ar…
Nalbuphine	0.999827	Approved	Label 1			WARNINGS Nalbuphine hydrochloride injection should be administered as a supplement to general anesthesia only by persons specifically trained in the use of intravenous anesthetics and management of respiratory effects of potent opioids. Naloxone hydrochloride injection, resuscitative and intubation equipment and oxygen should be readily available. Drug Dependence: Nalbuphine has been shown to hav…	PRECAUTIONS Impaired Respiration: At the usual adult dose of 10 mg/70 kg, nalbuphine hydrochloride causes some respiratory depression approximately equal to that produced by equal doses of morphine. However, in contrast to morphine, respiratory depression is not appreciably increased with higher doses of nalbuphine. Respiratory depression induced by nalbuphine can be reversed by naloxone hydrochl…	ADVERSE REACTIONS The most frequent adverse reaction in 1066 patients treated with Nalbuphine Hydrochloride Injection is sedation 381 (36%). Less frequent reactions are: sweaty/clammy 99 (9%), nausea/vomiting 68 (6%), dizziness/vertigo 58 (5%), dry mouth 44 (4%), and headache 27 (3%). Other adverse reactions which may occur (reported incidence of 1% or less) are: CNS Effects: Nervousness, depress…
Nalbuphine	0.999827	Approved	Label 2			WARNINGS NUBAIN should be administered as a supplement to general anesthesia only by persons specifically trained in the use of intravenous anesthetics and management of the respiratory effects of potent opioids. Naloxone, resuscitative and intubation equipment and oxygen should be readily available.	PRECAUTIONS General Impaired Respiration: At the usual adult dose of 10 mg/70 kg, NUBAIN causes some respiratory depression approximately equal to that produced by equal doses of morphine. However, in contrast to morphine, respiratory depression is not appreciably increased with higher doses of NUBAIN. Respiratory depression induced by NUBAIN can be reversed by NARCAN (naloxone hydrochloride) whe…	ADVERSE REACTIONS The most frequent adverse reaction in 1066 patients treated in clinical studies with NUBAIN was sedation 381 (36%). Less frequent reactions were: sweaty/clammy 99 (9%), nausea/vomiting 68 (6%), dizziness/vertigo 58 (5%), dry mouth 44 (4%), and headache 27 (3%). Other adverse reactions which occurred (reported incidence of 1% or less) were: CNS Effects: Nervousness, depression, r…
Remifentanil	0.999827	Approved	Label 1			WARNINGS Continuous infusions of ULTIVA should be administered only by an infusion device. IV bolus administration of ULTIVA should be used only during the maintenance of general anesthesia. In nonintubated patients, single doses of ULTIVA should be administered over 30 to 60 seconds. Interruption of an infusion of ULTIVA will result in rapid offset of effect. Rapid clearance and lack of drug acc…		ADVERSE EVENTS ULTIVA produces adverse events that are characteristic of Âµ-opioids, such as respiratory depression, bradycardia, hypotension, and skeletal muscle rigidity. These adverse events dissipate within minutes of discontinuing or decreasing the infusion rate of ULTIVA. See CLINICAL PHARMACOLOGY, WARNINGS, and PRECAUTIONS on the management of these events. Adverse event information is der…
Remifentanil	0.999827	Approved	Label 2			WARNINGS Continuous infusions of ULTIVA should be administered only by an infusion device. IV bolus administration of ULTIVA should be used only during the maintenance of general anesthesia. In nonintubated patients, single doses of ULTIVA should be administered over 30 to 60 seconds. Interruption of an infusion of ULTIVA will result in rapid offset of effect. Rapid clearance and lack of drug acc…	PRECAUTIONS Vital signs and oxygenation must be continually monitored during the administration of ULTIVA. General Bradycardia has been reported with ULTIVA and is responsive to ephedrine or anticholinergic drugs, such as atropine and glycopyrrolate. Hypotension has been reported with ULTIVA and is responsive to decreases in the administration of ULTIVA or to IV fluids or catecholamine (ephedrine…
Atenolol	0.999798	Approved	Label 1		CONTRAINDICATIONS TENORMIN is contraindicated in sinus bradycardia, heart block greater than first degree, cardiogenic shock, and overt cardiac failure. (See WARNINGS.) TENORMIN is contraindicated in those patients with a history of hypersensitivity to the atenolol or any of the drug product's components.	WARNINGS Cardiac Failure Sympathetic stimulation is necessary in supporting circulatory function in congestive heart failure, and beta blockade carries the potential hazard of further depressing myocardial contractility and precipitating more severe failure. In patients with acute myocardial infarction, cardiac failure which is not promptly and effectively controlled by 80 mg of intravenous furos…		ADVERSE REACTIONS Most adverse effects have been mild and transient. The frequency estimates in the following table were derived from controlled studies in hypertensive patients in which adverse reactions were either volunteered by the patient (US studies) or elicited, eg, by checklist (foreign studies). The reported frequency of elicited adverse effects was higher for both TENORMIN and placebo-t…
Atenolol	0.999798	Approved	Label 3		CONTRAINDICATIONS Atenolol is contraindicated in sinus bradycardia, heart block greater than first degree, cardiogenic shock, and overt cardiac failure (seeWARNINGS). Atenolol is contraindicated in those patients with a history of hypersensitivity to the atenolol or any of the drug product's components.	WARNINGS Cardiac Failure Sympathetic stimulation is necessary in supporting circulatory function in congestive heart failure, and beta-blockade carries the potential hazard of further depressing myocardial contractility and precipitating more severe failure. In patients with acute myocardial infarction, cardiac failure which is not promptly and effectively controlled by 80 mg of intravenous furos…		ADVERSE REACTIONS Most adverse effects have been mild and transient. The frequency estimates in the following table were derived from controlled studies in hypertensive patients in which adverse reactions were either volunteered by the patient (U.S. studies) or elicited, e.g., by checklist (foreign studies). The reported frequency of elicited adverse effects was higher for both atenolol and place…
Cetrorelix	0.999773	Approved	Label 1			WARNINGS Cetrotide (cetrorelix acetate for injection) should be prescribed by physicians who are experienced in fertility treatment. Before starting treatment with Cetrotide, pregnancy must be excluded (see CONTRAINDICATIONS and PRECAUTIONS)	PRECAUTIONS General Cases of hypersensitivity reactions, including anaphylactoid reactions with the first dose, have been reported during post-marketing surveillance (see ADVERSE REACTIONS). A severe anaphylactic reaction associated with cough, rash, and hypotension, was observed in one patient after seven months of treatment with Cetrotide Â® (10 mg/day) in a study for an indication unrelated to…	ADVERSE REACTIONS The safety of Cetrotide (cetrorelix acetate for injection) in 949 patients undergoing controlled ovarian stimulation in clinical studies was evaluated. Women were between 19 and 40 years of age (mean: 32). 94.0 % of them were Caucasian. Cetrotide was given in doses ranging from 0.1 mg to 5 mg as either a single or multiple dose. Table 3 shows systemic adverse events, reported in…
Cetrorelix	0.999773	Approved	Label 2					ADVERSE REACTIONS The safety of CetrotideTM (cetrorelix acetate for injection) in 949 patients undergoing controlled ovarian stimulation in clinical studies was evaluated. Women were between 19 and 40 years of age (mean: 32). 94.0 % of them were Caucasian. CetrotideTM was given in doses ranging from 0.1 mg to 5 mg as either a single or multiple dose. Table 3 shows systemic adverse events from the…
Esmolol	0.999742	Approved	Label 1		CONTRAINDICATIONS Esmolol hydrochloride is contraindicated in patients with sinus bradycardia, heart block greater than first degree, cardiogenic shock or overt heart failure (see WARNINGS).	WARNINGS Hypotension In clinical trials 20-50% of patients treated with esmolol hydrochloride have experienced hypotension, generally defined as systolic pressure less than 90 mmHg and/or diastolic pressure less than 50 mmHg. About 12% of the patients have been symptomatic (mainly diaphoresis or dizziness). Hypotension can occur at any dose but is dose - related so that doses beyond 200 mcg/kg/mi…		ADVERSE REACTIONS The following adverse reaction rates are based on use of esmolol hydrochloride in clinical trials involving 369 patients with supraventricular tachycardia and over 600 intraoperative and postoperative patients enrolled in clinical trials. Most adverse effects observed in controlled clinical trial settings have been mild and transient. The most important adverse effect has been h…
Esmolol	0.999742	Approved	Label 2			Warnings Hypotension In clinical trials 20-50% of patients treated with BREVIBLOC (Esmolol Hydrochloride) have experienced hypotension, generally defined as systolic pressure less than 90 mmHg and/or diastolic pressure less than 50 mmHg. About 12% of the patients have been symptomatic (mainly diaphoresis or dizziness). Hypotension can occur at any dose but is dose - related so that doses beyond 2…		Adverse Reactions The following adverse reaction rates are based on use of BREVIBLOC (Esmolol Hydrochloride) in clinical trials involving 369 patients with supraventricular tachycardia and over 600 intraoperative and postoperative patients enrolled in clinical trials. Most adverse effects observed in controlled clinical trial settings have been mild and transient. The most important adverse effec…
Molindone	0.999623	Approved	Label 1		CONTRAINDICATIONS MOBAN is contraindicated in severe central nervous system depression (alcohol, barbiturates, narcotics, etc.) or comatose states, and in patients with known hypersensitivity to the drug.	WARNINGS Tardive Dyskinesia Tardive dyskinesia, a syndrome consisting of potentially irreversible, involuntary, dyskinetic movements may develop in patients treated with antipsychotic drugs. Although the prevalence of the syndrome appears to be highest among the elderly, especially elderly women, it is impossible to rely upon prevalence estimates to predict, at the inception of antipsychotic trea…	PRECAUTIONS General Some patients receiving MOBAN (molindone hydrochloride) may note drowsiness initially and they should be advised against activities requiring mental alertness until their response to the drug has been established. Increased activity has been noted in patients receiving MOBAN. Caution should be exercised where increased activity may be harmful. MOBAN does not lower the seizure …	ADVERSE REACTIONS CNS Effects The most frequently occurring effect is initial drowsiness that generally subsides with continued usage of the drug or lowering of the dose. Noted less frequently were depression, hyperactivity and euphoria. Neurological Extrapyramidal Symptoms Extrapyramidal symptoms noted below may occur in susceptible individuals and are usually reversible with appropriate managem…
Pramipexole	0.999458	Approved	Label 1	box warning Serious Warnings And precautions Sudden Onset of Sleep Patients receiving treatment with pramipexole dihydrochloride and other dopaminergic agents have reported suddenly falling asleep while engaged in activities of daily living, including operating a motor vehicle, which sometimes resulted in accidents. Although some of the patients reported somnolence while on pramipexole dihydrochl…		warnings and precautions Cardiovascular Hypotension In case of severe cardiovascular disease, care should be taken. Dopamine agonists appear to impair the systemic regulation of blood pressure with resulting postural (orthostatic) hypotension, especially during dose escalation. Postural (orthostatic) hypotension has been observed in patients treated with pramipexole dihydrochloride. Therefore, pa…		adverse reactions Adverse Reactions Leading to Discontinuation of Treatment Early Parkinson's Disease Approximately 12% of 388 patients treated with pramipexole dihydrochloride and 11% of 235 patients treated with placebo discontinued treatment due to adverse events. The events most commonly causing discontinuation of treatment were related to the nervous system, namely hallucinations (3.1% on pr…
Pramipexole	0.999458	Approved	Label 3			5 WARNINGS AND PRECAUTIONS 5.1ââFalling Asleep During Activities of Daily Living Patients treated with pramipexole have reported falling asleep while engaged in activities of daily living, including the operation of motor vehicles, which sometimes resulted in accidents. Although many of these patients reported somnolence while on pramipexole tablets, some perceived that they had no warning si…		6 ADVERSE REACTIONS The following are discussed in greater detail in other sections of the labeling: Falling Asleep During Activities of Daily Living [see Warnings and Precautions (5.1)] Symptomatic Orthostatic Hypotension [see Warnings and Precautions (5.2)] Impulse Control/Compulsive Behaviors [see Warnings and Precautions (5.3)] Hallucinations [see Warnings and Precautions (5.4)] Dyskinesia [s…
Ambrisentan	0.999409	Approved	Label 1	box warning WARNING: CONTRAINDICATED IN PREGNANCY LETAIRIS is very likely to produce serious birth defects if used by pregnant women, as this effect has been seen consistently when it is administered to animals [see Contraindications (4.1)]. Pregnancy must therefore be excluded before the initiation of treatment with LETAIRIS and prevented during treatment and for one month after stopping treatme…	4 CONTRAINDICATIONS 4.1 Pregnancy Category X LETAIRIS may cause fetal harm when administered to a pregnant woman. Ambrisentan was teratogenic at oral doses of â¥15 mg/kg/day in rats and â¥7 mg/kg/day in rabbits; it was not studied at lower doses. In both species, there were abnormalities of the lower jaw and hard and soft palate, malformation of the heart and great vessels, and failure of forma…	5 WARNINGS AND PRECAUTIONS 5.1 Prescribing and Distribution Program for LETAIRIS âBecause of the risk of birth defects, LETAIRIS is available only through a special restricted distribution program called the LETAIRIS Education and Access Program (LEAP). Only prescribers and pharmacies registered with LEAP may prescribe and distribute LETAIRIS. In addition, LETAIRIS may be dispensed only to pati…		6 ADVERSE REACTIONS 6.1 Clinical Trials Experience See Warnings and Precautions (5.4) for discussion of hematological changes. Because clinical trials are conducted under widely varying conditions, adverse reaction rates observed in the clinical trials of a drug cannot be directly compared to rates in the clinical trials of another drug and may not reflect the rates observed in practice. Safety d…
Pirbuterol	0.999305	Approved	Label 1			WARNINGS Cardiovascular: MAXAIR Inhaler, like other inhaled beta-adrenergic agonists, can produce a clinically significant cardiovascular effect in some patients, as measured by pulse rate, blood pressure, and/or symptoms. Although such effects are uncommon after administration of MAXAIR Inhaler at recommended doses, if they occur, the drug may need to be discontinued. In addition, beta-agonists …	PRECAUTIONS General: Since pirbuterol is a sympathomimetic amine, it should be used with caution in patients with cardiovascular disorders, including ischemic heart disease, hypertension, or cardiac arrhythmias, in patients with hyperthyroidism or diabetes mellitus, and in patients who are unusually responsive to sympathomimetic amines or who have convulsive disorders. Significant changes in syst…	ADVERSE REACTIONS The following rates of adverse reactions to pirbuterol are based on single- and multiple-dose clinical trials involving 761 patients, 400 of whom received multiple doses (mean duration of treatment was 2.5 months and maximum was 19 months). The following were the adverse reactions reported more frequently than 1 in 100 patients: CNS: nervousness (6.9%), tremor (6.0%), headache (…
Nabilone	0.998848	Approved	Label 1		CONTRAINDICATIONS Cesamet is contraindicated in any patient who has a history of hypersensitivity to any cannabinoid.	WARNINGS The effects of Cesamet may persist for a variable and unpredictable period of time following its oral administration. Adverse psychiatric reactions can persist for 48 to 72 hours following cessation of treatment. Cesamet has the potential to affect the CNS, which might manifest itself in dizziness, drowsiness, euphoria âhighâ, ataxia, anxiety, disorientation, depression, hallucinatio…	PRECAUTIONS General The benefit/risk ratio of Cesamet use should be carefully evaluated in patients with the following medical conditions because of individual variation in response and tolerance to the effects of Cesamet. Since Cesamet can elevate supine and standing heart rates and cause postural hypotension, it should be used with caution in the elderly, and in patients with hypertension or he…	ADVERSE REACTIONS To report SUSPECTED ADVERSE REACTIONS, contact Meda Pharmaceuticals Inc. at 1-800-526-3840 or FDA at 1-800-FDA-1088 or www.fda.gov/medwatch. Commonly Encountered Reactions: During controlled clinical trials of Cesamet, virtually all patients experienced at least one adverse reaction. The most commonly encountered events were drowsiness, vertigo, dry mouth, euphoria (feeling âh…
Pralidoxime	0.998446	Approved	Label 1				PRECAUTIONS General PROTOPAM has been well tolerated in most cases, but it must be remembered that the desperate condition of the organophosphate-poisoned patient will generally mask such minor signs and symptoms as have been noted in normal subjects. Intravenous administration of PROTOPAM should be carried out slowly and, preferably, by continuous or intermittent infusion, since temporary worsen…	ADVERSE REACTIONS Forty to 60 minutes after intramuscular injection, mild to moderate pain may be experienced at the site of injection. Pralidoxime chloride may cause blurred vision, diplopia and impaired accommodation, dizziness, headache, drowsiness, nausea, tachycardia, increased systolic and diastolic blood pressure, hyperventilation, and muscular weakness when given parenterally to normal vo…
Pralidoxime	0.998446	Approved	Label 2			WARNINGS Pralidoxime is not effective in the treatment of poisoning due to phosphorus, inorganic phosphates or organophosphates not having anticholinesterase activity.		ADVERSE REACTIONS Forty to 60 minutes after intramuscular injection, mild to moderate pain may be experienced at the site of injection. Pralidoxime may cause blurred vision, diplopia and impaired accommodation, dizziness, headache, drowsiness, nausea, tachycardia, increased systolic and diastolic blood pressure, hyperventilation, and muscular weakness when given parenterally to normal volunteers …
Bromfenac	0.997618	Approved	Label 1			Warnings Contains sodium sulfite, a sulfite that may cause allergic-type reactions including anaphylactic symptoms and life-threatening or less severe asthmatic episodes in certain susceptible people. The overall prevalence of sulfite sensitivity in the general population is unknown and probably low. Sulfite sensitivity is seen more frequently in asthmatic than in nonasthmatic people. There is th…	Precautions General All topical nonsteroidal anti-inflammatory drugs (NSAIDs) may slow or delay healing. Topical corticosteroids are also known to slow or delay healing. Concomitant use of topical NSAIDs and topical steroids may increase the potential for healing problems. Use of topical NSAIDs may result in keratitis. In some susceptible patients, continued use of topical NSAIDs may result in ep…	Adverse Reactions The most commonly reported adverse experiences reported following use of bromfenac ophthalmic solution after cataract surgery include: abnormal sensation in eye, conjunctival hyperemia, eye irritation (including burning/stinging), eye pain, eye pruritus, eye redness, headache, and iritis. These events were reported in 2-7% of patients.
Nepafenac	0.997618	Approved	Label 1			warnings There is the potential for cross-sensitivity to acetylsalicylic acid, phenylacetic acid derivatives, and other nonsteroidal anti-inflammatory agents. Therefore, caution should be used when treating individuals who have previously exhibited sensitivities to these drugs. With some nonsteroidal anti-inflammatory drugs including NEVANAC, there exists the potential for increased bleeding time…	PRECAUTIONS General: Topical nonsteroidal anti-inflammatory drugs (NSAIDs) including NEVANACTM, may slow or delay healing. Topical corticosteroids are also known to slow or delay healing. Concomitant use of topical NSAIDs and topical steroids may increase the potential for healing problems. Use of topical NSAIDs may result in keratitis. In some susceptible patients, continued use of topical NSAID…	ADVERSE REACTIONS In controlled clinical studies, the most frequently reported ocular adverse events following cataract surgery were capsular opacity, decreased visual acuity, foreign body sensation, increased intraocular pressure, and sticky sensation. These events occurred in approximately 5 to 10% of patients. Other ocular adverse events occurring at an incidence of approximately 1 to 5% inclu…
Salsalate	0.997618	Approved	Label 1	box warning Cardiovascular Risk NSAIDs may cause an increased risk of serious cardiovascular thromboticÂ events, myocardial infarction, and stroke, which can be fatal. This risk may increase with duration of use. Patients with cardiovascular disease or riskÂ factors for cardiovascular disease may be at greater risk. (See WARNINGSÂ and CLINICAL TRIALS) Salsalate tablets, USP is contraindicated for…		WARNINGS Reye's Syndrome may develop in individuals who have chicken pox, influenza, or flu symptoms. Some studies suggest a possible association between the development of Reye's Syndrome and the use of medicines containing salicylate or aspirin. Salsalate contains a salicylate and therefore is not recommended for use in patients with chicken pox, influenza, or flu symptoms. CARDIOVASCULAR EFFEC…	PRECAUTIONS General Patients on treatment with salsalate should be warned not to take other salicylates so as to avoid potentially toxic concentrations. Great care should be exercised when salsalate is prescribed in the presence of chronic renal insufficiency or peptic ulcer disease. Protein binding of salicylic acid can be influenced by nutritional status, competitive binding of other drugs, and…	ADVERSE REACTIONS In two well-controlled clinical trials, the following reversible adverse experiences characteristic of salicylates were most commonly reported with salsalate (n-280 pts; listed in descending order of frequency): tinnitus, nausea, hearing impairment, rash, and vertigo. These common symptoms of salicylates, i.e., tinnitus or reversible hearing impairment, are often used as a guide…
Ethacrynic acid	0.997289	Approved	Label 1	box warning EDECRIN 1 (Ethacrynic Acid) is a potent diuretic which, if given in excessive amounts, may lead to profound diuresis with water and electrolyte depletion. Therefore, careful medical supervision is required, and dose and dose schedule must be adjusted to the individual patient's needs (see DOSAGE AND ADMINISTRATION).	CONTRAINDICATIONS All diuretics, including ethacrynic acid, are contraindicated in anuria. If increasing electrolyte imbalance, azotemia, and/or oliguria occur during treatment of severe, progressive renal disease, the diuretic should be discontinued. In a few patients this diuretic has produced severe, watery diarrhea. If this occurs, it should be discontinued and not used again. Until further e…	WARNINGS The effects of EDECRIN on electrolytes are related to its renal pharmacologic activity and are dose dependent. The possibility of profound electrolyte and water loss may be avoided by weighing the patient throughout the treatment period, by careful adjustment of dosage, by initiating treatment with small doses, and by using the drug on an intermittent schedule when possible. When excessi…	PRECAUTIONS General Weakness, muscle cramps, paresthesias, thirst, anorexia, and signs of hyponatremia, hypokalemia, and/or hypochloremic alkalosis may occur following vigorous or excessive diuresis and these may be accentuated by rigid salt restriction. Rarely, tetany has been reported following vigorous diuresis. During therapy with ethacrynic acid, liberalization of salt intake and supplementa…	ADVERSE REACTIONS Gastrointestinal Anorexia, malaise, abdominal discomfort or pain, dysphagia, nausea, vomiting, and diarrhea have occurred. These are more frequent with large doses or after one to three months of continuous therapy. A few patients have had sudden onset of profuse, watery diarrhea. Discontinue EDECRIN if diarrhea is severe and do not give it again. Gastrointestinal bleeding has o…
Pergolide	0.99693	Problematic	Label 1			WARNINGS Falling Asleep During Activities of Daily Living Patients treated with pergolide have reported falling asleep while engaged in activities of daily living, including the operation of motor vehicles which sometimes resulted in accidents. Although many of these patients reported somnolence while on pergolide, some perceived that they had no warning signs such as excessive drowsiness, and be…	PRECAUTIONS General Caution should be exercised when administering pergolide to patients prone to cardiac dysrhythmias. In a study comparing pergolide and placebo, patients taking pergolide were found to have significantly more episodes of atrial premature contractions (APCs) and sinus tachycardia. The use of pergolide in patients on l -dopa may cause and/or exacerbate preexisting states of confu…	ADVERSE REACTIONS Commonly Observed In premarketing clinical trials, the most commonly observed adverse events associated with use of pergolide which were not seen at an equivalent incidence among placebo-treated patients were: nervous system complaints, including dyskinesia, hallucinations, somnolence, insomnia; digestive complaints, including nausea, constipation, diarrhea, dyspepsia; and respi…
Pergolide	0.99693	Problematic	Label 3	Box warning Cardiac Valvulopathy and Fibrotic Complications Cardiac Valvulopathy The use of pergolide has been shown to increase the risk of cardiac valvular disease involving one or more valves.Â Some patients have required valve replacement, and deaths have been reported. Cases have been reported after exposures to pergolide ranging from several months to several years.Â The histopathology of e…
Ambenonium	0.996458	Approved	Label 1		CONTRAINDICATIONS Routine administration of atropine with MYTELASE is contraindicated since belladonna derivatives may suppress the parasympathomimetic (muscarinic) symptoms of excessive gastrointestinal stimulation, leaving only the more serious symptoms of fasciculation and paralysis of voluntary muscles as signs of overdosage. MYTELASE should not be administered to patients receiving mecamylam…	WARNINGS Because this drug has a more prolonged action than other antimyasthenic drugs, simultaneous administration with other cholinergics is contraindicated except under strict medical supervision. The overlap in duration of action of several drugs complicates dosage schedules. Therefore, when a patient is to be given the drug, the administration of all other cholinergics should be suspended un…	PRECAUTIONS Great care and supervision are required, since the warning of overdosage is minimal and the requirements of patients vary tremendously. It must be borne in mind constantly that a narrow margin exists between the first appearance of side effects and serious toxic effects. Caution in increasing the dosage is essential. The drug should be used with caution in patients with asthma, Parkin…	ADVERSE REACTIONS Adverse effects of anticholinesterase agents such as MYTELASE usually result from overdosage and include muscarinic effects such as excessive salivation, abdominal cramps, diarrhea, miosis, urinary urgency, sweating, nausea, increase in bronchial and lacrymal secretions, and vomiting, and nicotinic effects such as muscle cramps, fasciculation of voluntary muscles, and rarely gen…
Ciclopirox	0.995858	Approved	Label 1			WARNINGS Ciclopirox Cream is not for ophthalmic use. Keep out of reach of children.	PRECAUTIONS If a reaction suggesting sensitivity or chemical irritation should occur with the use of Ciclopirox Cream, treatment should be discontinued and appropriate therapy instituted.
Ciclopirox	0.995858	Approved	Label 5			WARNINGS CNL8 (ciclopirox topical solution, 8%) nail lacquer is not for ophthalmic, oral, or intravaginal use. For use on nails and immediately adjacent skin only.		ADVERSE REACTIONS In the vehicle-controlled clinical trials conducted in the US, 9% (30/327) of patients treated with CNL8 (ciclopirox topical solution, 8%) nail lacquer and 7% (23/328) of patients treated with vehicle reported treatment- emergent adverse events (TEAE) considered by the investigator to be causally related to the test material. The incidence of these adverse events, within each bo…
Terazosin	0.994608	Approved	Label 1			warnings Syncope and ``First-dose'' Effect: HYTRIN tablets, like other alpha-adrenergic blocking agents, can cause marked lowering of blood pressure, especially postural hypotension, and syncope in association with the first dose or first few days of therapy. A similar effect can be anticipated if therapy is interrupted for several days and then restarted. Syncope has also been reported with othe…		ADVERSE REACTIONS Benign Prostatic Hyperplasia The incidence of treatment-emergent adverse events has been ascertained from clinical trials conducted worldwide. All adverse events reported during these trials were recorded as adverse reactions. The incidence rates presented below are based on combined data from six placebo-controlled trials involving once-a-day administration of terazosin at dose…
Pitavastatin	0.987011	Problematic	Label 1			5 WARNINGS AND PRECAUTIONS 5.1 Skeletal Muscle Effects Cases of myopathy and rhabdomyolysis with acute renal failure secondary to myoglobinuria have been reported with HMG-CoA reductase inhibitors, including LIVALO. These risks can occur at any dose level, but increase in a dose - dependent manner. LIVALO should be prescribed with caution in patients with predisposing factors for myopathy. These …		6 ADVERSE REACTIONS The following serious adverse reactions are discussed in greater detail in other sections of the label: Rhabdomyolysis with myoglobinuria and acute renal failure and myopathy (including myositis) [see Warnings and Precautions (5.1)]. Liver Enzyme Abnormalities [see Warning and Precautions (5.2)]. Of 4,798 patients enrolled in 10 controlled clinical studies and 4 subsequent ope…
Bivalirudin	0.95026	Approved	Label 3			5 WARNINGS AND PRECAUTIONS 5.1 Bleeding Events Although most bleeding associated with the use of Angiomax in PCI/PTCA occurs at the site of arterial puncture, hemorrhage can occur at any site. An unexplained fall in blood pressure or hematocrit should lead to serious consideration of a hemorrhagic event and cessation of Angiomax administration [see Adverse Reactions (6.1)]. Angiomax should be use…		6 ADVERSE REACTIONS 6.1 Clinical Trials Experience Because clinical trials are conducted under widely varying conditions, adverse reaction rates observed in the clinical trials of a drug cannot be directly compared to rates in the clinical trials of another drug and may not reflect the rates observed in practice. Bleeding In 6010Â patients undergoing PCI treated in the REPLACE-2 trial, Angiomax p…
Clofarabine	0.949048	Approved	Label 1			5 WARNINGS AND PRECAUTIONS Clolar should be administered under the supervision of a qualified physician experienced in the use of antineoplastic therapy. 5.1 Hematologic Toxicity Monitor complete blood counts and platelet counts during Clolar therapy. Suppression of bone marrow function should be anticipated. This is usually reversible and appears to be dose dependent. Severe bone marrow suppress…		6 ADVERSE REACTIONS The following adverse reactions are discussed in greater detail in other sections of the label: Severe Bone Marrow Suppression [see WARNINGS AND PRECAUTIONS (5.1)] Serious Infections [see WARNINGS AND PRECAUTIONS (5.2)] Hyperuricemia (Tumor Lysis) [see WARNINGS AND PRECAUTIONS (5.3)] Systemic Inflammatory Response Syndrome (SIRS) and Capillary Leak Syndrome [see WARNINGS AND P…
Chlorthalidone	0.947936	Approved	Label 1			WARNINGS Chlorthalidone should be used with caution in severe renal disease. In patients with renal disease, chlorthalidone or related drugs may precipitate azotemia. Cumulative effects of the drug may develop in patients with impaired renal function. Chlorthalidone should be used with caution in patients with impaired hepatic function or progressive liver disease, because minor alterations of fl…	PRECAUTIONS General Hypokalemia may develop with chlorthalidone as with any other potent diuretic, especially with brisk diuresis, when severe cirrhosis is present, or during concomitant use of corticosteroids or ACTH. Interference with adequate oral electrolyte intake will also contribute to hypokalemia. Digitalis therapy may exaggerate metabolic effects of hypokalemia especially with reference …	ADVERSE REACTIONS The following adverse reactions have been observed, but there is not enough systematic collection of data to support an estimate of their frequency. Gastrointestinal System Reactions: anorexia, diarrhea, gastric, irritation, constipation, nausea, jaundice (intrahepatic vomiting, cholestatic jaundice) cramping pancreatitis Central Nervous System Reactions: dizziness, headache, ve…
Chlorthalidone	0.947936	Approved	Label 2			WARNINGS Chlorthalidone should be used with caution in severe renal disease. In patients with renal disease, chlorthalidone or related drugs may precipitate azotemia. Cumulative effects of the drug may develop in patients with impaired renal function. Chlorthalidone should be used with caution in patients with impaired hepatic function or progressive liver disease, since minor alterations of flui…	PRECAUTIONS General Hypokalemia may develop with chlorthalidone as with any other diuretic, especially with brisk diuresis when severe cirrhosis is present or during concomitant use of corticosteroids or ACTH. Interference with adequate oral electrolyte intake will also contribute to hypokalemia. Digitalis therapy may exaggerate metabolic effects of hypokalemia especially with reference to myocar…	ADVERSE REACTIONS The following adverse reactions have been observed, but there is not enough systematic collection of data to support an estimate of their frequency. Gastrointestinal System Reactions: anorexia, gastric irritation, nausea, vomiting, cramping, diarrhea, constipation, jaundice (intrahepatic cholestatic jaundice), pancreatitis. Central Nervous System Reactions: dizziness, vertigo, p…
Docosanol	0.940281	Approved	Label 1			WARNINGS AND PRECAUTIONS ABREVAÂ® should only be used to treat cold sores on the lips and face. Care should be taken to avoid application in or near the eyes since it may cause irritation; if contact occurs, rinse thoroughly with water. If excessive skin irritation develops or increases, discontinue use and consult a doctor. It should not be taken orally. Ophthalmic, penile, and vaginal irritatio…		ADVERSE REACTIONS In clinical trials for the treatment of recurrent oral-facial herpes simplex, a total of 1008 patients were treated with ABREVAÂ® (docosanol cream 10%) and 989 with placebo. The most frequently reported adverse event was headache, which occurred in 10.4% of the patients treated with ABREVAÂ® and 10.7% of the patients treated with placebo. One or more local adverse reactions were…
Micafungin	0.893318	Approved	Label 1			WARNINGS Isolated cases of serious hypersensitivity (anaphylaxis and anaphylactoid) reactions (including shock) have been reported in patients receiving MYCAMINE. If these reactions occur, MYCAMINE infusion should be discontinued and appropriate treatment administered.		ADVERSE REACTIONS General Possible histamine - mediated symptoms have been reported with MYCAMINE, including rash, pruritus, facial swelling, and vasodilatation. Injection site reactions, including phlebitis and thrombophlebitis have been reported, at MYCAMINE doses of 50-150 mg/day. These events tended to occur more often in patients receiving MYCAMINE via peripheral intravenous administration. …
Tolcapone	0.880084	Problematic	Label 1	box warning Because of the risk of potentially fatal, acute fulminant liver failure, TASMAR (tolcapone) should ordinarily be used in patients with Parkinson's disease on l-dopa/carbidopa who are experiencing symptom fluctuations and are not responding satisfactorily to or are not appropriate candidates for other adjunctive therapies (see INDICATIONS and DOSAGE AND ADMINISTRATION sections). Becaus…		WARNINGS (SEE BOXED WARNING) Because of the risk of potentially fatal, acute fulminant liver failure, TASMAR (tolcapone) should ordinarily be used in patients with Parkinson's disease on l-dopa/carbidopa who are experiencing symptom fluctuations and are not responding satisfactorily to or are not appropriate candidates for other adjunctive therapies (see INDICATIONS and DOSAGE AND ADMINISTRATION …	PRECAUTIONS Hypotension/Syncope Dopaminergic therapy in Parkinson's disease patients has been associated with orthostatic hypotension. Tolcapone enhances levodopa bioavailability and, therefore, may increase the occurrence of orthostatic hypotension. In TASMAR clinical trials, orthostatic hypotension was documented at least once in 8%, 14% and 13% of the patients treated with placebo, 100 mg and …	ADVERSE REACTIONS Cases of severe hepatocellular injury, including fulminant liver failure resulting in death, have been reported in postmarketing use. As of May 2005, 3 cases of fatal fulminant hepatic failure have been reported from more than 40,000 patient years of worldwide use. This incidence may be 10- to 100-fold higher than the background incidence in the general population. All 3 cases w…
Thiamine	0.853768	Approved	Label 1		Contraindications A history of sensitivity to thiamine or to any of the ingredients in this drug is a contraindication.Â (See WARNINGS for further information.)	Warnings This product contains aluminum that may be toxic. Aluminum may reach toxic levels with prolonged parenteral administration if kidney function is impaired. Premature neonates are particularly at risk because their kidneys are immature, and they require large amounts of calcium and phosphate solutions, which contain aluminum. Research indicates that patients with impaired kidney function, …		Adverse Reactions An occasional individual may develop a hypersensitivity or life-threatening anaphylactic reaction to thiamine, especially after repeatedÂ injection.Â collapse and death have been reported.Â A feeling of warmth, pruritus, urticaria, weakness, sweating, nausea, restlessness, tightness of the throat, angioneurotic edema, cyanosis, pulmonary edema, and hemorrhage into the gastrointe…
Linezolid	0.826263	Approved	Label 1			WARNINGS Pseudomembranous colitis has been reported with nearly all antibacterial agents, including ZYVOX, and may range in severity from mild to life-threatening. Therefore, it is important to consider this diagnosis in patients who present with diarrhea subsequent to the administration of any antibacterial agent. Treatment with antibacterial agents alters the normal flora of the colon and may p…
Linezolid	0.826263	Approved	Label 5			WARNINGS Myelosuppression (including anemia, leukopenia, pancytopenia, and thrombocytopenia) has been reported in patients receiving linezolid. In cases where the outcome is known, when linezolid was discontinued, the affected hematologic parameters have risen toward pretreatment levels. Complete blood counts should be monitored weekly in patients who receive linezolid, particularly in those who …	Precautions Lactic Acidosis Lactic acidosis has been reported with the use of ZYVOX. In reported cases, patients experienced repeated episodes of nausea and vomiting. Patients who develop recurrent nausea or vomiting, unexplained acidosis, or a low bicarbonate level while receiving ZYVOX should receive immediate medical evaluation. Serotonin Syndrome Spontaneous reports of serotonin syndrome asso…	ADVERSE REACTIONS Adult Patients The safety of ZYVOX formulations was evaluated in 2046 adult patients enrolled in seven Phase 3 comparator-controlled clinical trials, who were treated for up to 28 days. In these studies, 85% of the adverse events reported with ZYVOX were described as mild to moderate in intensity. Table 6 shows the incidence of adverse events reported in at least 2% of patients …
Linezolid	0.826263	Approved	Label 7					ADVERSE REACTIONS Adult Patients The safety of ZYVOX formulations was evaluated in 2046 adult patients enrolled in seven Phase 3 comparator-controlled clinical trials, who were treated for up to 28 days. In these studies, 85% of the adverse events reported with ZYVOX were described as mild to moderate in intensity. Table 6 shows the incidence of adverse events reported in at least 2% of patients …
Minocycline	0.71763	Approved	Label 1			WARNINGS THE USE OF DRUGS OF THE TETRACYCLINE CLASS DURING TOOTH DEVELOPMENT (LAST HALF OF PREGNANCY, INFANCY, AND CHILDHOOD TO THE AGE OF 8 YEARS) MAY CAUSE PERMANENT DISCOLORATION OF THE TEETH (YELLOW - GRAY BROWN). This adverse reaction is more common during long-term use of the drugs, but has been observed following repeated short-term courses. Enamel hypoplasia has also been reported. TETRAC…		ADVERSE REACTIONS The most frequently reported nondental treatment-emergent adverse events in the 3 multicenter US trials were headache, infection, flu syndrome, and pain. (see table in the document)
Minocycline	0.71763	Approved	Label 3			5 WARNINGS AND PRECAUTIONS 5.1 Teratogenic Effects 1. MINOCYCLINE, LIKE OTHER TETRACYCLINE - CLASS DRUGS, CAN CAUSE FETAL HARM WHEN ADMINISTERED TO A PREGNANT WOMAN. IF ANY TETRACYCLINE IS USED DURING PREGNANCY OR IF THE PATIENT BECOMES PREGNANT WHILE TAKING THESE DRUGS, THE PATIENT SHOULD BE APPRISED OF THE POTENTIAL HAZARD TO THE FETUS. SOLODYN should not be used during pregnancy or by individu…		6 ADVERSE REACTIONS 6.1 Clinical Trial Experience Because clinical trials are conducted under prescribed conditions, adverse reaction rates observed in the clinical trial may not reflect the rates observed in practice. The following table summarizes selected adverse reactions reported in clinical trials at a rate of â¥1% for SOLODYN. (see table in the document) 6.2 Postmarketing Experience Adver…
Brinzolamide	0.593687	Approved	Label 1			5 WARNINGS AND PRECAUTIONS 5.1 Sulfonamide Hypersensitivity Reactions AZOPT(brinzolamide ophthalmic suspension) 1% is a sulfonamide and although administered topically it is absorbed systemically. Therefore, the same types of adverse reactions that are attributable to sulfonamides may occur with topical administration of AZOPT(brinzolamide ophthalmic suspension) 1%. Fatalities have occurred, alth…		6 ADVERSE REACTIONS 6.1 Clinical Studies Experience Because clinical studies are conducted under widely varying conditions, adverse reaction rates observed in the clinical studies of a drug cannot be directly compared to the rates in the clinical studies of another drug and may not reflect the rates observed in practice. In clinical studies of AZOPT(brinzolamide ophthalmic suspension) 1%, the mos…
Tolmetin	0.589126	Approved	Label 1	Box warning Cardiovascular Risk NSAIDs may cause an increased risk of serious cardiovascular thrombotic events, myocardial infarction (MI) and stroke, which can be fatal. This risk may increase with duration of use. Patients with cardiovascular disease or risk factors for cardiovascular disease may be at greater risk (see WARNINGS). Tolmetin sodium is contraindicated for the treatment of perioper…	CONTRAINDICATIONS Tolmetin is contraindicated in patients with known hypersensitivity to tolmetin sodium. Tolmetin should not be given to patients who have experienced asthma, urticaria or allergic-type reactions after taking aspirin or other NSAIDs. Severe, rarely fatal, anaphylactic-like reactions to NSAIDs have been reported in such patients (see WARNINGS: Anaphylactoid Reactions and PRECAUTIO…	WARNINGS Cardiovascular Effects Cardiovascular Thrombotic Events Clinical trials of several COX-2 selective and nonselective NSAIDs of up to 3 years duration have shown an increased risk of serious cardiovascular (CV) thrombotic events, myocardial infarction, and stroke, which can be fatal. All NSAIDs, both COX-2 selective and nonselective, may have a similar risk. Patients with known CV disease …	PRECAUTIONS General Tolmetin cannot be expected to substitute for corticosteroids or to treat corticosteroid insufficiency. Abrupt discontinuation of corticosteroids may lead to disease exacerbation. Patients on prolonged corticosteroid therapy should have their therapy tapered slowly if a decision is made to discontinue corticosteroids. The pharmacological activity of tolmetin in reducing fever …	ADVERSE REACTIONS The adverse reactions which have been observed in clinical trials encompass observations in about 4,370 patients treated with tolmetin sodium, over 800 of whom have undergone at least one year of therapy. These adverse reactions, reported below by body system, are among those typical of non-steroidal anti-inflammatory drugs and, as expected, gastrointestinal complaints were most…
Hydroflumethiazide	0.473998	Approved	Label 1		Contraindications SaluronÂ® is contraindicated in patients with anuria or hypersensitivity to this or other sulfonamide - derived drugs.	Warnings SaluronÂ® should be used with caution in severe renal disease. In patients with renal disease, thiazide may precipitate azotemia. Cumulative effects of the drug may develop in patients with impaired renal function. Thiazides should be used with caution in patients with impaired hepatic function or progressive liver disease, since minor alterations of fluid and electrolyte balance may pre…	Precautions General All patients receiving thiazide therapy should be observed for clinical signs of fluid or electrolyte imbalance, namely, hyponatremia. hypochloremic alkalosis, and hypokalemia. Serum and urine electrolyte determinations are particularly important when the patient is vomiting excessively or receiving parenteral fluids. Medication such as digitalis may also influence serum elect…	Adverse Reactions The following adverse reactions have been observed, but there has not been enough systematic collection of data to support an estimate of their frequency. Gastrointestinal system reactions: anorexia, gastric irritation, nausea, vomiting, cramping, diarrhea, constipation, jaundice (intrahepatic cholestatic jaundice), pancreatitis. Central nervous system reactions: dizziness, vert…
Roflumilast	0.467431	Problematic	Label 1			5 WARNINGS AND PRECAUTIONS 5.2 Psychiatric Events including Suicidality Treatment with DALIRESP is associated with an increase in psychiatric adverse reactions. In 8 controlled clinical trials 5.9% (263) of patients treated with DALIRESP 500 mcg daily reported psychiatric adverse reactions compared to 3.3% (137) treated with placebo. The most commonly reported psychiatric adverse reactions were i…			8 USE IN SPECIFIC POPULATIONS 8.1 Pregnancy Teratogenic effects: Pregnancy Category C: There are no adequate and well controlled studies of DALIRESP in pregnant women. DALIRESP was not teratogenic in mice, rats, or rabbits. DALIRESP should be used during pregnancy only if the potential benefit justifies the potential risk to the fetus. DALIRESP induced stillbirth and decreased pup viability in mi…
Terbutaline	0.464561	Approved	Label 1			warnings Deterioration of Asthma Asthma may deteriorate acutely over a period of hours or chronically over several days orÂ longer. If the patient needs more doses of terbutaline sulfate than usual, this may be aÂ marker of destabilization of asthma and requires re-evaluation of the patient and treatmentÂ regimen, giving special consideration to the possible need for anti-inflammatory treatment,Â…	PRECAUTIONS Tocolysis Terbutaline sulfate has not been approved and should not be used for tocolysis. SeriousÂ adverse reactions may occur after administration of terbutaline sulfate to women in labor.Â In the mother, these include increased heart rate, transient hyperglycemia, hypokalemia,Â cardiac arrhythmias, pulmonary edema, and myocardial ischemia. Increased fetal heartÂ rate and neonatal hy…	ADVERSE REACTIONS Adverse reactions observed with terbutaline sulfate injection are similar to those commonlyÂ seen with other sympathomimetic agents. All these reactions are transient in nature andÂ usually do not require treatment. The following table compares adverse reactions seen in patients treated with terbutalineÂ sulfate injection (0.25 mg and 0.5 mg), with those seen in patients treated…
Terbutaline	0.464561	Approved	Label 2	box warning WARNING: PROLONGED TOCOLYSIS Terbutaline sulfate has not been approved and should not be used for prolonged tocolysis (beyond 48 to 72 hours).Â Â In particular, terbutaline sulfate should not be used for maintenance tocolysis in the outpatient or home setting.Â Serious adverse reactions, including death, have been reported after administration of terbutaline sulfate to pregnant women.…		WARNINGS Deterioration of Asthma Asthma may deteriorate acutely over a period of hours or chronically over several days or longer. Â If the patient needs more doses of terbutaline than usual, this may be a marker of destabilization of asthma and requires reevaluation of the patient and treatment regimen, giving special consideration to the possible need for anti-inflammatory treatment, e.g., cort…	PRECAUTIONS General Terbutaline, as with all sympathomimetic amines, should be used with caution in patients with cardiovascular disorders, including ischemic heart disease, hypertension, and cardiac arrhythmias; in patients with hyperthyroidism or diabetes mellitus; and in patients who are unusually responsive to sympathomimetic amines or who have convulsive disorders. Significant changes in sys…	ADVERSE REACTIONS Adverse reactions observed with terbutaline are similar to those commonly seen with other sympathomimetic agents. Â All these reactions are transient in nature and usually do not require treatment. The following table compares adverse reactions seen in patients treated with terbutaline (0.25 mg and 0.5 mg), with those seen in patients treated with epinephrine injection (0.25 mg …
Terbutaline	0.464561	Approved	Label 3			WARNINGS Deterioration of Asthma Asthma may deteriorate acutely over a period of hours or chronically over several days or longer. If the patient needs more doses of terbutaline sulfate tablets, USP than usual, this may be a marker of destabilization of asthma and requires reevaluation of the patient and the treatment regimen, giving special consideration to the possible need for anti-inflammator…	PRECAUTIONS Tocolysis Terbutaline sulfate has not been approved and should not be used for tocolysis. Serious adverse reactions may occur after administration of terbutaline sulfate to women in labor. In the mother, these include increased heart rate, transient hyperglycemia, hypokalemia, cardiac arrhythmias, pulmonary edema, and myocardial ischemia. Increased fetal heart rate and neonatal hypogl…	ADVERSE REACTIONS Adverse reactions observed with terbutaline sulfate tablets, USP are similar to those commonly seen with other sympathomimetic amines. All of these reactions are generally transient in nature and usually do not require treatment. The frequency of these side effects appears to diminish with continued therapy. The following table lists the adverse reactions seen in 199 patients tr…
Cyproheptadine	0.451791	Approved	Label 1			WARNINGS Children:Overdosage of antihistamines, particularly in infants and children, may produce hallucinations, central nervous system depression, convulsions and death. Antihistamines may diminish mental alertness; conversely, particularly in the young child, they may occasionally produce excitation. CNS Depressants:Antihistamines may have additive effects with alcohol and other CNS depressant…	PRECAUTIONS General Cyproheptadine has an atropine - like action and, therefore, should be used with caution in patients with: History of bronchial asthma Increased intraocular pressure Hyperthyroidism Cardiovascular disease Hypertension	ADVERSE REACTIONS Adverse reactions which have been reported with the use of antihistamines are as follows: Central Nervous System:Sedation and sleepiness (often transient), dizziness, disturbed coordination, confusion, restlessness, excitation, nervousness, tremor, irritability, insomnia, paresthesias, neuritis, convulsions, euphoria, hallucinations, hysteria, faintness. Integumentary:Allergic m…
Digoxin	0.433432	Approved	Label 4		CONTRAINDICATIONS Digitalis glycosides are contraindicated in patients with ventricular fibrillation or in patients with a known hypersensitivity to digoxin. A hypersensitivity reaction to other digitalis preparations usually constitutes a contraindication to digoxin.	WARNINGS Sinus Node Disease and AV Block Because digoxin slows sinoatrial and AV conduction, the drug commonly prolongs the PR interval. The drug may cause severe sinus bradycardia or sinoatrial block in patients with preexisting sinus node disease and may cause advanced or complete heart block in patients with preexisting incomplete AV block. In such patients consideration should be given to the…	PRECAUTIONS Use in Patients with Impaired Renal Function DOSAGE AND ADMINISTRATION). Because of the prolonged elimination half-life, a longer period of time is required to achieve an initial or new steady-state serum concentration in patients with renal impairment than in patients with normal renal function. If appropriate care is not taken to reduce the dose of digoxin, such patients are at high…	ADVERSE REACTIONS In general, the adverse reactions of digoxin are dose - dependent and occur at doses higher than those needed to achieve a therapeutic effect. Hence, adverse reactions are less common when digoxin is used within the recommended dose range or therapeutic serum concentration range and when there is careful attention to concurrent medications and conditions. Because some patients m…
Mefenamic acid	0.423303	Approved	Label 1	box warning Cardiovascular Risk NSAIDs may cause an increased risk of serious cardiovascular thrombotic events, myocardial infarction, and stroke, which can be fatal.Â This risk may increase with duration of use.Â Patients with cardiovascular disease or risk factors for cardiovascular disease may be at greater risk (See WARNINGS). MEFENAMIC ACID is contraindicated for the treatment of peri-operat…		WARNINGS Â Â CARDIOVASCULAR EFFECTS Â Â Cardiovascular Thrombotic Effects Clinical trials of several Cox-2 selective and nonselective NSAIDs of up to three years duration have shown an increased risk of serious cardiovascular (CV) thrombotic events, myocardial infarction, and stroke, which can be fatal.Â All NSAIDs, both COX-2 selective and nonselective, may have a similar risk.Â Patients with kn…	PRECAUTIONS Â Â General MEFENAMIC ACIDÂ cannot be expected to substitute for corticosteroids or to treat corticosteroid insufficiency.Â Abrupt discontinuation of corticosteroids may lead to disease exacerbation.Â Patients on prolonged corticosteroid therapy should have their therapy tapered slowly if a decision is made to discontinue corticosteroids.Â The pharmacological activity of MEFENAMIC ACI…	ADVERSE REACTIONS In patients taking MEFENAMIC ACID or other NSAIDs, the most frequently reported adverse experiences occurring in approximately 1-10% of patients are:Â Gastrointestinal experiences including - abdominal pain, constipation, diarrhea, dyspepsia, flatulence, gross bleeding / perforation, heartburn, nausea, GI ulcers (gastric/duodenal), vomiting, abnormal renal function, anemia, dizz…
Streptomycin	0.390728	Approved	Label 1	Box WARNING THE RISK OF SEVERE NEUROTOXIC REACTIONS IS SHARPLY INCREASED IN PATIENTS WITH IMPAIRED RENAL FUNCTION OR PRE - RENAL AZOTEMIA. THESE INCLUDE DISTURBANCES OF VESTIBULAR AND COCHLEAR FUNCTION, OPTIC NERVE DYSFUNCTION, PERIPHERAL NEURITIS, ARACHNOIDITIS, AND ENCEPHALOPATHY MAY ALSO OCCUR. THE INCIDENCE OF CLINICALLY DETECTABLE, IRREVERSIBLE VESTIBULAR DAMAGE IS PARTICULARLY HIGH IN PATIE…	CONTRAINDICATIONS A history of clinically significant hypersensitivity to streptomycin is a contraindication to its use. Clinically significant hypersensitivity to other aminoglycosides may contraindicate the use of streptomycin because of the known cross-sensitivity of patients to drugs in this class.	WARNINGS Ototoxicity: Both vestibular and auditory dysfunction can follow the administration of streptomycin. The degree of impairment is directly proportional to the dose and duration of streptomycin administration, to the age of the patient, to the level of renal function and to the amount of underlying existing auditory dysfunction. The ototoxic effects of the aminoglycosides, including strept…	PRECAUTIONS General Prescribing streptomycin in the absence of a proven or strongly suspected bacterial infection or a prophylactic indication is unlikely to provide benefit to the patient and increases the risk of the development of drug-resistant bacteria. Baseline and periodic caloric stimulation tests and audiometric tests are advisable with extended streptomycin therapy. Tinnitus, roaring no…	ADVERSE REACTIONS The following reactions are common: vestibular ototoxicity (nausea, vomiting, and vertigo); paresthesia of face; rash; fever; urticaria; angioneurotic edema; and eosinophilia. The following reactions are less frequent: cochlear ototoxicity (deafness); exfoliative dermatitis; anaphylaxis; azotemia; leucopenia; thrombocytopenia; pancytopenia; hemolytic anemia; muscular weakness; a…
Rasagiline	0.325631	Approved	Label 1			5 WARNINGS AND PRECAUTIONS 5.1 Coadministration with Antidepressants Severe CNS toxicity associated with hyperpyrexia has been reported with the combined treatment of an antidepressant (e.g., selective serotonin reuptake inhibitors-SSRIs, serotonin-norepinephrine reuptake inhibitors-SNRIs, tricyclic antidepressants, tetracyclic antidepressants, triazolopyridine antidepressants) and a non-selectiv…		Adverse reactions 6.1 Clinical Studies Experience During the clinical development of AZILECT, 1361 Parkinson's disease patients received rasagiline as initial monotherapy or as adjunct therapy to levodopa. As these two populations differ, not only in the adjunct use of levodopa during rasagiline treatment, but also in the severity and duration of their disease, they may have differential risks fo…
Rasagiline	0.325631	Approved	Label 2			WARNINGS Need for Restriction of Dietary Tyramine and Amines Contained in Medications AZILECT treatment at any dose may be associated with a hypertensive crisis/"cheese reaction" if the patient ingests tyramine - rich foods, beverages, or dietary supplements or amines (from over-the-counter medications). Hypertensive crisis, which in some cases may be fatal, consists of marked systemic blood pres…	PRECAUTIONS General Melanoma: Comparison of the rates of melanoma in the Azilect development program with rates in age- and sex- matched populations from two epidemiologic data bases (Surveillance, Epidemiology, and End Results Registry of the National Cancer Institute and the American Academy of Dermatology Skin Cancer Screening Program) showed a risk of melanoma that was greater in patients tre…
Rasagiline	0.325631	Approved	Label 3			WARNINGS Antidepressants: Severe CNS toxicity associated with hyperpyrexia and death has been reported with the combination of tricyclic or tetracyclic antidepressants, non-selective MAOIs (NARDIL, PARNATE) including the reversible MAOI, moclobemide and a selective MAO-B inhibitor, selegiline. These adverse events have included behavioral and mental status changes, diaphoresis, muscular rigidity,…
Methazolamide	0.297651	Approved	Label 1		CONTRAINDICATIONS Methazolamide therapy is contraindicated in situations in which sodium and/or potassium serum levels are depressed, in cases of marked kidney or liver disease or dysfunction, in adrenal gland failure, and in hyperchloremic acidosis. In patients with cirrhosis, use may precipitate the development of hepatic encephalopathy. Long-term administration of methazolamide is contraindica…	WARNINGS Fatalities have occurred, although rarely, due to severe reactions to sulfonamides including Stevens-Johnson syndrome, toxic epidermal necrolysis, fulminant hepatic necrosis, agranulocytosis, aplastic anemia, and other blood dyscrasias. Hypersensitivity reactions may recur when a sulfonamide is readministered, irrespective of the route of administration. If hypersensitivity or other seri…	PRECAUTIONS General Potassium excretion is increased initially upon administration of methazolamide and in patients with cirrhosis or hepatic insufficiency could precipitate a hepatic coma. In patients with pulmonary obstruction or emphysema, where alveolar ventilation may be impaired, methazolamide should be used with caution because it may precipitate or aggravate acidosis.	ADVERSE REACTIONS Adverse reactions, occurring most often early in therapy, include paresthesias, particularly a âtinglingâfeeling in the extremities; hearing dysfunction or tinnitus; fatigue; malaise; loss of appetite; taste alteration; gastrointestinal disturbances such as nausea, vomiting, and diarrhea; polyuria; and occasional instances of drowsiness and confusion. Metabolic acidosis and …
Pemoline	0.194142	Problematic	Label 1	Boxed warning Because of its association with life threatening hepatic failure, CYLERT should not ordinarily be considered as first line drug therapy for ADHD (see INDICATIONS AND USAGE). Because CYLERT provides an observable symptomatic benefit, patients who fail to show substantial clinical benefit within 3 weeks of completing dose titration, should be withdrawn from CYLERT therapy. Since CYLER…		WARNINGS Decrements in the predicted growth (i.e., weight gain and/or height) rate have been reported with the long-term use of stimulants in children. Therefore, patients requiring long-term therapy should be carefully monitored.	PRECAUTIONS General Clinical experience suggests that in psychotic children, administration of CYLERT may exacerbate symptoms of behavior disturbance and thought disorder. CYLERT should be administered with caution to patients with significantly impaired renal function. Information for Patients Patients should be informed that CYLERT therapy has been associated with liver abnormalities ranging fr…
Pemoline	0.194142	Problematic	Label 2	Box warning Because of its association with life threatening hepatic failure, CYLERT should not ordinarily be considered as first line drug therapy for ADHD (see INDICATIONS AND USAGE). Because CYLERT provides an observable symptomatic benefit, patients who fail to show substantial clinical benefit within 3 weeks of completing dose titration, should be withdrawn from CYLERT therapy. Since CYLERT'…		WARNINGS Decrements in the predicted growth (i.e., weight gain and/or height) rate have been reported with the long-term use of stimulants in children. Therefore, patients requiring long-term therapy should be carefully monitored.	PRECAUTIONS General: Clinical experience suggests that in psychotic children, administration of CYLERT may exacerbate symptoms of behavior disturbance and thought disorder. CYLERT should be administered with caution to patients with significantly impaired renal function. Information for Patients: Patients should be informed that CYLERT therapy has been associated with liver abnormalities ranging …
Levetiracetam	0.162456	Approved	Label 1					Adverse reactions Commonly Observed In well-controlled clinical studies, the most frequently reported adverse events associated with the use of levetiracetam in combination with other AEDs, not seen at an equivalent frequency among placebo-treated patients, were somnolence, asthenia, dizziness and infection. Of the most frequently reported adverse events, asthenia, somnolence and dizziness appear…
Levetiracetam	0.162456	Approved	Label 2			5 WARNINGS AND PRECAUTIONS 5.1 Neuropsychiatric Adverse Reactions Partial Onset Seizures -Â In some adults experiencing partial onset seizures, LEVETIRACETAM causes the occurrence of central nervous system adverse reactions that can be classified into the following categories: 1) somnolence and fatigue, 2) coordination difficulties, and 3) behavioral abnormalities. In controlled trials of adult p…		6 ADVERSE REACTIONS 6.1 Clinical Studies Experience Because clinical trials are conducted under widely varying conditions, adverse reaction rates observed in the clinical trials of a drug cannot be directly compared to rates in the clinical trials of another drug and may not reflect the rates observed in practice. The adverse reactions that result from LEVETIRACETAM injection use include all of t…
Levetiracetam	0.162456	Approved	Label 4			WARNINGS Neuropsychiatric Adverse Events Keppra use is associated with the occurrence of central nervous system adverse events that can be classified into the following categories: 1) somnolence and fatigue, 2) coordination difficulties, and 3) behavioral abnormalities. In controlled trials of patients with epilepsy, 14.8% of Keppra treated patients reported somnolence, compared to 8.4% of placeb…		ADVERSE REACTIONS In well-controlled clinical studies, the most frequently reported adverse events associated with the use of Keppra in combination with other AEDs, not seen at an equivalent frequency among placebo-treated patients, were somnolence, asthenia, infection and dizziness. Table 4 lists treatment-emergent adverse events that occurred in at least 1% of patients with epilepsy treated wit…
Dorzolamide	0.152001	Approved	Label 1			warnings TRUSOPT is a sulfonamide and although administered topically is absorbed systemically. Therefore, the same types of adverse reactions that are attributable to sulfonamides may occur with topical administration with TRUSOPT. Fatalities have occurred, although rarely, due to severe reactions to sulfonamides including Stevens-Johnson syndrome, toxic epidermal necrolysis, fulminant hepatic n…	precautions General The management of patients with acute angle-closure glaucoma requires therapeutic interventions in addition to ocular hypotensive agents. TRUSOPT has not been studied in patients with acute angle-closure glaucoma. TRUSOPT has not been studied in patients with severe renal impairment (CrCl <30 mL/min). Because TRUSOPT and its metabolite are excreted predominantly by the kidney,…	adverse reactions Controlled clinical trials: The most frequent adverse events associated with TRUSOPT were ocular burning, stinging, or discomfort immediately following ocular administration (approximately one-third of patients). Approximately one-quarter of patients noted a bitter taste following administration. Superficial punctate keratitis occurred in 10-15% of patients and signs and symptom…
Dorzolamide	0.152001	Approved	Label 4					adverse reactions COSOPT was evaluated for safety in 1035 patients with elevated intraocular pressure treated for open-angle glaucoma or ocular hypertension. Approximately 5% of all patients discontinued therapy with COSOPT because of adverse reactions. The most frequently reported adverse events were taste perversion (bitter, sour, or unusual taste) or ocular burning and/or stinging in up to 30%…
Budesonide	0.089698	Approved	Label 2		CONTRAINDICATIONS Hypersensitivity to any of the ingredients in this preparation contraindicates the use of RHINOCORT AQUA Nasal Spray.	warnings The replacement of a systemic corticosteroid with a topical corticosteroid can be accompanied by signs of adrenal insufficiency, and in addition some patients may experience symptoms of corticosteroid withdrawal, eg, joint and/or muscular pain, lassitude, and depression. Patients previously treated for prolonged periods with systemic corticosteroids and transferred to topical corticoster…	PRECAUTIONS General Intranasal corticosteroids may cause a reduction in growth velocity when administered to pediatric patients (see PRECAUTIONS, Pediatric Use). Rarely, immediate and/or delayed hypersensitivity reactions may occur after the intranasal administration of budesonide. Rare instances of wheezing, nasal septum perforation, and increased intraocular pressure have been reported followin…
Budesonide	0.089698	Approved	Label 4			WARNINGS Particular care is needed for patients who are transferred from systemically active corticosteroids to PULMICORT FLEXHALER because deaths due to adrenal insufficiency have occurred in asthmatic patients during and after transfer from systemic corticosteroids to less systemically available inhaled corticosteroids. After withdrawal from systemic corticosteroids, a number of months are requ…
Chlorhexidine	0.070318	Approved	Label 1					ADVERSE REACTIONS No serious systemic reactions associated with use of chlorhexidine gluconate oral rinse were observed in clinical testing. However, some adverse reactions have been reported in studies with chlorhexidine gluconate oral rinse or other chlorhexidine - containing mouth rinses. The most common side effects associated with chlorhexidine gluconate oral rinses are (1) an increase in st…
Chlorhexidine	0.070318	Approved	Label 4		CONTRAINDICATIONS Chlorhexidine gluconate oral rinse should not be used by persons who are known to be hypersensitive to chlorhexidine gluconate or other formula ingredients.	WARNINGS The effect of chlorhexidine gluconate oral rinse on periodontitis has not been determined. An increase in supragingival calculus was noted in clinical testing in chlorhexidine gluconate oral rinse users compared with control users. It is not known if chlorhexidine gluconate oral rinse use results in an increase in subgingival calculus. Calculus deposits should be removed by a dental prop…	PRECAUTIONS General 1. For patients having coexisting gingivitis and periodontitis, the presence of absence of gingival inflammation following treatment with chlorhexidine gluconate oral rinse should not be used as a major indicator of underlying periodontitis. 2. Chlorhexidine gluconate oral rinse can cause staining of oral surfaces, such as tooth surfaces, restorations, and the dorsum of the to…	ADVERSE REACTIONS The most common side effects associated with chlorhexidine gluconate oral rinses are: 1) an increase in staining of teeth and other oral surfaces; 2) an increase in calculus formation; and 3) an alteration in taste perception; see WARNINGS and PRECAUTIONS. Oral irritation and local allergy - type symptomshave been spontaneously reported as side effects associated with use of chl…
Tolazamide	0.069963	Approved	Label 1		CONTRAINDICATIONS TOLINASE Tablets are contraindicated in patients with: 1) known hypersensitivity or allergy to TOLINASE; 2) diabetic ketoacidosis, with or without coma. This condition should be treated with insulin; 3) Type I diabetes, as sole therapy.	warning SPECIAL WARNING ON INCREASED RISK OF CARDIOVASCULAR MORTALITY The administration of oral hypoglycemic drugs has been reported to be associated with increased cardiovascular mortality as compared to treatment with diet alone or diet plus insulin. This warning is based on the study conducted by the University Group Diabetes Program (UGDP), a long-term prospective clinical trial designed to …	PRECAUTIONS General Hypoglycemia All sulfonylurea drugs are capable of producing severe hypoglycemia. Proper patient selection and dosage and instructions are important to avoid hypoglycemic episodes. Renal or hepatic insufficiency may cause elevated blood levels of tolazamide and the latter may also diminish gluconeogenic capacity, both of which increase the risk of serious hypoglycemic reaction…	ADVERSE REACTIONS TOLINASE Tablets have generally been well tolerated. In clinical studies in which more than 1,784 diabetic patients were specifically evaluated for incidence of side effects, only 2.1% were discontinued from therapy because of side effects. Hypoglycemia See PRECAUTIONS and OVERDOSAGE sections. Gastrointestinal Reactions Cholestatic jaundice may occur rarely; TOLINASE Tablets sho…
Dipyridamole	0.056881	Approved	Label 2				PRECAUTIONS General: Coronary Artery Disease: Dipyridamole has a vasodilatory effect and should be used with caution in patients with severe coronary artery disease (e.g., unstable angina or recently sustained myocardial infarction). Chest pain may be aggravated in patients with underlying coronary artery disease who are receiving dipyridamole. Hepatic Insufficiency: Elevations of hepatic enzymes…	ADVERSE REACTIONS Adverse reactions at therapeutic doses are usually minimal and transient. On long-term use of dipyridamole tablets initial side effects usually disappear. The following reactions in Table 1 were reported in two heart valve replacement trials comparing dipyridamole tablets and warfarin therapy to either warfarin alone or warfarin and placebo: (see table in the document) Other rea…
Dipyridamole	0.056881	Approved	Label 4					ADVERSE REACTIONS Adverse reactions at therapeutic doses are usually minimal and transient. On long-term use of dipyridamole tablets initial side effects usually disappear. The following reactions in Table 1 were reported in two heart valve replacement trials comparing dipyridamole tablets and warfarin therapy to either warfarin alone or warfarin and placebo: (see table in the document) Other rea…
Dipyridamole	0.056881	Approved	Label 9			WARNINGS Serious adverse reactions associated with the administration of intravenous dipyridamole have included cardiac death, fatal and non-fatal myocardial infarction, ventricular fibrillation, symptomatic ventricular tachycardia, stroke, transient cerebral ischemia, seizures, anaphylactoid reaction and bronchospasm. There have been reported cases of asystole, sinus node arrest, sinus node depr…	PRECAUTIONS Drug Interactions: Oral maintenance theophylline and other xanthine derivatives such as caffeine may abolish the coronary vasodilatation induced by intravenous dipyridamole administration. This could lead to a false negative thallium imaging result (see CLINICAL PHARMACOLOGY, Mechanism of Action). Myasthenia gravis patients receiving therapy with cholinesterase inhibitors may experien…	ADVERSE REACTIONS Adverse reaction information concerning intravenous dipyridamole is derived from a study of 3911Â patients in which intravenous dipyridamole was used as an adjunct to thallium myocardial perfusion imaging and from spontaneous reports of adverse reactions and the published literature. Serious adverse events (cardiac death, fatal and non-fatal myocardial infarction, ventricular fi…
Minoxidil	0.048329	Approved	Label 1			WARNINGS Salt and Water Retention; Congestive Heart Failure - Concomitant Use of an Adequate Diuretic is required - LONITEN (minoxidil) must usually be administered concomitantly with a diuretic adequate to prevent fluid retention and possible congestive heart failure, a high-ceiling (loop) diuretic is almost always required. Body weight should be monitored closely. If LONITEN is used without a d…		ADVERSE REACTIONS Salt and Water Retention (See WARNING: Concomitant Use of Adequate Diuretic is Required) - Temporary edema, developed in 7% of patients who were not edematous at the start of therapy. Pericarditis, Pericardial Effusion and Tamponade (See WARNINGS). Hypertrichosis - Elongation, thickening, and enhanced pigmentation of fine body hair are seen in about 80% of patients taking LONITE…
Minoxidil	0.048329	Approved	Label 2	BOXED WARNING Minoxidil tablets contain the powerful antihypertensive agent, minoxidil, which may produce serious adverse effects. It can cause pericardial effusion, occasionally progressing to tamponade, and angina pectoris may be exacerbated. Minoxidil should be reserved for hypertensive patients who do not respond adequately to maximum therapeutic doses of a diuretic and two other antihyperten…		WARNINGS 1. Salt and Water Retention: Congestive Heart Failure - concomitant use of an adequate diuretic is required - Minoxidil tablets must usually be administered concomitantly with a diuretic adequate to prevent fluid retention and possible congestive heart failure; a high ceiling (loop) diuretic isalmost alwaysrequired. Body weight should be monitored closely. If minoxidil is used without a …	PRECAUTIONS 1. General Precautions (a)Monitor fluid and electrolyte balance and body weight(seeWARNINGS: Salt and Water Retention). (b)Observe patients for signs and symptoms of pericardial effusion(seeWARNINGS: Pericarditis, Pericardial Effusion and Tamponade). (c)Use after myocardial infarction -Minoxidil tablets have not been used in patients who have had a myocardial infarction within the pre…	ADVERSE REACTIONS 1. Salt and Water Retention(seeWARNINGS:Concomitant Use of Adequate Diuretic is Required) - Temporary edema developed in 7% of patients who were not edematous at the start of therapy. 2. Pericarditis, Pericardial EffusionandTamponade(seeWARNINGS). 3. Dermatologic -Hypertrichosis-Elongation, thickening, and enhanced pigmentation of fine body hair are seen in about 80% of patients…
Diazoxide	0.04552	Approved	Label 1			WARNINGS The antidiuretic property of diazoxide may lead to significant fluid retention, which in patients with compromised cardiac reserve, may precipitate congestive heart failure. The fluid retention will respond to conventional therapy with diuretics. It should be noted that concomitantly administered thiazides may potentiate the hyperglycemic and hyperuricemic actions of diazoxide (See DRUG …	PRECAUTIONS General treatment with PROGLYCEMÂ® should be initiated under close clinical supervision, with careful monitoring of blood glucose and clinical response until the patient's condition has stabilized. This usually requires several days. If not effective in two to three weeks, the drug should be discontinued. Prolonged treatment requires regular monitoring of the urine for sugar and keton…	ADVERSE REACTIONS Frequent and Serious Sodium and fluid retention is most common in young infants and in adults and may precipitate congestive heart failure in patients with compromised cardiac reserve. It usually responds to diuretic therapy (See DRUG INTERACTIONS). Infrequent but Serious Diabetic ketoacidosis and hyperosmolar nonketotic coma may develop very rapidly. Conventional therapy with i…
Diazoxide	0.04552	Approved	Label 2			WARNINGS Rapid Decrease of Blood Pressure Caution must be observed when reducing severely elevated blood pressure. Diazoxide should only be administered utilizing the new 150-mg minibolus dosage. The use of a 300-mg intravenous dose of diazoxide has been associated with angina and with myocardial and cerebral infarction. One instance of optic nerve infarction was reported when a 100-mmHg reductio…	PRECAUTIONS General HYPERSTAT (diazoxide) I.V. Injection is an effective antihypertensive agent requiring close monitoring of the patient's blood pressure at frequent intervals. Its administration may occasionally cause hypotension requiring treatment with sympathomimetic drugs. Therefore, HYPERSTAT I.V. Injection should be used primarily in the hospital or where adequate facilities exist to trea…	ADVERSE REACTIONS It is reasonable to speculate that the currently recommended minibolus dosing regimen, which has replaced the 300-mg bolus dose in clinical practice, will result in adverse effects which are of similar character but of lesser frequency and severity. In clinical experience with the rapid bolus administration of 300 mg, the most common adverse reactions reported were: hypotension …
Pyridostigmine	0.032518	Approved	Label 1			WARNINGS Mestinon and Mestinon-SR should be used with caution in patients with epilepsy, bronchial asthma, bradycardia, recent coronary occlusion, vagotonia, hyperthyroidism, cardiac arrhythmias or peptic ulcer. Large oral doses of the drug should be avoided in patients with megacolon or decreased gastrointestinal motility. In these patients, the drug may accumulate and result in toxicity when ga…	PRECAUTIONS General: Although failure of patients to show clinical improvement may reflect underdosage, it can also be indicative of overdosage. It is important to differentiate between myasthenic crisis and cholinergic crisis caused by overdosage of Mestinon Â® or Mestinon Â® -SR. Both conditions result in extreme muscle weakness but require radically different treatment. (See Overdosage Section)	Adverse Reactions Side effects are generally due to an exaggeration of pharmacological effects of which increased salivation and fasciculation are the most common. Abdominal cramps and diarrhea may also occur. The following additional adverse reactions have been reported following the use of Mestinon and Mestinon-SR: Respiratory: Increased bronchial secretions. Gastrointestinal: Nausea, vomiting,…
Pyridostigmine	0.032518	Approved	Label 2			WARNINGS Although failure of patients to show clinical improvement may reflect underdosage, it can also be indicative of overdosage. As is true of all cholinergic drugs, overdosage of Mestinon may result in cholinergic crisis, a state characterized by increasing muscle weakness which, through involvement of the muscles of respiration, may lead to death. Myasthenic crisis due to an increase in the…		ADVERSE REACTIONS The side effects of Mestinon are most commonly related to overdosage and generally are of two varieties, muscarinic and nicotinic. Among those in the former group are nausea, vomiting, diarrhea, abdominal cramps, increased peristalsis, increased salivation, increased bronchial secretions, miosis and diaphoresis. Nicotinic side effects are comprised chiefly of muscle cramps, fasc…
Levobunolol	0.029791	Approved	Label 1			WARNINGS As with other topically applied ophthalmic drugs, levobunolol HCl may be absorbed systemically. The same adverse reactions found with systemic administration of beta-adrenergic blocking agents may occur with topical administration. For example, severe respiratory reactions and cardiac reactions, including death due to bronchospasm in patients with asthma, and rarely death in association …		ADVERSE REACTIONS In clinical trials the use of levobunolol HCl ophthalmic solution has been associated with transient ocular burning and stinging in up to 1 in 3 patients, and with blepharoconjunctivitis in up to 1 in 20 patients. Decreases in heart rate and blood pressure have been reported (see CONTRAINDICATIONS and WARNINGS). The following adverse effects have been reported rarely with the us…
Saxagliptin	0.026003	Approved	Label 1		4 CONTRAINDICATIONS âHistory of a serious hypersensitivity reaction to ONGLYZA, such as anaphylaxis, angioedema, or exfoliative skin conditions. [See Warnings and Precautions (5.3) and Adverse Reactions (6.2).]	5 WARNINGS AND PRECAUTIONS 5.1 Pancreatitis âThere have been postmarketing reports of acute pancreatitis in patients taking ONGLYZA. After initiation of ONGLYZA, patients should be observed carefully for signs and symptoms of pancreatitis. If pancreatitis is suspected, ONGLYZA should promptly be discontinued and appropriate management should be initiated. It is unknown whether patients with a h…		6 ADVERSE REACTIONS 6.1 Clinical Trials Experience Because clinical trials are conducted under widely varying conditions, adverse reaction rates observed in the clinical trials of a drug cannot be directly compared to rates in the clinical trials of another drug and may not reflect the rates observed in practice. Monotherapy and Add-On Combination Therapy In two placebo-controlled monotherapy tri…
Atropine	0.024767	Approved	Label 1		CONTRAINDICATIONS Contraindicated in patients with primary glaucoma or a predisposition toward narrow angle glaucoma; and in those individuals showing hypersensitivity to any component in this preparation. Contraindicated in patients with adhesions (synechiae) between the iris and the lens. It should not be used in pediatric patients who have previously had a severe systemic reaction to atropine;…	WARNINGS For topical ophthalmic use only. Not for injection. In infants and pediatric patients, use with extreme caution. Excessive use in pediatric patients or in certain individuals with a history of susceptibility to belladonna alkaloids may produce systemic symptoms of atropine poisoning. If this occurs, discontinue medication, and use appropriate therapy as outlined in âOVERDOSAGEâsectio…		ADVERSE REACTIONS Prolonged use may produce local irritation characterized by follicular conjunctivitis, vascular congestion, edema, exudate, and an eczematoid dermatitis. Severe reactions are manifested by hypotension with progressive respiratory depression. Coma and death have been reported in the very young.
Atropine	0.024767	Approved	Label 3			Warnings This drug is effective in very low dosage and overdose may cause permanent damage or death, especially in children.	Precautions Doses of 0.5 to 1 mg of atropine are mildly stimulating to the central nervous system. Larger doses may produce mental disturbances; still larger doses are depressing. Death from atropine poisoning, though rare, is usually due to paralysis of the medullary centers. Pregnancy: Teratogenic effects: Pregnancy Category B. Reproduction studies have been performed in mice in doses of 50 mg/…	Adverse Reactions Toxic effects from overdosage of atropine are not uncommon, especially in children. Individual tolerance varies greatly, but these systemic doses are likely to produce the following effects. 0.5 mg Slight dryness of nose and mouth; bradycardia. 1 mg Greater dryness of nose and mouth, with thirst; slowing then acceleration of heart; slight mydriasis. 2 mg Very dry mouth; tachycar…
Atropine	0.024767	Approved	Label 4			Warnings Atropine is a highly potent drug and due care is essential to avoidÂ overdosage, especially with intravenous administration. Children are more susceptible than adults to the toxic effects of anticholinergic agents.	Precautions Do not administer unless solution is clear and seal is intact. Discard unused portion. Atropine Sulfate Injection, USP should be used with caution in all individuals over 40 years of age. Conventional systemic doses may precipitate acute glaucoma in susceptible patients, convert partial organic pyloric stenosis into complete obstruction, lead to complete urinary retention in patients …	Adverse Reactions Most of the side effects of atropine are directly related to its antimuscarinic action. Dryness of the mouth, blurred vision, photophobia and tachycardia commonly occur with chronic administration of therapeutic doses. Anhidrosis also may occur and produce heat intolerance or impair temperature regulation in persons living in a hot environment. Constipation and difficulty in mic…
Pyrimethamine	0.024676	Approved	Label 1			warnings The dosage of pyrimethamine required for the treatment of toxoplasmosis is 10 to 20 times the recommended antimalaria dosage and approaches the toxic level. If signs of folate deficiency develop (see ADVERSE REACTIONS), reduce the dosage or discontinue the drug according to the response of the patient. Folinic acid (leucovorin) should be administered in a dosage of 5 to 15 mg daily (oral…	PRECAUTIONS General : The recommended dosage for chemoprophylaxis of malaria should not be exceeded. A small "starting" dose for toxoplasmosis is recommended in patients with convulsive disorders to avoid the potential nervous system toxicity of pyrimethamine. DARAPRIM should be used with caution in patients with impaired renal or hepatic function or in patients with possible folate deficiency, s…	ADVERSE REACTIONS Hypersensitivity reactions, occasionally severe (such as Stevens-Johnson syndrome, toxic epidermal necrolysis, erythema multiforme, and anaphylaxis), and hyperphenylalaninemia, can occur particularly when pyrimethamine is administered concomitantly with a sulfonamide. Consult the complete prescribing information for the relevant sulfonamide for sulfonamide - associated adverse e…
Acetazolamide	0.024193	Approved	Label 1		CONTRAINDICATIONS Hypersensitivity to acetazolamide or any excipients in the formulation. Since acetazolamide is a sulfonamide derivative, cross sensitivity between acetazolamide, sulfonamides and other sulfonamide derivatives is possible. Acetazolamide therapy is contraindicated in situations in which sodium and/or potassium blood serum levels are depressed, in cases of marked kidney and liver d…	WARNINGS Fatalities have occurred, although rarely, due to severe reactions to sulfonamides including Stevens-Johnson syndrome, toxic epidermal necrolysis, fulminant hepatic necrosis, agranulocytosis, aplastic anemia, and other blood dyscrasias. Sensitizations may recur when a sulfonamide is readministered irrespective of the route of administration. If signs of hypersensitivity or other serious …	PRECAUTIONS GENERAL Increasing the dose does not increase the diuresis and may increase the incidence of drowsiness and/or paresthesia. Increasing the dose often results in a decrease in diuresis. Under certain circumstances, however, very large doses have been given in conjunction with other diuretics in order to secure diuresis in complete refractory failure. Information for Patients Adverse re…	ADVERSE REACTIONS Adverse reactions, occurring most often early in therapy, include paresthesias, particularly a âtinglingâfeeling in the extremities, hearing dysfunction or tinnitus, loss of appetite, taste alteration and gastrointestinal disturbances such as nausea, vomiting and diarrhea; polyuria, and occasional instances of drowsiness and confusion. Metabolic acidosis and electrolyte imba…
Acetazolamide	0.024193	Approved	Label 2		CONTRAINDICATIONS AcetaZOLAMIDE therapy is contraindicated in situations in which sodium and/or potassium blood serum levels are depressed, in cases of marked kidney and liver disease or dysfunction, in suprarenal gland failure, and in hyperchloremic acidosis. It is contraindicated in patients with cirrhosis because of the risk of development of hepatic encephalopathy. Long-term administration of…	WARNINGS Fatalities have occurred, although rarely, due to severe reactions to sulfonamides including Stevens-Johnson syndrome, toxic epidermal necrolysis, fulminant hepatic necrosis, agranulocytosis, aplastic anemia, and other blood dyscrasias. Sensitizations may recur when a sulfonamide is readministered irrespective of the route of administration. If signs of hypersensitivity or other serious …		ADVERSE REACTIONS Adverse reactions, occurring most often early in therapy, include paresthesias, particularly a "tingling" feeling in the extremities, hearing dysfunction or tinnitus, loss of appetite, taste alteration and gastrointestinal disturbances, such as nausea, vomiting and diarrhea; polyuria, and occasional instances of drowsiness and confusion. Metabolic acidosis and electrolyte imbala…
Promethazine	0.023708	Approved	Label 1			WARNINGS PROMETHAZINE SHOULD NOT BE USED IN PEDIATRIC PATIENTS LESS THAN 2 YEARS OF AGE BECAUSE OF THE POTENTIAL FOR FATAL RESPIRATORY DEPRESSION. POSTMARKETING CASES OF RESPIRATORY DEPRESSION, INCLUDING FATALITIES, HAVE BEEN REPORTED WITH USE OF PROMETHAZINE IN PEDIATRIC PATIENTS LESS THAN 2 YEARS OF AGE. A WIDE RANGE OF WEIGHT-BASED DOSES OF PROMETHAZINE HAVE RESULTED IN RESPIRATORY DEPRESSION …		ADVERSE REACTIONS CNSâSedation, sleepiness, occasional blurred vision, dryness of mouth, dizziness; rarely confusion, disorientation and extrapyramidal symptoms such as oculogyric crisis, torticollis and tongue protrusion (usually in association with parenteral injection or excessive dosage). CardiovascularâIncreased or decreased blood pressure. DermatologicâRash, rarely photosensitivity. H…
Promethazine	0.023708	Approved	Label 2					ADVERSE REACTIONS CNS Effects: Drowsiness is the most prominent CNS effect of this drug. Extrapyramidal reactions may occur with high doses; this is almost always responsive to a reduction in dosage. Other reported reactions include dizziness, lassitude, tinnitus, incoordination, fatigue, blurred vision, euphoria, diplopia, nervousness, insomnia, tremors, convulsive seizures, oculogyric crises, e…
Captopril	0.023193	Approved	Label 2	BOXED WARNING USE IN PREGNANCY. When used In pregnancy during the second and third trimesters, ACE Inhibitors can cause Injury and even death to the developing fetus. When pregnancy Is detected, captopriJ tablets USP should be disconlinued as_. soon as possible. See WARNINGS: FelallNeonalal Morbidity and Mortalily.	CONTRAINDICATIONS Captopril tablets are contraindicatedin patients who are hypersensitive to this product or any other anglolensln. converting enzyme inhibitor (e.g., a patient who has experienced angloedema during therapy with any other ACE inhibitor).	WARNINGS Anaphylaclold and Possibly Related Reactions Presumably because angiotenslnÂ·converting enzyme inhibitors affect the metabolism of elcosanoids and polypeptides, inclUding endogenous bradykinin, patients receiving ACE}nhibitors (including caplopril) may be subject to avariety 01 adverse reactions, some of them serious. Headand Neck Angioedema: AngioedemaInvolving the extremities, face, Ij…	PRECAUTIONS General ImpairedRena/Function Hypertension -Some patients with renal disease, particularly those with severe renal artery stenosis. have developed increases InnUN and serum creatinIne after reduct10n of blood pressure with captopril..Captopril dosage reduction and/or discontlnuation of diurelic may be require d. Forsomeof these patlents, It may notbeposslble to oonnalize blood pressur…	ADVERSE REACTIONS Reported incidences are based on clinical trials involving approximately7000 patients. Renal: About one of100 pallenls develope<iprolelnuna (seeWARNINGS), About one of100 pallenls develope<iprolelnuna (seeWARNINGS), Each of the following has been reported in approximately 1 102 of 1000 patients and are of uncertain relationship 10 drug use: renal Insufficiency. r~nal faHure, nep…
Norepinephrine	0.022137	Approved	Label 1		CONTRAINDICATIONS LEVOPHED should not be given to patients who are hypotensive from blood volume deficits except as an emergency measure to maintain coronary and cerebral artery perfusion until blood volume replacement therapy can be completed. If LEVOPHED is continuously administered to maintain blood pressure in the absence of blood volume replacement, the following may occur: severe peripheral…	WARNINGS LEVOPHED should be used with extreme caution in patients receiving monoamine oxidase inhibitors (MAOI) or antidepressants of the triptyline or imipramine types, because severe, prolonged hypertension may result. LEVOPHED Bitartrate Injection contains sodium metabisulfite, a sulfite that may cause allergic-type reactions including anaphylactic symptoms and life-threatening or less severe …	PRECAUTIONS General Avoid Hypertension: Because of the potency of LEVOPHED and because of varying response to pressor substances, the possibility always exists that dangerously high blood pressure may be produced with overdoses of this pressor agent. It is desirable, therefore, to record the blood pressure every two minutes from the time administration is started until the desired blood pressure …	ADVERSE REACTIONS The following reactions can occur: Body As A Whole: Ischemic injury due to potent vasoconstrictor action and tissue hypoxia. Cardiovascular System: Bradycardia, probably as a reflex result of a rise in blood pressure, arrhythmias. Nervous System: Anxiety, transient headache. Respiratory System: Respiratory difficulty. Skin and Appendages: Extravasation necrosis at injection site…
Desipramine	0.015007	Approved	Label 1	BOX WARNING Suicidality and Antidepressant Drugs WARNINGS: Clinical Worsening and Suicide Risk,PRECAUTIONS:Information for patientsandPRECAUTIONS:Pediatric use		WARNINGS Clinical Worsening and Suicide Risk The pooled analyses of placebo-controlled trials in children and adolescents with MDD, obsessive compulsive disorder (OCD), or other psychiatric disorders included a total of 24 short-term trials of 9 antidepressant drugs in over 4400 patients. The pooled analyses of placebo-controlled trials in adults with MDD or other psychiatric disorders included a…
Desipramine	0.015007	Approved	Label 2	box warning Suicidality in Children and Adolescents Antidepressants increased the risk of suicidal thinking and behavior (suicidality) in short- term studies in children and adolescents with Major Depressive Disorder (MDD) and other psychiatric disorders. Anyone considering the use of NORPRAMIN or any other antidepressant in a child or adolescent must balance this risk with the clinical need. Pat…		WARNINGS Clinical Worsening and Suicide Risk Patients with major depressive disorder (MDD), both adult and pediatric, may experience worsening of their depression and/or the emergence of suicidal ideation and behavior (suicidality) or unusual changes in behavior, whether or not they are taking antidepressant medications, and this risk may persist until significant remission occurs. There has been…
Desipramine	0.015007	Approved	Label 3					Adverse reactions The more common adverse reactions involve anticholinergic effects such as disturbances of visual accommodation, dry mouth, constipation and mild urinary retention. Also commonly seen are drowsiness, increased perspiration, mild tremors, insomnia, and "lightheadedness". Adverse reactions of the cardiovascular system may be much more serious, however, these occur less frequently.
Cefdinir	0.014281	Approved	Label 2			WARNINGS BEFORE THERAPY WITH CEFDINIR IS INSTITUTED, CAREFUL INQUIRY SHOULD BE MADE TO DETERMINE WHETHER THE PATIENT HAS HAD PREVIOUS HYPERSENSITIVITY REACTIONS TO CEFDINIR, OTHER CEPHALOSPORINS, PENICILLINS, OR OTHER DRUGS. IF CEFDINIR IS TO BE GIVEN TO PENICILLIN - SENSITIVE PATIENTS, CAUTION SHOULD BE EXERCISED BECAUSE CROSS-HYPERSENSITIVITY AMONG Î²-LACTAM ANTIBIOTICS HAS BEEN CLEARLY DOCUMEN…		Adverse reactions Postmarketing Experience: The following adverse experiences and altered laboratory tests, regardless of their relationship to cefdinir, have been reported during extensive postmarketing experience, beginning with approval in Japan in 1991: shock, anaphylaxis with rare cases of fatality, facial and laryngeal edema, feeling of suffocation, serum sickness - like reactions, conjunct…
Cefdinir	0.014281	Approved	Label 3					ADVERSE EVENTS Clinical Trials - Cefdinir for Oral Suspension (Pediatric Patients) In clinical trials, 2289 pediatric patients (1783 U.S. and 506 non-U.S.) were treated with the recommended dose of cefdinir suspension (14 mg/kg/day). Most adverse events were mild and self-limiting. No deaths or permanent disabilities were attributed to cefdinir. Forty of 2289 (2%) patients discontinued medication…
Alprazolam	0.014091	Approved	Label 1			WARNINGS Dependence and Withdrawal Reactions, Including Seizures Certain adverse clinical events, some life-threatening, are a direct consequence of physical dependence to alprazolam. These include a spectrum of withdrawal symptoms; the most important is seizure (see DRUG ABUSE AND DEPENDENCE). Even after relatively short-term use at the doses recommended for the treatment of transient anxiety an…		ADVERSE REACTIONS Side effects to alprazolam tablets, if they occur, are generally observed at the beginning of therapy and usually disappear upon continued medication. In the usual patient, the most frequent side effects are likely to be an extension of the pharmacological activity of alprazolam, eg, drowsiness or light-headedness. The data cited in the two tables below are estimates of untoward…
Cladribine	0.011256	Approved	Label 1	BOXED WARNING Cladribine Injection should be administered under the supervision of a qualified physician experienced in the use of antineoplastic therapy. Suppression of bone marrow function should be anticipated. This is usually reversible and appears to be dose dependent. Serious neurological toxicity (including irreversible paraparesis and quadraparesis) has been reported in patients who recei…		WARNINGS Severe bone marrow suppression, including neutropenia, anemia and thrombocytopenia, has been commonly observed in patients treated with Cladribine, especially at high doses. At initiation of treatment, most patients in the clinical studies had hematologic impairment as a manifestation of active Hairy Cell Leukemia. Following treatment with Cladribine, further hematologic impairment occur…	PRECAUTIONS General: Cladribine Injection is a potent antineoplastic agent with potentially significant toxic side effects. It should be administered only under the supervision of a physician experienced with the use of cancer chemotherapeutic agents. Patients undergoing therapy should be closely observed for signs of hematologic and non-hematologic toxicity. Periodic assessment of peripheral blo…	ADVERSE REACTIONS Safety data are based on 196 patients with Hairy Cell Leukemia: the original cohort of 124 patients plus an additional 72 patients enrolled at the same two centers after the original enrollment cutoff. In Month 1 of the Hairy Cell Leukemia clinical trials, severe neutropenia was noted in 70% of patients, fever in 69%, and infection was documented in 28%. Other adverse experience…
Pimecrolimus	0.007436	Approved	Label 1			WARNING Long-term Safety of Topical Calcineurin Inhibitors Has Not Been Established Although a causal relationship has not been established, rare cases of malignancy (e.g., skin and lymphoma) have been reported in patients treated with topical calcineurin inhibitors, including ELIDEL Cream. Therefore: Continuous long-term use of topical calcineurin inhibitors, including ELIDEL Cream, in any age g…	PRECAUTIONS General The use of ELIDEL Cream should be avoided on malignant or pre-malignant skin conditions. Malignant or pre-malignant skin conditions, such as cutaneous T-cell lymphoma (CTCL), can present as dermatitis. ELIDEL Cream should not be used in patients with Netherton's Syndrome or other skin diseases where there is the potential for increased systemic absorption of pimecrolimus . The…	ADVERSE REACTIONS No phototoxicity and no photoallergenicity were detected in clinical studies with 24 and 33 normal volunteers, respectively. In human dermal safety studies, ELIDELÂ® (pimecrolimus) Cream 1% did not induce contact sensitization or cumulative irritation. In a one-year safety study in pediatric patients age 2-17 years old involving sequential use of ELIDEL Cream and a topical corti…
Progesterone	0.007353	Approved	Label 1			WARNINGS The physician should be alert to the earliest manifestations of thrombotic disorders (thrombophlebitis, cerebrovascular disorders, pulmonary embolism, and retinal thrombosis). Should any of these occur or be suspected, the drug should be discontinued immediately. Patients who have risk factors for thrombotic disorders should be kept under careful observation. Treatment should be disconti…		ADVERSE REACTIONS In a multiple-dose study in a total of 57 women with ovarian failure undergoing a donor oocyte transfer procedure, the most frequently reported treatment emergent adverse reactions (in decreasing order) were cramps (non-specific) (16%), breast tenderness (14%), headache (12%), pain (7%), bloating (7%), nausea (7%) and vaginal discharge (7%). An increase (7%) of drowsiness freque…
Progesterone	0.007353	Approved	Label 2					6 ADVERSE REACTIONS 6.1 Clinical Studies Experience Because clinical trials are conducted under widely varying conditions, adverse reaction rates observed in the clinical trials of a drug cannot be directly compared to rates in the clinical trials of another drug and may not reflect the rates observed in practice. The safety data reflect exposure to Endometrin in 808 infertile women (74.9% White,…
Progesterone	0.007353	Approved	Label 5		CONTRAINDICATIONS Prochieve should not be used in individuals with any of the following conditions: 1. Known sensitivity to Prochieve (progesterone or any of the other ingredients) 2. Undiagnosed vaginal bleeding 3. Liver dysfunction or disease 4. Known or suspected malignancy of the breast or genital organs 5. Missed abortion 6. Active thrombophlebitis or thromboembolic disorders, or a history o…	WARNINGS The physician should be alert to the earliest manifestations of thrombotic disorders (thrombophlebitis, cerebrovascular disorders, pulmonary embolism, and retinal thrombosis). Should any of these occur or be suspected, the drug should be discontinued immediately. Progesterone and progestins have been used to prevent miscarriage in women with a history of recurrent spontaneous pregnancy l…
Clemastine	0.006004	Approved	Label 1			WARNINGS Antihistamines should be used with considerable caution in patients with: narrow angle glaucoma, stenosing peptic ulcer, pyloroduodenal obstruction, symptomatic prostatic hypertrophy, and bladder neck obstruction.		ADVERSE REACTIONS Transient drowsiness, the most common adverse reaction associated with clemastine fumarate, occurs relatively frequently and may require discontinuation of therapy in some instances. Antihistaminic Compounds It should be noted that the following reactions have occurred with one or more antihistamines and, therefore, should be kept in mind when prescribing drugs belonging to this…
Heparin	0.005119	Approved	Label 1			Warnings Hypersensitivity Patients with documented hypersensitivity to heparin should be given the drug only in clearly life-threatening situations (see Adverse Reactions, Hypersensitivity). Hemorrhage Hemorrhage can occur at virtually any site in patients receiving heparin. Â An unexplained fall in hematocrit, fall in blood pressure or any other unexplained symptom should lead to serious conside…		ADVERSE REACTIONS Hemorrhage Hemorrhage is the chief complication that may result from heparin use (see WARNINGS).Â An overly prolonged clotting time or minor bleeding during therapy can usually be controlled by withdrawing the drug (see OVERDOSAGE). Thrombocytopenia, Heparin - induced Thrombocytopenia (HIT) and Heparin - induced Thrombocytopenia and Thrombosis (HITT) and Delayed Onset of HIT and…
Heparin	0.005119	Approved	Label 2			WARNINGS Heparin is not intended for intramuscular use. Fatal Medication Errors Do not use Heparin Sodium Injection as a "catheter lock flush" product. Heparin Sodium Injection is supplied in vials containing various strengths of heparin, including vials that contain a highly concentrated solution of 10,000 units in 1 mL. Fatal hemorrhages have occurred in pediatric patients due to medication err…	PRECAUTIONS General Thrombocytopenia, Heparin - induced Thrombocytopenia (HIT) and Heparin - induced Thrombocytopenia and Thrombosis (HITT) See WARNINGS. Heparin Resistance--Increased resistance to heparin is frequently encountered in fever, thrombosis, thrombophlebitis, infections with thrombosing tendencies, myocardial infarction, cancer and in postsurgical patients.
Heparin	0.005119	Approved	Label 4			Warnings Heparin is not intended for intramuscular use. Fatal Medication Errors Do not use Heparin Sodium Injection as a ââcatheter lock flushââproduct. Heparin Sodium Injection is supplied in vials containing various strengths of heparin, including vials that contain a highly concentrated solution of 10,000 units in 1 mL. Fatal hemorrhages have occurred in pediatric patients due to medic…
Heparin	0.005119	Approved	Label 5			5 WARNINGS AND PRECAUTIONS 5.1 Fatal Medication Errors Do not use HEPARIN SODIUM INJECTION as a "catheter lock flush" product. HEPARIN SODIUM INJECTION is supplied in vials containing various strengths of heparin, including vials that contain a highly concentrated solution of 10,000 units in 1 mL. Fatal hemorrhages have occurred in pediatric patients due to medication errors in which 1 mL HEPARIN…
Heparin	0.005119	Approved	Label 6			Warnings Thrombocytopenia Thrombocytopenia has been reported to occur in patients receiving heparin with a reported incidence of up to 30%. Platelet counts should be obtained at baseline and periodically during heparin administration. Mild thrombocytopenia (count greater than 100,000/mm3) may remain stable or reverse even if heparin is continued. However, thrombocytopenia of any degree should be …		ADVERSE REACTIONS Hemorrhage Hemorrhage is the chief complication that may result from heparin therapy (see Warnings). An overly prolonged clotting time or minor bleeding during therapy can usually be controlled by withdrawing the drug (see Overdosage). It should be appreciated that gastrointestinal or urinary tract bleeding during anticoagulant therapy may indicate the presence of an underlying …
Heparin	0.005119	Approved	Label 7					Adverse Reactions Hemorrhage: Hemorrhage is the chief complication that may result from heparin therapy (see WARNINGS). An overly prolonged clotting time or minor bleeding during therapy can usually be controlled by withdrawing the drug (see OVERDOSAGE). It should be appreciated that gastrointestinal or urinary tract bleeding during anticoagulant therapy may indicate the presence of an underlying…
Dantrolene	0.00438	Approved	Label 1			WARNINGS The use of Dantrium Intravenousin the management of malignant hyperthermia crisis is not a substitute for previously known supportive measures. These measures must be individualized, but it will usually be necessary to discontinue the suspect triggering agents, attend to increased oxygen requirements, manage the metabolic acidosis, institute cooling when necessary, monitor urinary output…	PRECAUTIONS General: Care must be taken to prevent extravasation of Dantrium solution into the surrounding tissues due to the high pH of the intravenous formulation. When mannitol is used for prevention or treatment of late renal complications of malignant hyperthermia, the 3 g of mannitol needed to dissolve each 20 mg vial of i.v. Dantrium should be taken into consideration. Information for Pati…	ADVERSE REACTIONS There have been occasional reports of death following malignant hyperthermia crisis even when treated with intravenous dantrolene; incidence figures are not available (the pre-dantrolene mortality of malignant hyperthermia crisis was approximately 50%). Most of these deaths can be accounted for by late recognition, delayed treatment, inadequate dosage, lack of supportive therapy…
Fludrocortisone	0.004096	Approved	Label 1			WARNINGS BECAUSE OF ITS MARKED EFFECT ON SODIUM RETENTION, THE USE OF FLUDROCORTISONE ACETATE IN THE TREATMENT OF CONDITIONS OTHER THAN THOSE INDICATED HEREIN IS NOT ADVISED. Corticosteroids may mask some signs of infection, and new infections may appear during their use. There may be decreased resistance and inability to localize infection when corticosteroids are used. If an infection occurs du…	PRECAUTIONS General: Adverse reactions to corticosteroids may be produced by too rapid withdrawal or by continued use of large doses. To avoid drug-induced adrenal insufficiency, supportive dosage may be required in times of stress (such as trauma, surgery, or severe illness) both during treatment with fludrocortisone acetate and for a year afterwards. There is an enhanced corticosteroid effect i…	ADVERSE REACTIONS Most adverse reactions are caused by the drug's mineralocorticoid activity (retention of sodium and water) and include hypertension, edema, cardiac enlargement, congestive heart failure, potassium loss, and hypokalemic alkalosis. When fludrocortisone is used in the small dosages recommended, the glucocorticoid side effects often seen with cortisone and its derivatives are not us…
Prasugrel	0.003922	Approved	Label 1	box warning WARNING: BLEEDING RISK See full prescribing information for complete boxed warning Effient can cause significant, sometimes fatal, bleeding (5.1, 5.2, and 6.1). Do not use Effient in patients with active pathological bleeding or a history of transient ischemic attack or stroke (4.1 and 4.2). In patients â¥75 years of age, Effient is generally not recommended because of the increased …	4 CONTRAINDICATIONS 4.1 Active Bleeding Effient is contraindicated in patients with active pathological bleeding such as peptic ulcer or intracranial hemorrhage [see Warnings and Precautions (5.1) and Adverse ReactionsÂ (6.1)]. 4.2 Prior Transient Ischemic Attack or Stroke Effient is contraindicated in patients with a history of prior transient ischemic attack (TIA) or stroke. In TRITON-TIMI 38 (…	5 WARNINGS AND PRECAUTIONS 5.1 General Risk of Bleeding Thienopyridines, including Effient, increase the risk of bleeding. With the dosing regimens used in TRITON-TIMI 38, TIMI (Thrombolysis in Myocardial Infarction) Major (clinically overt bleeding associated with a fall in hemoglobin â¥5Â g / dL, or intracranial hemorrhage) and TIMI Minor (overt bleeding associated with a fall in hemoglobin of…		6 ADVERSE REACTIONS 6.1 Clinical Trials Experience The following serious adverse reactions are also discussed elsewhere in the labeling: Bleeding [see Boxed Warning and Warnings and Precautions (5.1, 5.2)] Thrombotic thrombocytopenic purpura [see Warnings and Precautions (5.4)] Bleeding Reported as Adverse Reactions - Hemorrhagic events reported as adverse reactions in TRITON-TIMI 38 were, for Ef…
Fluoxymesterone	0.003887	Approved	Label 1		CONTRAINDICATIONS 1. Known hypersensitivity to the drug 2. Males with carcinoma of the breast 3. Males with known or suspected carcinoma of the prostate gland 4. Women known or suspected to be pregnant 5. Patients with serious cardiac, hepatic or renal disease	WARNINGS Hypercalcemia may occur in immobilized patients and in patients with breast cancer. If this occurs, the drug should be discontinued. Prolonged use of high doses of androgens (principally the 17-Î± alkyl-androgens) has been associated with development of hepatic adenomas, hepatocellular carcinoma, and peliosis hepatisâall potentially life-threatening complications. Cholestatic hepatitis…		ADVERSE REACTIONS Endocrine and urogenital Female: the most common side effects of androgen therapy are amenorrhea and other menstrual irregularities; inhibition of gonadotropin secretion; and virilization, including deepening of the voice and clitoral enlargement. The latter usually is not reversible after androgens are discontinued. When administered to a pregnant woman, androgens can cause vir…
Fluoxymesterone	0.003887	Approved	Label 2		CONTRAINDICATIONS Androgens are contraindicated in men with carcinomas of the breast or with known or suspected carcinomas of the prostate and in women who are or may become pregnant. When administered to pregnant women, androgens cause virilization of the external genitalia of the female fetus. This virilization includes clitoromegaly, abnormal vaginal development, and fusion of genital folds to…	WARNINGS This drug has not been shown to be safe and effective for the enhancement of athletic performance. Because of the potential risk of serious adverse health effects, this drug should not be used for such purpose. In patients with breast cancer and in immobilized patients, androgen therapy may cause hypercalcemia by stimulating osteolysis. In patients with cancer, hypercalcemia may indicate…	PRECAUTIONS General Women should be observed for signs of virilization (deepening of the voice, hirsutism, acne, clitoromegaly, and menstrual irregularities). Discontinuation of drug therapy at the time of evidence of mild virilism is necessary to prevent irreversible virilization. Such virilization is usual following androgen use at high doses and is not prevented by concomitant use of estrogens…
Candesartan	0.003556	Approved	Label 7	Box WARNING USE IN PREGNANCY: See Full Prescribing Information for complete boxed warning. When used in pregnancy during the second and third trimesters, drugs that act directly on the renin-angiotensin system can cause injury and even death to the developing fetus. When pregnancy is detected, ATACAND should be discontinued as soon as possible. See WARNINGS AND PRECAUTIONS, Fetal/Neonatal Morbidi…		5 WARNINGS AND PRECAUTIONS 5.1 Fetal/Neonatal Morbidity and Mortality Drugs that act directly on the renin-angiotensin system can cause fetal and neonatal morbidity and death when administered to pregnant women. Several dozen cases have been reported in the world literature in patients who were taking angiotensin - converting enzyme inhibitors. Post-marketing experience has identified reports of …		6 ADVERSE REACTIONS 6.1 Clinical Studies Experience Because clinical studies are conducted under widely varying conditions, adverse reaction rates observed in the clinical studies of a drug cannot be directly compared to rates in the clinical studies of another drug and may not reflect the rates observed in practice. Adult Hypertension ATACAND has been evaluated for safety in more than 3600 patie…
Eptifibatide	0.003516	Approved	Label 2		CONTRAINDICATIONS Treatment with eptifibatide is contraindicated in patients with: Â· A history of bleeding diathesis, or evidence of active abnormal bleeding within the previous 30 days. Â· Severe hypertension (systolic blood pressure >200 mm Hg or diastolic blood pressure >110 mm Hg) not adequately controlled on antihypertensive therapy. Â· Major surgery within the preceding 6 weeks. Â· History…	warnings Bleeding. Bleeding is the most common complication encountered during eptifibatide therapy. Administration of eptifibatide is associated with an increase in major and minor bleeding, as classified by the criteria of the Thrombolysis in Myocardial Infarction Study group (TIMI), (see ADVERSE REACTIONS). Most major bleeding associated with eptifibatide has been at the arterial access site f…	precautions Bleeding precautions Care of the Femoral Artery Access Site in Patients Undergoing Percutaneous Coronary Intervention (PCI). In patients undergoing PCI, treatment with eptifibatide is associated with an increase in major and minor bleeding at the site of arterial sheath placement. After PCI, eptifibatide infusion should be continued until hospital discharge or up to 18-24 hours, which…
Eptifibatide	0.003516	Approved	Label 5			WARNINGS Bleeding Bleeding is the most common complication encountered during eptifibatide therapy. Administration of eptifibatide is associated with an increase in major and minor bleeding, as classified by the criteria of the Thrombolysis in Myocardial Infarction Study group (TIMI) (see ADVERSE REACTIONS). Most major bleeding associated with eptifibatide has been at the arterial access site for…	PRECAUTIONS Bleeding Precautions Care of the Femoral Artery Access Site in Patients Undergoing Percutaneous Coronary Intervention (PCI) In patients undergoing PCI, treatment with eptifibatide is associated with an increase in major and minor bleeding at the site of arterial sheath placement. After PCI, eptifibatide infusion should be continued until hospital discharge or up to 18 to 24 hours, whi…
Tirofiban	0.003516	Approved	Label 2		CONTRAINDICATIONS AGGRASTAT is contraindicated in patients with: known hypersensitivity to any component of the product active internal bleeding or a history of bleeding diathesis within the previous 30 days a history of intracranial hemorrhage, intracranial neoplasm, arteriovenous malformation, or aneurysm a history of thrombocytopenia following prior exposure to AGGRASTAT history of stroke with…	WARNINGS Bleeding is the most common complication encountered during therapy with AGGRASTAT. Administration of AGGRASTAT is associated with an increase in bleeding events classified as both major and minor bleeding events by criteria developed by the Thrombolysis in Myocardial Infarction Study group (TIMI)Â² _CC_END_. Most major bleeding associated with AGGRASTAT occurs at the arterial access sit…	PRECAUTIONS Bleeding Precautions Percutaneous Coronary Intervention âCare of the femoral artery access site: Therapy with AGGRASTAT is associated with increases in bleeding rates particularly at the site of arterial access for femoral sheath placement. Care should be taken when attempting vascular access that only the anterior wall of the femoral artery is punctured. Prior to pulling the sheath…	ADVERSE REACTIONS In clinical trials, 1946 patients received AGGRASTAT in combination with heparin and 2002 patients received AGGRASTAT alone. Duration of exposure was up to 116 hours. 43% of the population was >65 years of age and approximately 30% of patients were female. BLEEDING The most common drug-related adverse event reported during therapy with AGGRASTAT when used concomitantly with hepa…
Clozapine	0.003167	Approved	Label 1	Box WARNING 1. AGRANULOCYTOSIS BECAUSE OF A SIGNIFICANT RISK OF AGRANULOCYTOSIS, A POTENTIALLY LIFE-THREATENING ADVERSE EVENT, CLOZAPINE SHOULD BE RESERVED FOR USE IN (1) THE TREATMENT OF SEVERELY ILL PATIENTS WITH SCHIZOPHRENIA WHO FAIL TO SHOW AN ACCEPTABLE RESPONSE TO ADEQUATE COURSES OF STANDARD ANTIPSYCHOTIC DRUG TREATMENT, OR (2) FOR REDUCING THE RISK OF RECURRENT SUICIDAL BEHAVIOR IN PATIE…		WARNINGS General INCREASED MORTALITY IN ELDERLY PATIENTS WITH DEMENTIA- RELATED PSYCHOSIS ELDERLY PATIENTS WITH DEMENTIA - RELATED PSYCHOSIS TREATED WITH ATYPICAL ANTIPSYCHOTIC DRUGS ARE AT AN INCREASED RISK OF DEATH COMPARED TO PLACEBO. FAZACLO (clozapine, USP) IS NOT APPROVED FOR THE TREATMENT OF PATIENTS WITH DEMENTIA - RELATED PSYCHOSIS. (SEE BOXED WARNING.) AGRANULOCYTOSIS BECAUSE OF THE SIG…
Desflurane	0.003166	Approved	Label 1			WARNINGS Perioperative Hyperkalemia Use of inhaled anesthetic agents has been associated with rare increases in serum potassium levels that have resulted in cardiac arrhythmias and death in pediatric patients during the postoperative period. Patients with latent as well as neuromuscular disease, particularly Duchenne muscular dystrophy, appear to be most vulnerable. Concomitant use of succinylcho…
Desflurane	0.003166	Approved	Label 4			Warnings Perioperative Hyperkalemia Use of inhaled anesthetic agents has been associated with rare increases in serum potassium levels that have resulted in cardiac arrhythmias and death in pediatric patients during the postoperative period. Patients with latent as well as overt neuromuscular disease, particularly Duchenne muscular dystrophy, appear to be most vulnerable. Concomitant use of succi…		Adverse reactions Maintenance or Recovery ADULT AND INTUBATED PEDIATRIC PATIENTS (N=687): Body as a Whole Headache Cardiovascular Bradycardia, hypertension, nodal arrhythmia, tachycardia Digestive Nausea 27%, vomiting 16% Nervous system Increased salivation Respiratory Apnea*, breathholding, cough increased*, laryngospasm*, pharyngitis Special Senses Conuunctivitis and (conjunctival hyperemia) Fr…
Mitoxantrone	0.002337	Approved	Label 1		CONTRAINDICATIONS MITOXANTRONE INJECTION (mitoxantrone hydrochloride) is contraindicated in patients who have hypersensitivity to MITOXANTRONE INJECTION or any of its components, or have demonstrated prior hypersensitivity to anthracyclines. MITOXANTRONE HYDROCHLORIDE is not indicated for intrathecal injection. There have been reports of neuropathy, including paralysis and bowel and bladder dysfu…	WARNINGS Mitoxantrone is an active cytotoxic drug which should be used by clinicians familiar with the use of antineoplastic agents, and having the facilities for regular monitoring of clinical, hematological and biochemical parameters during and after treatment. Mitoxantrone Injection should be given slowly into a freely flowing intravenous infusion. It must never be given subcutaneously, intram…	PRECAUTIONS Full blood counts, including platelets, should be undertaken serially during a course of treatment and in the event that signs and symptoms of infection develop. Dosage adjustments may be necessary based on these counts [see DOSAGE AND ADMINISTRATION section]. Liver function tests should also be performed prior to each course of therapy. MITOXANTRONE INJECTION therapy in patients with…	ADVERSE REACTIONS Some degree of leukopenia is to be expected following recommended doses of MITOXANTRONE INJECTION. With dosing every 21 days, suppression of WBC counts below l000/mm3 is infrequent; leukopenia is usually transient, reaching its nadir at about 10 days after dosing, with recovery usually occurring by the 21st day. Acute Myeloid Leukemia (AML), acute leukemia and Myelodysplastic Sy…
Mitoxantrone	0.002337	Approved	Label 2	Box warning Serious Warnings and Precautions Â· Mitoxantrone is an active cytotoxic drug which should be used by clinicians familiar with the use of antineoplastic agents, and having the facilities for regular monitoring of clinical, hematological and biological parameters during and after treatment. Â· Mitoxantrone Injection, USP should be given slowly into a freely flowing intravenous infusion.…				ADVERSE REACTIONS Adverse Drug Reaction Overview The most commonly encountered side effects are nausea and vomiting, although in the majority of cases, these are mild (WHO Grade 1) and transient. Alopecia may occur, but is most frequently of minimal severity and reversible on cessation of therapy. Some degree of leukopenia is to be expected following recommended doses of mitoxantrone. With dosing…
Mitoxantrone	0.002337	Approved	Label 5	box WARNING Mitoxantrone Injection USP should be administered under the supervision of a physician experienced in the use of cytotoxic chemotherapy agents. Mitoxantrone should be given slowly into a freely flowing intravenous infusion. It must never be given subcutaneously, intramuscularly, or intra-arterially. Severe local tissue damage may occur it there is extravasation during administration. …		WARNINGS WHEN MITOXANTRONE IS USED IN HIGH DOSES (>14 mg/m2/d x 3 days) SUCH AS INDICATED FOR THE TREATMENT OF LEUKEMIA, SEVERE MYELOSUPPRESSION WILL OCCUR. THEREFORE, IT IS RECOMMENDED THAT MITOXANTRONE BE ADMINISTERED ONLY BY PHYSICIANS EXPERIENCED IN THE CHEMOTHERAPY OF THIS DISEASE. LABORATORY AND SUPPORTIVE SERVICES MUST BE AVAILABLE FOR HEMATOLOGIC AND CHEMISTRY MONITORING AND ADJUNCTIVE TH…		ADVERSE REACTIONS Leukemia Mitoxantrone has been studied in approximately 600 patients with ANLL. Table 2 represents the adverse reaction experience in the large U.S. comparative study of mitoxantrone + cytarabine vs daunorubicin + cytarabine. Experience in the large international study was similar. A much wider experience in a variety of other tumor types revealed no additional important reactio…
Clonazepam	0.002291	Approved	Label 1			WARNINGS Use in Pregnancy: Reports indicate an association between the use of anticonvulsant drugs and an elevated incidence of birth defects in children born to epileptic women taking such medication during pregnancy. The incidence of congenital malformations in the general population is regarded to be approximately 2%; in children of treated epileptic women this incidence may be increased two t…	PRECAUTIONS Co-administration of clonazepam with other anticonvulsants may be considered, however this may result in an increase in central depressant adverse effects. In addition, the dosage adjustment of other anticonvulsants may be necessary to obtain the optimal effect. In order to maintain seizure control, when clonazepam is used to replace other anticonvulsant therapy, the dosage of clonaze…	ADVERSE REACTIONS The most frequently occurring adverse reactions of clonazepam are referable to CNS depression. Studies to date have shown that drowsiness has occurred in approximately 50% of patients and ataxia in approximately 30%. However in most cases these effects are transitory and appear during the first few weeks of treatment. Behaviour problems have been noted in approximately 25% of pa…
Clonazepam	0.002291	Approved	Label 2					ADVERSE REACTIONS The most frequently reported adverse reactions to CLONAPAM (clonazepam) are referable to CNS depression. Drowsiness occurred in approximately 50 % of patients and ataxia in approximately 30 %. In some cases, these side effects diminish with time. Behavioral problems have been reported in approximately 25 % of patients and increased salivation in 7%. Other adverse reactions are: …
Clonazepam	0.002291	Approved	Label 3					ADVERSE REACTIONS Adverse Drug Reaction Overview Most Frequent Adverse Reactions: The most frequently occurring adverse reactions of RIVOTRIL (clonazepam) are referable to CNS depression. Experience to date has shown that drowsiness has occurred in approximately 50% of patients and ataxia in approximately 30%. In some cases, these may diminish with time. Behaviour problems have been noted in appr…
Clomipramine	0.002103	Approved	Label 3	Box warning Suicidality and Antidepressant Drugs Antidepressants increased the risk compared to placebo of suicidal thinking and behavior (suicidality) in children, adolescents, and young adults in short-term studies of major depressive disorder (MDD) and other psychiatric disorders. Anyone considering the use of clomipramine hydrochloride or any other antidepressant in a child, adolescent, or yo…		WARNINGS Clinical Worsening and Suicide Risk Patients with major depressive disorder (MDD), both adult and pediatric, may experience worsening of their depression and/or the emergence of suicidal ideation and behavior (suicidality) or unusual changes in behavior, whether or not they are taking antidepressant medications, and this risk may persist until significant remission occurs. Suicide is a k…		ADVERSE REACTIONS Commonly Observed The most commonly observed adverse events associated with the use of Anafranil and not seen at an equivalent incidence among placebo-treated patients were gastrointestinal complaints, including dry mouth, constipation, nausea, dyspepsia, and anorexia; nervous system complaints, including somnolence, tremor, dizziness, nervousness, and myoclonus; genitourinary c…
Balsalazide	0.002094	Approved	Label 1			5 WARNINGS AND PRECAUTIONS 5.1 Exacerbations of Ulcerative Colitis In the adult clinical trials, 3 out of 259 patients reported exacerbation of the symptoms of ulcerative colitis. In the pediatric clinical trials, 4 out of 68 patients reported exacerbation of the symptoms of ulcerative colitis. Observe patients closely for worsening of these symptoms while on treatment. 5.2 Pyloric Stenosis Patie…		6 ADVERSE REACTIONS 6.1 Clinical Studies Experience Because clinical studies are conducted under widely varying conditions, adverse reaction rates observed in the clinical studies of a drug cannot be directly compared to rates in the clinical studies of another drug and may not reflect the rates observed in practice. Adult Ulcerative Colitis During clinical development, 259 adult patients with ac…
Ranitidine	0.00182	Approved	Label 1			WARNINGS Gastric Carcinoma Treatment with a histamine H2-antagonist may mask symptoms associated with carcinoma of the stomach and, therefore, may delay diagnosis of that condition. Accordingly, patients should be advised to consult a physician if they have difficulty swallowing or persistent abdominal discomfort, or if symptoms get worse or persist for more than 2 weeks. Use in Patient with a Hi…		ADVERSE REACTIONS In clinical trials with ranitidine, the most frequently reported adverse events included: headache (4%), nausea and vomiting (3%), and diarrhea (2%). There was no statistical difference in reported events between Ranitidine and placebo treated groups. The following adverse reactions have been reported as events in clinical trials, in post-marketing surveillance, or in the routin…
Ranitidine	0.00182	Approved	Label 3					ADVERSE REACTIONS The following have been reported as events in clinical trials or in the routine management of patients treated with ZANTAC. The relationship to therapy with ZANTAC has been unclear in many cases. Headache, sometimes severe, seems to be related to administration of ZANTAC. Central Nervous System: Rarely, malaise, dizziness, somnolence, insomnia, and vertigo. Rare cases of reversi…
Troglitazone	0.001816	Problematic	Label 1	Box warning WARNINGS: Hepatotoxicity Severe idiosyncratic hepatocellular injury has been reported during marketed use (see ADVERSE REACTIONS). The hepatic injury is usually reversible, but very rare cases of hepatic failure, leading to death or liver transplant, have been reported. During all clinical studies in North America, a total of 48 of 2510 (1.9%) Rezulin-treated patients and 3 of 475 (0.…			PRECAUTIONS General Because of its mechanism of action, Rezulin is active only in the presence of insulin. Therefore, Rezulin should not be used in type I diabetes or for the treatment of diabetic keto-acidosis. Hypoglycemia: Patients receiving Rezulin in combination with insulin or oral hypoglycemic agents may be at risk for hypoglycemia and a reduction in the dose of the concomitant agent may b…	ADVERSE REACTIONS Two patients in the clinical studies developed reversible jaundice; one of these patients had a liver biopsy which was consistent with an idiosyncratic drug reaction. An additional patient had a liver biopsy which was also consistent with an idiosyncratic drug reaction. Symptoms that are associated with hepatic dysfunction or hepatitis have been reported, including: nausea, vomi…
Cimetidine	0.0018	Approved	Label 1				PRECAUTIONS General Symptomatic response to cimetidine therapy does not preclude the presence of a gastric malignancy. There have been rare reports of transient healing of gastric ulcers despite subsequently documented malignancy. Reversible confusional states (seeADVERSE REACTIONS) have been observed on occasion, predominantly, but not exclusively, in severely ill patients. Advancing age (50 or …	ADVERSE REACTIONS Adverse effects reported in patients taking cimetidine are described below by body system. Incidence figures of 1 in 100 and greater are generally derived from controlled clinical studies. Gastrointestinal Diarrhea (usually mild) has been reported in approximately 1 in 100 patients. CNS Headaches, ranging from mild to severe, have been reported in 3.5% of 924 patients taking 160…
Cimetidine	0.0018	Approved	Label 6					ADVERSE REACTIONS Adverse effects reported in patients taking cimetidine are described below by body system. Incidence figures of 1 in 100 and greater are generally derived from controlled clinical studies. Gastrointestinal Diarrhea (usually mild) has been reported in approximately 1 in 100 patients. CNS Headaches, ranging from mild to severe, have been reported in 3.5% of 924 patients taking 160…
Sulindac	0.001719	Approved	Label 1	box warning Cardiovascular Risk NSAIDs may cause an increased risk of serious cardiovascular thrombotic events, myocardial infarction, and stroke, which can be fatal. This risk may increase with duration of use. Patients with cardiovascular disease or risk factors for cardiovascular disease may be at greater risk. (See WARNINGS.) SULINDAC is contraindicated for the treatment of peri-operative pai…		WARNINGS CARDIOVASCULAR EFFECTS Cardiovascular Thrombotic Events Clinical trials of several COX-2 selective and nonselective NSAIDs of up to three years duration have shown an increased risk of serious cardiovascular (CV) thrombotic events, myocardial infarction, and stroke, which can be fatal. All NSAIDs, both COX-2 selective and nonselective, may have a similar risk. Patients with known CV dise…	PRECAUTIONS General Sulindac cannot be expected to substitute for corticosteroids or to treat corticosteroid insufficiency. Abrupt discontinuation of corticosteroids may lead to disease exacerbation. Patients on prolonged corticosteroid therapy should have their therapy tapered slowly if a decision is made to discontinue corticosteroids. The pharmacological activity of sulindac in reducing fever …	ADVERSE REACTIONS The following adverse reactions were reported in clinical trials or have been reported since the drug was marketed. The probability exists of a causal relationship between sulindac and these adverse reactions. The adverse reactions which have been observed in clinical trials encompass observations in 1,865 patients, including 232 observed for at least 48 weeks. Incidence Greater…
Fexofenadine	0.001532	Approved	Label 2					ADVERSE REACTIONS Seasonal Allergic Rhinitis: Adults: In placebo-controlled seasonal allergic rhinitis clinical trials in patients 12 years of age and older, which included 2461 patients receiving fexofenadine hydrochloride capsules at doses of 20 mg to 240 mg twice daily, adverse events were similar in fexofenadine hydrochloride and placebo-treated patients. All adverse events that were reported…
Midazolam	0.00151	Approved	Label 1	BOX WARNING Midazolam HCl syrup has been associated with respiratory depression and respiratory arrest, especially when used for sedation in noncritical care settings. Midazolam HCl syrup has been associated with reports of respiratory depression, airway obstruction, desaturation, hypoxia, and apnea, most often when used concomitantly with other central nervous system depressants (eg, opioids). M…		WARNINGS Serious respiratory adverse events have occurred after administration of oral midazolam, most often when midazolam was used in combination with other central nervous system depressants. These adverse events have included respiratory depression, airway obstruction, oxygen desaturation, apnea, and rarely, respiratory and/or cardiac arrest (seeBOX WARNING). When oral midazolam is administer…	PRECAUTIONS Use With Other CNS Depressants The efficacy and safety of midazolam in clinical use are functions of the dose administered, the clinical status of the individual patient, and the use of concomitant medications capable of depressing the CNS. Anticipated effects may range from mild sedation to deep levels of sedation with a potential loss of protective reflexes, particularly when coadmi…	ADVERSE REACTIONS The distribution of adverse events occurring in patients evaluated in a randomized, double-blind, parallel-group trial are presented in Tables 5 and 6 by body system in order of decreasing frequency: for the premedication period (eg, sedation period prior to induction of anesthesia) alone, see Table 5; for over the entire monitoring period including premedication, anesthesia and…
Nortriptyline	0.001485	Approved	Label 1			WARNINGS Cardiovascular: patients with preexisting cardiovascular disease may be especially sensitive to nortriptyline. Hypertensive episodes have occurred during surgery in patients receiving tricyclic antidepressants, and the drugs should be discontinued several days prior to selective surgery. Patients should be closely monitored since nortriptyline tends to produce sinustachycardia and to pro…		ADVERSE REACTIONS Minor adverse reactions associated with the use of nortriptyline generally reflects the drugs' anticholinergic and CNS activities. Tolerance usually develops to sedative and anticholinergic effects and to postural hypotension; therefore, these adverse reactions can be minimized by starting therapy with low doses and titrating dosage gradually upwards. 1. Anticholinergic Effects:…
Nortriptyline	0.001485	Approved	Label 3			WARNINGS Clinical Worsening and Suicide Risk The pooled analyses of placebo-controlled trials in children and adolescents with MDD, obsessive compulsive disorder (OCD), or other psychiatric disorders included a total of 24 short-term trials of 9 antidepressant drugs in over 4400 patients. The pooled analyses of placebo-controlled trials in adults with MDD or other psychiatric disorders included a…	PRECAUTIONS INFORMATION FOR PATIENTS Prescribers or other health professionals should inform patients, their families, and their caregivers about the benefits and risks associated with treatment with nortriptyline hydrochloride capsules and should counsel them in its appropriate use. A patient Medication Guide aboutAntidepressant Medicines, Depression and other Serious Mental Illnesses, and Suici…	ADVERSE REACTIONS Note - Included in the following list are a few adverse reactions that have not been reported with this specific drug. However, the pharmacologic similarities among the tricyclic antidepressant drugs require that each of the reactions be considered when nortriptyline is administered. Cardiovascular - Hypotension, hypertension, tachycardia, palpitation, myocardial infarction, arr…
Nortriptyline	0.001485	Approved	Label 4	Box warning Suicidality in Children and Adolescents Antidepressants increased the risk of suicidal thinking and behavior (suicidality) in short-term studies in children and adolescents with Major Depressive Disorder (MDD) and other psychiatric disorders. Anyone considering the use of nortriptyline hydrochloride or any other antidepressant in a child or adolescent must balance this risk with the c…		WARNINGS Clinical Worsening and Suicide Risk Patients with major depressive disorder (MDD), both adult and pediatric, may experience worsening of their depression and/or the emergence of suicidal ideation and behavior (suicidality) or unusual changes in behavior, whether or not they are taking antidepres- sant medications, and this risk may persist until significant remission occurs. There has be…
Nortriptyline	0.001485	Approved	Label 5	box warning Suicidality and Antidepressant Drugs Antidepressants increased the risk compared to placebo of suicidal thinking and behavior (suicidality) in children, adolescents, and young adults in short term studies of major depressive disorder (MDD) and other psychiatric disorders. Anyone considering the use of nortriptyline hydrochloride or any other antidepressant in a child, adolescent or yo…		WARNINGS Clinical Worsening and Suicide Risk Patients with major depressive disorder (MDD), both adult and pediatric, may experience worsening of their depression and/or the emergence of suicidal ideation and behavior (suicidality) or unusual changes in behavior, whether or not they are taking antidepressant medications, and this risk may persist until significant remission occurs. Suicide is a k…		ADVERSE REACTIONS Note: Included in the following list are a few adverse reactions that have not been reported with this specific drug. However, the pharmacologic similarities among the tricyclic antidepressant drugs require that each of the reactions be considered when nortriptyline is administered. Cardiovascular - Hypotension, hypertension, tachycardia, palpitation, myocardial infarction, arrh…
[truncated: 83 more rows]
